# Supplementary material for: Heimdall, an alternative protein issued from a ncRNA related to kappa light chain variable region of immunoglobulins from astrocytes: a new player in neural proteome
Source: Cell Death Dis. 2023 Aug 16;14(8):526. doi: 10.1038/s41419-023-06037-y (PMC10432539; doi:10.1038/s41419-023-06037-y)
Supplement: Supplementary file 6 — Data S1 [file 41419_2023_6037_MOESM6_ESM.xlsx]

## Sheet: protein_IG_SCI-Steph1-3-7-10
ctrl_c3	ctrl_c2	ctrl_c1	ctrl_lesion	ctrl_r1	ctrl_r2	ctrl_r3	1d_c2	1d_c1	1d_lesion	1d_r1	1d_r2	3d_c3	3d_c2	3d_c1	3d_lesion	3d_r1	3d_r2	3d_r3	7d_c3	7d_c2	7d_c1	7d_lesion	7d_r1	7d_r2	7d_r3	10d_c3	10d_c2	10d_c1	10d_lesion	10d_r1	10d_r2	10d_r3	C: Only identified by site	C: Reverse	C: Potential contaminant	N: Peptides	N: Razor + unique peptides	N: Unique peptides	N: Sequence coverage [%]	N: Unique + razor sequence coverage [%]	N: Unique sequence coverage [%]	N: Mol. weight [kDa]	N: Q-value	N: Score	N: Intensity	N: MS/MS count	T: Protein IDs	T: Majority protein IDs
NaN	NaN	NaN	NaN	NaN	NaN	NaN	23.6981	23.9449	25.4496	24.0656	NaN	NaN	NaN	NaN	NaN	NaN	NaN	NaN	NaN	NaN	NaN	NaN	NaN	NaN	NaN	NaN	NaN	NaN	NaN	NaN	NaN	NaN				5	5	4	NaN	NaN	16	NaN	0	NaN	436900000	11	ENSRNOP00000006888.7|ENSRNOP00000006888.7_RATGN=Ighmimmunoglobulinheavyconstantmu[Source:MGISymbol;Acc:MGI:96448]	ENSRNOP00000006888.7	Ighmimmunoglobulinheavyconstantmu
22.3163	NaN	NaN	22.4202	NaN	NaN	NaN	23.536	22.1532	23.5411	22.6104	22.3849	23.1968	23.4386	22.61	22.8438	23.708	23.1657	23.145	22.9209	23.5198	23.2866	22.8364	22.85	NaN	NaN	NaN	22.6652	22.8998	22.8294	22.4549	NaN	NaN				10	10	10	NaN	NaN	NaN	NaN	0	NaN	1341300000	65	XP_006250351.1|XP_006250351.1_RATGN=Igsf8immunoglobulinsuperfamilymember8isoformX2;ENSRNOP00000010028.6|ENSRNOP00000010028.6_RATGN=Igsf8immunoglobulinsuperfamily,member8[Source:RGDSymbol;Acc:1311500]	XP_006250351.1	Igsf8immunoglobulinsuperfamilymember8isoformX2
NaN	NaN	NaN	NaN	NaN	NaN	NaN	22.0751	23.123	NaN	NaN	NaN	NaN	NaN	NaN	NaN	NaN	NaN	NaN	NaN	NaN	NaN	23.6792	NaN	NaN	NaN	NaN	NaN	NaN	NaN	NaN	NaN	NaN				7	7	7	NaN	NaN	NaN	NaN	0	NaN	259280000	10	ENSRNOP00000023068.1|ENSRNOP00000023068.1_RATGN=Igfbp2insulin-likegrowthfactorbindingprotein2[Source:RGDSymbol;Acc:2873];Q6LDF9|Q6LDF9_RATGN=Insulin-likegrowthfactorbindingprotein2(Fragment);Q6LDG0|Q6LDG0_RATGN=Igfbp2Insulin-likegrowthfactorbindingprotein2(Fragment)	ENSRNOP00000023068.1	Igfbp2insulin-likegrowthfactorbindingprotein2
NaN	NaN	NaN	NaN	NaN	NaN	NaN	NaN	NaN	23.7551	NaN	NaN	NaN	NaN	NaN	NaN	NaN	NaN	NaN	NaN	NaN	NaN	NaN	NaN	NaN	NaN	NaN	NaN	NaN	NaN	NaN	NaN	NaN				4	4	4	NaN	NaN	NaN	NaN	0	NaN	159960000	6	ENSRNOP00000069640.1|ENSRNOP00000069640.1_RATGN=Igfbp5insulin-likegrowthfactorbindingprotein5[Source:RGDSymbol;Acc:2876];ENSRNOP00000023530.3|ENSRNOP00000023530.3_RATGN=Igfbp5insulin-likegrowthfactorbindingprotein5[Source:RGDSymbol;Acc:2876]	ENSRNOP00000069640.1	Igfbp5insulin-likegrowthfactorbindingprotein5
23.5589	22.7981	NaN	NaN	NaN	NaN	23.5298	24.5585	23.327	24.047	25.2863	25.8963	23.3641	NaN	NaN	NaN	NaN	NaN	NaN	23.8438	NaN	NaN	NaN	NaN	NaN	NaN	24.5564	22.4003	NaN	NaN	NaN	NaN	23.0411				9	9	9	NaN	NaN	NaN	NaN	0	NaN	1419200000	73	ENSRNOP00000024150.5|ENSRNOP00000024150.5_RATGN=Iglon5IgLONfamilymember5[Source:RGDSymbol;Acc:1305344]	ENSRNOP00000024150.5	Iglon5IgLONfamilymember5
26.8159	26.1714	27.0424	26.6399	26.1814	26.3	26.9035	27.2188	28.6603	30.463	28.52	27.0698	26.3495	26.5673	27.2932	28.6428	26.6681	26.5915	26.7309	27.594	26.74	26.6286	26.9045	26.3479	26.6215	27.3417	26.9396	26.7333	26.6633	26.9425	26.3904	26.6956	27.3757				11	11	11	NaN	NaN	NaN	NaN	0	NaN	45349000000	744	ENSRNOP00000044037.5|ENSRNOP00000044037.5_RATGN=Igh-6immunoglobulinheavychain6[Source:RGDSymbol;Acc:1359202]	ENSRNOP00000044037.5	Igh-6immunoglobulinheavychain6
NaN	NaN	NaN	NaN	NaN	NaN	NaN	21.0007	22.8245	20.7512	NaN	NaN	NaN	NaN	NaN	NaN	NaN	NaN	NaN	NaN	NaN	NaN	22.233	NaN	NaN	NaN	NaN	NaN	NaN	NaN	NaN	NaN	NaN				3	3	3	26	26	26	NaN	0	NaN	123860000	6	Q63265|Q63265_RATGN=Igf2Ratinsulin-likegrowthfactorII(Fragment);ENSRNOP00000047037.3ENSRNOP00000066983.1|ENSRNOP00000047037.3ENSRNOP00000066983.1_RATGN=Igf2insulin-likegrowthfactor2[Source:RGDSymbol;Acc:2870];ENSRNOP00000068633.1|ENSRNOP00000068633.1_RATGN=Igf2insulin-likegrowthfactor2[Source:RGDSymbol;Acc:2870];IR_1333793.1|IR_1333793.1_RATGN=Igf2insulin-likegrowthfactor2[Source:RGDSymbol;Acc:28…	Q63265	Igf2Ratinsulin-likegrowthfactorII(Fragment)
NaN	22.322	NaN	NaN	NaN	NaN	NaN	NaN	NaN	NaN	NaN	NaN	NaN	NaN	NaN	NaN	NaN	NaN	NaN	NaN	NaN	NaN	NaN	NaN	NaN	NaN	NaN	NaN	NaN	NaN	NaN	NaN	NaN				4	4	4	NaN	NaN	NaN	NaN	0	NaN	176320000	8	ENSRNOP00000054708.3|ENSRNOP00000054708.3_RATGN=Igbp1immunoglobulin(CD79A)bindingprotein1[Source:RGDSymbol;Acc:62011]	ENSRNOP00000054708.3	Igbp1immunoglobulin(CD79A)bindingprotein1
NaN	NaN	NaN	NaN	NaN	NaN	NaN	NaN	NaN	20.8959	NaN	NaN	NaN	NaN	NaN	NaN	NaN	NaN	NaN	NaN	NaN	NaN	NaN	NaN	NaN	NaN	NaN	NaN	NaN	NaN	NaN	NaN	NaN				12	1	1	NaN	NaN	NaN	NaN	NaN	NaN	6294800	1	ENSRNOP00000062949.3|ENSRNOP00000062949.3_RATGN=Ighmimmunoglobulinheavyconstantmu[Source:MGISymbol;Acc:MGI:96448];ENSRNOP00000063968.1|ENSRNOP00000063968.1_RATGN=AABR07065645.1ProteinAABR07065645.1;ENSRNOP00000066259.2|ENSRNOP00000066259.2_RATGN=AABR07065645.1ProteinAABR07065645.1	ENSRNOP00000062949.3	Ighmimmunoglobulinheavyconstantmu
NaN	NaN	NaN	NaN	NaN	NaN	NaN	NaN	NaN	NaN	NaN	18.9291	NaN	NaN	NaN	NaN	NaN	NaN	NaN	NaN	NaN	NaN	NaN	NaN	NaN	NaN	NaN	NaN	NaN	NaN	NaN	NaN	NaN				1	1	1	14	14	14	NaN	0	NaN	258620000	5	ENSRNOP00000066661.1|ENSRNOP00000066661.1_RATGN=AABR07027447.1ProteinAABR07027447.1;ENSRNOP00000067859.1|ENSRNOP00000067859.1_RATGN=AABR07061044.1ProteinAABR07061044.1;ENSRNOP00000067715.2|ENSRNOP00000067715.2_RATGN=Igkv1-88ProteinIgkv1-88;ENSRNOP00000067128.1|ENSRNOP00000067128.1_RATGN=AABR07027451.1ProteinAABR07027451.1;ENSRNOP00000064187.1|ENSRNOP00000064187.1_RATGN=AABR07027458.1ProteinAABR07…	ENSRNOP00000066661.1	AABR07027447.1ProteinAABR07027447.1
NaN	NaN	NaN	NaN	NaN	NaN	NaN	NaN	21.0073	23.3574	NaN	NaN	NaN	NaN	NaN	NaN	NaN	NaN	NaN	NaN	NaN	NaN	NaN	NaN	NaN	NaN	NaN	NaN	NaN	NaN	NaN	NaN	NaN				3	3	3	NaN	NaN	NaN	NaN	0	NaN	58883000	7	ENSRNOP00000067650.1|ENSRNOP00000067650.1_RATGN=AABR07065802.1ProteinAABR07065802.1;P01805|P01805_RATGN=IgheavychainVregionIR2;ENSRNOP00000045987.3|ENSRNOP00000045987.3_RATGN=AABR07065812.1ProteinAABR07065812.1	ENSRNOP00000067650.1	AABR07065802.1ProteinAABR07065802.1
23.6151	23.3294	24.8494	23.8452	24.3351	23.4647	25.1316	26.2644	27.4029	29.5413	27.3107	26.0102	24.098	24.7627	25.6122	27.0458	24.0141	22.9112	24.752	24.9031	24.8294	24.5641	24.9695	24.4871	24.3683	24.5229	23.7955	24.475	24.7649	24.6297	24.1231	24.598	24.3271				14	11	0	NaN	NaN	0	NaN	0	NaN	15176000000	287	ENSRNOP00000072936.1|ENSRNOP00000072936.1_RATGN=Ighmimmunoglobulinheavyconstantmu[Source:MGISymbol;Acc:MGI:96448]	ENSRNOP00000072936.1	Ighmimmunoglobulinheavyconstantmu
NaN	NaN	23.0425	NaN	NaN	NaN	NaN	22.5277	NaN	NaN	23.7411	22.9104	NaN	NaN	NaN	NaN	NaN	NaN	NaN	NaN	NaN	NaN	NaN	NaN	NaN	NaN	NaN	NaN	NaN	NaN	NaN	NaN	NaN				5	5	5	NaN	NaN	NaN	NaN	0	NaN	645650000	11	XP_017448798.1|XP_017448798.1_RATGN=Igsf21immunoglobulinsuperfamilymember21isoformX1;NP_001258383.1|NP_001258383.1_RATGN=Igsf21immunoglobulinsuperfamilymember21precursor;ENSRNOP00000066631.2|ENSRNOP00000066631.2_RATGN=Igsf21immunoglobinsuperfamily,member21[Source:RGDSymbol;Acc:1310117]	XP_017448798.1	Igsf21immunoglobulinsuperfamilymember21isoformX1
NaN	NaN	NaN	NaN	NaN	NaN	NaN	NaN	23.8156	25.3177	NaN	NaN	NaN	NaN	NaN	NaN	NaN	NaN	NaN	NaN	NaN	NaN	NaN	NaN	NaN	NaN	NaN	NaN	NaN	NaN	NaN	NaN	NaN				6	6	6	25	25	25	NaN	0	NaN	326730000	12	P15473|P15473_RATGN=Igfbp3Igfbp-3Insulin-likegrowthfactor-bindingprotein3(IBP-3)(IGF-bindingprotein3)(IGFBP-3);NP_036720.2|NP_036720.2_RATGN=Igfbp3insulin-likegrowthfactor-bindingprotein3precursor;ENSRNOP00000073137.1|ENSRNOP00000073137.1_RATGN=Igfbp3insulin-likegrowthfactorbindingprotein3[Source:RGDSymbol;Acc:2874];A1A5Q9|A1A5Q9_RATGN=Igfbp3Igfbp3protein	P15473	Igfbp3Igfbp-3Insulin-likegrowthfactor-bindingprotein3(IBP-3)(IGF-bindingprotein3)(IGFBP-3)
NaN	NaN	NaN	NaN	NaN	NaN	NaN	22.1366	21.6146	24.6861	20.5871	NaN	NaN	NaN	NaN	NaN	NaN	NaN	NaN	NaN	NaN	NaN	NaN	NaN	NaN	NaN	NaN	NaN	NaN	NaN	NaN	NaN	NaN				10	10	10	NaN	NaN	NaN	NaN	0	NaN	308910000	19	O70211|O70211_RATGN=IgfalsInsulin-likegrowthfactorbindingproteincomplexacid-labilesubunit;P35859|P35859_RATGN=IgfalsAlsInsulin-likegrowthfactor-bindingproteincomplexacidlabilesubunit(ALS);ENSRNOP00000020233.5|ENSRNOP00000020233.5_RATGN=Igfalsinsulin-likegrowthfactorbindingprotein,acidlabilesubunit[Source:RGDSymbol;Acc:68429]	O70211	IgfalsInsulin-likegrowthfactorbindingproteincomplexacid-labilesubunit
NaN	NaN	NaN	NaN	NaN	NaN	NaN	23.3732	22.838	NaN	27.9573	20.7179	22.2933	NaN	NaN	25.8642	NaN	NaN	NaN	23.0734	23.5314	22.2632	24.0214	23.6252	23.1036	23.0384	NaN	NaN	NaN	NaN	NaN	NaN	23.514				4	1	1	NaN	NaN	NaN	NaN	NaN	NaN	1430100000	43	P01836|P01836_RATGN=IgkappachainCregionAallele	P01836	IgkappachainCregionAallele
NaN	NaN	NaN	NaN	NaN	NaN	NaN	23.4954	24.2279	26.5813	24.4375	22.2053	NaN	NaN	24.8614	25.2925	NaN	NaN	NaN	NaN	NaN	NaN	NaN	NaN	NaN	NaN	NaN	NaN	NaN	NaN	NaN	NaN	NaN				11	9	9	NaN	NaN	NaN	NaN	0	NaN	1978100000	45	P20762|P20762_RATGN=Iggamma-2CchainCregion	P20762	Iggamma-2CchainCregion
NaN	NaN	NaN	NaN	NaN	NaN	NaN	NaN	NaN	NaN	NaN	NaN	NaN	NaN	NaN	23.9047	NaN	NaN	NaN	NaN	NaN	NaN	NaN	NaN	NaN	NaN	NaN	NaN	NaN	NaN	NaN	NaN	NaN				16	2	2	NaN	NaN	NaN	NaN	0	NaN	37609000	2	Q3B8R4|Q3B8R4_RATGN=Igh-6Igh-6protein;ENSRNOP00000069567.1|ENSRNOP00000069567.1_RATGN=Ighmimmunoglobulinheavyconstantmu[Source:MGISymbol;Acc:MGI:96448];ENSRNOP00000053688.4|ENSRNOP00000053688.4_RATGN=Ighmimmunoglobulinheavyconstantmu[Source:MGISymbol;Acc:MGI:96448];Q569B8|Q569B8_RATGN=Rwdd4Igh-6Rwdd4aIgh-6protein;Q4QQW0|Q4QQW0_RATGN=Igh-6Igh-6protein(Fragment);ENSRNOP00000046692.3|ENSRNOP00000046…	Q3B8R4	Igh-6Igh-6protein
26.2068	25.1284	25.3584	25.2876	25.5866	25.4678	26.0232	27.0067	27.638	29.9963	28.0364	27.1498	24.834	25.425	26.3957	26.9847	25.609	25.6003	24.1276	25.1883	25.3552	25.6384	25.5885	25.4118	25.5385	25.3652	25.9415	25.2833	25.6548	26.2267	25.4933	25.7878	26.4099				9	9	3	NaN	NaN	NaN	NaN	0	NaN	27577000000	403	Q4KM66|Q4KM66_RATGN=IgkcLOC500183LOC500183protein;ENSRNOP00000066644.2|ENSRNOP00000066644.2_RATGN=Igkv6-20ProteinIgkv6-20;ENSRNOP00000049411.5|ENSRNOP00000049411.5_RATGN=Igkv6-20ProteinIgkv6-20;ENSRNOP00000071207.1|ENSRNOP00000071207.1_RATGN=Igkv6-20ProteinIgkv6-20;ENSRNOP00000029319.5|ENSRNOP00000029319.5_RATGN=Igkv6-20ProteinIgkv6-20;B2RZB2|B2RZB2_RATGN=Uncharacterizedprotein;P01835|P01835_RATG…	Q4KM66	IgkcLOC500183LOC500183protein
23.6132	22.4759	23.1166	22.6475	NaN	22.9925	23.7599	23.0989	23.8756	26.6378	24.1964	22.463	24.6937	25.0444	25.8759	26.5218	24.5599	24.8464	24.5977	24.2168	23.2848	24.0812	24.4098	24.0991	22.8089	24.1275	23.7285	23.0363	23.3358	24.2172	23.3206	23.3912	23.3598				17	17	2	NaN	NaN	6	NaN	0	NaN	5252800000	192	Q569B3|Q569B3_RATGN=Igh-6Igh-6protein;ENSRNOP00000074893.1|ENSRNOP00000074893.1_RATGN=AABR07065837.1ProteinAABR07065837.1;ENSRNOP00000070092.1|ENSRNOP00000070092.1_RATGN=AABR07065837.1ProteinAABR07065837.1;ENSRNOP00000053614.3|ENSRNOP00000053614.3_RATGN=Ighv8-4immunoglobulinheavyvariableV8-4[Source:MGISymbol;Acc:MGI:3646040]	Q569B3	Igh-6Igh-6protein
26.8673	27.0322	27.2085	26.8736	26.352	26.726	27.207	27.6894	29.2836	30.9354	29.341	27.8681	26.8815	26.8163	27.3666	28.6671	26.7597	26.4657	27.6958	27.9071	27.3151	27.2976	27.3695	27.1164	27.2764	27.8931	27.8584	27.7364	27.9175	27.8265	27.6392	28.0026	28.8987				18	18	14	NaN	NaN	NaN	NaN	0	NaN	74292000000	1249	Q5M7V3|Q5M7V3_RATGN=LOC367586LOC367586protein;P20760|P20760_RATGN=Igg-2aIggamma-2AchainCregion;Q5M842|Q5M842_RATGN=IgG-2aIgG-2aprotein;Q5BK05|Q5BK05_RATGN=LOC367586LOC367586protein;Q5BJZ2|Q5BJZ2_RATGN=LOC367586LOC367586protein;F8SQR6|F8SQR6_RATGN=Immunglobulinheavychainvariableregion(Fragment)	Q5M7V3	LOC367586LOC367586protein
23.8243	NaN	NaN	NaN	NaN	NaN	NaN	23.9034	23.8473	23.4108	22.935	22.4058	24.3848	22.9739	23.3727	25.2389	23.2887	NaN	NaN	24.4299	24.4288	24.3341	25.2157	23.7463	24.5135	23.6957	23.4942	23.3894	24.026	24.5147	NaN	NaN	NaN				10	10	10	NaN	NaN	NaN	NaN	0	NaN	2334800000	78	Q5RJM3|Q5RJM3_RATGN=Igfbp7Insulin-likegrowthfactorbindingprotein7;ENSRNOP00000002809.5|ENSRNOP00000002809.5_RATGN=Igfbp7insulin-likegrowthfactorbindingprotein7[Source:RGDSymbol;Acc:1306201]	Q5RJM3	Igfbp7Insulin-likegrowthfactorbindingprotein7
[truncated: 22 more columns]

## Sheet: AltProt_SCI-Steph1-3-7-10
ctrl_c3	ctrl_c2	ctrl_c1	ctrl_lesion	ctrl_r1	ctrl_r2	ctrl_r3	1d_c2	1d_c1	1d_lesion	1d_r1	1d_r2	3d_c3	3d_c2	3d_c1	3d_lesion	3d_r1	3d_r2	3d_r3	7d_c3	7d_c2	7d_c1	7d_lesion	7d_r1	7d_r2	7d_r3	10d_c3	10d_c2	10d_c1	10d_lesion	10d_r1	10d_r2	10d_r3	C: Only identified by site	C: Reverse	C: Potential contaminant	N: Peptides	N: Razor + unique peptides	N: Unique peptides	N: Sequence coverage [%]	N: Unique + razor sequence coverage [%]	N: Unique sequence coverage [%]	N: Mol. weight [kDa]	N: Q-value	N: Score	N: Intensity	N: MS/MS count	T: Protein IDs	T: Majority protein IDs	T: Majority protein IDs
NaN	NaN	NaN	NaN	NaN	NaN	NaN	23.6888	23.348	23.6118	23.9321	22.6915	NaN	NaN	NaN	NaN	NaN	NaN	NaN	NaN	NaN	NaN	NaN	NaN	NaN	NaN	NaN	NaN	NaN	23.4113	23.4129	NaN	NaN				13	13	13	NaN	NaN	NaN	NaN	0	NaN	2363200000	37	B4F793|B4F793_RATGN=TnxbTnxbprotein(Fragment);IP_1326333.1|IP_1326333.1_RATGN=TnxbalternativeproteinofgeneTnxb;B4F7A0|B4F7A0_RATGN=TnxbTnxbprotein;B2GV27|B2GV27_RATGN=TnxbTnxbprotein(Fragment)	B4F793	TnxbTnxbprotein(Fragment)
24.8681	25.0543	24.5303	23.7425	24.2274	25.112	25.4394	25.7054	25.7324	25.4251	25.1482	26.0122	25.3982	25.3035	24.6282	25.2167	25.207	24.7663	25.4973	24.8639	24.8921	24.9565	25.0864	24.8455	25.5853	25.8393	24.2856	24.6828	24.6127	24.6058	24.3488	24.3702	24.7137				9	9	7	NaN	NaN	NaN	NaN	0	NaN	7856000000	178	ENSRNOP00000000603.4|ENSRNOP00000000603.4_RATGN=Rpl10aribosomalproteinL10A[Source:RGDSymbol;Acc:620497];IP_1297258.1|IP_1297258.1_RATGN=LOC100363537alternativeproteinofgeneLOC100363537;Q4KM60|Q4KM60_RATGN=Rpl10aSerpina6Ribosomalprotein(Fragment);XP_006246935.1|XP_006246935.1_RATGN=LOC100910579LOWQUALITYPROTEIN:60SribosomalproteinL10a-likeisoformX1;XP_217361.5|XP_217361.5_RATGN=RGD156613760Sriboso…	ENSRNOP00000000603.4	Rpl10aribosomalproteinL10A
27.5697	27.4132	27.4243	27.1136	27.3987	27.3246	27.4034	27.4321	27.5076	26.9532	26.6163	27.2628	27.571	27.4643	27.2559	27.2771	27.313	27.2853	26.9267	27.6468	27.5746	27.4554	27.6919	27.3305	27.1613	27.3571	27.6059	27.4495	27.6475	27.6593	27.3635	27.3282	27.5991				24	24	24	NaN	NaN	NaN	NaN	0	NaN	38885000000	1319	ENSRNOP00000001115.4|ENSRNOP00000001115.4_RATGN=Ddx39bDEAD-boxhelicase39B[Source:RGDSymbol;Acc:70923];ENSRNOP00000075517.1|ENSRNOP00000075517.1_RATGN=Ddx39bDEAD-boxhelicase39B[Source:RGDSymbol;Acc:70923];IP_1328084.1|IP_1328084.1_RATGN=Ddx39balternativeproteinofgeneDdx39b;ENSRNOP00000040666.2ENSRNOP00000068949.1|ENSRNOP00000040666.2ENSRNOP00000068949.1_RATGN=Ddx39aDEAD-boxhelicase39A[Source:RGDSy…	ENSRNOP00000001115.4	Ddx39bDEAD-boxhelicase39B
28.6619	28.8128	28.9714	28.6823	28.6582	28.0993	28.469	28.2867	28.6052	28.3658	27.0193	27.5915	28.8328	28.6752	28.9081	27.9076	28.3972	28.6385	28.759	28.7771	28.6604	28.1787	28.8285	28.552	28.8664	28.4719	28.7607	28.9158	28.5952	28.5562	28.7191	28.5126	28.385				11	11	11	NaN	NaN	NaN	NaN	0	NaN	90026000000	1060	ENSRNOP00000001383.4|ENSRNOP00000001383.4_RATGN=Tpt1tumorprotein,translationally-controlled1[Source:RGDSymbol;Acc:621623];IP_1329311.1|IP_1329311.1_RATGN=LOC100360791alternativeproteinofgeneLOC100360791;IP_1358126.1|IP_1358126.1_RATGN=AABR07024742.1alternativeproteinofgeneAABR07024742.1;IP_1273151.1|IP_1273151.1_RATGN=AABR07058831.1alternativeproteinofgeneAABR07058831.1	ENSRNOP00000001383.4	Tpt1tumorprotein,translationally-controlled1
NaN	NaN	NaN	NaN	NaN	NaN	NaN	NaN	NaN	NaN	NaN	NaN	NaN	NaN	NaN	NaN	NaN	22.276	NaN	NaN	NaN	NaN	NaN	NaN	NaN	NaN	NaN	NaN	NaN	NaN	NaN	NaN	NaN				3	3	3	NaN	NaN	NaN	NaN	0	NaN	165780000	9	ENSRNOP00000002238.5|ENSRNOP00000002238.5_RATGN=Tomm70aProteinTomm70a;IP_1283988.1|IP_1283988.1_RATGN=AABR07063855.1alternativeproteinofgeneAABR07063855.1;Q75Q39|Q75Q39_RATGN=Tomm70Tomm70aMitochondrialimportreceptorsubunitTOM70(Mitochondrialprecursorproteinsimportreceptor)(Translocaseofoutermembrane70kDasubunit)(Translocaseofoutermitochondrialmembraneprotein70);XP_008766867.1|XP_008766867.1_RATGN…	ENSRNOP00000002238.5	Tomm70aProteinTomm70a
NaN	NaN	NaN	NaN	NaN	NaN	NaN	NaN	NaN	NaN	NaN	22.2241	NaN	NaN	NaN	NaN	NaN	NaN	NaN	NaN	NaN	NaN	NaN	NaN	NaN	NaN	NaN	NaN	NaN	NaN	NaN	NaN	NaN				2	2	2	NaN	NaN	NaN	NaN	0	NaN	36729000	3	ENSRNOP00000002403.3|ENSRNOP00000002403.3_RATGN=Pcyt1aphosphatecytidylyltransferase1,choline,alpha[Source:RGDSymbol;Acc:70515];IP_1376822.1|IP_1376822.1_RATGN=AABR07034464.1alternativeproteinofgeneAABR07034464.1;XP_008771476.1|XP_008771476.1_RATGN=Pcyt1bcholine-phosphatecytidylyltransferaseBisoformX3;XP_006257078.1|XP_006257078.1_RATGN=Pcyt1bcholine-phosphatecytidylyltransferaseBisoformX1;ENSRNOP…	ENSRNOP00000002403.3	Pcyt1aphosphatecytidylyltransferase1,choline,alpha
26.5145	26.7106	26.7554	26.6053	26.0805	26.3494	26.2018	25.7305	25.9975	25.4021	25.8439	25.7564	26.2174	26.6282	26.2321	26.1729	26.442	26.4393	26.5993	26.541	26.7485	26.4701	26.2746	26.3302	26.3779	26.705	26.5506	26.4997	26.4899	26.3618	26.251	26.382	26.6083				15	15	15	NaN	NaN	NaN	NaN	0	NaN	19650000000	481	ENSRNOP00000002552.4|ENSRNOP00000002552.4_RATGN=CrklProteinCrkl;IP_1376453.1|IP_1376453.1_RATGN=AABR07034750.1alternativeproteinofgeneAABR07034750.1	ENSRNOP00000002552.4	CrklProteinCrkl
26.2767	26.6394	26.7266	26.5893	26.4967	26.8283	26.3601	25.7871	26.3384	25.8731	26.3992	26.8398	26.1626	27.0138	26.4801	25.5196	26.4377	26.5652	27.0856	26.1834	26.502	26.3764	26.5944	26.2414	26.5498	26.2845	26.4323	26.3545	26.5103	26.117	25.6668	26.392	26.1929				7	7	5	NaN	NaN	NaN	NaN	0	NaN	20614000000	408	ENSRNOP00000005872.1ENSRNOP00000048664.1|ENSRNOP00000005872.1ENSRNOP00000048664.1_RATGN=Rps27aRps27a-ps1ProteinRps27aRps27a-ps1;XP_003750066.1|XP_003750066.1_RATGN=LOC100910768ubiquitin;XP_002727767.1|XP_002727767.1_RATGN=LOC100360645ubiquitin;Q63654|Q63654_RATGN=UbbUBCPolyubiquitin(Fragment);ENSRNOP00000027073.3|ENSRNOP00000027073.3_RATGN=Uba52ubiquitinA-52residueribosomalproteinfusionproduct1[S…	ENSRNOP00000005872.1ENSRNOP00000048664.1	Rps27aRps27a-ps1ProteinRps27aRps27a-ps1
NaN	NaN	NaN	NaN	NaN	NaN	23.0224	22.5181	23.0407	22.0882	NaN	NaN	NaN	21.4046	22.024	21.5449	22.1122	21.3624	22.0051	NaN	NaN	NaN	NaN	NaN	21.8375	22.0578	NaN	NaN	NaN	NaN	NaN	NaN	NaN				5	5	5	NaN	NaN	NaN	NaN	0	NaN	483780000	25	ENSRNOP00000006359.4|ENSRNOP00000006359.4_RATGN=Rpl19ribosomalproteinL19[Source:RGDSymbol;Acc:621183];Q63287|Q63287_RATGN=RGD1560099RPL19RibosomalproteinL19(Fragment);IP_1255245.1|IP_1255245.1_RATGN=Rn60_X_0773.3alternativeproteinofgeneRn60_X_0773.3;XP_228526.5|XP_228526.5_RATGN=RGD156009960SribosomalproteinL19;ENSRNOP00000007683.4|ENSRNOP00000007683.4_RATGN=AABR07065923.1ProteinAABR07065923.1;A0…	ENSRNOP00000006359.4	Rpl19ribosomalproteinL19
24.1213	24.4736	23.9146	23.4938	23.846	24.0008	24.8803	25.0509	23.5564	24.3648	24.0726	24.7327	23.6913	24.8834	25.3985	23.722	25.8374	23.787	NaN	24.6677	23.0985	23.8794	23.1657	24.6611	24.8864	24.1049	NaN	NaN	NaN	NaN	NaN	NaN	NaN				11	11	11	NaN	NaN	NaN	NaN	0	NaN	3378700000	82	ENSRNOP00000006754.5|ENSRNOP00000006754.5_RATGN=Rpl7aribosomalproteinL7a[Source:RGDSymbol;Acc:1307586];P62425|P62425_RATGN=Rpl7a60SribosomalproteinL7a;B0K021|B0K021_RATGN=Rpl7aLOC100911966rCG_45476RCG45476isoformCRA_d(RibosomalproteinL7a)(Rpl7aprotein);XP_017445683.1|XP_017445683.1_RATGN=LOC108349606LOWQUALITYPROTEIN:60SribosomalproteinL7a-like;ENSRNOP00000049619.2|ENSRNOP00000049619.2_RATGN=AABR…	ENSRNOP00000006754.5	Rpl7aribosomalproteinL7a
27.202	27.625	27.642	27.8104	27.8758	27.8443	27.6955	26.8986	26.9695	26.9904	25.8917	26.5915	27.1573	27.4497	27.6061	27.0954	27.6782	27.4751	26.8314	27.1457	27.6342	27.7898	27.8534	27.8066	27.6636	27.3924	27.1385	27.5532	27.7202	27.6587	27.6512	27.2358	27.4167				19	18	18	NaN	NaN	NaN	NaN	0	NaN	42998000000	1304	ENSRNOP00000007794.5|ENSRNOP00000007794.5_RATGN=Dstndestrin[Source:RGDSymbol;Acc:1588366];XP_003751955.1|XP_003751955.1_RATGN=Dstnl1destrin;IP_1326551.1|IP_1326551.1_RATGN=AABR07044273.1alternativeproteinofgeneAABR07044273.1;ENSRNOP00000035048.5|ENSRNOP00000035048.5_RATGN=AC093995.1ProteinAC093995.1;Q7M094|Q7M094_RATGN=Destrin-likeproteinp17a(Fragments)	ENSRNOP00000007794.5	Dstndestrin
22.9994	23.5055	NaN	23.1138	23.3643	23.6707	23.1842	23.0648	22.7411	22.5325	22.6447	22.6284	22.6611	23.2297	22.0983	23.1163	23.3003	22.44	23.205	22.9664	22.9675	23.2363	23.2302	NaN	23.0168	NaN	22.8053	22.7354	22.9967	23.5132	23.1006	23.2775	22.9462				8	8	8	NaN	NaN	NaN	NaN	0	NaN	1417200000	63	ENSRNOP00000008527.6|ENSRNOP00000008527.6_RATGN=Trnt1tRNAnucleotidyltransferase,CCA-adding,1[Source:RGDSymbol;Acc:1308857];IP_1328402.1|IP_1328402.1_RATGN=AABR07005533.1alternativeproteinofgeneAABR07005533.1	ENSRNOP00000008527.6	Trnt1tRNAnucleotidyltransferase,CCA-adding,1
23.6702	24.0632	22.999	23.1116	23.2364	23.1393	23.8399	24.1407	23.3378	23.3732	23.1811	24.5084	22.6996	23.3201	23.2968	NaN	22.2856	23.0789	23.0544	21.8629	22.6558	23.0003	23.6087	23.5075	23.8722	23.8042	NaN	22.0244	20.38	21.3903	21.3338	21.5304	21.174				8	8	8	NaN	NaN	NaN	NaN	0	NaN	2001500000	130	ENSRNOP00000010759.3|ENSRNOP00000010759.3_RATGN=Rpl15ribosomalproteinL15[Source:RGDSymbol;Acc:621181];XP_006248964.1|XP_006248964.1_RATGN=RGD156513160SribosomalproteinL15-likeisoformX1;IP_1372322.1|IP_1372322.1_RATGN=RGD1565131alternativeproteinofgeneRGD1565131;XP_008768805.1|XP_008768805.1_RATGN=LOC10255404760SribosomalproteinL15-like;ENSRNOP00000055334.1|ENSRNOP00000055334.1_RATGN=RGD1565767sim…	ENSRNOP00000010759.3	Rpl15ribosomalproteinL15
26.2721	NaN	NaN	NaN	NaN	NaN	NaN	NaN	NaN	NaN	NaN	NaN	NaN	NaN	NaN	NaN	NaN	NaN	NaN	NaN	NaN	NaN	NaN	NaN	NaN	NaN	NaN	NaN	NaN	NaN	NaN	NaN	NaN				13	2	2	NaN	NaN	NaN	NaN	NaN	NaN	146500000	4	ENSRNOP00000015913.3|ENSRNOP00000015913.3_RATGN=Slc25a5solutecarrierfamily25member5[Source:RGDSymbol;Acc:620353];IP_1348979.1|IP_1348979.1_RATGN=Slc25a6alternativeproteinofgeneSlc25a6;XP_008771999.1|XP_008771999.1_RATGN=LOC100909799ADPATPtranslocase3	ENSRNOP00000015913.3	Slc25a5solutecarrierfamily25member5
23.0896	22.7888	NaN	NaN	NaN	NaN	23.2879	23.9655	23.2516	23.5516	23.2812	23.1898	23.198	24.003	23.6324	23.2001	NaN	23.0899	23.1912	23.1772	23.2661	23.2104	23.9576	23.6134	23.118	23.3999	23.2999	NaN	NaN	23.577	23.3974	23.7321	23.6925				6	6	6	NaN	NaN	NaN	NaN	0	NaN	1883700000	79	ENSRNOP00000019561.4|ENSRNOP00000019561.4_RATGN=Dctn3dynactin3[Source:RGDSymbol;Acc:1309547];IP_1329379.1|IP_1329379.1_RATGN=AABR07000222.1alternativeproteinofgeneAABR07000222.1	ENSRNOP00000019561.4	Dctn3dynactin3
26.2173	25.8689	25.9075	25.9019	26.2457	26.4972	26.4241	25.7103	25.0501	25.5868	23.8805	24.9694	26.7485	26.6128	26.5055	26.8677	26.3388	26.1058	26.4257	26.512	26.4768	26.5244	26.6786	26.3542	26.4701	26.3094	26.4061	26.3885	26.4418	26.6526	26.4764	26.2602	26.5366				9	9	9	NaN	NaN	NaN	NaN	0	NaN	19140000000	509	ENSRNOP00000022184.3|ENSRNOP00000022184.3_RATGN=Rps12ribosomalproteinS12[Source:RGDSymbol;Acc:62024];P63324|P63324_RATGN=Rps1240SribosomalproteinS12;IP_1306094.1|IP_1306094.1_RATGN=AABR07053734.1alternativeproteinofgeneAABR07053734.1;ENSRNOP00000027226.7|ENSRNOP00000027226.7_RATGN=LOC100360573ribosomalproteinS12-like[Source:RGDSymbol;Acc:2321884];IP_1327004.1|IP_1327004.1_RATGN=AC110709.1alternat…	ENSRNOP00000022184.3	Rps12ribosomalproteinS12
NaN	NaN	NaN	NaN	NaN	NaN	NaN	23.9577	23.8808	23.9855	24.3576	24.0602	NaN	NaN	NaN	NaN	NaN	NaN	NaN	NaN	NaN	NaN	NaN	NaN	NaN	NaN	NaN	NaN	NaN	NaN	NaN	NaN	NaN				4	4	4	NaN	NaN	NaN	NaN	0	NaN	1213400000	30	ENSRNOP00000022367.2ENSRNOP00000063961.1|ENSRNOP00000022367.2ENSRNOP00000063961.1_RATGN=LOC687679SnrpgProteinLOC687679Snrpg;XP_017448380.1|XP_017448380.1_RATGN=SnrpgsmallnuclearribonucleoproteinGisoformX1;IP_1255264.1|IP_1255264.1_RATGN=AABR07039377.1Rn50_X_0746.1alternativeproteinofgeneAABR07039377.1Rn50_X_0746.1;ENSRNOP00000072795.1|ENSRNOP00000072795.1_RATGN=Snrpgsmallnuclearribonucleoproteinp…	ENSRNOP00000022367.2ENSRNOP00000063961.1	LOC687679SnrpgProteinLOC687679Snrpg
27.3701	27.793	27.6668	27.8886	28.1176	27.6738	27.5736	25.0877	24.4996	25.8615	24.3249	26.5737	26.8444	26.9991	27.4343	27.3222	26.9801	27.0587	26.9519	27.0945	27.2469	27.3311	27.128	27.094	27.1789	27.2903	26.9524	27.2702	27.4	27.1897	27.0568	26.9108	26.9812				12	12	8	NaN	NaN	NaN	NaN	0	NaN	32503000000	688	ENSRNOP00000022574.5ENSRNOP00000068006.1|ENSRNOP00000022574.5ENSRNOP00000068006.1_RATGN=Stmn1stathmin1[Source:RGDSymbol;Acc:2992];ENSRNOP00000068405.1|ENSRNOP00000068405.1_RATGN=Stmn1stathmin1[Source:RGDSymbol;Acc:2992];IP_1289967.1|IP_1289967.1_RATGN=Stmn1alternativeproteinofgeneStmn1;IP_1381314.1|IP_1381314.1_RATGN=AABR07030375.1alternativeproteinofgeneAABR07030375.1;ENSRNOP00000069450.1|ENSRNO…	ENSRNOP00000022574.5ENSRNOP00000068006.1	Stmn1stathmin1
27.0814	27.3211	26.8551	26.5895	26.5012	26.9032	26.978	26.9832	26.047	26.4058	25.0288	25.6801	27.5032	27.4385	26.9917	26.9033	27.1847	27.3287	27.1548	27.3526	27.4541	27.101	27.3835	27.2623	27.9514	27.5863	26.7473	27.005	26.9525	27.1645	27.1397	27.3031	26.983				14	14	14	NaN	NaN	NaN	NaN	0	NaN	30716000000	714	ENSRNOP00000025925.2|ENSRNOP00000025925.2_RATGN=St13suppressionoftumorigenicity13[Source:RGDSymbol;Acc:621312];IP_1283984.1|IP_1283984.1_RATGN=LOC100362999alternativeproteinofgeneLOC100362999;IP_1306190.1|IP_1306190.1_RATGN=AC118490.1alternativeproteinofgeneAC118490.1	ENSRNOP00000025925.2	St13suppressionoftumorigenicity13
23.9886	22.5705	NaN	23.2738	NaN	23.6259	NaN	NaN	NaN	NaN	NaN	NaN	24.1434	24.0071	NaN	NaN	23.862	NaN	23.647	NaN	24.12	NaN	24.2571	NaN	24.5023	23.8529	NaN	NaN	NaN	NaN	24.2573	NaN	24.8331				5	4	4	NaN	NaN	NaN	NaN	0	NaN	1843600000	92	ENSRNOP00000026754.6|ENSRNOP00000026754.6_RATGN=Hdgfrp3hepatoma-derivedgrowthfactor,relatedprotein3[Source:RGDSymbol;Acc:628773];XP_008757718.1|XP_008757718.1_RATGN=Hdgfrp3hepatoma-derivedgrowthfactor-relatedprotein3isoformX1;IP_1337567.1|IP_1337567.1_RATGN=Hdgfrp3alternativeproteinofgeneHdgfrp3	ENSRNOP00000026754.6	Hdgfrp3hepatoma-derivedgrowthfactor,relatedprotein3
23.8205	23.9172	23.8009	NaN	23.3283	23.3234	23.6893	22.6291	21.6699	22.0774	20.1962	23.1518	23.7853	22.2585	NaN	NaN	23.4334	23.2922	23.134	23.6359	23.513	22.9044	23.7119	23.2587	23.7045	23.6075	NaN	23.4274	23.0015	NaN	23.3106	23.5847	NaN				3	3	3	NaN	NaN	NaN	NaN	0	NaN	1466200000	71	ENSRNOP00000028060.3|ENSRNOP00000028060.3_RATGN=Rpl27ribosomalproteinL27[Source:RGDSymbol;Acc:621192];ENSRNOP00000049416.1|ENSRNOP00000049416.1_RATGN=RGD1563835similartoribosomalproteinL27[Source:RGDSymbol;Acc:1563835];IP_1255479.1|IP_1255479.1_RATGN=Rn50_X_0699.2alternativeproteinofgeneRn50_X_0699.2;ENSRNOP00000054497.3ENSRNOP00000066016.2|ENSRNOP00000054497.3ENSRNOP00000066016.2_RATGN=LOC100912…	ENSRNOP00000028060.3	Rpl27ribosomalproteinL27
25.707	22.3123	NaN	NaN	NaN	NaN	NaN	NaN	NaN	NaN	NaN	NaN	NaN	NaN	NaN	NaN	NaN	NaN	NaN	NaN	NaN	NaN	NaN	NaN	NaN	NaN	NaN	NaN	NaN	NaN	NaN	NaN	NaN				5	5	5	NaN	NaN	NaN	NaN	0	NaN	85686000	7	ENSRNOP00000033706.4ENSRNOP00000048883.3|ENSRNOP00000033706.4ENSRNOP00000048883.3_RATGN=Uqcrbubiquinol-cytochromecreductasebindingprotein[Source:RGDSymbol;Acc:1311971];IP_1328668.1|IP_1328668.1_RATGN=AABR07004397.1alternativeproteinofgeneAABR07004397.1;IP_1361356.1|IP_1361356.1_RATGN=AABR07018627.1alternativeproteinofgeneAABR07018627.1	ENSRNOP00000033706.4ENSRNOP00000048883.3	Uqcrbubiquinol-cytochromecreductasebindingprotein
22.0887	NaN	23.8013	NaN	NaN	NaN	24.1377	23.4831	23.5639	22.3402	24.2716	24.6445	NaN	21.8837	NaN	NaN	NaN	NaN	23.6836	NaN	NaN	21.7723	21.586	NaN	NaN	NaN	NaN	23.4345	NaN	21.2612	NaN	23.2226	23.0315				6	6	6	NaN	NaN	NaN	NaN	0	NaN	1018200000	44	ENSRNOP00000039298.3|ENSRNOP00000039298.3_RATGN=SnrpbsmallnuclearribonucleoproteinpolypeptidesBandB1[Source:RGDSymbol;Acc:621301];ENSRNOP00000070209.1|ENSRNOP00000070209.1_RATGN=SnrpnsmallnuclearribonucleoproteinpolypeptideN[Source:RGDSymbol;Acc:621306];P17136|P17136_RATGN=SnrpbSmallnuclearribonucleoprotein-associatedproteinB(snRNP-B)(snRPB)(SM11)(SmproteinB)(Sm-B)(SmB)(Fragment);Q63747|Q63747_RA…	ENSRNOP00000039298.3	SnrpbsmallnuclearribonucleoproteinpolypeptidesBandB1
25.6598	25.5141	25.7625	26.0899	25.9928	25.98	25.8236	24.0093	24.3711	24.382	24.1572	23.1745	25.8036	26.2856	26.0474	25.8457	25.7785	25.8403	25.6676	25.4295	26.0177	25.8443	25.9024	25.9633	26.2036	25.9095	25.8937	25.9903	26.0348	25.9725	25.9543	26.1416	25.966				9	9	3	77	77	NaN	NaN	0	NaN	14013000000	379	ENSRNOP00000041459.2|ENSRNOP00000041459.2_RATGN=Eif1eukaryotictranslationinitiationfactor1[Source:RGDSymbol;Acc:1306308];IP_1290773.1|IP_1290773.1_RATGN=Gm5471alternativeproteinofgeneGm5471;ENSRNOP00000067139.1|ENSRNOP00000067139.1_RATGN=LOC100359700eukaryotictranslationinitiationfactor1-like[Source:RGDSymbol;Acc:2323540];ENSRNOP00000049852.4|ENSRNOP00000049852.4_RATGN=AABR07054186.1ProteinAABR07…	ENSRNOP00000041459.2	Eif1eukaryotictranslationinitiationfactor1
24.5791	24.7958	25.229	24.529	24.6927	23.696	23.9833	25.0688	25.1083	24.651	25.1852	26.1825	23.8397	24.4102	22.9899	23.9414	24.7954	24.3438	23.8388	NaN	23.9208	23.3892	23.916	24.2148	24.4506	NaN	24.1762	24.1066	23.8041	24.0755	23.5991	24.1059	24.0251				7	7	7	NaN	NaN	NaN	NaN	0	NaN	4142500000	88	ENSRNOP00000042252.4|ENSRNOP00000042252.4_RATGN=TfgTrk-fusedgene[Source:RGDSymbol;Acc:1309751];XP_006248299.1|XP_006248299.1_RATGN=TfgproteinTFGisoformX2;XP_006248298.1|XP_006248298.1_RATGN=TfgproteinTFGisoformX1;ENSRNOP00000075029.1|ENSRNOP00000075029.1_RATGN=TfgTrk-fusedgene[Source:RGDSymbol;Acc:1309751];XP_008766892.1|XP_008766892.1_RATGN=LOC103690095proteinTFG-like;IP_1379104.1|IP_1379104.1_R…	ENSRNOP00000042252.4	TfgTrk-fusedgene
22.1939	22.8451	21.8109	21.5131	21.1266	21.4423	21.2912	NaN	NaN	NaN	NaN	NaN	21.4125	21.1221	21.3019	21.1998	21.6954	21.7283	21.4893	21.2958	20.7556	20.8004	20.8097	20.7539	21.4062	20.6019	NaN	20.0457	20.5587	NaN	21.1444	NaN	NaN				6	6	6	NaN	NaN	NaN	NaN	0	NaN	550530000	49	ENSRNOP00000057758.1|ENSRNOP00000057758.1_RATGN=Rpl26-ps2ribosomalproteinL26,pseudogene2[Source:RGDSymbol;Acc:1565215];ENSRNOP00000005588.4ENSRNOP00000071514.1|ENSRNOP00000005588.4ENSRNOP00000071514.1_RATGN=Rpl26ribosomalproteinL26[Source:RGDSymbol;Acc:1310607];P12749|P12749_RATGN=Rpl2660SribosomalproteinL26;IP_1329158.1|IP_1329158.1_RATGN=LOC365287alternativeproteinofgeneLOC365287;IR_1348616.1|I…	ENSRNOP00000057758.1	Rpl26-ps2ribosomalproteinL26,pseudogene2
24.631	24.9475	23.8538	23.9648	24.6834	25.0589	25.4129	24.07	23.6833	23.3377	21.9835	22.6805	24.8026	24.5519	24.3273	24.7366	24.5133	24.3603	24.1554	24.7829	24.4595	24.2275	25.0602	24.6983	25.4282	24.8085	24.0505	23.6203	23.7942	24.3552	24.2159	24.512	24.2613				8	8	8	NaN	NaN	NaN	NaN	0	NaN	5066500000	121	ENSRNOP00000061442.1|ENSRNOP00000061442.1_RATGN=LOC100362339ribosomalproteinS19-like[Source:RGDSymbol;Acc:2318347];ENSRNOP00000027246.4|ENSRNOP00000027246.4_RATGN=LOC10091033640SribosomalproteinS19-like[Source:RGDSymbol;Acc:6498788];ENSRNOP00000066808.2|ENSRNOP00000066808.2_RATGN=LOC10091033640SribosomalproteinS19-like[Source:RGDSymbol;Acc:6498788];ENSRNOP00000017738.4|ENSRNOP00000017738.4_RATGN=…	ENSRNOP00000061442.1	LOC100362339ribosomalproteinS19-like
NaN	24.2818	24.5556	24.602	23.4632	22.9031	24.2022	25.0448	25.26	24.424	NaN	NaN	24.5549	25.2138	24.0385	24.2967	23.0883	23.4108	23.9887	23.4521	23.6062	24.1415	24.3364	24.0623	23.762	NaN	23.4363	23.4086	23.9818	23.2945	23.6639	22.4914	24.4441				7	7	7	NaN	NaN	NaN	NaN	0	NaN	3230000000	58	ENSRNOP00000061642.2|ENSRNOP00000061642.2_RATGN=Rps10ribosomalproteinS10[Source:RGDSymbol;Acc:621024];IP_1305988.1|IP_1305988.1_RATGN=AABR07054362.1alternativeproteinofgeneAABR07054362.1;ENSRNOP00000046992.3|ENSRNOP00000046992.3_RATGN=RGD1564698similartoribosomalproteinS10[Source:RGDSymbol;Acc:1564698];ENSRNOP00000043693.4|ENSRNOP00000043693.4_RATGN=Rps10l1ribosomalproteinS10-like1[Source:RGDSymb…	ENSRNOP00000061642.2	Rps10ribosomalproteinS10
NaN	NaN	NaN	NaN	NaN	NaN	NaN	NaN	NaN	NaN	NaN	NaN	NaN	NaN	NaN	NaN	NaN	NaN	NaN	NaN	NaN	24.1412	23.9622	NaN	23.7441	NaN	23.4205	23.5953	NaN	NaN	23.9519	NaN	23.8115				2	2	2	NaN	NaN	NaN	NaN	NaN	NaN	1115200000	28	ENSRNOP00000062832.1|ENSRNOP00000062832.1_RATGN=Lsm5LSM5homolog,U6smallnuclearRNAandmRNAdegradationassociated[Source:RGDSymbol;Acc:1308655];REV__IP_1288267.1|IP_1288267.1_RATGN=AABR07049682.1alternativeproteinofgeneAABR07049682.1;XP_008761103.1|XP_008761103.1_RATGN=Lsm5U6snRNA-associatedSm-likeproteinLSm5isoformX1	ENSRNOP00000062832.1	Lsm5LSM5homolog,U6smallnuclearRNAandmRNAdegradationassociated
24.0511	23.3564	23.8203	23.4471	23.9311	23.9166	23.6244	24.0461	23.6248	23.157	22.6077	23.0808	23.6833	23.6007	23.5119	24.04	23.4846	22.957	23.8541	23.6326	23.1868	NaN	22.8829	23.7514	23.1706	23.5199	23.1224	23.7698	NaN	NaN	22.5265	22.2826	23.2932				5	5	5	NaN	NaN	NaN	NaN	0	NaN	1557500000	56	ENSRNOP00000063355.3|ENSRNOP00000063355.3_RATGN=LOC10036125960SribosomalproteinL13-like[Source:RGDSymbol;Acc:2320504];IP_1265966.1|IP_1265966.1_RATGN=LOC100362400alternativeproteinofgeneLOC100362400;ENSRNOP00000064082.2|ENSRNOP00000064082.2_RATGN=LOC10036049160SribosomalproteinL13-like[Source:RGDSymbol;Acc:2322065];ENSRNOP00000020635.3|ENSRNOP00000020635.3_RATGN=LOC10035992260SribosomalproteinL13…	ENSRNOP00000063355.3	LOC10036125960SribosomalproteinL13-like
32.8734	33.0277	33.0714	33.1375	33.1346	33.118	32.8304	32.7878	32.9099	32.656	32.6996	32.587	32.9844	32.9327	32.9567	32.7105	32.8492	32.8823	32.8649	33.0371	32.9124	32.9193	32.848	33.0946	32.7199	32.9677	32.9871	33.1822	33.2689	33.0825	33.0744	32.9813	33.0047				38	38	2	NaN	NaN	NaN	NaN	0	NaN	1978300000000	25108	ENSRNOP00000064663.1|ENSRNOP00000064663.1_RATGN=AABR07052523.1ProteinAABR07052523.1;ENSRNOP00000024106.5ENSRNOP00000073191.1|ENSRNOP00000024106.5ENSRNOP00000073191.1_RATGN=Eno1enolase1[Source:RGDSymbol;Acc:2553];XP_006239506.1|XP_006239506.1_RATGN=Eno1alpha-enolaseisoformX1;IP_1255834.1|IP_1255834.1_RATGN=LOC685431alternativeproteinofgeneLOC685431;IP_1255507.1|IP_1255507.1_RATGN=Rn50_X_0689.1alte…	ENSRNOP00000064663.1	AABR07052523.1ProteinAABR07052523.1
NaN	NaN	NaN	NaN	NaN	NaN	NaN	NaN	NaN	NaN	NaN	18.9291	NaN	NaN	NaN	NaN	NaN	NaN	NaN	NaN	NaN	NaN	NaN	NaN	NaN	NaN	NaN	NaN	NaN	NaN	NaN	NaN	NaN				1	1	1	14	14	14	NaN	0	NaN	258620000	5	ENSRNOP00000066661.1|ENSRNOP00000066661.1_RATGN=AABR07027447.1ProteinAABR07027447.1;ENSRNOP00000067859.1|ENSRNOP00000067859.1_RATGN=AABR07061044.1ProteinAABR07061044.1;ENSRNOP00000067715.2|ENSRNOP00000067715.2_RATGN=Igkv1-88ProteinIgkv1-88;ENSRNOP00000067128.1|ENSRNOP00000067128.1_RATGN=AABR07027451.1ProteinAABR07027451.1;ENSRNOP00000064187.1|ENSRNOP00000064187.1_RATGN=AABR07027458.1ProteinAABR07…	ENSRNOP00000066661.1	AABR07027447.1ProteinAABR07027447.1
NaN	NaN	NaN	NaN	NaN	NaN	NaN	22.9553	23.1813	22.7268	24.2052	24.3647	NaN	NaN	NaN	NaN	NaN	NaN	NaN	NaN	NaN	NaN	NaN	NaN	NaN	NaN	NaN	NaN	NaN	NaN	NaN	NaN	NaN				4	4	4	NaN	NaN	NaN	NaN	0	NaN	358000000	14	ENSRNOP00000066878.1|ENSRNOP00000066878.1_RATGN=Nrn1neuritin1[Source:RGDSymbol;Acc:621586];O08957|O08957_RATGN=Nrn1Neuritin;IP_1352095.1|IP_1352095.1_RATGN=AABR07027407.1alternativeproteinofgeneAABR07027407.1	ENSRNOP00000066878.1	Nrn1neuritin1
27.2316	26.4569	25.7206	25.097	25.5579	25.3195	27.2946	29.6765	29.2354	29.7311	29.754	29.2853	27.8213	26.5471	26.7728	26.8933	26.3464	26.4414	29.8011	27.2142	26.8598	26.9874	27.0982	26.3541	27.5047	28.6358	26.8467	27.6676	26.5969	27.4292	26.8918	27.2611	28.1311				8	8	4	NaN	NaN	NaN	NaN	0	NaN	61285000000	634	ENSRNOP00000073895.1|ENSRNOP00000073895.1_RATGN=LOC680322similartoHistoneH2Atype1[Source:RGDSymbol;Acc:1593006];IP_1353728.1|IP_1353728.1_RATGN=AABR07027752.2alternativeproteinofgeneAABR07027752.2;ENSRNOP00000044986.2ENSRNOP00000064421.1|ENSRNOP00000044986.2ENSRNOP00000064421.1_RATGN=H2afjLOC103690002ProteinH2afjLOC103690002;Q4FZT6|Q4FZT6_RATGN=HistoneH2Atype3;P0C169|P0C169_RATGN=HistoneH2Atype1-…	ENSRNOP00000073895.1	LOC680322similartoHistoneH2Atype1
NaN	NaN	NaN	NaN	NaN	NaN	NaN	NaN	NaN	NaN	NaN	NaN	NaN	NaN	NaN	NaN	NaN	NaN	NaN	NaN	NaN	NaN	NaN	NaN	23.5526	NaN	NaN	NaN	NaN	NaN	NaN	NaN	NaN				1	1	1	NaN	NaN	NaN	NaN	0	NaN	2695900000	48	IP_1081314.1|IP_1081314.1_RATGN=Cluap1alternativeproteinofgeneCluap1	IP_1081314.1	Cluap1alternativeproteinofgeneCluap1
NaN	NaN	NaN	NaN	NaN	NaN	NaN	NaN	NaN	NaN	NaN	NaN	NaN	NaN	NaN	NaN	NaN	NaN	NaN	NaN	NaN	NaN	NaN	NaN	22.7386	NaN	NaN	NaN	NaN	NaN	NaN	NaN	NaN				2	2	2	20	20	20	NaN	NaN	NaN	63649000	1	IP_1255224.1|IP_1255224.1_RATGN=AABR07039541.1alternativeproteinofgeneAABR07039541.1;ENSRNOP00000030927.3|ENSRNOP00000030927.3_RATGN=Rfkriboflavinkinase[Source:RGDSymbol;Acc:1549748];IP_1306149.1|IP_1306149.1_RATGN=AABR07053065.1alternativeproteinofgeneAABR07053065.1	IP_1255224.1	AABR07039541.1alternativeproteinofgeneAABR07039541.1
25.3212	25.9757	25.9283	24.3898	25.4993	25.3224	25.9143	NaN	NaN	NaN	NaN	NaN	24.2781	NaN	23.9408	NaN	NaN	NaN	NaN	NaN	23.8185	NaN	24.5642	23.6852	NaN	NaN	NaN	NaN	24.0345	24.4753	24.8431	24.6515	24.2542				3	3	3	NaN	NaN	NaN	NaN	0	NaN	2525200000	37	IP_1255259.1|IP_1255259.1_RATGN=Rn60_X_0768.2alternativeproteinofgeneRn60_X_0768.2;IP_1255524.1|IP_1255524.1_RATGN=Rn50_X_0681.1alternativeproteinofgeneRn50_X_0681.1	IP_1255259.1	Rn60_X_0768.2alternativeproteinofgeneRn60_X_0768.2
NaN	23.2164	NaN	24.1574	NaN	24.3065	NaN	22.7167	23.0301	23.2755	24.2894	23.5275	23.9134	23.271	NaN	NaN	NaN	NaN	NaN	24.7893	25.0996	NaN	NaN	NaN	NaN	NaN	NaN	24.5226	NaN	NaN	NaN	24.1475	23.549				5	1	1	NaN	NaN	NaN	NaN	NaN	NaN	1408700000	62	IP_1255506.1|IP_1255506.1_RATGN=Rn50_X_0689.1alternativeproteinofgeneRn50_X_0689.1	IP_1255506.1	Rn50_X_0689.1alternativeproteinofgeneRn50_X_0689.1
NaN	NaN	NaN	NaN	NaN	NaN	NaN	NaN	NaN	21.5459	NaN	NaN	NaN	NaN	NaN	NaN	NaN	NaN	NaN	NaN	NaN	NaN	NaN	NaN	NaN	NaN	23.057	NaN	NaN	NaN	NaN	NaN	NaN				2	2	2	NaN	NaN	NaN	NaN	NaN	NaN	333850000	5	IP_1255740.1|IP_1255740.1_RATGN=AABR07038019.1alternativeproteinofgeneAABR07038019.1;ENSRNOP00000027150.3|ENSRNOP00000027150.3_RATGN=LOC100361543RhoAactivatorC11orf59-like[Source:RGDSymbol;Acc:2319924]	IP_1255740.1	AABR07038019.1alternativeproteinofgeneAABR07038019.1
NaN	NaN	NaN	NaN	NaN	NaN	NaN	NaN	NaN	NaN	NaN	NaN	NaN	NaN	NaN	NaN	NaN	NaN	NaN	NaN	NaN	NaN	NaN	NaN	NaN	21.1337	NaN	NaN	NaN	NaN	NaN	NaN	NaN				1	1	1	NaN	NaN	NaN	NaN	NaN	NaN	940420000	0	IP_1257188.1|IP_1257188.1_RATGN=Col4a6alternativeproteinofgeneCol4a6	IP_1257188.1	Col4a6alternativeproteinofgeneCol4a6
24.3121	24.9756	25.7258	25.4504	26.2479	25.5525	24.9109	NaN	NaN	NaN	NaN	NaN	24.1247	25.0045	NaN	24.8241	25.2463	25.2048	24.6754	24.9059	25.0908	25.3291	25.1023	25.3328	25.2678	NaN	24.4295	NaN	25.1326	25.2809	25.2287	24.8781	24.4946				2	2	2	7	7	7	NaN	NaN	NaN	2504700000	14	IP_1257457.1|IP_1257457.1_RATGN=Armcx4alternativeproteinofgeneArmcx4	IP_1257457.1	Armcx4alternativeproteinofgeneArmcx4
24.4639	23.54	23.9931	23.7714	23.8951	24.2318	24.4512	23.2447	22.9592	23.6651	21.8652	22.2019	24.5739	24.689	24.4141	24.7195	24.2837	23.8661	24.3699	24.0903	24.0479	23.7761	24.1198	23.8021	24.0463	24.2143	24.1007	24.0546	24.0831	24.0287	24.1189	24.3124	24.494				7	7	7	NaN	NaN	NaN	NaN	0	NaN	3746200000	126	IP_1260460.1|IP_1260460.1_RATGN=AABR07067506.1alternativeproteinofgeneAABR07067506.1;ENSRNOP00000019405.6|ENSRNOP00000019405.6_RATGN=Arpc5lactinrelatedprotein2/3complex,subunit5-like[Source:RGDSymbol;Acc:1308867]	IP_1260460.1	AABR07067506.1alternativeproteinofgeneAABR07067506.1
NaN	NaN	NaN	NaN	NaN	NaN	NaN	NaN	25.1911	23.7663	NaN	NaN	NaN	NaN	NaN	NaN	NaN	NaN	NaN	NaN	NaN	NaN	NaN	NaN	NaN	NaN	NaN	NaN	NaN	NaN	NaN	NaN	NaN				1	1	1	NaN	NaN	NaN	NaN	NaN	NaN	336400000	7	IP_1261339.1|IP_1261339.1_RATGN=Capn10alternativeproteinofgeneCapn10	IP_1261339.1	Capn10alternativeproteinofgeneCapn10
NaN	NaN	22.1875	22.719	NaN	NaN	NaN	21.2245	21.1987	NaN	NaN	NaN	NaN	NaN	NaN	22.747	21.9344	NaN	NaN	NaN	22.403	21.5989	22.755	22.1291	NaN	NaN	21.7719	22.0739	NaN	23.0548	NaN	NaN	21.8236				3	3	3	NaN	NaN	NaN	NaN	0	NaN	422900000	30	IP_1266001.1|IP_1266001.1_RATGN=AABR07068975.1AABR07068980.1alternativeproteinofgeneAABR07068975.1AABR07068980.1;ENSRNOP00000072053.1|ENSRNOP00000072053.1_RATGN=Mob1aMOBkinaseactivator1A[Source:RGDSymbol;Acc:1307014];ENSRNOP00000014650.5|ENSRNOP00000014650.5_RATGN=Mob1bMOBkinaseactivator1B[Source:RGDSymbol;Acc:1305114]	IP_1266001.1	AABR07068975.1AABR07068980.1alternativeproteinofgeneAABR07068975.1AABR07068980.1
NaN	NaN	NaN	NaN	NaN	NaN	NaN	NaN	NaN	NaN	NaN	NaN	NaN	NaN	NaN	NaN	NaN	NaN	NaN	NaN	NaN	NaN	NaN	NaN	22.4407	NaN	NaN	NaN	NaN	NaN	NaN	NaN	NaN				1	1	1	NaN	NaN	NaN	NaN	NaN	NaN	689740000	11	IP_1274687.1|IP_1274687.1_RATGN=DdnalternativeproteinofgeneDdn	IP_1274687.1	DdnalternativeproteinofgeneDdn
NaN	NaN	NaN	NaN	NaN	NaN	NaN	NaN	NaN	NaN	NaN	NaN	NaN	NaN	NaN	NaN	NaN	NaN	NaN	NaN	NaN	NaN	NaN	NaN	17.3775	NaN	NaN	NaN	NaN	NaN	NaN	NaN	NaN				1	1	1	NaN	NaN	NaN	NaN	NaN	NaN	387100000	4	IP_1282527.1|IP_1282527.1_RATGN=AABR07065448.1alternativeproteinofgeneAABR07065448.1;XP_017449996.1|XP_017449996.1_RATGN=LOC100909476ATP-dependentRNAhelicaseDDX24-likeisoformX2;XP_003750274.3|XP_003750274.3_RATGN=LOC100909476ATP-dependentRNAhelicaseDDX24-likeisoformX1;IP_1282518.1|IP_1282518.1_RATGN=AABR07065448.1alternativeproteinofgeneAABR07065448.1;ENSRNOP00000012256.2|ENSRNOP00000012256.2_RAT…	IP_1282527.1	AABR07065448.1alternativeproteinofgeneAABR07065448.1
NaN	NaN	NaN	NaN	NaN	NaN	NaN	24.2343	NaN	23.746	23.3324	23.3649	NaN	NaN	NaN	NaN	NaN	NaN	NaN	NaN	NaN	NaN	NaN	NaN	NaN	NaN	NaN	NaN	NaN	NaN	NaN	NaN	NaN				1	1	1	NaN	NaN	NaN	NaN	NaN	NaN	195940000	7	IP_1283121.1|IP_1283121.1_RATGN=Tmem121alternativeproteinofgeneTmem121	IP_1283121.1	Tmem121alternativeproteinofgeneTmem121
NaN	NaN	NaN	NaN	NaN	NaN	NaN	21.2021	20.3051	21.0907	22.5919	21.4547	NaN	NaN	NaN	NaN	NaN	NaN	NaN	NaN	NaN	NaN	NaN	NaN	NaN	NaN	NaN	NaN	NaN	NaN	NaN	NaN	NaN				3	3	3	20	20	20	NaN	0	NaN	121890000	12	IP_1288697.1|IP_1288697.1_RATGN=AABR07048280.1alternativeproteinofgeneAABR07048280.1;ENSRNOP00000053243.2|ENSRNOP00000053243.2_RATGN=Chp1calcineurin-likeEF-handprotein1[Source:RGDSymbol;Acc:620447];IP_1009306.1|IP_1009306.1_RATGN=AABR07059171.1alternativeproteinofgeneAABR07059171.1	IP_1288697.1	AABR07048280.1alternativeproteinofgeneAABR07048280.1
NaN	NaN	NaN	24.53	24.8224	NaN	23.9981	NaN	NaN	23.5879	NaN	NaN	24.9358	24.8656	26.1979	25.1214	24.7336	24.3871	23.9919	NaN	25.3903	25.6423	25.8367	25.3324	25.9304	26.0752	24.4727	24.8909	25.5578	25.599	24.7992	25.6047	25.4489				1	1	1	NaN	NaN	NaN	NaN	NaN	NaN	4894700000	22	IP_1294056.1|IP_1294056.1_RATGN=Mfsd2aalternativeproteinofgeneMfsd2a	IP_1294056.1	Mfsd2aalternativeproteinofgeneMfsd2a
NaN	NaN	NaN	NaN	NaN	NaN	NaN	NaN	NaN	NaN	NaN	NaN	NaN	NaN	NaN	NaN	NaN	NaN	NaN	NaN	22.4848	NaN	NaN	NaN	NaN	NaN	NaN	NaN	NaN	NaN	NaN	NaN	NaN				25	1	1	51	NaN	NaN	NaN	0	NaN	203080000	5	IP_1296106.1|IP_1296106.1_RATGN=AABR07061860.2alternativeproteinofgeneAABR07061860.2	IP_1296106.1	AABR07061860.2alternativeproteinofgeneAABR07061860.2
NaN	22.9528	NaN	NaN	22.9858	23.6158	23.4037	24.0784	22.8174	23.1358	22.816	NaN	23.1317	22.9869	NaN	NaN	NaN	NaN	NaN	NaN	22.8517	NaN	NaN	NaN	23.1961	23.1253	NaN	NaN	NaN	22.995	22.9456	NaN	NaN				3	3	3	NaN	NaN	NaN	NaN	0	NaN	1073000000	38	IP_1296164.1|IP_1296164.1_RATGN=AABR07073039.1alternativeproteinofgeneAABR07073039.1;XP_002729438.2|XP_002729438.2_RATGN=LOC100360057LOWQUALITYPROTEIN:60SribosomalproteinL22;ENSRNOP00000014905.6|ENSRNOP00000014905.6_RATGN=LOC100360057ProteinLOC100360057;IP_1273207.1|IP_1273207.1_RATGN=Rn60_7_1218.1alternativeproteinofgeneRn60_7_1218.1;P47198|P47198_RATGN=Rpl2260SribosomalproteinL22	IP_1296164.1	AABR07073039.1alternativeproteinofgeneAABR07073039.1
22.6577	NaN	NaN	22.5907	22.6133	NaN	NaN	23.0156	23.7992	NaN	22.2732	22.0304	22.952	NaN	NaN	NaN	NaN	NaN	22.8975	22.7411	22.6859	NaN	24.0811	22.7255	22.5579	22.7991	NaN	22.5155	22.6454	23.021	NaN	NaN	22.4441				4	4	4	15	15	15	NaN	0	NaN	801970000	21	IP_1296867.1|IP_1296867.1_RATGN=AABR07017110.1alternativeproteinofgeneAABR07017110.1;ENSRNOP00000010893.5|ENSRNOP00000010893.5_RATGN=Tcea1transcriptionelongationfactorA1[Source:RGDSymbol;Acc:1309880]	IP_1296867.1	AABR07017110.1alternativeproteinofgeneAABR07017110.1
NaN	NaN	NaN	NaN	NaN	NaN	NaN	NaN	20.9741	23.3795	NaN	NaN	NaN	NaN	NaN	NaN	NaN	NaN	NaN	NaN	NaN	NaN	NaN	NaN	NaN	NaN	NaN	NaN	NaN	NaN	NaN	NaN	NaN				3	2	2	NaN	NaN	NaN	NaN	0	NaN	90698000	7	IP_1304331.1|IP_1304331.1_RATGN=AABR07051642.1alternativeproteinofgeneAABR07051642.1	IP_1304331.1	AABR07051642.1alternativeproteinofgeneAABR07051642.1
NaN	NaN	NaN	NaN	NaN	NaN	NaN	NaN	NaN	NaN	NaN	NaN	NaN	NaN	NaN	NaN	NaN	NaN	NaN	NaN	NaN	20.9631	NaN	NaN	NaN	NaN	NaN	NaN	NaN	NaN	NaN	NaN	NaN				2	1	1	NaN	NaN	NaN	NaN	NaN	NaN	76594000	1	IP_1304334.1|IP_1304334.1_RATGN=AABR07051592.2alternativeproteinofgeneAABR07051592.2	IP_1304334.1	AABR07051592.2alternativeproteinofgeneAABR07051592.2
24.3664	24.456	23.8986	24.1689	23.9803	24.0019	24.1466	25.087	24.548	23.9108	23.065	24.7009	24.2269	23.9625	24.3684	NaN	23.7705	23.7325	23.7792	24.0498	24.085	23.8057	24.1642	23.5425	23.2189	23.8036	24.4601	24.2808	23.8349	23.9133	23.8433	23.9791	23.9988				14	14	14	NaN	NaN	NaN	NaN	0	NaN	3477000000	114	IP_1305990.1|IP_1305990.1_RATGN=AABR07054361.1alternativeproteinofgeneAABR07054361.1;ENSRNOP00000010135.5|ENSRNOP00000010135.5_RATGN=Smssperminesynthase[Source:RGDSymbol;Acc:1564826];IP_1369923.1|IP_1369923.1_RATGN=AABR07021734.2alternativeproteinofgeneAABR07021734.2	IP_1305990.1	AABR07054361.1alternativeproteinofgeneAABR07054361.1
NaN	NaN	NaN	NaN	NaN	NaN	NaN	NaN	NaN	NaN	NaN	NaN	NaN	21.0023	NaN	NaN	NaN	NaN	NaN	NaN	NaN	NaN	NaN	NaN	NaN	NaN	NaN	NaN	NaN	NaN	NaN	NaN	NaN				2	2	2	NaN	NaN	NaN	NaN	NaN	NaN	23324000	2	IP_1306014.1|IP_1306014.1_RATGN=Cd93alternativeproteinofgeneCd93;Q9ET61|Q9ET61_RATGN=Cd93C1qr1C1qrpComplementcomponentC1qreceptor(C1q/MBL/SPAreceptor)(C1qR(p))(C1qRp)(CellsurfaceantigenAA4)(Complementcomponent1qsubcomponentreceptor1)(CDantigenCD93);NP_445835.1|NP_445835.1_RATGN=Cd93complementcomponentC1qreceptorprecursor;IP_1306025.1|IP_1306025.1_RATGN=Cd93alternativeproteinofgeneCd93	IP_1306014.1	Cd93alternativeproteinofgeneCd93
23.5507	23.8589	22.482	23.8425	24.3225	24.9415	24.5756	25.1239	24.9205	22.8837	24.6917	25.7071	NaN	24.81	24.9714	24.9956	25.5188	23.7181	24.2095	NaN	22.5406	24.039	23.8694	24.3532	25.0645	23.9555	22.7311	23.3598	23.4406	24.1559	24.3122	24.0697	24.7951				2	2	2	NaN	NaN	NaN	NaN	0	NaN	4278800000	132	IP_1315648.1|IP_1315648.1_RATGN=Rn50_2_0094.1alternativeproteinofgeneRn50_2_0094.1	IP_1315648.1	Rn50_2_0094.1alternativeproteinofgeneRn50_2_0094.1
22.6129	22.9071	22.6376	22.4303	22.7907	22.1901	NaN	21.8797	NaN	NaN	NaN	NaN	23.0132	22.5881	22.7152	22.2644	22.5779	22.9397	22.7004	22.9966	22.8866	22.879	22.9444	22.4548	22.9553	22.3924	22.7885	22.7749	22.5822	NaN	NaN	NaN	22.5076				4	4	4	NaN	NaN	NaN	NaN	0	NaN	712620000	33	IP_1352627.1|IP_1352627.1_RATGN=AABR07072537.1alternativeproteinofgeneAABR07072537.1;XP_344572.6|XP_344572.6_RATGN=Gprin1LOWQUALITYPROTEIN:Gprotein-regulatedinducerofneuriteoutgrowth1isoformX1	IP_1352627.1	AABR07072537.1alternativeproteinofgeneAABR07072537.1
25.6161	25.6877	25.8687	25.5297	25.9728	25.5067	25.2985	25.6285	25.3191	25.1775	24.1656	23.2751	25.6889	25.9092	25.8912	25.6595	25.9475	25.9977	25.5967	25.8103	26.068	26.0003	25.9134	26.0923	26.2086	25.308	25.943	25.4639	25.8815	25.3924	25.8269	26.2416	25.8358				7	7	7	NaN	NaN	NaN	NaN	0	NaN	11764000000	379	IP_1358096.1|IP_1358096.1_RATGN=AABR07024907.1alternativeproteinofgeneAABR07024907.1;ENSRNOP00000067410.1ENSRNOP00000069739.1ENSRNOP00000071456.1|ENSRNOP00000067410.1ENSRNOP00000069739.1ENSRNOP00000071456.1_RATGN=Tceb1transcriptionelongationfactorB(SIII),polypeptide1[Source:MGISymbol;Acc:MGI:1915173];ENSRNOP00000067924.1|ENSRNOP00000067924.1_RATGN=Rn50_20_0292.1ProteinRn50_20_0292.1;ENSRNOP000000…	IP_1358096.1	AABR07024907.1alternativeproteinofgeneAABR07024907.1
NaN	NaN	NaN	NaN	NaN	NaN	NaN	NaN	NaN	NaN	NaN	NaN	NaN	NaN	NaN	NaN	NaN	NaN	NaN	NaN	NaN	NaN	NaN	22.9099	NaN	NaN	NaN	NaN	NaN	NaN	NaN	NaN	NaN				1	1	1	20	20	20	NaN	NaN	NaN	1178800000	16	IP_1361001.1|IP_1361001.1_RATGN=Lcp1alternativeproteinofgeneLcp1	IP_1361001.1	Lcp1alternativeproteinofgeneLcp1
NaN	NaN	NaN	NaN	NaN	NaN	NaN	NaN	NaN	NaN	NaN	NaN	NaN	NaN	NaN	NaN	NaN	NaN	NaN	NaN	NaN	NaN	NaN	NaN	22.7005	NaN	NaN	NaN	NaN	NaN	NaN	NaN	NaN				1	1	1	NaN	NaN	NaN	NaN	NaN	NaN	172390000	4	IP_1365940.1|IP_1365940.1_RATGN=Slit2alternativeproteinofgeneSlit2	IP_1365940.1	Slit2alternativeproteinofgeneSlit2
NaN	NaN	NaN	NaN	NaN	NaN	NaN	NaN	NaN	NaN	NaN	NaN	NaN	NaN	NaN	NaN	NaN	NaN	NaN	NaN	NaN	NaN	NaN	NaN	NaN	NaN	20.9652	NaN	NaN	NaN	NaN	NaN	NaN				1	1	1	NaN	NaN	NaN	NaN	0	NaN	203980000	12	IP_1366843.1|IP_1366843.1_RATGN=HnrnpdlalternativeproteinofgeneHnrnpdl	IP_1366843.1	HnrnpdlalternativeproteinofgeneHnrnpdl
NaN	NaN	NaN	NaN	NaN	NaN	NaN	NaN	NaN	NaN	NaN	NaN	NaN	NaN	NaN	NaN	NaN	NaN	NaN	NaN	NaN	NaN	NaN	NaN	21.6886	NaN	NaN	NaN	NaN	NaN	NaN	NaN	NaN				2	2	2	NaN	NaN	NaN	NaN	0	NaN	236110000	9	IP_1368178.1|IP_1368178.1_RATGN=AABR07021220.1alternativeproteinofgeneAABR07021220.1;ENSRNOP00000007276.4|ENSRNOP00000007276.4_RATGN=Zc3h15zincfingerCCCH-typecontaining15[Source:RGDSymbol;Acc:1359234];ENSRNOP00000071553.1|ENSRNOP00000071553.1_RATGN=RGD1564243similartobrainZn-fingerprotein[Source:RGDSymbol;Acc:1564243]	IP_1368178.1	AABR07021220.1alternativeproteinofgeneAABR07021220.1
NaN	NaN	NaN	NaN	NaN	NaN	NaN	NaN	NaN	NaN	NaN	NaN	NaN	NaN	NaN	NaN	21.5778	NaN	NaN	NaN	NaN	NaN	NaN	NaN	NaN	NaN	NaN	NaN	NaN	NaN	NaN	NaN	NaN				4	1	1	44	NaN	NaN	NaN	0	NaN	60890000	2	IP_1369659.1|IP_1369659.1_RATGN=Prdx6alternativeproteinofgenePrdx6	IP_1369659.1	Prdx6alternativeproteinofgenePrdx6
NaN	NaN	NaN	NaN	NaN	NaN	NaN	22.8767	22.4544	22.4513	22.3046	22.9239	NaN	NaN	NaN	NaN	23.7717	23.1336	NaN	NaN	NaN	23.3927	NaN	NaN	23.2483	23.2617	NaN	NaN	NaN	23.1506	NaN	NaN	NaN				9	9	9	NaN	NaN	NaN	NaN	0	NaN	857880000	21	IP_1369898.1|IP_1369898.1_RATGN=Uba2-ps1alternativeproteinofgeneUba2-ps1;B1WC32|B1WC32_RATGN=Uba2rCG_53609RCG53609(Uba2protein);ENSRNOP00000028672.7|ENSRNOP00000028672.7_RATGN=Uba2ubiquitin-likemodifieractivatingenzyme2[Source:RGDSymbol;Acc:1312023];Q4G010|Q4G010_RATGN=Uba2Uble1bUba2protein(Fragment)	IP_1369898.1	Uba2-ps1alternativeproteinofgeneUba2-ps1
NaN	NaN	NaN	NaN	NaN	NaN	NaN	NaN	NaN	NaN	NaN	NaN	NaN	NaN	NaN	NaN	NaN	NaN	NaN	NaN	NaN	19.4109	NaN	NaN	NaN	NaN	NaN	NaN	NaN	NaN	NaN	NaN	NaN				3	1	1	NaN	NaN	NaN	NaN	0	NaN	6282500	1	IP_1369985.1|IP_1369985.1_RATGN=Rn50_13_0844.1alternativeproteinofgeneRn50_13_0844.1	IP_1369985.1	Rn50_13_0844.1alternativeproteinofgeneRn50_13_0844.1
22.9414	23.6106	23.5871	23.5493	24.5929	24.7565	24.4963	NaN	NaN	NaN	NaN	NaN	NaN	23.6684	24.0645	NaN	23.6642	23.999	22.7762	23.9169	23.6682	NaN	NaN	NaN	NaN	NaN	NaN	24.2321	24.3971	NaN	24.9668	24.8112	NaN				2	2	1	NaN	NaN	20	NaN	NaN	NaN	1447500000	37	IP_1372316.1|IP_1372316.1_RATGN=Rn60_12_0126.1alternativeproteinofgeneRn60_12_0126.1	IP_1372316.1	Rn60_12_0126.1alternativeproteinofgeneRn60_12_0126.1
NaN	NaN	NaN	NaN	NaN	NaN	NaN	NaN	NaN	NaN	NaN	NaN	NaN	NaN	NaN	NaN	21.5454	NaN	NaN	NaN	NaN	NaN	NaN	NaN	NaN	NaN	NaN	NaN	NaN	NaN	NaN	NaN	NaN				1	1	1	NaN	NaN	NaN	NaN	0	NaN	1670900000	55	IP_1372374.1|IP_1372374.1_RATGN=Rn60_12_0108.1alternativeproteinofgeneRn60_12_0108.1	IP_1372374.1	Rn60_12_0108.1alternativeproteinofgeneRn60_12_0108.1
25.351	22.4551	24.5978	24.6265	24.6731	23.5309	23.3506	20.3828	NaN	NaN	NaN	NaN	21.7424	23.0479	24.2784	NaN	24.1852	23.2287	23.4878	22.7483	NaN	26.2982	24.2578	26.0702	23.8217	NaN	26.1927	24.088	24.1995	23.3973	26.0069	24.949	23.9463				2	2	2	NaN	NaN	NaN	NaN	NaN	NaN	3956300000	75	IP_1375305.1|IP_1375305.1_RATGN=Zbed5alternativeproteinofgeneZbed5	IP_1375305.1	Zbed5alternativeproteinofgeneZbed5
NaN	NaN	NaN	NaN	NaN	NaN	NaN	NaN	NaN	NaN	NaN	NaN	NaN	NaN	NaN	NaN	20.4921	NaN	NaN	NaN	NaN	NaN	NaN	NaN	NaN	NaN	NaN	NaN	NaN	NaN	NaN	NaN	NaN				1	1	1	NaN	NaN	NaN	NaN	NaN	NaN	18738000	2	IP_1380263.1|IP_1380263.1_RATGN=Clic6alternativeproteinofgeneClic6	IP_1380263.1	Clic6alternativeproteinofgeneClic6
26.3915	26.4774	26.5881	26.3406	26.4325	26.669	26.322	25.9617	26.267	25.5971	25.61	26.2752	26.4133	26.1638	26.19	25.9158	26.1126	26.3054	26.4738	26.5098	26.55	26.1918	25.9594	26.3316	26.5279	26.2045	26.533	26.6806	26.5303	26.1435	26.734	26.5431	26.6539				13	13	11	NaN	NaN	NaN	NaN	0	NaN	19025000000	552	IP_246747.1|IP_246747.1_RATGN=AABR07071000.1alternativeproteinofgeneAABR07071000.1;ENSRNOP00000040067.3|ENSRNOP00000040067.3_RATGN=Gabarapl2GABAtypeAreceptorassociatedproteinlike2[Source:RGDSymbol;Acc:620510];IP_1255857.1|IP_1255857.1_RATGN=AABR07036723.1alternativeproteinofgeneAABR07036723.1;ENSRNOP00000032269.6|ENSRNOP00000032269.6_RATGN=AABR07048308.1ProteinAABR07048308.1;ENSRNOP00000068971.1|…	IP_246747.1	AABR07071000.1alternativeproteinofgeneAABR07071000.1
28.1247	27.8882	28.3576	28.2733	28.2169	28.3117	28.1491	29.3185	29.1841	28.4176	29.3564	29.2066	28.2226	28.7748	28.1075	28.3576	28.1516	28.4315	28.2369	28.0747	27.9913	28.4977	28.4617	28.4775	28.0979	28.2395	28.3854	28.5315	28.8556	28.6302	28.4462	28.6163	28.504				13	13	13	NaN	NaN	NaN	NaN	0	NaN	90689000000	1552	IP_292098.1|IP_292098.1_RATGN=Ube2l3alternativeproteinofgeneUbe2l3;B2RZA9|B2RZA9_RATGN=Ube2l3NEWGENE_1308361Ube2l3protein	IP_292098.1	Ube2l3alternativeproteinofgeneUbe2l3
25.8708	26.1167	26.0472	25.7506	25.8245	25.9877	25.7202	25.6224	25.4254	23.797	24.1647	24.9267	26.1127	25.8524	25.8907	25.662	26.0994	25.4844	25.5626	25.9898	26.2614	25.6506	25.8467	25.9474	25.9394	25.3703	25.976	26.1151	25.9034	25.8062	25.779	26.2386	25.9278				13	8	8	NaN	51	51	NaN	0	NaN	13328000000	350	IP_997694.1|IP_997694.1_RATGN=AABR07014239.1AABR07014242.1alternativeproteinofgeneAABR07014239.1AABR07014242.1;ENSRNOP00000036667.4|ENSRNOP00000036667.4_RATGN=LOC100912618ProteinLOC100912618;ENSRNOP00000037442.4|ENSRNOP00000037442.4_RATGN=AABR07067339.1ProteinAABR07067339.1	IP_997694.1	AABR07014239.1AABR07014242.1alternativeproteinofgeneAABR07014239.1AABR07014242.1
NaN	NaN	NaN	NaN	NaN	NaN	NaN	NaN	23.0883	22.4312	22.464	NaN	NaN	NaN	NaN	NaN	NaN	NaN	NaN	NaN	NaN	NaN	NaN	NaN	NaN	NaN	NaN	NaN	NaN	NaN	NaN	NaN	NaN				5	5	5	NaN	NaN	NaN	NaN	0	NaN	306430000	18	NP_001102506.1|NP_001102506.1_RATGN=Ovca2ovariancancer-associatedgene2protein;IP_1388537.1|IP_1388537.1_RATGN=Dph1alternativeproteinofgeneDph1;IP_1388517.1|IP_1388517.1_RATGN=Dph1alternativeproteinofgeneDph1	NP_001102506.1	Ovca2ovariancancer-associatedgene2protein
24.0846	23.7777	23.8598	23.884	24.2608	23.4841	23.9106	23.8909	24.0394	22.5717	22.1749	23.7198	23.0692	23.1887	23.1976	23.1757	22.8991	23.4579	22.9108	23.397	23.685	23.6036	23.1347	23.9239	23.3003	23.7143	24.0967	24.1234	23.9295	24.1194	23.7492	24.5041	23.6996				3	3	3	NaN	NaN	NaN	NaN	0	NaN	3026200000	86	NP_001155885.1|NP_001155885.1_RATGN=Mocs2molybdopterinsynthasecatalyticsubunitisoformMocs2A;IP_1321311.1|IP_1321311.1_RATGN=Mocs2alternativeproteinofgeneMocs2	NP_001155885.1	Mocs2molybdopterinsynthasecatalyticsubunitisoformMocs2A
NaN	NaN	NaN	NaN	NaN	NaN	NaN	NaN	21.4843	NaN	20.9682	22.9347	NaN	NaN	NaN	NaN	NaN	NaN	NaN	NaN	NaN	NaN	NaN	NaN	NaN	NaN	NaN	NaN	NaN	NaN	NaN	NaN	NaN				3	3	3	4	4	4	NaN	0	NaN	68436000	4	NP_001164074.1|NP_001164074.1_RATGN=Astn1astrotactin-1precursor;XP_008767862.2|XP_008767862.2_RATGN=Astn1astrotactin-1isoformX1;IP_1368096.1|IP_1368096.1_RATGN=Astn1alternativeproteinofgeneAstn1	NP_001164074.1	Astn1astrotactin-1precursor
NaN	NaN	NaN	NaN	NaN	NaN	NaN	NaN	NaN	NaN	NaN	NaN	NaN	NaN	NaN	NaN	NaN	NaN	NaN	21.5034	NaN	NaN	NaN	NaN	NaN	NaN	NaN	NaN	NaN	NaN	NaN	NaN	NaN				2	2	2	NaN	NaN	NaN	NaN	NaN	NaN	147780000	6	NP_001300997.1|NP_001300997.1_RATGN=MpzmyelinproteinP0isoformL-MPZprecursor;IP_1371995.1|IP_1371995.1_RATGN=MpzalternativeproteinofgeneMpz;ENSRNOP00000004279.3|ENSRNOP00000004279.3_RATGN=Mpzmyelinproteinzero[Source:RGDSymbol;Acc:3109]	NP_001300997.1	MpzmyelinproteinP0isoformL-MPZprecursor
24.7103	24.9688	24.1764	24.1323	24.508	24.8532	25.1041	25.1647	23.738	23.3379	24.1988	24.1133	24.818	24.6767	24.8438	24.451	24.8408	24.6282	24.6556	24.362	24.6386	24.287	24.6337	24.5397	24.8613	24.8119	23.2835	23.7227	23.9052	24.2332	24.3231	24.2445	23.9758				13	13	8	NaN	NaN	NaN	NaN	0	NaN	5182200000	293	O55215|O55215_RATGN=Rps2-ps6LOC100360710Rps2RibosomalproteinS2;O55211|O55211_RATGN=RibosomalproteinS2;ENSRNOP00000057658.4|ENSRNOP00000057658.4_RATGN=Rps2-ps6ProteinRps2-ps6;IP_1305997.1|IP_1305997.1_RATGN=AABR07054332.1alternativeproteinofgeneAABR07054332.1;ENSRNOP00000019508.3|ENSRNOP00000019508.3_RATGN=Rps2ribosomalproteinS2[Source:RGDSymbol;Acc:619887];O55214|O55214_RATGN=RibosomalproteinS2;E…	O55215	Rps2-ps6LOC100360710Rps2RibosomalproteinS2
NaN	NaN	NaN	NaN	NaN	NaN	NaN	24.4245	22.4712	23.0256	23.0567	22.6171	NaN	22.4675	NaN	22.4697	NaN	NaN	NaN	NaN	NaN	NaN	NaN	NaN	NaN	NaN	NaN	NaN	NaN	NaN	NaN	NaN	NaN				5	5	5	NaN	NaN	NaN	NaN	0	NaN	632840000	35	P35427|P35427_RATGN=Rpl13a60SribosomalproteinL13a;ENSRNOP00000027976.4|ENSRNOP00000027976.4_RATGN=Rpl13aribosomalproteinL13A[Source:RGDSymbol;Acc:628697];XP_017444798.1|XP_017444798.1_RATGN=Rpl13a60SribosomalproteinL13aisoformX1;IP_1352120.1|IP_1352120.1_RATGN=LOC100362583alternativeproteinofgeneLOC100362583;IP_1361238.1|IP_1361238.1_RATGN=Rn60_16_0690.2alternativeproteinofgeneRn60_16_0690.2	P35427	Rpl13a60SribosomalproteinL13a
NaN	NaN	NaN	NaN	NaN	NaN	NaN	NaN	NaN	NaN	NaN	NaN	NaN	NaN	NaN	NaN	NaN	NaN	NaN	NaN	NaN	NaN	NaN	NaN	23.2867	NaN	NaN	NaN	NaN	NaN	NaN	NaN	NaN				1	1	1	NaN	NaN	NaN	NaN	NaN	NaN	642550000	30	P62864|P62864_RATGN=Fau40SribosomalproteinS30;IP_1328615.1|IP_1328615.1_RATGN=AABR07004876.1alternativeproteinofgeneAABR07004876.1;ENSRNOP00000028481.4ENSRNOP00000034657.4ENSRNOP00000042031.3|ENSRNOP00000028481.4ENSRNOP00000034657.4ENSRNOP00000042031.3_RATGN=FauLOC100360647LOC687780ProteinFauLOC100360647LOC687780	P62864	Fau40SribosomalproteinS30
32.0161	32.2608	31.9942	31.7376	31.8502	32.2062	32.2686	31.8742	31.5872	31.6072	31.9795	32.0302	32.2779	32.2332	31.9984	32.105	32.2349	32.2066	32.3396	32.1437	32.3037	31.9499	31.9921	32.0117	32.328	32.2549	31.9798	32.1833	32.1635	32.0586	32.1671	32.302	32.2954				63	63	42	80	80	NaN	NaN	0	NaN	1071300000000	11106	P63018|P63018_RATGN=Hspa8Hsc70Hsc73Heatshockcognate71kDaprotein(Heatshock70kDaprotein8);ENSRNOP00000067224.1|ENSRNOP00000067224.1_RATGN=AABR07011951.1ProteinAABR07011951.1;IP_1284098.1|IP_1284098.1_RATGN=AABR07063544.1alternativeproteinofgeneAABR07063544.1;ENSRNOP00000042159.5|ENSRNOP00000042159.5_RATGN=Hspa8heatshockproteinfamilyA(Hsp70)member8[Source:RGDSymbol;Acc:621725];XP_008762842.1|XP_0087…	P63018	Hspa8Hsc70Hsc73Heatshockcognate71kDaprotein(Heatshock70kDaprotein8)
24.9665	24.9596	24.7055	24.9125	25.3359	24.6754	24.724	24.9197	24.3573	24.2335	24.17	24.3699	25.2658	25.0456	24.7491	25.1428	25.1505	24.881	25.1464	25.1282	25.3423	25.0939	25.1215	24.7229	25.2065	24.5337	25.1999	24.8494	25.0041	25.0271	25.0895	24.6876	24.9995				17	17	17	NaN	NaN	NaN	NaN	0	NaN	7076800000	236	Q5BKA1|Q5BKA1_RATGN=Metap2Methionineaminopeptidase2(MAP2)(MetAP2)(EC3.4.11.18)(Initiationfactor2-associated67kDaglycoprotein)(PeptidaseM);P38062|P38062_RATGN=Metap2MnpepP67eif2Methionineaminopeptidase2(MAP2)(MetAP2)(EC3.4.11.18)(Initiationfactor2-associated67kDaglycoprotein)(p67)(p67eIF2)(PeptidaseM);ENSRNOP00000030415.5|ENSRNOP00000030415.5_RATGN=RGD1560341similartoMethionineaminopeptidase2(MetA…	Q5BKA1	Metap2Methionineaminopeptidase2(MAP2)(MetAP2)(EC3.4.11.18)(Initiationfactor2-associated67kDaglycoprotein)(PeptidaseM)
24.1219	23.7464	23.248	22.9426	22.6835	23.7394	24.0123	23.5334	22.4932	22.8807	22.768	23.439	23.4824	23.457	23.6709	NaN	23.207	22.7087	24.1449	23.341	22.8217	21.9607	NaN	23.4468	23.4943	23.7126	NaN	22.4059	22.3399	NaN	22.6965	22.8117	23.2005				5	5	5	NaN	NaN	NaN	NaN	0	NaN	1341600000	88	Q63507|Q63507_RATGN=Rpl1460SribosomalproteinL14;ENSRNOP00000061747.2|ENSRNOP00000061747.2_RATGN=Rpl14ribosomalproteinL14[Source:RGDSymbol;Acc:621180];ENSRNOP00000073315.1|ENSRNOP00000073315.1_RATGN=Rpl14ribosomalproteinL14[Source:RGDSymbol;Acc:621180];IP_1381503.1|IP_1381503.1_RATGN=AABR07072207.1alternativeproteinofgeneAABR07072207.1;ENSRNOP00000046600.1|ENSRNOP00000046600.1_RATGN=LOC306079simil…	Q63507	Rpl1460SribosomalproteinL14
22.9931	NaN	NaN	22.5888	22.93	NaN	NaN	24.5452	24.2175	24.8725	25.8853	25.7433	23.2669	23.2999	22.6454	NaN	23.207	22.8175	NaN	NaN	22.9057	22.7863	22.9536	22.7946	23.1378	NaN	22.3522	23.3784	22.9215	22.7953	23.5068	23.232	23.2423				9	9	9	NaN	NaN	NaN	NaN	0	NaN	2140300000	92	Q6IE67|Q6IE67_RATGN=Psma3LOC100361067Psma3lpsma3lProteasomesubunitalphatype(EC3.4.25.1);IP_1381413.1|IP_1381413.1_RATGN=LOC100361067alternativeproteinofgeneLOC100361067;ENSRNOP00000010753.4|ENSRNOP00000010753.4_RATGN=Psma3proteasomesubunitalpha3[Source:RGDSymbol;Acc:61844];XP_017449548.1|XP_017449548.1_RATGN=Psma3proteasomesubunitalphatype-3isoformX1;IP_1265902.1|IP_1265902.1_RATGN=Rn50_8_0909.1a…	Q6IE67	Psma3LOC100361067Psma3lpsma3lProteasomesubunitalphatype(EC3.4.25.1)
22.0097	22.8757	22.6157	23.3077	23.3124	22.8413	22.9126	NaN	NaN	22.6909	NaN	NaN	23.4011	NaN	23.4682	24.1892	23.6653	23.1814	23.1942	22.8346	22.3918	23.1877	23.9351	22.9008	22.7737	23.1528	21.7227	21.2042	22.8259	23.5848	22.2973	22.182	21.7357				3	3	3	NaN	NaN	NaN	NaN	0	NaN	1246900000	62	Q76MJ6|Q76MJ6_RATGN=Ybx1rBYB1Ybx1-ps3BrainY-boxbindingprotein1;P62961|P62961_RATGN=Ybx1Msy-1Nsep1Yb1Nuclease-sensitiveelement-bindingprotein1(CCAAT-bindingtranscriptionfactorIsubunitA)(CBF-A)(DNA-bindingproteinB)(DBPB)(EnhancerfactorIsubunitA)(EFI-A)(Y-boxtranscriptionfactor)(Y-box-bindingprotein1)(YB-1);IP_1328388.1|IP_1328388.1_RATGN=LOC100912427alternativeproteinofgeneLOC100912427;ENSRNOP00000…	Q76MJ6	Ybx1rBYB1Ybx1-ps3BrainY-boxbindingprotein1
26.3862	26.43	26.4752	26.5114	26.4481	26.4423	26.3916	26.6864	26.3557	26.4341	25.7915	26.0605	26.581	26.2403	26.3767	26.0309	26.3923	26.3499	26.2032	26.3138	26.2369	26.3705	26.4295	26.5563	26.2549	26.3646	26.3257	26.2249	26.4233	26.5028	26.6509	26.4393	26.1524				20	20	19	NaN	NaN	NaN	NaN	0	NaN	23173000000	699	Q9WVC0|Q9WVC0_RATGN=Sept7Cdc10Septin-7(CDC10proteinhomolog);ENSRNOP00000008839.6|ENSRNOP00000008839.6_RATGN=Sept7ProteinSept7;ENSRNOP00000071177.1|ENSRNOP00000071177.1_RATGN=Sept7ProteinSept7;A2VCW8|A2VCW8_RATGN=7-SepSeptin7;ENSRNOP00000059464.3|ENSRNOP00000059464.3_RATGN=Sept7ProteinSept7;XP_017451382.1|XP_017451382.1_RATGN=7-Sepseptin-7isoformX1;XP_008770775.1|XP_008770775.1_RATGN=LOC100910754s…	Q9WVC0	Sept7Cdc10Septin-7(CDC10proteinhomolog)
NaN	NaN	NaN	NaN	NaN	NaN	NaN	NaN	21.689	22.6928	NaN	NaN	NaN	NaN	NaN	NaN	NaN	NaN	NaN	NaN	NaN	NaN	NaN	NaN	NaN	NaN	NaN	NaN	NaN	NaN	NaN	NaN	NaN				4	4	4	NaN	NaN	NaN	NaN	0	NaN	150250000	6	R4I4V9|R4I4V9_RATGN=Ncf2Neutrophilcytosolicfactor2mutantisoform2;R4I3Z7|R4I3Z7_RATGN=Ncf2Neutrophilcytosolicfactor2;XP_008767886.1|XP_008767886.1_RATGN=Ncf2neutrophilcytosolfactor2isoformX1;IP_1368154.1|IP_1368154.1_RATGN=Ncf2alternativeproteinofgeneNcf2;XP_006250075.1|XP_006250075.1_RATGN=Ncf2neutrophilcytosolfactor2isoformX2;IP_1368152.1|IP_1368152.1_RATGN=Ncf2alternativeproteinofgeneNcf2;IP_13…	R4I4V9	Ncf2Neutrophilcytosolicfactor2mutantisoform2
NaN	22.4585	NaN	NaN	NaN	NaN	22.5552	22.3704	21.1755	NaN	21.2537	22.9232	NaN	NaN	NaN	NaN	NaN	NaN	NaN	NaN	NaN	NaN	NaN	NaN	NaN	NaN	NaN	NaN	NaN	NaN	NaN	NaN	NaN				2	2	2	NaN	NaN	NaN	NaN	0	NaN	394320000	12	SUSPECT_1345641.1|SUSPECT_1345641.1_RATGN=AABR07042821.1ProbablefalsepositiveofENSRNOP00000073975.1;SUSPECT_1345641.1|SUSPECT_1345641.1_RATGN=AABR07042821.1ProbablefalsepositiveofENSRNOP00000069250.1;IP_1345641.1|IP_1345641.1_RATGN=AABR07042821.1alternativeproteinofgeneAABR07042821.1;ENSRNOP00000058934.2|ENSRNOP00000058934.2_RATGN=Rpl36ribosomalproteinL36[Source:RGDSymbol;Acc:62085];ENSRNOP000000…	SUSPECT_1345641.1	AABR07042821.1ProbablefalsepositiveofENSRNOP00000073975.1
NaN	NaN	NaN	NaN	NaN	NaN	NaN	24.1822	NaN	22.3602	23.2122	NaN	22.9136	NaN	NaN	NaN	NaN	NaN	24.1902	NaN	NaN	22.7462	23.3365	22.9513	NaN	23.6351	NaN	NaN	NaN	23.6027	NaN	23.1214	NaN				4	2	2	NaN	NaN	NaN	NaN	0	NaN	630120000	28	SUSPECT_1361219.1|SUSPECT_1361219.1_RATGN=AABR07026311.1ProbablefalsepositiveofENSRNOP00000065187.2;IP_1361219.1|IP_1361219.1_RATGN=AABR07026311.1alternativeproteinofgeneAABR07026311.1;ENSRNOP00000013919.6|ENSRNOP00000013919.6_RATGN=H2afzH2Ahistonefamily,memberZ[Source:RGDSymbol;Acc:621464];P0C0S7|P0C0S7_RATGN=H2afzH2azHistoneH2A.Z(H2A/z);ENSRNOP00000073832.1|ENSRNOP00000073832.1_RATGN=H2afvH2Ahi…	SUSPECT_1361219.1	AABR07026311.1ProbablefalsepositiveofENSRNOP00000065187.2
24.7579	24.5663	24.2205	24.5021	24.4015	23.7601	24.1499	23.4812	24.4049	24.3824	22.1054	20.3211	24.8928	25.0912	24.6387	24.7063	23.783	24.2867	24.6977	24.7908	24.1155	24.5331	24.6403	24.5932	24.3556	24.4621	24.6246	24.3825	24.2021	24.4265	24.4707	23.6708	24.2935				3	3	3	NaN	NaN	NaN	NaN	0	NaN	4625100000	140	SUSPECT_269594.1|SUSPECT_269594.1_RATGN=AABR07026317.1ProbablefalsepositiveofENSRNOP00000044197.4;IP_269594.1|IP_269594.1_RATGN=AABR07026317.1alternativeproteinofgeneAABR07026317.1;ENSRNOP00000060568.1|ENSRNOP00000060568.1_RATGN=Rps28ribosomalproteinS28[Source:RGDSymbol;Acc:621046];SUSPECT_1364009.1|SUSPECT_1364009.1_RATGN=AABR07016577.1ProbablefalsepositiveofENSRNOP00000044197.4;IP_1364009.1|IP_…	SUSPECT_269594.1	AABR07026317.1ProbablefalsepositiveofENSRNOP00000044197.4
27.1035	25.7012	25.0245	24.8648	25.0931	25.8906	27.0238	30.4107	29.3641	29.8788	30.7288	29.8176	27.7313	26.7726	26.1908	26.674	26.5329	26.3343	29.5785	27.3305	26.9793	26.6899	27.3426	26.7024	27.3993	28.2242	26.9529	26.9623	26.5295	27.262	26.9721	27.3774	27.7194				10	10	4	NaN	NaN	NaN	NaN	0	NaN	72072000000	622	XP_006233057.1|XP_006233057.1_RATGN=LOC100912338histoneH2Btype2-F;ENSRNOP00000074083.1|ENSRNOP00000074083.1_RATGN=Hist1h2blhistonecluster1,H2bl[Source:RGDSymbol;Acc:1308088];ENSRNOP00000070235.1|ENSRNOP00000070235.1_RATGN=LOC102549061histoneH2Btype1-N-like[Source:RGDSymbol;Acc:7729692];ENSRNOP00000069660.1|ENSRNOP00000069660.1_RATGN=Hist1h2bkhistonecluster1,H2bk[Source:RGDSymbol;Acc:1593016];ENSR…	XP_006233057.1	LOC100912338histoneH2Btype2-F
28.0057	28.0407	28.0087	28.0139	28.2272	28.0987	27.9698	27.8306	27.9319	27.4355	26.535	27.2801	28.2604	28.3544	28.029	27.735	27.9117	27.8762	27.8137	28.1184	28.2266	28.2364	28.0723	28.0294	28.0354	27.9453	28.1512	28.2504	28.2826	28.1203	27.9287	27.9443	28.0145				15	15	10	NaN	NaN	46	NaN	0	NaN	62013000000	1318	XP_006236906.2|XP_006236906.2_RATGN=Pcbp1Rattusnorvegicuspoly(rC)bindingprotein1(Pcbp1)transcriptvariantX1;IP_1296171.1|IP_1296171.1_RATGN=AABR07073038.1alternativeproteinofgeneAABR07073038.1;ENSRNOP00000045965.5|ENSRNOP00000045965.5_RATGN=Pcbp1ProteinPcbp1	XP_006236906.2	Pcbp1Rattusnorvegicuspoly(rC)bindingprotein1(Pcbp1)transcriptvariantX1
NaN	NaN	NaN	NaN	23.1488	23.7415	22.9332	NaN	NaN	23.5641	22.419	22.0299	22.6536	22.4588	23.0763	23.7093	22.9406	NaN	NaN	NaN	22.661	23.4833	23.8778	22.9682	NaN	NaN	23.4452	NaN	22.6932	23.4036	22.7832	22.9877	NaN				8	7	7	NaN	NaN	NaN	NaN	0	NaN	889090000	30	XP_006243379.1|XP_006243379.1_RATGN=Snx1sortingnexin-1isoformX1;ENSRNOP00000022960.5|ENSRNOP00000022960.5_RATGN=Snx1sortingnexin1[Source:RGDSymbol;Acc:68935];IP_1376913.1|IP_1376913.1_RATGN=LOC102549158alternativeproteinofgeneLOC102549158;XP_008764571.1|XP_008764571.1_RATGN=Snx1sortingnexin-1isoformX2	XP_006243379.1	Snx1sortingnexin-1isoformX1
23.6426	23.1522	23.3196	23.064	23.1854	23.8955	22.8706	21.6383	22.615	22.4008	NaN	20.8966	24.3203	23.1235	NaN	NaN	NaN	22.9595	NaN	22.9524	23.1813	23.497	NaN	23.4674	23.0599	NaN	23.5908	23.1814	NaN	22.9499	22.7736	23.7168	23.9874				3	3	3	NaN	NaN	NaN	NaN	0	NaN	1440100000	46	XP_006252343.1|XP_006252343.1_RATGN=DmtndematinisoformX3;XP_017455235.1|XP_017455235.1_RATGN=DmtndematinisoformX1;IP_1361126.1|IP_1361126.1_RATGN=DmtnalternativeproteinofgeneDmtn;XP_017455236.1|XP_017455236.1_RATGN=DmtndematinisoformX2	XP_006252343.1	DmtndematinisoformX3
27.2646	25.8397	25.5903	25.2498	25.4102	25.0065	26.5298	27.9291	27.9419	28.1561	30.3186	28.7761	27.4486	26.3362	26.5367	26.1844	26.5111	26.2482	28.5299	26.985	26.2301	26.7233	26.9848	26.3765	25.8517	26.9219	26.9827	26.074	26.0682	27.1751	26.9576	26.0658	26.3569				18	18	15	NaN	NaN	NaN	NaN	0	NaN	40515000000	552	XP_006254044.2|XP_006254044.2_RATGN=LOC102551184uncharacterizedproteinLOC102551184;XP_008769995.2|XP_008769995.2_RATGN=LOC100360950histoneH3.1;XP_017456208.1|XP_017456208.1_RATGN=LOC102548682uncharacterizedproteinLOC102548682isoformX2;ENSRNOP00000039602.3ENSRNOP00000065233.1ENSRNOP00000066622.1ENSRNOP00000066653.1ENSRNOP00000066695.1ENSRNOP00000067176.1ENSRNOP00000067502.1ENSRNOP00000067813.1ENSR…	XP_006254044.2	LOC102551184uncharacterizedproteinLOC102551184
21.8808	NaN	NaN	NaN	22.1126	NaN	NaN	NaN	NaN	NaN	NaN	NaN	21.9488	NaN	22.1067	NaN	22.0416	21.9982	22.4356	21.8728	NaN	NaN	NaN	NaN	NaN	NaN	20.9807	NaN	NaN	NaN	NaN	NaN	22.158				19	2	2	NaN	NaN	NaN	NaN	0	NaN	294380000	23	XP_008760135.1|XP_008760135.1_RATGN=Hnrnpa3heterogeneousnuclearribonucleoproteinA3isoformX2;ENSRNOP00000069876.1|ENSRNOP00000069876.1_RATGN=Hnrnpa3heterogeneousnuclearribonucleoproteinA3[Source:RGDSymbol;Acc:727807];IP_1316058.1|IP_1316058.1_RATGN=LOC100911361alternativeproteinofgeneLOC100911361;IP_1255562.1|IP_1255562.1_RATGN=LOC679731alternativeproteinofgeneLOC679731	XP_008760135.1	Hnrnpa3heterogeneousnuclearribonucleoproteinA3isoformX2
26.5605	26.175	26.237	26.3639	26.2277	26.3748	26.4401	27.0573	26.5394	26.7849	26.3231	26.2995	26.8156	26.6944	26.3633	26.6452	26.3432	26.3244	26.4052	26.6272	26.3875	26.389	26.4023	26.3945	26.4476	26.6775	26.3385	26.3364	26.5391	26.6301	26.4877	26.3663	26.3852				16	16	16	NaN	NaN	NaN	NaN	0	NaN	21688000000	566	XP_008764894.1|XP_008764894.1_RATGN=Rpsa40SribosomalproteinSAisoformX1;ENSRNOP00000025224.2|ENSRNOP00000025224.2_RATGN=RpsaribosomalproteinSA[Source:RGDSymbol;Acc:71026];IP_1353765.1|IP_1353765.1_RATGN=LOC689728alternativeproteinofgeneLOC689728;IP_1353764.1|IP_1353764.1_RATGN=LOC689728alternativeproteinofgeneLOC689728;IP_1255480.1|IP_1255480.1_RATGN=Rn50_X_0698.2alternativeproteinofgeneRn50_X_069…	XP_008764894.1	Rpsa40SribosomalproteinSAisoformX1
26.9556	25.2308	25.7693	26.4902	25.0777	24.9575	24.8661	28.0374	28.2612	27.6852	29.6064	27.2197	26.9462	26.7412	25.9141	25.9818	26.1283	25.83	27.0419	26.9412	26.1983	26.1579	26.5332	27.5999	27.1803	27.0771	25.427	25.6983	25.8377	26.9599	25.9085	26.0751	26.6535				59	59	59	NaN	NaN	NaN	NaN	0	NaN	37658000000	559	XP_008765565.1|XP_008765565.1_RATGN=Col6a3collagenalpha-3(VI)chainisoformX4;XP_008765563.1|XP_008765563.1_RATGN=Col6a3collagenalpha-3(VI)chainisoformX2;XP_008765562.1|XP_008765562.1_RATGN=Col6a3collagenalpha-3(VI)chainisoformX1;XP_017452344.1|XP_017452344.1_RATGN=Col6a3collagenalpha-3(VI)chainisoformX7;XP_008765566.1|XP_008765566.1_RATGN=Col6a3collagenalpha-3(VI)chainisoformX5;XP_008765564.1|XP_0…	XP_008765565.1	Col6a3collagenalpha-3(VI)chainisoformX4
NaN	NaN	NaN	NaN	NaN	NaN	NaN	21.8036	23.4559	23.2991	23.8085	23.7845	23.8569	23.6974	NaN	NaN	24.64	NaN	NaN	23.6258	23.7703	NaN	NaN	NaN	25.0953	NaN	NaN	NaN	NaN	NaN	NaN	NaN	NaN				2	2	2	NaN	NaN	NaN	NaN	0	NaN	879230000	11	XP_017446047.1|XP_017446047.1_RATGN=LOC10834900260SribosomalproteinL21;P20280|P20280_RATGN=Rpl2160SribosomalproteinL21;ENSRNOP00000064745.1|ENSRNOP00000064745.1_RATGN=AABR07069587.1ProteinAABR07069587.1;ENSRNOP00000047511.3|ENSRNOP00000047511.3_RATGN=AABR07034641.1ProteinAABR07034641.1;ENSRNOP00000046669.4|ENSRNOP00000046669.4_RATGN=AABR07013302.1ProteinAABR07013302.1;ENSRNOP00000046409.1|ENSRNOP…	XP_017446047.1	LOC10834900260SribosomalproteinL21
23.7218	NaN	NaN	NaN	NaN	NaN	NaN	NaN	NaN	NaN	NaN	NaN	NaN	NaN	NaN	NaN	NaN	NaN	NaN	NaN	NaN	NaN	NaN	NaN	NaN	NaN	NaN	NaN	NaN	NaN	NaN	NaN	NaN				3	3	3	14	14	14	NaN	0	NaN	49471000	3	XP_017452124.1|XP_017452124.1_RATGN=Ndufa10NADHdehydrogenase[ubiquinone]1alphasubcomplexsubunit10,mitochondrialisoformX2;XP_017452123.1|XP_017452123.1_RATGN=Ndufa10NADHdehydrogenase[ubiquinone]1alphasubcomplexsubunit10,mitochondrialisoformX2;XP_008765607.1|XP_008765607.1_RATGN=Ndufa10NADHdehydrogenase[ubiquinone]1alphasubcomplexsubunit10,mitochondrialisoformX1;NP_872612.1|NP_872612.1_RATGN=Ndufa1…	XP_017452124.1	Ndufa10NADHdehydrogenase
24.5541	24.4397	24.5193	24.2102	24.5562	24.2241	24.417	23.1734	24.0425	23.0836	22.8335	23.8157	24.299	24.0817	24.4231	23.6915	24.859	25.1283	24.5104	24.7379	24.7275	24.7362	24.2354	24.4783	24.5996	23.897	24.3004	23.8787	24.1235	24.1209	24.7814	24.6921	24.6257				10	10	10	15	15	15	NaN	0	NaN	4861100000	148	XP_017456968.1|XP_017456968.1_RATGN=LOC100364335coldshockdomain-containingproteinE1isoformX2;IP_1345573.1|IP_1345573.1_RATGN=AABR07043421.1alternativeproteinofgeneAABR07043421.1;ENSRNOP00000069264.1|ENSRNOP00000069264.1_RATGN=Csde1coldshockdomaincontainingE1[Source:RGDSymbol;Acc:619726]	XP_017456968.1	LOC100364335coldshockdomain-containingproteinE1isoformX2
NaN	NaN	NaN	NaN	NaN	NaN	NaN	21.6551	21.235	NaN	20.9071	NaN	NaN	NaN	NaN	NaN	NaN	NaN	NaN	NaN	NaN	NaN	NaN	NaN	NaN	NaN	NaN	NaN	NaN	NaN	NaN	NaN	NaN				3	3	3	NaN	NaN	NaN	NaN	0	NaN	99573000	4	XP_218822.2|XP_218822.2_RATGN=Gdpgp1GDP-D-glucosephosphorylase1;XP_008757808.1|XP_008757808.1_RATGN=Gdpgp1GDP-D-glucosephosphorylase1;XP_006229513.1|XP_006229513.1_RATGN=Gdpgp1GDP-D-glucosephosphorylase1;IP_1328660.1|IP_1328660.1_RATGN=AC114460.1alternativeproteinofgeneAC114460.1	XP_218822.2	Gdpgp1GDP-D-glucosephosphorylase1
[truncated: 52 more columns]

## Sheet: protein_IG_SCI-Steph12h-1D
CTRL-C1	CTRL-C2	CTRL-L	CTRL-R1	CTRL-R2	D1-C1	D1-C2	D1-C3	D1-L	D1-R1	D1-R2	D1-R3	H12-C1	H12-C2	H12-C3	H12-L	H12-R1	H12-R2	H12-R3	C: Only identified by site	C: Reverse	C: Potential contaminant	N: Peptides	N: Razor + unique peptides	N: Unique peptides	N: Sequence coverage [%]	N: Unique + razor sequence coverage [%]	N: Unique sequence coverage [%]	N: Mol. weight [kDa]	N: Q-value	N: Score	N: Intensity	N: MS/MS count	T: Protein IDs	T: Majority protein IDs	T: Majority protein IDs
NaN	NaN	NaN	NaN	NaN	NaN	NaN	NaN	NaN	NaN	NaN	NaN	NaN	NaN	NaN	27.3434	NaN	NaN	NaN				3	3	2	NaN	NaN	NaN	NaN	0	NaN	172760000	6	ENSRNOP00000006888.7|ENSRNOP00000006888.7_RATGN=Ighmimmunoglobulinheavyconstantmu[Source:MGISymbol;Acc:MGI:96448]	ENSRNOP00000006888.7	Ighmimmunoglobulinheavyconstantmu
26.6964	25.7098	26.2515	26.5005	25.8686	26.9996	26.3526	26.6112	25.6266	27.5507	26.4905	26.4786	25.7814	26.1271	26.2847	26.5925	25.9081	27.6169	27.2236				8	8	8	NaN	NaN	NaN	NaN	0	NaN	1703500000	40	XP_006250351.1|XP_006250351.1_RATGN=Igsf8immunoglobulinsuperfamilymember8isoformX2;ENSRNOP00000010028.6|ENSRNOP00000010028.6_RATGN=Igsf8immunoglobulinsuperfamily,member8[Source:RGDSymbol;Acc:1311500]	XP_006250351.1	Igsf8immunoglobulinsuperfamilymember8isoformX2	ENSRNOP00000010028.6	Igsf8immunoglobulinsuperfamily,member8
NaN	NaN	NaN	NaN	NaN	NaN	NaN	NaN	27.0719	NaN	NaN	NaN	NaN	23.5446	NaN	NaN	NaN	23.6996	NaN				2	2	2	NaN	NaN	NaN	NaN	NaN	NaN	67682000	3	ENSRNOP00000014153.5|ENSRNOP00000014153.5_RATGN=Igfbp4insulin-likegrowthfactorbindingprotein4[Source:RGDSymbol;Acc:2875]	ENSRNOP00000014153.5	Igfbp4insulin-likegrowthfactorbindingprotein4
NaN	NaN	NaN	NaN	NaN	NaN	NaN	NaN	NaN	NaN	NaN	NaN	NaN	25.0616	25.8005	NaN	NaN	NaN	NaN				4	4	4	NaN	NaN	NaN	NaN	NaN	NaN	140490000	6	ENSRNOP00000014807.3|ENSRNOP00000014807.3_RATGN=Igfbp6insulin-likegrowthfactorbindingprotein6[Source:RGDSymbol;Acc:2877]	ENSRNOP00000014807.3	Igfbp6insulin-likegrowthfactorbindingprotein6
NaN	NaN	NaN	NaN	NaN	NaN	NaN	NaN	NaN	NaN	NaN	NaN	NaN	NaN	NaN	26.6262	NaN	NaN	NaN				14	1	1	NaN	NaN	NaN	NaN	NaN	NaN	114650000	1	ENSRNOP00000020233.5|ENSRNOP00000020233.5_RATGN=Igfalsinsulin-likegrowthfactorbindingprotein,acidlabilesubunit[Source:RGDSymbol;Acc:68429]	ENSRNOP00000020233.5	Igfalsinsulin-likegrowthfactorbindingprotein,acidlabilesubunit
NaN	NaN	NaN	NaN	NaN	26.4928	26.4275	NaN	26.5359	NaN	NaN	26.2697	NaN	25.5744	NaN	26.0557	25.3221	25.4976	25.2008				4	4	4	NaN	NaN	NaN	NaN	0	NaN	504850000	13	ENSRNOP00000023068.1|ENSRNOP00000023068.1_RATGN=Igfbp2insulin-likegrowthfactorbindingprotein2[Source:RGDSymbol;Acc:2873];Q6LDF9|Q6LDF9_RATGN=Insulin-likegrowthfactorbindingprotein2(Fragment);Q6LDG0|Q6LDG0_RATGN=Igfbp2Insulin-likegrowthfactorbindingprotein2(Fragment)	ENSRNOP00000023068.1	Igfbp2insulin-likegrowthfactorbindingprotein2	Q6LDF9	Insulin-likegrowthfactorbindingprotein2(Fragment)
NaN	23.4387	NaN	NaN	NaN	NaN	NaN	NaN	27.5893	NaN	NaN	NaN	NaN	24.1858	NaN	23.4648	NaN	NaN	NaN				3	3	3	NaN	NaN	NaN	NaN	NaN	NaN	106260000	4	ENSRNOP00000069640.1|ENSRNOP00000069640.1_RATGN=Igfbp5insulin-likegrowthfactorbindingprotein5[Source:RGDSymbol;Acc:2876];ENSRNOP00000023530.3|ENSRNOP00000023530.3_RATGN=Igfbp5insulin-likegrowthfactorbindingprotein5[Source:RGDSymbol;Acc:2876]	ENSRNOP00000069640.1	Igfbp5insulin-likegrowthfactorbindingprotein5	ENSRNOP00000023530.3	Igfbp5insulin-likegrowthfactorbindingprotein5
NaN	NaN	NaN	NaN	NaN	NaN	NaN	NaN	NaN	NaN	NaN	NaN	NaN	24.9765	25.4921	NaN	NaN	NaN	NaN				7	6	6	NaN	NaN	NaN	NaN	0	NaN	287400000	9	ENSRNOP00000024150.5|ENSRNOP00000024150.5_RATGN=Iglon5IgLONfamilymember5[Source:RGDSymbol;Acc:1305344]	ENSRNOP00000024150.5	Iglon5IgLONfamilymember5
29.6719	29.2089	29.7656	29.6578	29.2751	30.973	29.589	28.652	31.4125	28.401	27.9298	31.1081	29.0074	28.3626	29.1588	31.8608	30.0593	28.839	29.354				8	8	1	NaN	NaN	NaN	NaN	0	NaN	19114000000	172	ENSRNOP00000049411.5|ENSRNOP00000049411.5_RATGN=Igkv6-20ProteinIgkv6-20;ENSRNOP00000071207.1|ENSRNOP00000071207.1_RATGN=Igkv6-20ProteinIgkv6-20;ENSRNOP00000029319.5|ENSRNOP00000029319.5_RATGN=Igkv6-20ProteinIgkv6-20;ENSRNOP00000042512.4|ENSRNOP00000042512.4_RATGN=ENSRNOG00000043155.2ProteinENSRNOG00000043155.2	ENSRNOP00000049411.5	Igkv6-20ProteinIgkv6-20	ENSRNOP00000071207.1	Igkv6-20ProteinIgkv6-20	ENSRNOP00000029319.5	Igkv6-20ProteinIgkv6-20
NaN	NaN	NaN	NaN	NaN	NaN	NaN	NaN	NaN	NaN	NaN	NaN	NaN	NaN	NaN	NaN	NaN	NaN	23.3072				1	1	1	NaN	NaN	NaN	NaN	NaN	NaN	196210000	9	ENSRNOP00000038743.4|ENSRNOP00000038743.4_RATGN=Igkv5-48immunoglobulinkappavariable5-48[Source:MGISymbol;Acc:MGI:3642817];ENSRNOP00000039261.3|ENSRNOP00000039261.3_RATGN=AABR07051684.1ProteinAABR07051684.1	ENSRNOP00000038743.4	Igkv5-48immunoglobulinkappavariable5-48	ENSRNOP00000039261.3	AABR07051684.1ProteinAABR07051684.1
28.261	27.556	28.0992	28.1227	27.3273	30.6503	29.5319	29.2002	30.3334	29.3926	27.873	29.0202	27.4847	27.1599	27.3663	30.7321	28.6399	26.9402	29.1639				11	7	0	NaN	NaN	0	NaN	0	NaN	13504000000	200	ENSRNOP00000075175.1|ENSRNOP00000075175.1_RATGN=Ighmimmunoglobulinheavyconstantmu[Source:MGISymbol;Acc:MGI:96448];ENSRNOP00000039536.5|ENSRNOP00000039536.5_RATGN=Ighmimmunoglobulinheavyconstantmu[Source:MGISymbol;Acc:MGI:96448];ENSRNOP00000006975.5|ENSRNOP00000006975.5_RATGN=IghgImmunoglobulinheavychain(gammapolypeptide)[Source:RGDSymbol;Acc:1359539];ENSRNOP00000062949.3|ENSRNOP00000062949.3_RATG…	ENSRNOP00000075175.1	Ighmimmunoglobulinheavyconstantmu	ENSRNOP00000039536.5	Ighmimmunoglobulinheavyconstantmu	ENSRNOP00000006975.5	IghgImmunoglobulinheavychain(gammapolypeptide)	ENSRNOP00000062949.3	Ighmimmunoglobulinheavyconstantmu	Q4VBH1	IghgRGD1359539Ighgprotein	Q569B4	IghgRGD1359539Ighgprotein
30.443	29.8999	30.2516	30.0943	30.1943	31.9783	31.1664	30.7478	32.4014	30.5275	29.3821	30.3713	30.0326	29.4428	29.8501	32.8447	30.6832	29.7736	29.9971				9	9	9	39	39	39	NaN	0	NaN	41859000000	352	ENSRNOP00000044037.5|ENSRNOP00000044037.5_RATGN=Igh-6immunoglobulinheavychain6[Source:RGDSymbol;Acc:1359202]	ENSRNOP00000044037.5	Igh-6immunoglobulinheavychain6
25.495	25.5213	26.3012	25.287	NaN	24.9342	25.3245	25.4207	NaN	25.01	NaN	25.9918	NaN	25.5487	NaN	25.3743	NaN	25.2472	NaN				6	6	6	NaN	NaN	NaN	NaN	0	NaN	577670000	10	ENSRNOP00000054708.3|ENSRNOP00000054708.3_RATGN=Igbp1immunoglobulin(CD79A)bindingprotein1[Source:RGDSymbol;Acc:62011]	ENSRNOP00000054708.3	Igbp1immunoglobulin(CD79A)bindingprotein1
NaN	NaN	NaN	NaN	NaN	NaN	NaN	NaN	NaN	NaN	NaN	NaN	NaN	NaN	NaN	NaN	NaN	23.7607	NaN				1	1	1	4	4	4	NaN	NaN	NaN	42590000	4	ENSRNOP00000059779.1|ENSRNOP00000059779.1_RATGN=Igsf11immunoglobulinsuperfamily,member11[Source:RGDSymbol;Acc:1308758]	ENSRNOP00000059779.1	Igsf11immunoglobulinsuperfamily,member11
29.3429	NaN	29.7146	29.3334	NaN	NaN	28.974	NaN	NaN	NaN	NaN	NaN	NaN	NaN	NaN	NaN	29.2002	NaN	30.6136				2	2	2	NaN	NaN	NaN	NaN	NaN	NaN	7299300000	12	ENSRNOP00000063585.3|ENSRNOP00000063585.3_RATGN=Igdcc4immunoglobulinsuperfamily,DCCsubclass,member4[Source:RGDSymbol;Acc:1310919];XP_017451563.1|XP_017451563.1_RATGN=Igdcc4immunoglobulinsuperfamilyDCCsubclassmember4isoformX2;XP_017451562.1|XP_017451562.1_RATGN=Igdcc4immunoglobulinsuperfamilyDCCsubclassmember4isoformX1	ENSRNOP00000063585.3	Igdcc4immunoglobulinsuperfamily,DCCsubclass,member4	XP_017451563.1	Igdcc4immunoglobulinsuperfamilyDCCsubclassmember4isoformX2	XP_017451562.1	Igdcc4immunoglobulinsuperfamilyDCCsubclassmember4isoformX1
NaN	NaN	NaN	NaN	NaN	27.3103	27.2075	27.2778	27.6945	NaN	NaN	NaN	27.0925	NaN	NaN	27.2826	26.9256	26.9259	NaN				2	2	2	NaN	NaN	NaN	NaN	0	NaN	843400000	4	ENSRNOP00000067859.1|ENSRNOP00000067859.1_RATGN=AABR07061044.1ProteinAABR07061044.1;ENSRNOP00000067715.2|ENSRNOP00000067715.2_RATGN=Igkv1-88ProteinIgkv1-88;ENSRNOP00000067128.1|ENSRNOP00000067128.1_RATGN=AABR07027451.1ProteinAABR07027451.1;ENSRNOP00000064187.1|ENSRNOP00000064187.1_RATGN=AABR07027458.1ProteinAABR07027458.1;ENSRNOP00000067116.1|ENSRNOP00000067116.1_RATGN=AABR07061057.1ProteinAABR07…	ENSRNOP00000067859.1	AABR07061044.1ProteinAABR07061044.1	ENSRNOP00000067715.2	Igkv1-88ProteinIgkv1-88	ENSRNOP00000067128.1	AABR07027451.1ProteinAABR07027451.1	ENSRNOP00000064187.1	AABR07027458.1ProteinAABR07027458.1	ENSRNOP00000067116.1	AABR07061057.1ProteinAABR07061057.1	ENSRNOP00000072753.1	AABR07060994.1ProteinAABR07060994.1	ENSRNOP00000066661.1	AABR07027447.1ProteinAABR07027447.1	ENSRNOP00000067595.2	AABR07051611.1ProteinAABR07051611.1
25.2381	NaN	NaN	NaN	NaN	28.337	NaN	NaN	26.3818	NaN	NaN	26.1337	NaN	NaN	NaN	27.6519	NaN	NaN	NaN				11	1	0	NaN	6	0	NaN	0	NaN	561210000	5	ENSRNOP00000072936.1|ENSRNOP00000072936.1_RATGN=Ighmimmunoglobulinheavyconstantmu[Source:MGISymbol;Acc:MGI:96448]	ENSRNOP00000072936.1	Ighmimmunoglobulinheavyconstantmu
NaN	NaN	NaN	NaN	NaN	27.4831	27.4171	26.9457	29.2935	28.3685	26.5089	27.1606	26.6255	26.2575	26.9263	27.818	26.7638	26.5996	27.6632				12	12	12	NaN	NaN	NaN	NaN	0	NaN	2650100000	39	P15473|P15473_RATGN=Igfbp3Igfbp-3Insulin-likegrowthfactor-bindingprotein3(IBP-3)(IGF-bindingprotein3)(IGFBP-3);NP_036720.2|NP_036720.2_RATGN=Igfbp3insulin-likegrowthfactor-bindingprotein3precursor;ENSRNOP00000073137.1|ENSRNOP00000073137.1_RATGN=Igfbp3insulin-likegrowthfactorbindingprotein3[Source:RGDSymbol;Acc:2874];A1A5Q9|A1A5Q9_RATGN=Igfbp3Igfbp3protein	P15473	Igfbp3Igfbp-3Insulin-likegrowthfactor-bindingprotein3(IBP-3)(IGF-bindingprotein3)(IGFBP-3)	NP_036720.2	Igfbp3insulin-likegrowthfactor-bindingprotein3precursor	ENSRNOP00000073137.1	Igfbp3insulin-likegrowthfactorbindingprotein3
24.2021	NaN	NaN	NaN	NaN	27.6407	25.9128	NaN	28.2338	27.3616	24.9025	27.5049	25.3067	24.6727	24.9932	29.4072	24.8554	NaN	25.6391				14	14	1	NaN	NaN	NaN	NaN	0	NaN	2069400000	62	O70211|O70211_RATGN=IgfalsInsulin-likegrowthfactorbindingproteincomplexacid-labilesubunit;P35859|P35859_RATGN=IgfalsAlsInsulin-likegrowthfactor-bindingproteincomplexacidlabilesubunit(ALS)	O70211	IgfalsInsulin-likegrowthfactorbindingproteincomplexacid-labilesubunit	P35859	IgfalsAlsInsulin-likegrowthfactor-bindingproteincomplexacidlabilesubunit(ALS)
NaN	NaN	NaN	NaN	NaN	NaN	NaN	NaN	NaN	NaN	NaN	NaN	NaN	NaN	NaN	24.2445	NaN	NaN	NaN				1	1	1	22	22	22	NaN	NaN	NaN	16593000	1	P01681|P01681_RATGN=IgkappachainVregionS211	P01681	IgkappachainVregionS211
NaN	NaN	NaN	NaN	NaN	31.2342	29.555	30.3396	31.8621	28.9979	28.4462	31.2167	NaN	26.9041	26.4696	31.0221	28.9245	28.2535	29.1092				5	2	2	NaN	NaN	NaN	NaN	0	NaN	14129000000	50	P01836|P01836_RATGN=IgkappachainCregionAallele	P01836	IgkappachainCregionAallele
25.8755	24.6019	26.0557	24.9613	25.1969	28.5252	27.3128	25.9092	29.6006	27.5856	25.2789	26.5867	26.3449	25.9644	25.5153	28.9458	26.6401	25.491	26.9651				10	9	9	NaN	NaN	NaN	NaN	0	NaN	3275400000	71	P20762|P20762_RATGN=Iggamma-2CchainCregion	P20762	Iggamma-2CchainCregion
NaN	NaN	NaN	NaN	NaN	NaN	NaN	NaN	NaN	NaN	NaN	NaN	NaN	NaN	NaN	NaN	NaN	NaN	25.8089				7	1	0	NaN	NaN	0	NaN	0	NaN	1001900000	17	Q4KM66|Q4KM66_RATGN=IgkcLOC500183LOC500183protein;ENSRNOP00000066644.2|ENSRNOP00000066644.2_RATGN=Igkv6-20ProteinIgkv6-20;B2RZB2|B2RZB2_RATGN=Uncharacterizedprotein;P01835|P01835_RATGN=IgkappachainCregionBallele	Q4KM66	IgkcLOC500183LOC500183protein	ENSRNOP00000066644.2	Igkv6-20ProteinIgkv6-20	B2RZB2	Uncharacterizedprotein	P01835	IgkappachainCregionBallele
26.0141	23.8082	25.0516	24.1112	24.6133	28.8188	27.9408	27.0471	30.2753	25.962	25.6183	26.7948	25.9496	24.9568	28.436	30.0122	26.9905	26.3933	26.4141				13	13	11	NaN	NaN	NaN	NaN	0	NaN	4999200000	84	Q569B3|Q569B3_RATGN=Igh-6Igh-6protein;Q3B8R4|Q3B8R4_RATGN=Igh-6Igh-6protein;ENSRNOP00000069567.1|ENSRNOP00000069567.1_RATGN=Ighmimmunoglobulinheavyconstantmu[Source:MGISymbol;Acc:MGI:96448];ENSRNOP00000053688.4|ENSRNOP00000053688.4_RATGN=Ighmimmunoglobulinheavyconstantmu[Source:MGISymbol;Acc:MGI:96448];ENSRNOP00000046692.3|ENSRNOP00000046692.3_RATGN=Ighmimmunoglobulinheavyconstantmu[Source:MGISym…	Q569B3	Igh-6Igh-6protein	Q3B8R4	Igh-6Igh-6protein	ENSRNOP00000069567.1	Ighmimmunoglobulinheavyconstantmu	ENSRNOP00000053688.4	Ighmimmunoglobulinheavyconstantmu	ENSRNOP00000046692.3	Ighmimmunoglobulinheavyconstantmu	Q569B8	Rwdd4Igh-6Rwdd4aIgh-6protein	Q4QQW0	Igh-6Igh-6protein(Fragment)	Q5RK07	Igh-6Igh-6protein(Fragment)
30.0924	29.4476	29.9415	29.6599	29.5787	31.8285	30.9283	30.3204	32.2111	30.3214	29.1468	30.1963	30.3246	29.8183	30.2703	33.3705	31.3799	30.2182	29.8183				18	18	14	NaN	NaN	NaN	NaN	0	NaN	48053000000	475	Q5M7V3|Q5M7V3_RATGN=LOC367586LOC367586protein;P20760|P20760_RATGN=Igg-2aIggamma-2AchainCregion;Q5M842|Q5M842_RATGN=IgG-2aIgG-2aprotein;Q5BK05|Q5BK05_RATGN=LOC367586LOC367586protein;Q5BJZ2|Q5BJZ2_RATGN=LOC367586LOC367586protein	Q5M7V3	LOC367586LOC367586protein	P20760	Igg-2aIggamma-2AchainCregion	Q5M842	IgG-2aIgG-2aprotein	Q5BK05	LOC367586LOC367586protein	Q5BJZ2	LOC367586LOC367586protein
26.4754	NaN	NaN	NaN	NaN	28.0837	27.9578	28.1973	29.7044	26.9215	27.8459	27.0666	27.9489	27.6124	28.5535	28.2324	27.7592	28.5504	27.6943				10	10	10	NaN	NaN	NaN	NaN	0	NaN	4839400000	112	Q5RJM3|Q5RJM3_RATGN=Igfbp7Insulin-likegrowthfactorbindingprotein7;ENSRNOP00000002809.5|ENSRNOP00000002809.5_RATGN=Igfbp7insulin-likegrowthfactorbindingprotein7[Source:RGDSymbol;Acc:1306201]	Q5RJM3	Igfbp7Insulin-likegrowthfactorbindingprotein7	ENSRNOP00000002809.5	Igfbp7insulin-likegrowthfactorbindingprotein7
NaN	NaN	NaN	NaN	NaN	25.9149	NaN	NaN	26.7109	26.4398	NaN	NaN	NaN	NaN	NaN	25.7867	25.3272	25.127	NaN				5	5	5	NaN	NaN	NaN	NaN	0	NaN	340670000	14	Q63265|Q63265_RATGN=Igf2Ratinsulin-likegrowthfactorII(Fragment);ENSRNOP00000047037.3ENSRNOP00000066983.1|ENSRNOP00000047037.3ENSRNOP00000066983.1_RATGN=Igf2insulin-likegrowthfactor2[Source:RGDSymbol;Acc:2870];ENSRNOP00000068633.1|ENSRNOP00000068633.1_RATGN=Igf2insulin-likegrowthfactor2[Source:RGDSymbol;Acc:2870];IR_1333793.1|IR_1333793.1_RATGN=Igf2insulin-likegrowthfactor2[Source:RGDSymbol;Acc:28…	Q63265	Igf2Ratinsulin-likegrowthfactorII(Fragment)	ENSRNOP00000047037.3ENSRNOP00000066983.1	Igf2insulin-likegrowthfactor2	ENSRNOP00000068633.1	Igf2insulin-likegrowthfactor2	IR_1333793.1	Igf2insulin-likegrowthfactor2	XP_006230726.1	Igf2insulin-likegrowthfactorIIisoformX1
[truncated: 14 more columns]

## Sheet: AltProt_SCI-Steph12h-1D
CTRL-C1	CTRL-C2	CTRL-L	CTRL-R1	CTRL-R2	D1-C1	D1-C2	D1-C3	D1-L	D1-R1	D1-R2	D1-R3	H12-C1	H12-C2	H12-C3	H12-L	H12-R1	H12-R2	H12-R3	C: Only identified by site	C: Reverse	C: Potential contaminant	N: Peptides	N: Razor + unique peptides	N: Unique peptides	N: Sequence coverage [%]	N: Unique + razor sequence coverage [%]	N: Unique sequence coverage [%]	N: Mol. weight [kDa]	N: Q-value	N: Score	N: Intensity	N: MS/MS count	T: Protein IDs	T: Majority protein IDs	T: Majority protein IDs
30.693	30.4527	30.7118	30.9584	30.5596	30.6735	30.7156	30.761	30.8683	30.6762	30.6934	30.9363	30.5103	30.4462	30.6093	30.7999	30.6389	30.6796	31.0492				24	24	23	NaN	NaN	NaN	NaN	0	NaN	32793000000	459	A2VCW8|A2VCW8_RATGN=7-SepSeptin7;Q9WVC0|Q9WVC0_RATGN=Sept7Cdc10Septin-7(CDC10proteinhomolog);ENSRNOP00000008839.6|ENSRNOP00000008839.6_RATGN=Sept7ProteinSept7;ENSRNOP00000071177.1|ENSRNOP00000071177.1_RATGN=Sept7ProteinSept7;ENSRNOP00000059464.3|ENSRNOP00000059464.3_RATGN=Sept7ProteinSept7;XP_017451382.1|XP_017451382.1_RATGN=7-Sepseptin-7isoformX1;XP_008770775.1|XP_008770775.1_RATGN=LOC100910754s…	A2VCW8	7-SepSeptin7	Q9WVC0	Sept7Cdc10Septin-7(CDC10proteinhomolog)	ENSRNOP00000008839.6	Sept7ProteinSept7	ENSRNOP00000071177.1	Sept7ProteinSept7	ENSRNOP00000059464.3	Sept7ProteinSept7	XP_017451382.1	7-Sepseptin-7isoformX1	XP_008770775.1	LOC100910754septin-7	IP_1344393.1	AABR07043725.1alternativeproteinofgeneAABR07043725.1
27.3862	26.3444	27.2798	26.6232	26.6902	26.3963	26.6715	26.6445	26.3487	26.8621	26.4768	26.5811	26.3566	26.5619	26.5615	26.6543	26.1694	26.3478	26.1907				12	12	12	NaN	NaN	NaN	NaN	0	NaN	1557300000	36	B1WC32|B1WC32_RATGN=Uba2rCG_53609RCG53609(Uba2protein);IP_1369898.1|IP_1369898.1_RATGN=Uba2-ps1alternativeproteinofgeneUba2-ps1;ENSRNOP00000028672.7|ENSRNOP00000028672.7_RATGN=Uba2ubiquitin-likemodifieractivatingenzyme2[Source:RGDSymbol;Acc:1312023];Q4G010|Q4G010_RATGN=Uba2Uble1bUba2protein(Fragment)	B1WC32	Uba2rCG_53609RCG53609(Uba2protein)	IP_1369898.1	Uba2-ps1alternativeproteinofgeneUba2-ps1	ENSRNOP00000028672.7	Uba2ubiquitin-likemodifieractivatingenzyme2
NaN	NaN	25.5219	NaN	NaN	26.4486	26.3805	26.3581	26.3718	26.4395	26.2677	27.1064	26.6982	27.072	27.0387	27.1245	26.7783	26.0511	28.2414				10	10	10	NaN	NaN	NaN	NaN	0	NaN	1393300000	37	B4F793|B4F793_RATGN=TnxbTnxbprotein(Fragment);B4F7A0|B4F7A0_RATGN=TnxbTnxbprotein;IP_1326333.1|IP_1326333.1_RATGN=TnxbalternativeproteinofgeneTnxb;B2GV27|B2GV27_RATGN=TnxbTnxbprotein(Fragment);IP_1326329.1|IP_1326329.1_RATGN=TnxbalternativeproteinofgeneTnxb;Q62772|Q62772_RATGN=Tnxa-ps1TnxaTenascin-X(Fragment)	B4F793	TnxbTnxbprotein(Fragment)	B4F7A0	TnxbTnxbprotein	IP_1326333.1	TnxbalternativeproteinofgeneTnxb
30.7618	30.3006	30.0352	29.9798	29.9098	30.156	30.1393	29.9741	29.8085	30.1551	30.1308	30.2238	29.1414	29.6366	29.9163	29.8092	30.2297	29.7122	30.0849				11	11	11	NaN	NaN	NaN	NaN	0	NaN	19055000000	277	ENSRNOP00000000603.4|ENSRNOP00000000603.4_RATGN=Rpl10aribosomalproteinL10A[Source:RGDSymbol;Acc:620497];IP_1297258.1|IP_1297258.1_RATGN=LOC100363537alternativeproteinofgeneLOC100363537;Q4KM60|Q4KM60_RATGN=Rpl10aSerpina6Ribosomalprotein(Fragment);XP_006246935.1|XP_006246935.1_RATGN=LOC100910579LOWQUALITYPROTEIN:60SribosomalproteinL10a-likeisoformX1;XP_217361.5|XP_217361.5_RATGN=RGD156613760Sriboso…	ENSRNOP00000000603.4	Rpl10aribosomalproteinL10A	IP_1297258.1	LOC100363537alternativeproteinofgeneLOC100363537	Q4KM60	Rpl10aSerpina6Ribosomalprotein(Fragment)	XP_006246935.1	LOC100910579LOWQUALITYPROTEIN:60SribosomalproteinL10a-likeisoformX1	XP_217361.5	RGD156613760SribosomalproteinL10a-likeisoformX2	XP_006244722.2	RGD156613760SribosomalproteinL10a-likeisoformX1	ENSRNOP00000015278.5	LOC680700similartoribosomalproteinL10a
31.8196	31.5989	31.51	31.3045	31.3401	30.778	30.9991	31.2586	30.5155	31.332	30.9308	30.9726	30.6203	31.0167	30.9729	30.7666	31.0237	30.7966	30.8557				24	24	11	NaN	NaN	NaN	NaN	0	NaN	36641000000	672	ENSRNOP00000001115.4|ENSRNOP00000001115.4_RATGN=Ddx39bDEAD-boxhelicase39B[Source:RGDSymbol;Acc:70923];ENSRNOP00000075517.1|ENSRNOP00000075517.1_RATGN=Ddx39bDEAD-boxhelicase39B[Source:RGDSymbol;Acc:70923];IP_1328084.1|IP_1328084.1_RATGN=Ddx39balternativeproteinofgeneDdx39b;FP_1328094.1|FP_1328094.1_RATGN=Ddx39bfalsepositive	ENSRNOP00000001115.4	Ddx39bDEAD-boxhelicase39B	ENSRNOP00000075517.1	Ddx39bDEAD-boxhelicase39B	IP_1328084.1	Ddx39balternativeproteinofgeneDdx39b
NaN	NaN	NaN	NaN	NaN	NaN	25.4302	25.5082	NaN	NaN	NaN	25.7199	NaN	NaN	NaN	NaN	25.36	25.2188	25.4233				7	7	7	NaN	NaN	NaN	NaN	0	NaN	483780000	8	ENSRNOP00000002238.5|ENSRNOP00000002238.5_RATGN=Tomm70aProteinTomm70a;IP_1283988.1|IP_1283988.1_RATGN=AABR07063855.1alternativeproteinofgeneAABR07063855.1;Q75Q39|Q75Q39_RATGN=Tomm70Tomm70aMitochondrialimportreceptorsubunitTOM70(Mitochondrialprecursorproteinsimportreceptor)(Translocaseofoutermembrane70kDasubunit)(Translocaseofoutermitochondrialmembraneprotein70);XP_008766867.1|XP_008766867.1_RATGN…	ENSRNOP00000002238.5	Tomm70aProteinTomm70a	IP_1283988.1	AABR07063855.1alternativeproteinofgeneAABR07063855.1	Q75Q39	Tomm70Tomm70aMitochondrialimportreceptorsubunitTOM70(Mitochondrialprecursorproteinsimportreceptor)(Translocaseofoutermembrane70kDasubunit)(Translocaseofoutermitochondrialmembraneprotein70)	XP_008766867.1	Tomm70mitochondrialimportreceptorsubunitTOM70isoformX3	XP_008766866.1	Tomm70mitochondrialimportreceptorsubunitTOM70isoformX2
30.1071	29.7937	29.9931	29.4921	29.4396	29.7922	30.0527	29.8498	28.9156	30.2075	30.2749	30.0609	29.6498	29.948	29.8351	29.822	29.8811	29.845	29.2079				16	16	16	NaN	NaN	NaN	NaN	0	NaN	16601000000	393	ENSRNOP00000002552.4|ENSRNOP00000002552.4_RATGN=CrklProteinCrkl;IP_1376453.1|IP_1376453.1_RATGN=AABR07034750.1alternativeproteinofgeneAABR07034750.1	ENSRNOP00000002552.4	CrklProteinCrkl	IP_1376453.1	AABR07034750.1alternativeproteinofgeneAABR07034750.1
30.5287	29.9394	29.8332	29.7224	30.1483	30.6366	31.0277	30.4955	28.9938	30.9354	31.1973	31.1222	30.8044	30.9587	30.9039	30.8435	30.7626	31.0885	31.1116				14	14	10	NaN	NaN	NaN	NaN	0	NaN	31230000000	374	ENSRNOP00000005872.1ENSRNOP00000048664.1|ENSRNOP00000005872.1ENSRNOP00000048664.1_RATGN=Rps27aRps27a-ps1ProteinRps27aRps27a-ps1;XP_003750066.1|XP_003750066.1_RATGN=LOC100910768ubiquitin;Q63654|Q63654_RATGN=UbbUBCPolyubiquitin(Fragment);ENSRNOP00000027073.3|ENSRNOP00000027073.3_RATGN=Uba52ubiquitinA-52residueribosomalproteinfusionproduct1[Source:RGDSymbol;Acc:68344];P0CG51|P0CG51_RATGN=UbbPolyubiq…	ENSRNOP00000005872.1ENSRNOP00000048664.1	Rps27aRps27a-ps1ProteinRps27aRps27a-ps1	XP_003750066.1	LOC100910768ubiquitin	Q63654	UbbUBCPolyubiquitin(Fragment)	ENSRNOP00000027073.3	Uba52ubiquitinA-52residueribosomalproteinfusionproduct1	P0CG51	UbbPolyubiquitin-B	NP_620250.2	Ubbpolyubiquitin-Bprecursor	Q63429	UbcPolyubiquitin-C	Ubiquitin-related]	Ubiquitin-related]
28.1157	26.7116	26.9483	26.9788	25.8918	27.4648	27.3629	26.2103	26.7046	26.5714	25.8206	27.3866	26.5931	27.058	26.0495	26.5288	26.3961	26.9611	27.0885				6	6	6	26	26	26	NaN	0	NaN	2014300000	95	ENSRNOP00000006359.4|ENSRNOP00000006359.4_RATGN=Rpl19ribosomalproteinL19[Source:RGDSymbol;Acc:621183];Q63287|Q63287_RATGN=RGD1560099RPL19RibosomalproteinL19(Fragment);IP_1255245.1|IP_1255245.1_RATGN=Rn60_X_0773.3alternativeproteinofgeneRn60_X_0773.3;XP_228526.5|XP_228526.5_RATGN=RGD156009960SribosomalproteinL19;ENSRNOP00000007683.4|ENSRNOP00000007683.4_RATGN=AABR07065923.1ProteinAABR07065923.1;IP…	ENSRNOP00000006359.4	Rpl19ribosomalproteinL19	Q63287	RGD1560099RPL19RibosomalproteinL19(Fragment)	IP_1255245.1	Rn60_X_0773.3alternativeproteinofgeneRn60_X_0773.3	XP_228526.5	RGD156009960SribosomalproteinL19	ENSRNOP00000007683.4	AABR07065923.1ProteinAABR07065923.1
31.4055	31.2145	31.6002	31.6267	31.5041	31.026	31.4362	31.1508	31.4725	31.4735	31.411	31.3675	31.5985	31.3969	31.3333	31.1433	31.6087	31.8095	31.5277				16	15	15	77	NaN	NaN	NaN	0	NaN	45194000000	458	ENSRNOP00000007794.5|ENSRNOP00000007794.5_RATGN=Dstndestrin[Source:RGDSymbol;Acc:1588366];XP_003751955.1|XP_003751955.1_RATGN=Dstnl1destrin;IP_1326551.1|IP_1326551.1_RATGN=AABR07044273.1alternativeproteinofgeneAABR07044273.1;ENSRNOP00000035048.5|ENSRNOP00000035048.5_RATGN=AC093995.1ProteinAC093995.1;Q7M094|Q7M094_RATGN=Destrin-likeproteinp17a(Fragments)	ENSRNOP00000007794.5	Dstndestrin	XP_003751955.1	Dstnl1destrin	IP_1326551.1	AABR07044273.1alternativeproteinofgeneAABR07044273.1
27.2378	26.3002	27.0044	27.355	27.5275	27.0363	27.4653	27.0978	26.6184	27.5196	27.5194	27.2611	27.1047	27.8542	27.2258	26.9796	27.2667	27.0216	27.7432				13	13	13	NaN	NaN	NaN	NaN	0	NaN	2519600000	79	ENSRNOP00000008527.6|ENSRNOP00000008527.6_RATGN=Trnt1tRNAnucleotidyltransferase,CCA-adding,1[Source:RGDSymbol;Acc:1308857];IP_1328402.1|IP_1328402.1_RATGN=AABR07005533.1alternativeproteinofgeneAABR07005533.1	ENSRNOP00000008527.6	Trnt1tRNAnucleotidyltransferase,CCA-adding,1	IP_1328402.1	AABR07005533.1alternativeproteinofgeneAABR07005533.1
27.8986	28.5704	28.0077	27.7669	28.3198	28.2229	28.5317	28.3417	27.7805	28.4719	28.554	28.1394	28.3314	28.5103	28.635	28.0011	28.2576	28.4665	28.3042				14	14	14	NaN	NaN	NaN	NaN	0	NaN	5187900000	145	ENSRNOP00000010135.5|ENSRNOP00000010135.5_RATGN=Smssperminesynthase[Source:RGDSymbol;Acc:1564826];IP_1305990.1|IP_1305990.1_RATGN=AABR07054361.1alternativeproteinofgeneAABR07054361.1;IP_1369923.1|IP_1369923.1_RATGN=AABR07021734.2alternativeproteinofgeneAABR07021734.2	ENSRNOP00000010135.5	Smssperminesynthase	IP_1305990.1	AABR07054361.1alternativeproteinofgeneAABR07054361.1	IP_1369923.1	AABR07021734.2alternativeproteinofgeneAABR07021734.2
28.965	28.4496	28.7874	28.7386	28.5859	28.8415	28.4046	28.501	28.4714	28.4373	27.8649	28.633	28.2476	27.4299	27.4739	27.8131	27.9216	28.2414	28.6407				8	8	8	NaN	NaN	NaN	NaN	0	NaN	5612800000	106	ENSRNOP00000010759.3|ENSRNOP00000010759.3_RATGN=Rpl15ribosomalproteinL15[Source:RGDSymbol;Acc:621181];XP_006248964.1|XP_006248964.1_RATGN=RGD156513160SribosomalproteinL15-likeisoformX1;IP_1372322.1|IP_1372322.1_RATGN=RGD1565131alternativeproteinofgeneRGD1565131;XP_008768805.1|XP_008768805.1_RATGN=LOC10255404760SribosomalproteinL15-like;ENSRNOP00000055334.1|ENSRNOP00000055334.1_RATGN=RGD1565767sim…	ENSRNOP00000010759.3	Rpl15ribosomalproteinL15	XP_006248964.1	RGD156513160SribosomalproteinL15-likeisoformX1	IP_1372322.1	RGD1565131alternativeproteinofgeneRGD1565131	XP_008768805.1	LOC10255404760SribosomalproteinL15-like
29.3582	28.942	28.9024	29.0071	28.6072	28.9727	29.2015	28.9938	28.9438	29.2623	29.3897	29.3273	28.87	29.2636	29.3191	29.2833	29.0749	29.1601	28.7763				14	14	14	NaN	NaN	NaN	NaN	0	NaN	9798700000	223	ENSRNOP00000018170.5|ENSRNOP00000018170.5_RATGN=Mat2amethionineadenosyltransferase2A[Source:RGDSymbol;Acc:619985];P18298|P18298_RATGN=Mat2aAms2S-adenosylmethioninesynthaseisoformtype-2(AdoMetsynthase2)(EC2.5.1.6)(Methionineadenosyltransferase2)(MAT2)(MethionineadenosyltransferaseII)(MAT-II);ENSRNOP00000072361.1|ENSRNOP00000072361.1_RATGN=Mat2amethionineadenosyltransferase2A[Source:RGDSymbol;Acc:6…	ENSRNOP00000018170.5	Mat2amethionineadenosyltransferase2A	P18298	Mat2aAms2S-adenosylmethioninesynthaseisoformtype-2(AdoMetsynthase2)(EC2.5.1.6)(Methionineadenosyltransferase2)(MAT2)(MethionineadenosyltransferaseII)(MAT-II)	ENSRNOP00000072361.1	Mat2amethionineadenosyltransferase2A	IP_1368900.1	RGD1560523alternativeproteinofgeneRGD1560523
28.0232	27.8526	28.1779	28.474	28.0447	27.6758	27.8875	28.0548	28.378	28.286	28.2034	27.9378	27.9125	27.9257	27.6508	28.0223	27.695	28.0319	28.3215				8	8	8	NaN	NaN	NaN	NaN	0	NaN	4126500000	75	ENSRNOP00000019561.4|ENSRNOP00000019561.4_RATGN=Dctn3dynactin3[Source:RGDSymbol;Acc:1309547];IP_1329379.1|IP_1329379.1_RATGN=AABR07000222.1alternativeproteinofgeneAABR07000222.1	ENSRNOP00000019561.4	Dctn3dynactin3	IP_1329379.1	AABR07000222.1alternativeproteinofgeneAABR07000222.1
30.3567	29.4194	30.1436	29.3489	29.6523	29.4886	29.7781	29.6442	30.0067	29.7834	29.5785	30.0942	29.4196	29.3732	29.2246	29.9636	29.6413	29.8487	29.029				8	8	8	NaN	NaN	NaN	NaN	0	NaN	15353000000	163	ENSRNOP00000022184.3|ENSRNOP00000022184.3_RATGN=Rps12ribosomalproteinS12[Source:RGDSymbol;Acc:62024];P63324|P63324_RATGN=Rps1240SribosomalproteinS12;IP_1306094.1|IP_1306094.1_RATGN=AABR07053734.1alternativeproteinofgeneAABR07053734.1;ENSRNOP00000027226.7|ENSRNOP00000027226.7_RATGN=LOC100360573ribosomalproteinS12-like[Source:RGDSymbol;Acc:2321884];IP_1295370.1|IP_1295370.1_RATGN=AC106932.1alternat…	ENSRNOP00000022184.3	Rps12ribosomalproteinS12	P63324	Rps1240SribosomalproteinS12	IP_1306094.1	AABR07053734.1alternativeproteinofgeneAABR07053734.1	ENSRNOP00000027226.7	LOC100360573ribosomalproteinS12-like	IP_1295370.1	AC106932.1alternativeproteinofgeneAC106932.1	IP_1327004.1	AC110709.1alternativeproteinofgeneAC110709.1	IP_1288712.1	AC110351.1alternativeproteinofgeneAC110351.1	ENSRNOP00000048620.3	RGD1561453similartoribosomalproteinS12
30.6736	30.1913	31.1989	31.4344	30.9331	30.3537	30.641	30.6542	30.5989	30.4501	30.9397	30.9141	30.7538	30.8841	30.0015	30.7394	31.0152	31.185	31.1267				11	11	7	NaN	NaN	NaN	NaN	0	NaN	28311000000	405	ENSRNOP00000022574.5ENSRNOP00000068006.1|ENSRNOP00000022574.5ENSRNOP00000068006.1_RATGN=Stmn1stathmin1[Source:RGDSymbol;Acc:2992];IP_1289967.1|IP_1289967.1_RATGN=Stmn1alternativeproteinofgeneStmn1;ENSRNOP00000068405.1|ENSRNOP00000068405.1_RATGN=Stmn1stathmin1[Source:RGDSymbol;Acc:2992];IP_1381314.1|IP_1381314.1_RATGN=AABR07030375.1alternativeproteinofgeneAABR07030375.1	ENSRNOP00000022574.5ENSRNOP00000068006.1	Stmn1stathmin1	IP_1289967.1	Stmn1alternativeproteinofgeneStmn1	ENSRNOP00000068405.1	Stmn1stathmin1
30.0437	29.338	29.4222	29.1969	29.2258	29.03	28.8385	28.3429	28.6608	29.0469	28.5944	29.2155	28.4075	28.7637	28.3398	28.5856	28.8688	28.1376	29.1102				11	11	11	NaN	NaN	NaN	NaN	0	NaN	8184000000	138	ENSRNOP00000024678.2ENSRNOP00000075747.1ENSRNOP00000075906.1|ENSRNOP00000024678.2ENSRNOP00000075747.1ENSRNOP00000075906.1_RATGN=Rps15aribosomalproteinS15a[Source:RGDSymbol;Acc:619939];ENSRNOP00000042242.2ENSRNOP00000046737.1|ENSRNOP00000042242.2ENSRNOP00000046737.1_RATGN=LOC100909878LOC691716ProteinLOC100909878LOC691716;FP_1335160.1|FP_1335160.1_RATGN=Rps15afalsepositive;ENSRNOP00000049286.2|ENSR…	ENSRNOP00000024678.2ENSRNOP00000075747.1ENSRNOP00000075906.1	Rps15aribosomalproteinS15a	ENSRNOP00000042242.2ENSRNOP00000046737.1	LOC100909878LOC691716ProteinLOC100909878LOC691716	FP_1335160.1	Rps15afalsepositive	ENSRNOP00000049286.2	Rps15al2ribosomalproteinS15A-like2	IP_1372357.1	Rn50_12_0134.7alternativeproteinofgeneRn50_12_0134.7	ENSRNOP00000073822.1	AC110387.1ProteinAC110387.1
30.645	30.5622	30.855	30.9749	30.4954	30.4178	30.8515	31.0667	31.0086	30.8427	30.7966	31.1777	30.9571	30.92	31.0687	30.9401	30.7468	30.918	31.3259				15	15	15	NaN	NaN	NaN	NaN	0	NaN	31425000000	464	ENSRNOP00000025925.2|ENSRNOP00000025925.2_RATGN=St13suppressionoftumorigenicity13[Source:RGDSymbol;Acc:621312];IP_1283984.1|IP_1283984.1_RATGN=LOC100362999alternativeproteinofgeneLOC100362999;IP_1306190.1|IP_1306190.1_RATGN=AC118490.1alternativeproteinofgeneAC118490.1	ENSRNOP00000025925.2	St13suppressionoftumorigenicity13	IP_1283984.1	LOC100362999alternativeproteinofgeneLOC100362999	IP_1306190.1	AC118490.1alternativeproteinofgeneAC118490.1
NaN	27.5031	27.0417	26.857	26.3163	27.08	27.4883	27.6601	26.2561	27.6612	28.1672	27.4292	27.5043	26.9129	27.2439	26.1636	27.6271	26.9977	26.6154				5	4	4	NaN	NaN	NaN	NaN	0	NaN	2365200000	56	ENSRNOP00000026754.6|ENSRNOP00000026754.6_RATGN=Hdgfrp3hepatoma-derivedgrowthfactor,relatedprotein3[Source:RGDSymbol;Acc:628773];XP_008757718.1|XP_008757718.1_RATGN=Hdgfrp3hepatoma-derivedgrowthfactor-relatedprotein3isoformX1;IP_1337567.1|IP_1337567.1_RATGN=Hdgfrp3alternativeproteinofgeneHdgfrp3	ENSRNOP00000026754.6	Hdgfrp3hepatoma-derivedgrowthfactor,relatedprotein3	XP_008757718.1	Hdgfrp3hepatoma-derivedgrowthfactor-relatedprotein3isoformX1	IP_1337567.1	Hdgfrp3alternativeproteinofgeneHdgfrp3
28.0628	26.9228	27.3139	26.9284	27.6907	26.1678	26.6793	26.0267	26.3348	26.0184	25.8984	26.8286	NaN	25.9189	26.05	26.2875	26.6851	26.2515	25.8703				7	7	7	NaN	NaN	NaN	NaN	0	NaN	1548900000	54	ENSRNOP00000039298.3|ENSRNOP00000039298.3_RATGN=SnrpbsmallnuclearribonucleoproteinpolypeptidesBandB1[Source:RGDSymbol;Acc:621301];ENSRNOP00000070209.1|ENSRNOP00000070209.1_RATGN=SnrpnsmallnuclearribonucleoproteinpolypeptideN[Source:RGDSymbol;Acc:621306];Q63747|Q63747_RATGN=SnrpnSmallnuclearribonucleoprotein-associatedprotein;P17136|P17136_RATGN=SnrpbSmallnuclearribonucleoprotein-associatedprotein…	ENSRNOP00000039298.3	SnrpbsmallnuclearribonucleoproteinpolypeptidesBandB1	ENSRNOP00000070209.1	SnrpnsmallnuclearribonucleoproteinpolypeptideN	Q63747	SnrpnSmallnuclearribonucleoprotein-associatedprotein	P17136	SnrpbSmallnuclearribonucleoprotein-associatedproteinB(snRNP-B)(snRPB)(SM11)(SmproteinB)(Sm-B)(SmB)(Fragment)	IP_1352081.1	AABR07028237.1alternativeproteinofgeneAABR07028237.1	ENSRNOP00000072319.1	SnrpbsmallnuclearribonucleoproteinpolypeptidesBandB1
26.9718	27.4981	28.7948	28.1285	28.8005	27.5651	29.0162	28.5021	27.8665	28.6588	29.3042	28.9599	28.8162	28.7511	28.102	28.9601	29.079	28.511	27.3509				9	9	3	77	77	NaN	NaN	0	NaN	6447000000	172	ENSRNOP00000041459.2|ENSRNOP00000041459.2_RATGN=Eif1eukaryotictranslationinitiationfactor1[Source:RGDSymbol;Acc:1306308];IP_1290773.1|IP_1290773.1_RATGN=Gm5471alternativeproteinofgeneGm5471;ENSRNOP00000067139.1|ENSRNOP00000067139.1_RATGN=LOC100359700eukaryotictranslationinitiationfactor1-like[Source:RGDSymbol;Acc:2323540];ENSRNOP00000049852.4|ENSRNOP00000049852.4_RATGN=AABR07054186.1ProteinAABR07…	ENSRNOP00000041459.2	Eif1eukaryotictranslationinitiationfactor1	IP_1290773.1	Gm5471alternativeproteinofgeneGm5471
NaN	25.9595	NaN	26.3428	NaN	27.4839	26.5282	26.5078	NaN	25.4214	24.8586	NaN	27.2137	27.2253	26.3722	22.2964	25.1669	NaN	23.942				2	2	2	NaN	NaN	NaN	NaN	NaN	NaN	862320000	18	ENSRNOP00000041744.4|ENSRNOP00000041744.4_RATGN=RGD1564138similarto60SribosomalproteinL29(P23)[Source:RGDSymbol;Acc:1564138];ENSRNOP00000056014.3|ENSRNOP00000056014.3_RATGN=AABR07015015.2ProteinAABR07015015.2;ENSRNOP00000064904.1|ENSRNOP00000064904.1_RATGN=AABR07064000.1ProteinAABR07064000.1;ENSRNOP00000014849.1|ENSRNOP00000014849.1_RATGN=Rpl29ribosomalproteinL29[Source:RGDSymbol;Acc:62069];XP_01…	ENSRNOP00000041744.4	RGD1564138similarto60SribosomalproteinL29(P23)	ENSRNOP00000056014.3	AABR07015015.2ProteinAABR07015015.2	ENSRNOP00000064904.1	AABR07064000.1ProteinAABR07064000.1	ENSRNOP00000014849.1	Rpl29ribosomalproteinL29	XP_017450989.1	Rpl2960SribosomalproteinL29isoformX1	ENSRNOP00000051317.3	AABR07039651.1ProteinAABR07039651.1	IP_1315569.1	AABR07008025.1alternativeproteinofgeneAABR07008025.1	XP_006253964.2	RGD156330060SribosomalproteinL29-like
28.4751	28.2089	28.4164	28.7415	28.7654	28.3938	28.3455	28.742	28.5179	28.3059	28.6401	28.455	28.5153	28.5907	28.2365	28.0134	28.6902	28.5896	28.2054				10	10	10	NaN	NaN	NaN	NaN	0	NaN	5958800000	139	ENSRNOP00000042252.4|ENSRNOP00000042252.4_RATGN=TfgTrk-fusedgene[Source:RGDSymbol;Acc:1309751];XP_006248299.1|XP_006248299.1_RATGN=TfgproteinTFGisoformX2;XP_006248298.1|XP_006248298.1_RATGN=TfgproteinTFGisoformX1;ENSRNOP00000075029.1|ENSRNOP00000075029.1_RATGN=TfgTrk-fusedgene[Source:RGDSymbol;Acc:1309751];XP_008766892.1|XP_008766892.1_RATGN=LOC103690095proteinTFG-like;IP_1379104.1|IP_1379104.1_R…	ENSRNOP00000042252.4	TfgTrk-fusedgene	XP_006248299.1	TfgproteinTFGisoformX2	XP_006248298.1	TfgproteinTFGisoformX1	ENSRNOP00000075029.1	TfgTrk-fusedgene	XP_008766892.1	LOC103690095proteinTFG-like	IP_1379104.1	AABR07033980.1alternativeproteinofgeneAABR07033980.1
36.5299	36.508	36.8156	36.5963	36.8159	36.3355	36.3041	36.3015	35.807	36.5179	36.6589	36.3002	36.2733	36.5765	36.3586	36.2007	36.5436	36.3094	36.401				47	47	0	NaN	NaN	0	NaN	0	NaN	1383900000000	5014	ENSRNOP00000064663.1|ENSRNOP00000064663.1_RATGN=AABR07052523.1ProteinAABR07052523.1;ENSRNOP00000024106.5ENSRNOP00000073191.1|ENSRNOP00000024106.5ENSRNOP00000073191.1_RATGN=Eno1enolase1[Source:RGDSymbol;Acc:2553];Q5EB49|Q5EB49_RATGN=Eno1Enolase1(Alpha);IP_1255834.1|IP_1255834.1_RATGN=LOC685431alternativeproteinofgeneLOC685431;IP_1255507.1|IP_1255507.1_RATGN=Rn50_X_0689.1alternativeproteinofgeneRn5…	ENSRNOP00000064663.1	AABR07052523.1ProteinAABR07052523.1	ENSRNOP00000024106.5ENSRNOP00000073191.1	Eno1enolase1	Q5EB49	Eno1Enolase1(Alpha)	IP_1255834.1	LOC685431alternativeproteinofgeneLOC685431
NaN	NaN	NaN	NaN	NaN	27.3103	27.2075	27.2778	27.6945	NaN	NaN	NaN	27.0925	NaN	NaN	27.2826	26.9256	26.9259	NaN				2	2	2	NaN	NaN	NaN	NaN	0	NaN	843400000	4	ENSRNOP00000067859.1|ENSRNOP00000067859.1_RATGN=AABR07061044.1ProteinAABR07061044.1;ENSRNOP00000067715.2|ENSRNOP00000067715.2_RATGN=Igkv1-88ProteinIgkv1-88;ENSRNOP00000067128.1|ENSRNOP00000067128.1_RATGN=AABR07027451.1ProteinAABR07027451.1;ENSRNOP00000064187.1|ENSRNOP00000064187.1_RATGN=AABR07027458.1ProteinAABR07027458.1;ENSRNOP00000067116.1|ENSRNOP00000067116.1_RATGN=AABR07061057.1ProteinAABR07…	ENSRNOP00000067859.1	AABR07061044.1ProteinAABR07061044.1	ENSRNOP00000067715.2	Igkv1-88ProteinIgkv1-88	ENSRNOP00000067128.1	AABR07027451.1ProteinAABR07027451.1	ENSRNOP00000064187.1	AABR07027458.1ProteinAABR07027458.1	ENSRNOP00000067116.1	AABR07061057.1ProteinAABR07061057.1	ENSRNOP00000072753.1	AABR07060994.1ProteinAABR07060994.1	ENSRNOP00000066661.1	AABR07027447.1ProteinAABR07027447.1	ENSRNOP00000067595.2	AABR07051611.1ProteinAABR07051611.1
28.2517	27.2439	27.3843	27.1293	26.91	26.9393	27.0252	27.4423	26.8382	26.794	26.9347	27.2592	26.7868	27.061	26.7918	26.9176	26.508	27.2999	26.6555				14	14	14	NaN	NaN	NaN	NaN	0	NaN	2251900000	109	ENSRNOP00000069264.1|ENSRNOP00000069264.1_RATGN=Csde1coldshockdomaincontainingE1[Source:RGDSymbol;Acc:619726];XP_017456968.1|XP_017456968.1_RATGN=LOC100364335coldshockdomain-containingproteinE1isoformX2;IP_1345573.1|IP_1345573.1_RATGN=AABR07043421.1alternativeproteinofgeneAABR07043421.1	ENSRNOP00000069264.1	Csde1coldshockdomaincontainingE1	XP_017456968.1	LOC100364335coldshockdomain-containingproteinE1isoformX2	IP_1345573.1	AABR07043421.1alternativeproteinofgeneAABR07043421.1
28.0516	26.8334	26.7313	27.0858	NaN	27.7778	27.1059	27.2897	27.2974	27.8635	26.8997	26.9749	26.7321	27.3939	27.002	27.031	27.7376	27.1908	26.2307				9	9	9	NaN	NaN	NaN	NaN	0	NaN	2506900000	56	ENSRNOP00000073799.1|ENSRNOP00000073799.1_RATGN=Eif4eeukaryotictranslationinitiationfactor4E[Source:RGDSymbol;Acc:69647];XP_017446081.1|XP_017446081.1_RATGN=Eif4eeukaryotictranslationinitiationfactor4EisoformX2;IP_1315424.1|IP_1315424.1_RATGN=AABR07010570.1AABR07010583.1alternativeproteinofgeneAABR07010570.1AABR07010583.1	ENSRNOP00000073799.1	Eif4eeukaryotictranslationinitiationfactor4E	XP_017446081.1	Eif4eeukaryotictranslationinitiationfactor4EisoformX2	IP_1315424.1	AABR07010570.1AABR07010583.1alternativeproteinofgeneAABR07010570.1AABR07010583.1
25.0672	26.2554	25.076	26.8833	26.0338	25.1515	25.6337	27.6483	25.7804	24.9919	25.7736	26.3211	27.2773	26.2992	28.2755	25.7678	25.3174	27.0873	27.3804				10	10	10	NaN	NaN	NaN	NaN	0	NaN	1201900000	43	ENSRNOP00000074382.1|ENSRNOP00000074382.1_RATGN=Nucks1nuclearcaseinkinaseandcyclin-dependentkinasesubstrate1[Source:RGDSymbol;Acc:620993];ENSRNOP00000065540.1|ENSRNOP00000065540.1_RATGN=Nucks1nuclearcaseinkinaseandcyclin-dependentkinasesubstrate1[Source:RGDSymbol;Acc:620993];XP_006249859.1|XP_006249859.1_RATGN=Nucks1nuclearubiquitouscaseinandcyclin-dependentkinasesubstrate1isoformX1;IP_1282459.1|…	ENSRNOP00000074382.1	Nucks1nuclearcaseinkinaseandcyclin-dependentkinasesubstrate1	ENSRNOP00000065540.1	Nucks1nuclearcaseinkinaseandcyclin-dependentkinasesubstrate1	XP_006249859.1	Nucks1nuclearubiquitouscaseinandcyclin-dependentkinasesubstrate1isoformX1	IP_1282459.1	LOC102546716alternativeproteinofgeneLOC102546716
NaN	NaN	NaN	NaN	NaN	NaN	NaN	NaN	NaN	NaN	NaN	NaN	NaN	NaN	NaN	NaN	NaN	NaN	26.2022				2	2	2	NaN	NaN	NaN	NaN	NaN	NaN	339820000	4	IP_112309.1|IP_112309.1_RATGN=Polr2h-ps1alternativeproteinofgenePolr2h-ps1;ENSRNOP00000002382.4ENSRNOP00000066627.1|ENSRNOP00000002382.4ENSRNOP00000066627.1_RATGN=LOC100912534Polr2hProteinLOC100912534Polr2h	IP_112309.1	Polr2h-ps1alternativeproteinofgenePolr2h-ps1	ENSRNOP00000002382.4ENSRNOP00000066627.1	LOC100912534Polr2hProteinLOC100912534Polr2h
26.9711	25.0315	NaN	24.3065	NaN	NaN	NaN	NaN	NaN	NaN	NaN	NaN	NaN	NaN	NaN	NaN	NaN	NaN	NaN				2	2	2	NaN	NaN	NaN	NaN	NaN	NaN	294810000	5	IP_1255259.1|IP_1255259.1_RATGN=Rn60_X_0768.2alternativeproteinofgeneRn60_X_0768.2;IP_1255524.1|IP_1255524.1_RATGN=Rn50_X_0681.1alternativeproteinofgeneRn50_X_0681.1	IP_1255259.1	Rn60_X_0768.2alternativeproteinofgeneRn60_X_0768.2	IP_1255524.1	Rn50_X_0681.1alternativeproteinofgeneRn50_X_0681.1
NaN	NaN	NaN	NaN	NaN	NaN	NaN	NaN	NaN	NaN	NaN	NaN	NaN	NaN	23.3681	NaN	NaN	NaN	NaN				2	1	1	NaN	NaN	NaN	NaN	NaN	NaN	132400000	4	IP_1255299.1|IP_1255299.1_RATGN=Rn50_X_0747.1alternativeproteinofgeneRn50_X_0747.1;XP_006257212.1|XP_006257212.1_RATGN=Pabpc1l2apolyadenylate-bindingprotein1-like2	IP_1255299.1	Rn50_X_0747.1alternativeproteinofgeneRn50_X_0747.1	XP_006257212.1	Pabpc1l2apolyadenylate-bindingprotein1-like2
NaN	NaN	26.8592	27.7711	NaN	26.8289	NaN	26.7009	26.9839	26.946	26.5976	25.102	NaN	26.3334	27.6347	27.1008	27.8622	27.3714	NaN				4	1	1	38	NaN	NaN	NaN	0	NaN	1663700000	76	IP_1255506.1|IP_1255506.1_RATGN=Rn50_X_0689.1alternativeproteinofgeneRn50_X_0689.1	IP_1255506.1	Rn50_X_0689.1alternativeproteinofgeneRn50_X_0689.1
25.2415	NaN	NaN	NaN	NaN	NaN	25.4124	NaN	NaN	NaN	24.9413	24.7842	NaN	25.256	NaN	NaN	NaN	NaN	25.1181				2	2	2	NaN	NaN	NaN	NaN	NaN	NaN	230940000	7	IP_1255740.1|IP_1255740.1_RATGN=AABR07038019.1alternativeproteinofgeneAABR07038019.1;ENSRNOP00000027150.3|ENSRNOP00000027150.3_RATGN=LOC100361543RhoAactivatorC11orf59-like[Source:RGDSymbol;Acc:2319924]	IP_1255740.1	AABR07038019.1alternativeproteinofgeneAABR07038019.1	ENSRNOP00000027150.3	LOC100361543RhoAactivatorC11orf59-like
27.8573	27.7967	27.3414	27.074	NaN	27.005	27.028	26.5613	28.1089	27.1324	27.01	27.5687	27.4119	27.2494	27.8323	28.0601	28.1202	27.4818	27.5542				7	7	7	NaN	NaN	NaN	NaN	0	NaN	2811800000	55	IP_1260460.1|IP_1260460.1_RATGN=AABR07067506.1alternativeproteinofgeneAABR07067506.1;ENSRNOP00000019405.6|ENSRNOP00000019405.6_RATGN=Arpc5lactinrelatedprotein2/3complex,subunit5-like[Source:RGDSymbol;Acc:1308867]	IP_1260460.1	AABR07067506.1alternativeproteinofgeneAABR07067506.1	ENSRNOP00000019405.6	Arpc5lactinrelatedprotein2/3complex,subunit5-like
28.9658	28.4902	28.5641	28.5362	27.6209	28.5715	28.1375	27.7395	27.9649	28.1093	27.2138	28.3469	27.7915	27.9945	27.4322	27.5017	27.8834	28.0991	28.2678				9	9	9	37	37	37	NaN	0	NaN	4729600000	111	IP_1265966.1|IP_1265966.1_RATGN=LOC100362400alternativeproteinofgeneLOC100362400;ENSRNOP00000020635.3|ENSRNOP00000020635.3_RATGN=LOC10035992260SribosomalproteinL13-like[Source:RGDSymbol;Acc:2323122];ENSRNOP00000064082.2|ENSRNOP00000064082.2_RATGN=LOC10036049160SribosomalproteinL13-like[Source:RGDSymbol;Acc:2322065];ENSRNOP00000070650.1|ENSRNOP00000070650.1_RATGN=AC114446.1ProteinAC114446.1;ENSRNO…	IP_1265966.1	LOC100362400alternativeproteinofgeneLOC100362400	ENSRNOP00000020635.3	LOC10035992260SribosomalproteinL13-like	ENSRNOP00000064082.2	LOC10036049160SribosomalproteinL13-like	ENSRNOP00000070650.1	AC114446.1ProteinAC114446.1	ENSRNOP00000063355.3	LOC10036125960SribosomalproteinL13-like	NP_112363.1	Rpl1360SribosomalproteinL13	ENSRNOP00000048019.1	RGD1563145similarto60SribosomalproteinL13
NaN	25.452	25.9671	25.8275	25.808	26.0417	25.7903	26.0914	NaN	26.0909	26.0063	25.9417	26.6831	26.3334	25.7397	25.6515	25.7864	26.5722	NaN				3	3	3	NaN	NaN	NaN	NaN	0	NaN	773360000	21	IP_1266001.1|IP_1266001.1_RATGN=AABR07068975.1AABR07068980.1alternativeproteinofgeneAABR07068975.1AABR07068980.1;ENSRNOP00000072053.1|ENSRNOP00000072053.1_RATGN=Mob1aMOBkinaseactivator1A[Source:RGDSymbol;Acc:1307014];ENSRNOP00000014650.5|ENSRNOP00000014650.5_RATGN=Mob1bMOBkinaseactivator1B[Source:RGDSymbol;Acc:1305114]	IP_1266001.1	AABR07068975.1AABR07068980.1alternativeproteinofgeneAABR07068975.1AABR07068980.1	ENSRNOP00000072053.1	Mob1aMOBkinaseactivator1A	ENSRNOP00000014650.5	Mob1bMOBkinaseactivator1B
NaN	NaN	NaN	NaN	NaN	NaN	NaN	NaN	NaN	NaN	NaN	NaN	NaN	NaN	NaN	NaN	NaN	24.0582	NaN				1	1	1	NaN	NaN	NaN	NaN	NaN	NaN	98473000	2	IP_1282467.1|IP_1282467.1_RATGN=AABR07065780.1alternativeproteinofgeneAABR07065780.1	IP_1282467.1	AABR07065780.1alternativeproteinofgeneAABR07065780.1
NaN	NaN	NaN	NaN	NaN	NaN	NaN	NaN	NaN	NaN	25.2889	NaN	NaN	NaN	NaN	NaN	NaN	NaN	NaN				2	2	2	27	27	27	NaN	NaN	NaN	231360000	7	IP_1282488.1|IP_1282488.1_RATGN=AABR07065598.1alternativeproteinofgeneAABR07065598.1;ENSRNOP00000070531.1|ENSRNOP00000070531.1_RATGN=LOC100363116ProteinLOC100363116;XP_006229491.1|XP_006229491.1_RATGN=RGD1305713UPF0235proteinC15orf40homologisoformX1	IP_1282488.1	AABR07065598.1alternativeproteinofgeneAABR07065598.1	ENSRNOP00000070531.1	LOC100363116ProteinLOC100363116	XP_006229491.1	RGD1305713UPF0235proteinC15orf40homologisoformX1
NaN	NaN	NaN	NaN	NaN	NaN	NaN	NaN	NaN	NaN	NaN	NaN	NaN	NaN	NaN	22.7779	NaN	NaN	NaN				1	1	1	NaN	NaN	NaN	NaN	NaN	NaN	94010000	1	IP_1284174.1|IP_1284174.1_RATGN=Ylpm1alternativeproteinofgeneYlpm1	IP_1284174.1	Ylpm1alternativeproteinofgeneYlpm1
NaN	NaN	NaN	NaN	NaN	NaN	NaN	NaN	NaN	NaN	NaN	NaN	NaN	NaN	NaN	NaN	NaN	25.3629	NaN				1	1	1	20	20	20	NaN	NaN	NaN	90672000	4	IP_1286060.1|IP_1286060.1_RATGN=LOC690435alternativeproteinofgeneLOC690435	IP_1286060.1	LOC690435alternativeproteinofgeneLOC690435
NaN	NaN	NaN	NaN	NaN	NaN	NaN	NaN	NaN	NaN	NaN	NaN	NaN	NaN	NaN	NaN	NaN	NaN	23.5531				1	1	1	NaN	NaN	NaN	NaN	NaN	NaN	718610000	34	IP_1291962.1|IP_1291962.1_RATGN=Slc35d1alternativeproteinofgeneSlc35d1	IP_1291962.1	Slc35d1alternativeproteinofgeneSlc35d1
NaN	NaN	NaN	NaN	NaN	NaN	NaN	NaN	NaN	NaN	NaN	NaN	NaN	NaN	NaN	NaN	NaN	25.76	NaN				32	2	2	NaN	NaN	NaN	NaN	0	NaN	354640000	5	IP_1296106.1|IP_1296106.1_RATGN=AABR07061860.2alternativeproteinofgeneAABR07061860.2	IP_1296106.1	AABR07061860.2alternativeproteinofgeneAABR07061860.2
28.0651	27.4218	27.9263	27.6562	27.0432	27.1749	27.3164	27.3384	27.7465	27.3687	27.4725	27.76	27.1649	27.2383	26.3812	27.1996	27.3334	27.306	28.1459				3	3	3	NaN	NaN	NaN	NaN	0	NaN	2787800000	57	IP_1296164.1|IP_1296164.1_RATGN=AABR07073039.1alternativeproteinofgeneAABR07073039.1;XP_002729438.2|XP_002729438.2_RATGN=LOC100360057LOWQUALITYPROTEIN:60SribosomalproteinL22;ENSRNOP00000014905.6|ENSRNOP00000014905.6_RATGN=LOC100360057ProteinLOC100360057;IP_1273207.1|IP_1273207.1_RATGN=Rn60_7_1218.1alternativeproteinofgeneRn60_7_1218.1;P47198|P47198_RATGN=Rpl2260SribosomalproteinL22	IP_1296164.1	AABR07073039.1alternativeproteinofgeneAABR07073039.1	XP_002729438.2	LOC100360057LOWQUALITYPROTEIN:60SribosomalproteinL22	ENSRNOP00000014905.6	LOC100360057ProteinLOC100360057	IP_1273207.1	Rn60_7_1218.1alternativeproteinofgeneRn60_7_1218.1	P47198	Rpl2260SribosomalproteinL22
25.9808	26.5966	26.2818	26.1064	26.3639	25.8783	26.9126	26.8527	26.8371	26.2868	26.7948	26.6712	26.6872	26.3987	26.4549	25.7987	25.9636	26.2145	26.2105				8	8	8	NaN	NaN	NaN	NaN	0	NaN	1223800000	37	IP_1296867.1|IP_1296867.1_RATGN=AABR07017110.1alternativeproteinofgeneAABR07017110.1;ENSRNOP00000010893.5|ENSRNOP00000010893.5_RATGN=Tcea1transcriptionelongationfactorA1[Source:RGDSymbol;Acc:1309880]	IP_1296867.1	AABR07017110.1alternativeproteinofgeneAABR07017110.1	ENSRNOP00000010893.5	Tcea1transcriptionelongationfactorA1
NaN	NaN	NaN	NaN	NaN	NaN	NaN	NaN	NaN	NaN	NaN	NaN	NaN	NaN	NaN	25.965	NaN	NaN	NaN				5	4	4	NaN	NaN	NaN	NaN	0	NaN	141540000	5	IP_1304334.1|IP_1304334.1_RATGN=AABR07051592.2alternativeproteinofgeneAABR07051592.2;ENSRNOP00000065605.2|ENSRNOP00000065605.2_RATGN=AABR07051652.1ProteinAABR07051652.1;ENSRNOP00000006954.4|ENSRNOP00000006954.4_RATGN=AABR07051626.2ProteinAABR07051626.2;IP_1304332.1|IP_1304332.1_RATGN=AABR07051639.1alternativeproteinofgeneAABR07051639.1;IP_1304331.1|IP_1304331.1_RATGN=AABR07051642.1alternativeprot…	IP_1304334.1	AABR07051592.2alternativeproteinofgeneAABR07051592.2
28.9026	29.2972	28.9296	28.8516	29.2512	28.4316	28.5002	27.8185	28.5407	28.293	28.4268	27.8302	28.2092	28.2763	27.506	28.1444	28.3168	27.7836	27.7179				6	6	6	NaN	NaN	NaN	NaN	0	NaN	5037300000	85	IP_1305988.1|IP_1305988.1_RATGN=AABR07054362.1alternativeproteinofgeneAABR07054362.1;ENSRNOP00000046992.3|ENSRNOP00000046992.3_RATGN=RGD1564698similartoribosomalproteinS10[Source:RGDSymbol;Acc:1564698];ENSRNOP00000043693.4|ENSRNOP00000043693.4_RATGN=Rps10l1ribosomalproteinS10-like1[Source:RGDSymbol;Acc:2323006];ENSRNOP00000061642.2|ENSRNOP00000061642.2_RATGN=Rps10ribosomalproteinS10[Source:RGDSym…	IP_1305988.1	AABR07054362.1alternativeproteinofgeneAABR07054362.1	ENSRNOP00000046992.3	RGD1564698similartoribosomalproteinS10	ENSRNOP00000043693.4	Rps10l1ribosomalproteinS10-like1	ENSRNOP00000061642.2	Rps10ribosomalproteinS10	ENSRNOP00000041943.3	LOC100361240ribosomalproteinS10-like	ENSRNOP00000041788.3	RGD1561871similartoribosomalproteinS10
27.7092	27.4737	26.0486	27.0922	26.9685	27.9794	27.3885	27.1249	27.9638	26.9666	27.2814	26.8436	27.4186	27.6271	27.6672	27.9366	27.8413	27.7253	27.1676				2	2	2	NaN	NaN	NaN	NaN	0	NaN	3139300000	99	IP_1315648.1|IP_1315648.1_RATGN=Rn50_2_0094.1alternativeproteinofgeneRn50_2_0094.1	IP_1315648.1	Rn50_2_0094.1alternativeproteinofgeneRn50_2_0094.1
NaN	NaN	NaN	NaN	NaN	NaN	NaN	24.4201	NaN	27.6453	NaN	NaN	NaN	NaN	NaN	NaN	NaN	NaN	NaN				8	1	1	NaN	NaN	NaN	NaN	0	NaN	353510000	8	IP_1329311.1|IP_1329311.1_RATGN=LOC100360791alternativeproteinofgeneLOC100360791	IP_1329311.1	LOC100360791alternativeproteinofgeneLOC100360791
NaN	NaN	NaN	NaN	NaN	NaN	NaN	NaN	NaN	NaN	NaN	NaN	NaN	NaN	NaN	NaN	NaN	NaN	23.9786				1	1	1	NaN	NaN	NaN	NaN	NaN	NaN	1237900000	20	IP_1344128.1|IP_1344128.1_RATGN=AdgbalternativeproteinofgeneAdgb	IP_1344128.1	AdgbalternativeproteinofgeneAdgb
NaN	NaN	24.8843	NaN	NaN	NaN	NaN	NaN	NaN	NaN	NaN	NaN	NaN	NaN	NaN	NaN	NaN	NaN	NaN				1	1	1	NaN	NaN	NaN	NaN	NaN	NaN	14029000	1	IP_1345979.1|IP_1345979.1_RATGN=Ankrd11alternativeproteinofgeneAnkrd11	IP_1345979.1	Ankrd11alternativeproteinofgeneAnkrd11
NaN	NaN	NaN	NaN	NaN	NaN	24.3377	NaN	NaN	NaN	NaN	NaN	NaN	NaN	NaN	NaN	NaN	NaN	NaN				1	1	1	16	16	16	NaN	NaN	NaN	488240000	20	IP_1347636.1|IP_1347636.1_RATGN=AABR07042668.1alternativeproteinofgeneAABR07042668.1	IP_1347636.1	AABR07042668.1alternativeproteinofgeneAABR07042668.1
25.2774	25.5205	26.4921	26.298	26.1373	26.9563	26.6154	26.9232	NaN	26.7312	26.5013	25.7759	26.5553	25.8067	25.6352	26.0146	NaN	26.3962	26.6063				8	8	8	NaN	NaN	NaN	NaN	0	NaN	1119900000	45	IP_1352627.1|IP_1352627.1_RATGN=AABR07072537.1alternativeproteinofgeneAABR07072537.1;XP_344572.6|XP_344572.6_RATGN=Gprin1LOWQUALITYPROTEIN:Gprotein-regulatedinducerofneuriteoutgrowth1isoformX1	IP_1352627.1	AABR07072537.1alternativeproteinofgeneAABR07072537.1	XP_344572.6	Gprin1LOWQUALITYPROTEIN:Gprotein-regulatedinducerofneuriteoutgrowth1isoformX1
29.2154	28.7709	29.3777	29.5481	29.4134	29.2026	29.4886	29.612	28.4951	29.7237	29.4782	29.6045	29.4753	29.3095	29.443	29.1252	29.7321	29.4998	28.4886				7	7	7	NaN	NaN	NaN	NaN	0	NaN	10971000000	189	IP_1358096.1|IP_1358096.1_RATGN=AABR07024907.1alternativeproteinofgeneAABR07024907.1;ENSRNOP00000067410.1ENSRNOP00000069739.1ENSRNOP00000071456.1|ENSRNOP00000067410.1ENSRNOP00000069739.1ENSRNOP00000071456.1_RATGN=Tceb1transcriptionelongationfactorB(SIII),polypeptide1[Source:MGISymbol;Acc:MGI:1915173];ENSRNOP00000067924.1|ENSRNOP00000067924.1_RATGN=Rn50_20_0292.1ProteinRn50_20_0292.1;ENSRNOP000000…	IP_1358096.1	AABR07024907.1alternativeproteinofgeneAABR07024907.1	ENSRNOP00000067410.1ENSRNOP00000069739.1ENSRNOP00000071456.1	Tceb1transcriptionelongationfactorB(SIII),polypeptide1	ENSRNOP00000067924.1	Rn50_20_0292.1ProteinRn50_20_0292.1	ENSRNOP00000072159.1	AABR07035541.3ProteinAABR07035541.3
NaN	NaN	NaN	NaN	NaN	NaN	NaN	NaN	NaN	NaN	NaN	NaN	NaN	NaN	NaN	NaN	NaN	NaN	24.7801				1	1	1	NaN	NaN	NaN	NaN	0	NaN	404680000	7	IP_1366843.1|IP_1366843.1_RATGN=HnrnpdlalternativeproteinofgeneHnrnpdl	IP_1366843.1	HnrnpdlalternativeproteinofgeneHnrnpdl
NaN	NaN	NaN	NaN	NaN	NaN	NaN	NaN	NaN	NaN	NaN	NaN	NaN	NaN	NaN	NaN	NaN	23.9865	NaN				2	2	2	NaN	NaN	NaN	NaN	NaN	NaN	174360000	2	IP_1368178.1|IP_1368178.1_RATGN=AABR07021220.1alternativeproteinofgeneAABR07021220.1;ENSRNOP00000071553.1|ENSRNOP00000071553.1_RATGN=RGD1564243similartobrainZn-fingerprotein[Source:RGDSymbol;Acc:1564243];ENSRNOP00000007276.4|ENSRNOP00000007276.4_RATGN=Zc3h15zincfingerCCCH-typecontaining15[Source:RGDSymbol;Acc:1359234]	IP_1368178.1	AABR07021220.1alternativeproteinofgeneAABR07021220.1	ENSRNOP00000071553.1	RGD1564243similartobrainZn-fingerprotein	ENSRNOP00000007276.4	Zc3h15zincfingerCCCH-typecontaining15
25.6527	24.4961	NaN	NaN	NaN	NaN	NaN	NaN	NaN	NaN	NaN	NaN	NaN	NaN	NaN	NaN	NaN	NaN	NaN				2	2	2	NaN	NaN	NaN	NaN	NaN	NaN	73883000	3	IP_1372374.1|IP_1372374.1_RATGN=Rn60_12_0108.1alternativeproteinofgeneRn60_12_0108.1	IP_1372374.1	Rn60_12_0108.1alternativeproteinofgeneRn60_12_0108.1
26.121	NaN	25.2995	25.5272	NaN	25.6471	NaN	NaN	NaN	NaN	NaN	25.8936	NaN	27.025	26.4521	25.9991	NaN	NaN	26.447				6	3	0	NaN	NaN	0	NaN	NaN	NaN	779880000	19	IP_1381260.1|IP_1381260.1_RATGN=Rn50_10_0891.3alternativeproteinofgeneRn50_10_0891.3;A4D0F6|A4D0F6_RATGN=Ac2-059;ENSRNOP00000072084.1|ENSRNOP00000072084.1_RATGN=Wnk4WNKlysinedeficientproteinkinase4[Source:RGDSymbol;Acc:631401];XP_006247342.1|XP_006247342.1_RATGN=Wnk4serinethreonine-proteinkinaseWNK4isoformX3;NP_783169.2|NP_783169.2_RATGN=Wnk4serinethreonine-proteinkinaseWNK4;ENSRNOP00000027770.5|…	IP_1381260.1	Rn50_10_0891.3alternativeproteinofgeneRn50_10_0891.3	A4D0F6	Ac2-059	ENSRNOP00000072084.1	Wnk4WNKlysinedeficientproteinkinase4	XP_006247342.1	Wnk4serinethreonine-proteinkinaseWNK4isoformX3	NP_783169.2	Wnk4serinethreonine-proteinkinaseWNK4	ENSRNOP00000027770.5	Wnk4WNKlysinedeficientproteinkinase4	XP_006247341.1	Wnk4serinethreonine-proteinkinaseWNK4isoformX2	XP_006247340.1	Wnk4serinethreonine-proteinkinaseWNK4isoformX1
NaN	NaN	NaN	NaN	NaN	NaN	NaN	NaN	NaN	NaN	25.0151	NaN	NaN	NaN	NaN	NaN	NaN	NaN	NaN				6	2	2	NaN	NaN	NaN	NaN	NaN	NaN	134960000	5	IP_1389396.1|IP_1389396.1_RATGN=Cyfip2alternativeproteinofgeneCyfip2	IP_1389396.1	Cyfip2alternativeproteinofgeneCyfip2
30.3066	29.4652	30.1166	29.8821	29.8069	30.0529	30.1104	30.2701	29.3127	30.4143	29.8285	30.1888	29.8064	30.0189	29.9127	29.6068	29.5015	29.7858	30.1817				11	11	9	NaN	NaN	NaN	NaN	0	NaN	16389000000	345	IP_246747.1|IP_246747.1_RATGN=AABR07071000.1alternativeproteinofgeneAABR07071000.1;ENSRNOP00000040067.3|ENSRNOP00000040067.3_RATGN=Gabarapl2GABAtypeAreceptorassociatedproteinlike2[Source:RGDSymbol;Acc:620510];IP_1255857.1|IP_1255857.1_RATGN=AABR07036723.1alternativeproteinofgeneAABR07036723.1;ENSRNOP00000032269.6|ENSRNOP00000032269.6_RATGN=AABR07048308.1ProteinAABR07048308.1	IP_246747.1	AABR07071000.1alternativeproteinofgeneAABR07071000.1	ENSRNOP00000040067.3	Gabarapl2GABAtypeAreceptorassociatedproteinlike2	IP_1255857.1	AABR07036723.1alternativeproteinofgeneAABR07036723.1	ENSRNOP00000032269.6	AABR07048308.1ProteinAABR07048308.1
31.8034	32.4336	31.4817	31.8565	32.1302	31.9949	31.9741	32.2374	31.6998	32.1701	32.3923	31.8008	32.1917	32.027	32.4324	32.1834	31.8771	32.5361	32.1333				9	9	9	NaN	NaN	NaN	NaN	0	NaN	76263000000	680	IP_292098.1|IP_292098.1_RATGN=Ube2l3alternativeproteinofgeneUbe2l3;B2RZA9|B2RZA9_RATGN=Ube2l3NEWGENE_1308361Ube2l3protein	IP_292098.1	Ube2l3alternativeproteinofgeneUbe2l3	B2RZA9	Ube2l3NEWGENE_1308361Ube2l3protein
29.1309	29.2286	29.5642	29.4829	28.8507	29.3056	29.8915	29.5578	29.837	29.8066	30.0579	29.7244	29.3653	29.6304	29.7633	29.3694	29.154	29.6824	30.0467				11	6	6	NaN	NaN	NaN	NaN	0	NaN	12261000000	193	IP_997694.1|IP_997694.1_RATGN=AABR07014239.1AABR07014242.1alternativeproteinofgeneAABR07014239.1AABR07014242.1;ENSRNOP00000036667.4|ENSRNOP00000036667.4_RATGN=LOC100912618ProteinLOC100912618;ENSRNOP00000037442.4|ENSRNOP00000037442.4_RATGN=AABR07067339.1ProteinAABR07067339.1	IP_997694.1	AABR07014239.1AABR07014242.1alternativeproteinofgeneAABR07014239.1AABR07014242.1	ENSRNOP00000036667.4	LOC100912618ProteinLOC100912618
25.6646	25.4091	25.1623	NaN	NaN	NaN	25.6721	25.9289	26.3201	25.1284	25.6997	25.8821	25.696	25.5606	26.2712	25.6099	25.589	25.9473	26.0884				8	8	8	NaN	NaN	NaN	NaN	0	NaN	777870000	20	NP_001101096.1|NP_001101096.1_RATGN=Ado2-aminoethanethioldioxygenase;IP_1323991.1|IP_1323991.1_RATGN=AABR07044825.1alternativeproteinofgeneAABR07044825.1	NP_001101096.1	Ado2-aminoethanethioldioxygenase	IP_1323991.1	AABR07044825.1alternativeproteinofgeneAABR07044825.1
NaN	25.431	NaN	NaN	24.7748	25.5278	NaN	NaN	NaN	NaN	NaN	NaN	NaN	25.5139	NaN	25.2499	25.4392	24.8207	25.1726				6	6	6	NaN	NaN	NaN	NaN	0	NaN	356960000	12	NP_001102506.1|NP_001102506.1_RATGN=Ovca2ovariancancer-associatedgene2protein;IP_1388537.1|IP_1388537.1_RATGN=Dph1alternativeproteinofgeneDph1;IP_1388517.1|IP_1388517.1_RATGN=Dph1alternativeproteinofgeneDph1;IP_1388514.1|IP_1388514.1_RATGN=Dph1alternativeproteinofgeneDph1	NP_001102506.1	Ovca2ovariancancer-associatedgene2protein	IP_1388537.1	Dph1alternativeproteinofgeneDph1
27.4629	27.2162	27.2584	27.2887	27.2975	26.9522	27.4317	27.6286	27.1957	28.002	27.7811	27.1743	27.8967	27.6968	27.3679	27.5515	27.8878	28.0333	26.506				4	4	4	NaN	NaN	NaN	NaN	0	NaN	3094800000	59	NP_001155885.1|NP_001155885.1_RATGN=Mocs2molybdopterinsynthasecatalyticsubunitisoformMocs2A;IP_1321311.1|IP_1321311.1_RATGN=Mocs2alternativeproteinofgeneMocs2	NP_001155885.1	Mocs2molybdopterinsynthasecatalyticsubunitisoformMocs2A	IP_1321311.1	Mocs2alternativeproteinofgeneMocs2
NaN	NaN	NaN	NaN	NaN	NaN	NaN	27.5766	25.9131	NaN	24.316	25.1142	25.2583	26.0942	26.2807	NaN	25.2629	NaN	27.4541				6	6	6	NaN	NaN	NaN	NaN	0	NaN	714090000	18	NP_001300997.1|NP_001300997.1_RATGN=MpzmyelinproteinP0isoformL-MPZprecursor;IP_1371995.1|IP_1371995.1_RATGN=MpzalternativeproteinofgeneMpz;ENSRNOP00000004279.3|ENSRNOP00000004279.3_RATGN=Mpzmyelinproteinzero[Source:RGDSymbol;Acc:3109]	NP_001300997.1	MpzmyelinproteinP0isoformL-MPZprecursor	IP_1371995.1	MpzalternativeproteinofgeneMpz	ENSRNOP00000004279.3	Mpzmyelinproteinzero
29.6356	29.0507	29.2029	29.0714	29.2122	29.864	29.4038	29.2824	29.044	29.7745	28.92	29.6102	28.8301	29.3139	28.8851	28.5023	29.0296	29.0439	29.2712				12	12	7	44	44	NaN	NaN	0	NaN	10069000000	228	O55215|O55215_RATGN=Rps2-ps6LOC100360710Rps2RibosomalproteinS2;O55211|O55211_RATGN=RibosomalproteinS2;ENSRNOP00000057658.4|ENSRNOP00000057658.4_RATGN=Rps2-ps6ProteinRps2-ps6;IP_1305997.1|IP_1305997.1_RATGN=AABR07054332.1alternativeproteinofgeneAABR07054332.1;ENSRNOP00000019508.3|ENSRNOP00000019508.3_RATGN=Rps2ribosomalproteinS2[Source:RGDSymbol;Acc:619887];O55214|O55214_RATGN=RibosomalproteinS2;O…	O55215	Rps2-ps6LOC100360710Rps2RibosomalproteinS2	O55211	RibosomalproteinS2	ENSRNOP00000057658.4	Rps2-ps6ProteinRps2-ps6	IP_1305997.1	AABR07054332.1alternativeproteinofgeneAABR07054332.1	ENSRNOP00000019508.3	Rps2ribosomalproteinS2	O55214	RibosomalproteinS2	O55212	RibosomalproteinS2	ENSRNOP00000047760.4	Gm18025ProteinGm18025
27.8056	27.572	26.8232	27.37	27.104	28.3854	27.2175	NaN	27.6169	27.1337	26.7849	27.7261	NaN	27.3475	27.1183	26.789	28.15	27.0186	27.2996				4	4	4	NaN	NaN	NaN	NaN	0	NaN	2671400000	34	P20280|P20280_RATGN=Rpl2160SribosomalproteinL21;ENSRNOP00000046409.1|ENSRNOP00000046409.1_RATGN=AABR07067829.1ProteinAABR07067829.1;ENSRNOP00000039786.3|ENSRNOP00000039786.3_RATGN=AABR07062466.1ProteinAABR07062466.1;ENSRNOP00000001265.3ENSRNOP00000041966.3ENSRNOP00000048808.1ENSRNOP00000051312.1|ENSRNOP00000001265.3ENSRNOP00000041966.3ENSRNOP00000048808.1ENSRNOP00000051312.1_RATGN=Rpl21ribosomalp…	P20280	Rpl2160SribosomalproteinL21	ENSRNOP00000046409.1	AABR07067829.1ProteinAABR07067829.1	ENSRNOP00000039786.3	AABR07062466.1ProteinAABR07062466.1	ENSRNOP00000001265.3ENSRNOP00000041966.3ENSRNOP00000048808.1ENSRNOP00000051312.1	Rpl21ribosomalproteinL21	ENSRNOP00000051332.1	AABR07030162.1ProteinAABR07030162.1	XP_017446047.1	LOC10834900260SribosomalproteinL21	ENSRNOP00000047511.3	AABR07034641.1ProteinAABR07034641.1	ENSRNOP00000042277.3	AC121209.1ProteinAC121209.1
28.1623	27.5622	27.8964	27.7422	26.9402	28.1712	27.3982	27.0905	26.3186	27.6489	27.1336	28.0864	26.973	27.4558	27.3227	27.5242	26.7329	27.2205	27.6416				10	10	10	NaN	NaN	NaN	NaN	0	NaN	2911100000	84	P35427|P35427_RATGN=Rpl13a60SribosomalproteinL13a;ENSRNOP00000027976.4|ENSRNOP00000027976.4_RATGN=Rpl13aribosomalproteinL13A[Source:RGDSymbol;Acc:628697];IP_1352120.1|IP_1352120.1_RATGN=LOC100362583alternativeproteinofgeneLOC100362583;XP_017444798.1|XP_017444798.1_RATGN=Rpl13a60SribosomalproteinL13aisoformX1;IP_1361238.1|IP_1361238.1_RATGN=Rn60_16_0690.2alternativeproteinofgeneRn60_16_0690.2	P35427	Rpl13a60SribosomalproteinL13a	ENSRNOP00000027976.4	Rpl13aribosomalproteinL13A	IP_1352120.1	LOC100362583alternativeproteinofgeneLOC100362583	XP_017444798.1	Rpl13a60SribosomalproteinL13aisoformX1
26.1819	25.9744	25.7354	NaN	26.0257	NaN	NaN	NaN	NaN	NaN	NaN	NaN	NaN	NaN	NaN	NaN	NaN	NaN	NaN				2	2	2	NaN	NaN	NaN	NaN	NaN	NaN	583870000	13	P62864|P62864_RATGN=Fau40SribosomalproteinS30;ENSRNOP00000028481.4ENSRNOP00000034657.4ENSRNOP00000042031.3|ENSRNOP00000028481.4ENSRNOP00000034657.4ENSRNOP00000042031.3_RATGN=FauLOC100360647LOC687780ProteinFauLOC100360647LOC687780;IP_1328615.1|IP_1328615.1_RATGN=AABR07004876.1alternativeproteinofgeneAABR07004876.1	P62864	Fau40SribosomalproteinS30	ENSRNOP00000028481.4ENSRNOP00000034657.4ENSRNOP00000042031.3	FauLOC100360647LOC687780ProteinFauLOC100360647LOC687780	IP_1328615.1	AABR07004876.1alternativeproteinofgeneAABR07004876.1
36.1578	36.108	35.7762	35.8635	35.6602	35.588	35.7933	35.8164	35.5575	35.89	35.8676	35.894	35.7063	35.9358	36.0048	35.8383	35.9258	35.8376	35.4028				47	47	10	NaN	NaN	18	NaN	0	NaN	981780000000	4759	P63018|P63018_RATGN=Hspa8Hsc70Hsc73Heatshockcognate71kDaprotein(Heatshock70kDaprotein8);IP_1284098.1|IP_1284098.1_RATGN=AABR07063544.1alternativeproteinofgeneAABR07063544.1;XP_008762842.1|XP_008762842.1_RATGN=LOC689955LOWQUALITYPROTEIN:heatshockcognate71kDaprotein-like;ENSRNOP00000067224.1|ENSRNOP00000067224.1_RATGN=AABR07011951.1ProteinAABR07011951.1;ENSRNOP00000042159.5|ENSRNOP00000042159.5_RAT…	P63018	Hspa8Hsc70Hsc73Heatshockcognate71kDaprotein(Heatshock70kDaprotein8)	IP_1284098.1	AABR07063544.1alternativeproteinofgeneAABR07063544.1	XP_008762842.1	LOC689955LOWQUALITYPROTEIN:heatshockcognate71kDaprotein-like	ENSRNOP00000067224.1	AABR07011951.1ProteinAABR07011951.1	ENSRNOP00000042159.5	Hspa8heatshockproteinfamilyA(Hsp70)member8	ENSRNOP00000058593.2	LOC680121similartoheatshockprotein8	ENSRNOP00000065828.2	Hspa8heatshockproteinfamilyA(Hsp70)member8	ENSRNOP00000069495.1	Hspa1aheatshockprotein1A
29.4068	28.5567	29.0429	28.963	28.9582	28.8546	28.9847	28.6354	29.115	29.2368	28.8331	29.2029	28.7112	28.6959	28.7392	28.9875	28.7549	29.157	28.7512				19	19	19	NaN	NaN	NaN	NaN	0	NaN	8619800000	240	Q5BKA1|Q5BKA1_RATGN=Metap2Methionineaminopeptidase2(MAP2)(MetAP2)(EC3.4.11.18)(Initiationfactor2-associated67kDaglycoprotein)(PeptidaseM);P38062|P38062_RATGN=Metap2MnpepP67eif2Methionineaminopeptidase2(MAP2)(MetAP2)(EC3.4.11.18)(Initiationfactor2-associated67kDaglycoprotein)(p67)(p67eIF2)(PeptidaseM);NP_071984.1|NP_071984.1_RATGN=Metap2methionineaminopeptidase2;ENSRNOP00000030415.5|ENSRNOP0000003…	Q5BKA1	Metap2Methionineaminopeptidase2(MAP2)(MetAP2)(EC3.4.11.18)(Initiationfactor2-associated67kDaglycoprotein)(PeptidaseM)	P38062	Metap2MnpepP67eif2Methionineaminopeptidase2(MAP2)(MetAP2)(EC3.4.11.18)(Initiationfactor2-associated67kDaglycoprotein)(p67)(p67eIF2)(PeptidaseM)	NP_071984.1	Metap2methionineaminopeptidase2	ENSRNOP00000030415.5	RGD1560341similartoMethionineaminopeptidase2(MetAP2)	XP_574154.2	RGD1560341methionineaminopeptidase2	ENSRNOP00000032680.6	RGD1560341similartoMethionineaminopeptidase2(MetAP2)	IP_1350358.1	AC097890.1alternativeproteinofgeneAC097890.1
27.7127	28.2046	27.4943	27.5976	28.107	27.8558	27.302	27.0069	27.4331	27.3954	27.303	27.4006	27.2235	27.3273	26.8769	27.0038	27.0887	27.0196	27.2628				5	5	5	NaN	NaN	NaN	NaN	0	NaN	2799400000	84	Q63507|Q63507_RATGN=Rpl1460SribosomalproteinL14;ENSRNOP00000061747.2|ENSRNOP00000061747.2_RATGN=Rpl14ribosomalproteinL14[Source:RGDSymbol;Acc:621180];ENSRNOP00000073315.1|ENSRNOP00000073315.1_RATGN=Rpl14ribosomalproteinL14[Source:RGDSymbol;Acc:621180];IP_1381503.1|IP_1381503.1_RATGN=AABR07072207.1alternativeproteinofgeneAABR07072207.1;ENSRNOP00000046600.1|ENSRNOP00000046600.1_RATGN=LOC306079simil…	Q63507	Rpl1460SribosomalproteinL14	ENSRNOP00000061747.2	Rpl14ribosomalproteinL14	ENSRNOP00000073315.1	Rpl14ribosomalproteinL14	IP_1381503.1	AABR07072207.1alternativeproteinofgeneAABR07072207.1	ENSRNOP00000046600.1	LOC306079similartoRIKENcDNA3100001N19
29.0751	28.0278	28.4124	29.0741	28.6938	28.4047	27.8336	27.9392	27.9604	28.1976	27.6167	28.1765	28.4897	27.9123	28.188	27.5506	28.5424	28.1724	27.652				9	9	9	NaN	NaN	NaN	NaN	0	NaN	4941000000	113	Q6IE67|Q6IE67_RATGN=Psma3LOC100361067Psma3lpsma3lProteasomesubunitalphatype(EC3.4.25.1);IP_1381413.1|IP_1381413.1_RATGN=LOC100361067alternativeproteinofgeneLOC100361067;ENSRNOP00000010753.4|ENSRNOP00000010753.4_RATGN=Psma3proteasomesubunitalpha3[Source:RGDSymbol;Acc:61844];XP_017449548.1|XP_017449548.1_RATGN=Psma3proteasomesubunitalphatype-3isoformX1;IP_1287005.1|IP_1287005.1_RATGN=Psma3alternati…	Q6IE67	Psma3LOC100361067Psma3lpsma3lProteasomesubunitalphatype(EC3.4.25.1)	IP_1381413.1	LOC100361067alternativeproteinofgeneLOC100361067	ENSRNOP00000010753.4	Psma3proteasomesubunitalpha3
26.79	27.3201	27.001	26.926	26.6703	26.1822	NaN	NaN	27.7309	NaN	NaN	NaN	NaN	26.9706	26.6881	27.5537	NaN	27.178	NaN				2	2	2	NaN	NaN	NaN	NaN	NaN	NaN	1882200000	30	Q6TPJ7|Q6TPJ7_RATGN=Rps15S15ribosomalprotein(Fragment);ENSRNOP00000035156.3|ENSRNOP00000035156.3_RATGN=Rps15ribosomalproteinS15[Source:RGDSymbol;Acc:62026];IP_1326465.1|IP_1326465.1_RATGN=Rn50_20_0024.1Rps15-ps1alternativeproteinofgeneRn50_20_0024.1Rps15-ps1;ENSRNOP00000062631.2|ENSRNOP00000062631.2_RATGN=Rps15-ps2ribosomalproteinS15,pseudogene2[Source:RGDSymbol;Acc:1587266]	Q6TPJ7	Rps15S15ribosomalprotein(Fragment)	ENSRNOP00000035156.3	Rps15ribosomalproteinS15	IP_1326465.1	Rn50_20_0024.1Rps15-ps1alternativeproteinofgeneRn50_20_0024.1Rps15-ps1	ENSRNOP00000062631.2	Rps15-ps2ribosomalproteinS15,pseudogene2
25.5962	25.4835	25.8395	26.7738	25.6116	26.4844	26.2598	26.7973	28.11	25.6137	26.0969	27.7065	27.6898	25.8879	26.3813	26.7744	26.2755	27.5969	27.4027				10	10	8	NaN	NaN	NaN	NaN	0	NaN	2058400000	65	Q76MJ6|Q76MJ6_RATGN=Ybx1rBYB1Ybx1-ps3BrainY-boxbindingprotein1;P62961|P62961_RATGN=Ybx1Msy-1Nsep1Yb1Nuclease-sensitiveelement-bindingprotein1(CCAAT-bindingtranscriptionfactorIsubunitA)(CBF-A)(DNA-bindingproteinB)(DBPB)(EnhancerfactorIsubunitA)(EFI-A)(Y-boxtranscriptionfactor)(Y-box-bindingprotein1)(YB-1);IP_1328388.1|IP_1328388.1_RATGN=LOC100912427alternativeproteinofgeneLOC100912427;ENSRNOP00000…	Q76MJ6	Ybx1rBYB1Ybx1-ps3BrainY-boxbindingprotein1	P62961	Ybx1Msy-1Nsep1Yb1Nuclease-sensitiveelement-bindingprotein1(CCAAT-bindingtranscriptionfactorIsubunitA)(CBF-A)(DNA-bindingproteinB)(DBPB)(EnhancerfactorIsubunitA)(EFI-A)(Y-boxtranscriptionfactor)(Y-box-bindingprotein1)(YB-1)	IP_1328388.1	LOC100912427alternativeproteinofgeneLOC100912427	ENSRNOP00000048698.3	Ybx1-ps3Yboxprotein1related,pseudogene3	ENSRNOP00000015875.6	Ybx1Yboxbindingprotein1	XP_008762281.1	Ybx1nuclease-sensitiveelement-bindingprotein1isoformX2
27.2292	26.5783	27.0329	26.8237	25.4687	26.0756	NaN	26.1452	27.2592	NaN	24.774	25.6579	NaN	26.9231	25.6072	27.3084	27.0037	26.6454	26.467				3	3	3	NaN	NaN	NaN	NaN	0	NaN	1319400000	43	SUSPECT_1345641.1|SUSPECT_1345641.1_RATGN=AABR07042821.1ProbablefalsepositiveofENSRNOP00000073975.1;SUSPECT_1345641.1|SUSPECT_1345641.1_RATGN=AABR07042821.1ProbablefalsepositiveofENSRNOP00000069250.1;IP_1345641.1|IP_1345641.1_RATGN=AABR07042821.1alternativeproteinofgeneAABR07042821.1;ENSRNOP00000058934.2|ENSRNOP00000058934.2_RATGN=Rpl36ribosomalproteinL36[Source:RGDSymbol;Acc:62085];ENSRNOP000000…	SUSPECT_1345641.1	AABR07042821.1ProbablefalsepositiveofENSRNOP00000073975.1	SUSPECT_1345641.1	AABR07042821.1ProbablefalsepositiveofENSRNOP00000069250.1	IP_1345641.1	AABR07042821.1alternativeproteinofgeneAABR07042821.1	ENSRNOP00000058934.2	Rpl36ribosomalproteinL36	ENSRNOP00000044605.2	LOC100361060ribosomalproteinL36-like	ENSRNOP00000067354.2	LOC100361079ribosomalproteinL36-like	ENSRNOP00000040955.1	LOC10369142360SribosomalproteinL36pseudogene	P39032	Rpl3660SribosomalproteinL36
NaN	NaN	NaN	NaN	NaN	26.6178	NaN	27.5115	25.9487	26.7416	27.7988	27.3706	NaN	NaN	26.3129	25.9546	NaN	26.9344	26.6147				5	3	3	NaN	NaN	NaN	NaN	NaN	NaN	1043700000	14	SUSPECT_1361219.1|SUSPECT_1361219.1_RATGN=AABR07026311.1ProbablefalsepositiveofENSRNOP00000065187.2;IP_1361219.1|IP_1361219.1_RATGN=AABR07026311.1alternativeproteinofgeneAABR07026311.1;ENSRNOP00000013919.6|ENSRNOP00000013919.6_RATGN=H2afzH2Ahistonefamily,memberZ[Source:RGDSymbol;Acc:621464];P0C0S7|P0C0S7_RATGN=H2afzH2azHistoneH2A.Z(H2A/z);ENSRNOP00000073832.1|ENSRNOP00000073832.1_RATGN=H2afvH2Ahi…	SUSPECT_1361219.1	AABR07026311.1ProbablefalsepositiveofENSRNOP00000065187.2	IP_1361219.1	AABR07026311.1alternativeproteinofgeneAABR07026311.1	ENSRNOP00000013919.6	H2afzH2Ahistonefamily,memberZ	P0C0S7	H2afzH2azHistoneH2A.Z(H2A/z)	ENSRNOP00000073832.1	H2afvH2Ahistonefamily,memberV	XP_006251449.1	H2afvH2Ahistonefamily,memberVisoformX1	XP_017454870.1	H2afvH2Ahistonefamily,memberVisoformX3	XP_006251450.1	H2afvH2Ahistonefamily,memberVisoformX2
27.7909	26.5428	28.3562	28.5301	NaN	28.3593	28.4197	NaN	27.1613	26.5217	28.9191	28.4298	27.5835	27.9092	27.5542	27.9269	27.6163	28.1115	28.521				3	3	3	NaN	NaN	NaN	NaN	0	NaN	3678000000	60	SUSPECT_269594.1|SUSPECT_269594.1_RATGN=AABR07026317.1ProbablefalsepositiveofENSRNOP00000044197.4;IP_269594.1|IP_269594.1_RATGN=AABR07026317.1alternativeproteinofgeneAABR07026317.1;ENSRNOP00000060568.1|ENSRNOP00000060568.1_RATGN=Rps28ribosomalproteinS28[Source:RGDSymbol;Acc:621046];SUSPECT_1364009.1|SUSPECT_1364009.1_RATGN=AABR07016577.1ProbablefalsepositiveofENSRNOP00000044197.4;IP_1364009.1|IP_…	SUSPECT_269594.1	AABR07026317.1ProbablefalsepositiveofENSRNOP00000044197.4	IP_269594.1	AABR07026317.1alternativeproteinofgeneAABR07026317.1	ENSRNOP00000060568.1	Rps28ribosomalproteinS28
30.5084	29.602	28.7291	28.7942	29.1062	32.1704	31.8587	33.2423	32.7824	32.2397	32.887	32.6033	30.0637	27.9776	32.1593	31.4148	30.8031	31.1342	32.6377				13	13	5	73	73	NaN	NaN	0	NaN	74468000000	295	XP_006233057.1|XP_006233057.1_RATGN=LOC100912338histoneH2Btype2-F;ENSRNOP00000074083.1|ENSRNOP00000074083.1_RATGN=Hist1h2blhistonecluster1,H2bl[Source:RGDSymbol;Acc:1308088];ENSRNOP00000070235.1|ENSRNOP00000070235.1_RATGN=LOC102549061histoneH2Btype1-N-like[Source:RGDSymbol;Acc:7729692];ENSRNOP00000069098.1|ENSRNOP00000069098.1_RATGN=Hist1h2bdhistonecluster1,H2bd[Source:RGDSymbol;Acc:1307126];ENSR…	XP_006233057.1	LOC100912338histoneH2Btype2-F	ENSRNOP00000074083.1	Hist1h2blhistonecluster1,H2bl	ENSRNOP00000070235.1	LOC102549061histoneH2Btype1-N-like	ENSRNOP00000069098.1	Hist1h2bdhistonecluster1,H2bd	ENSRNOP00000028779.4ENSRNOP00000065931.1	Hist1h2bcl1LOC684797ProteinHist1h2bcl1LOC684797	ENSRNOP00000070290.1	Hist1h2bohistonecluster1,H2bo	ENSRNOP00000068594.1	Hist1h2bohistonecluster1,H2bo	ENSRNOP00000069660.1	Hist1h2bkhistonecluster1,H2bk
32.0099	31.7608	31.9875	31.6627	31.804	31.3016	31.7112	31.679	30.5568	31.6852	32.0906	31.478	31.6684	31.668	31.8739	31.283	31.6323	31.7522	31.4107				14	14	10	NaN	NaN	46	NaN	0	NaN	52528000000	543	XP_006236906.2|XP_006236906.2_RATGN=Pcbp1Rattusnorvegicuspoly(rC)bindingprotein1(Pcbp1)transcriptvariantX1;IP_1296171.1|IP_1296171.1_RATGN=AABR07073038.1alternativeproteinofgeneAABR07073038.1;ENSRNOP00000045965.5|ENSRNOP00000045965.5_RATGN=Pcbp1ProteinPcbp1	XP_006236906.2	Pcbp1Rattusnorvegicuspoly(rC)bindingprotein1(Pcbp1)transcriptvariantX1	IP_1296171.1	AABR07073038.1alternativeproteinofgeneAABR07073038.1
26.8932	26.318	27.0701	27.3111	26.9647	26.5947	26.6254	27.0052	27.667	27.208	27.231	27.4873	27.293	26.8129	27.2857	27.3603	27.0801	27.3528	27.448				13	13	12	NaN	NaN	30	NaN	0	NaN	2433300000	60	XP_006243379.1|XP_006243379.1_RATGN=Snx1sortingnexin-1isoformX1;ENSRNOP00000022960.5|ENSRNOP00000022960.5_RATGN=Snx1sortingnexin1[Source:RGDSymbol;Acc:68935];IP_1376913.1|IP_1376913.1_RATGN=LOC102549158alternativeproteinofgeneLOC102549158;XP_008764571.1|XP_008764571.1_RATGN=Snx1sortingnexin-1isoformX2	XP_006243379.1	Snx1sortingnexin-1isoformX1	ENSRNOP00000022960.5	Snx1sortingnexin1	IP_1376913.1	LOC102549158alternativeproteinofgeneLOC102549158	XP_008764571.1	Snx1sortingnexin-1isoformX2
23.9908	NaN	NaN	24.2811	NaN	NaN	24.8991	NaN	NaN	23.6753	NaN	NaN	NaN	NaN	23.2169	NaN	24.0925	NaN	NaN				3	3	3	NaN	NaN	NaN	NaN	NaN	NaN	158240000	7	XP_006249880.1|XP_006249880.1_RATGN=Plekha6pleckstrinhomologydomain-containingfamilyAmember6isoformX3;XP_006249878.1|XP_006249878.1_RATGN=Plekha6pleckstrinhomologydomain-containingfamilyAmember6isoformX2;XP_341119.5|XP_341119.5_RATGN=Plekha6pleckstrinhomologydomain-containingfamilyAmember6isoformX1;IP_1368864.1|IP_1368864.1_RATGN=Plekha6alternativeproteinofgenePlekha6	XP_006249880.1	Plekha6pleckstrinhomologydomain-containingfamilyAmember6isoformX3	XP_006249878.1	Plekha6pleckstrinhomologydomain-containingfamilyAmember6isoformX2	XP_341119.5	Plekha6pleckstrinhomologydomain-containingfamilyAmember6isoformX1	IP_1368864.1	Plekha6alternativeproteinofgenePlekha6
NaN	NaN	NaN	NaN	NaN	NaN	NaN	24.1338	NaN	NaN	NaN	NaN	NaN	NaN	NaN	NaN	NaN	24.3063	NaN				3	3	3	3	3	3	NaN	NaN	NaN	138540000	3	XP_006250659.2|XP_006250659.2_RATGN=Btbd8uncharacterizedproteinKIAA1107isoformX2;XP_006250658.2|XP_006250658.2_RATGN=Btbd8uncharacterizedproteinKIAA1107isoformX1;IP_1367788.1|IP_1367788.1_RATGN=LOC689986alternativeproteinofgeneLOC689986;XP_017454900.1|XP_017454900.1_RATGN=Btbd8uncharacterizedproteinKIAA1107isoformX3;ENSRNOP00000038747.4|ENSRNOP00000038747.4_RATGN=Btbd8BTB(POZ)domaincontaining8[So…	XP_006250659.2	Btbd8uncharacterizedproteinKIAA1107isoformX2	XP_006250658.2	Btbd8uncharacterizedproteinKIAA1107isoformX1	IP_1367788.1	LOC689986alternativeproteinofgeneLOC689986	XP_017454900.1	Btbd8uncharacterizedproteinKIAA1107isoformX3	ENSRNOP00000038747.4	Btbd8BTB(POZ)domaincontaining8
28.3187	28.33	28.0638	28.0293	27.9954	27.9332	28.0507	28.3105	27.4165	28.4389	28.0132	27.9041	27.5615	27.7992	28.0865	27.4179	27.3381	27.8329	29.1435				20	20	20	NaN	NaN	NaN	NaN	0	NaN	4256100000	116	XP_008761152.2|XP_008761152.2_RATGN=Cntnap2LOWQUALITYPROTEIN:contactin-associatedprotein-like2isoformX1;IP_1298181.1|IP_1298181.1_RATGN=Cntnap2alternativeproteinofgeneCntnap2;IP_1298191.1|IP_1298191.1_RATGN=Cntnap2alternativeproteinofgeneCntnap2	XP_008761152.2	Cntnap2LOWQUALITYPROTEIN:contactin-associatedprotein-like2isoformX1	IP_1298181.1	Cntnap2alternativeproteinofgeneCntnap2
31.5653	31.363	31.3126	31.1836	31.0406	31.0598	31.199	30.813	30.8389	31.299	31.0693	31.1277	30.8124	30.8226	30.7702	30.619	31.1474	30.8072	30.6916				18	18	17	NaN	NaN	NaN	NaN	0	NaN	34567000000	393	XP_008764894.1|XP_008764894.1_RATGN=Rpsa40SribosomalproteinSAisoformX1;ENSRNOP00000025224.2|ENSRNOP00000025224.2_RATGN=RpsaribosomalproteinSA[Source:RGDSymbol;Acc:71026];IP_1353765.1|IP_1353765.1_RATGN=LOC689728alternativeproteinofgeneLOC689728;IP_1353764.1|IP_1353764.1_RATGN=LOC689728alternativeproteinofgeneLOC689728;IP_1255480.1|IP_1255480.1_RATGN=Rn50_X_0698.2alternativeproteinofgeneRn50_X_069…	XP_008764894.1	Rpsa40SribosomalproteinSAisoformX1	ENSRNOP00000025224.2	RpsaribosomalproteinSA	IP_1353765.1	LOC689728alternativeproteinofgeneLOC689728
NaN	NaN	NaN	NaN	NaN	NaN	NaN	NaN	NaN	NaN	NaN	NaN	25.2874	NaN	NaN	NaN	NaN	NaN	NaN				2	2	2	10	10	10	NaN	NaN	NaN	142790000	4	XP_008771476.1|XP_008771476.1_RATGN=Pcyt1bcholine-phosphatecytidylyltransferaseBisoformX3;XP_006257078.1|XP_006257078.1_RATGN=Pcyt1bcholine-phosphatecytidylyltransferaseBisoformX1;ENSRNOP00000068408.1|ENSRNOP00000068408.1_RATGN=Pcyt1bphosphatecytidylyltransferase1,choline,beta[Source:RGDSymbol;Acc:708434];ENSRNOP00000002403.3|ENSRNOP00000002403.3_RATGN=Pcyt1aphosphatecytidylyltransferase1,choline…	XP_008771476.1	Pcyt1bcholine-phosphatecytidylyltransferaseBisoformX3	XP_006257078.1	Pcyt1bcholine-phosphatecytidylyltransferaseBisoformX1	ENSRNOP00000068408.1	Pcyt1bphosphatecytidylyltransferase1,choline,beta	ENSRNOP00000002403.3	Pcyt1aphosphatecytidylyltransferase1,choline,alpha	Q9QZC4	Pcyt1bCctbCholine-phosphatecytidylyltransferaseB(EC2.7.7.15)(CCT-beta)(CTP:phosphocholinecytidylyltransferaseB)(CCTB)(CTB)(PhosphorylcholinetransferaseB)	ENSRNOP00000016669.4	Pcyt1bphosphatecytidylyltransferase1,choline,beta	IP_1376822.1	AABR07034464.1alternativeproteinofgeneAABR07034464.1
NaN	NaN	NaN	NaN	NaN	NaN	25.3643	25.473	NaN	NaN	NaN	25.333	25.3163	NaN	25.6266	NaN	NaN	NaN	NaN				2	2	2	NaN	NaN	NaN	NaN	NaN	NaN	225140000	15	XP_017444190.1|XP_017444190.1_RATGN=Sv2bsynapticvesicleglycoprotein2BisoformX1;XP_017444189.1|XP_017444189.1_RATGN=Sv2bsynapticvesicleglycoprotein2BisoformX1;XP_008757717.1|XP_008757717.1_RATGN=Sv2bsynapticvesicleglycoprotein2BisoformX1;XP_008757716.1|XP_008757716.1_RATGN=Sv2bsynapticvesicleglycoprotein2BisoformX1;XP_008757715.1|XP_008757715.1_RATGN=Sv2bsynapticvesicleglycoprotein2BisoformX1;XP_0…	XP_017444190.1	Sv2bsynapticvesicleglycoprotein2BisoformX1	XP_017444189.1	Sv2bsynapticvesicleglycoprotein2BisoformX1	XP_008757717.1	Sv2bsynapticvesicleglycoprotein2BisoformX1	XP_008757716.1	Sv2bsynapticvesicleglycoprotein2BisoformX1	XP_008757715.1	Sv2bsynapticvesicleglycoprotein2BisoformX1	XP_008757714.1	Sv2bsynapticvesicleglycoprotein2BisoformX1	Q63564	Sv2bSv2bbSynapticvesicleglycoprotein2B(Synapticvesicleprotein2B)	IP_1328685.1	Sv2balternativeproteinofgeneSv2b
NaN	NaN	NaN	NaN	NaN	NaN	NaN	NaN	22.4419	NaN	NaN	NaN	NaN	NaN	NaN	NaN	NaN	NaN	NaN				2	2	2	NaN	NaN	NaN	NaN	NaN	NaN	67346000	2	XP_017445989.1|XP_017445989.1_RATGN=Syne1nesprin-1isoformX1;IP_1329071.1|IP_1329071.1_RATGN=Syne1alternativeproteinofgeneSyne1;XP_006227915.1|XP_006227915.1_RATGN=Syne1nesprin-1isoformX4	XP_017445989.1	Syne1nesprin-1isoformX1	IP_1329071.1	Syne1alternativeproteinofgeneSyne1	XP_006227915.1	Syne1nesprin-1isoformX4
NaN	NaN	NaN	NaN	NaN	NaN	NaN	NaN	NaN	NaN	NaN	NaN	NaN	NaN	NaN	NaN	NaN	NaN	23.6357				2	2	2	NaN	NaN	NaN	NaN	NaN	NaN	354790000	7	XP_017448380.1|XP_017448380.1_RATGN=SnrpgsmallnuclearribonucleoproteinGisoformX1;ENSRNOP00000022367.2ENSRNOP00000063961.1|ENSRNOP00000022367.2ENSRNOP00000063961.1_RATGN=LOC687679SnrpgProteinLOC687679Snrpg;IP_1255264.1|IP_1255264.1_RATGN=AABR07039377.1Rn50_X_0746.1alternativeproteinofgeneAABR07039377.1Rn50_X_0746.1	XP_017448380.1	SnrpgsmallnuclearribonucleoproteinGisoformX1	ENSRNOP00000022367.2ENSRNOP00000063961.1	LOC687679SnrpgProteinLOC687679Snrpg	IP_1255264.1	AABR07039377.1Rn50_X_0746.1alternativeproteinofgeneAABR07039377.1Rn50_X_0746.1
NaN	NaN	NaN	NaN	NaN	NaN	NaN	NaN	NaN	NaN	NaN	NaN	NaN	NaN	NaN	NaN	NaN	NaN	26.6164				2	2	1	NaN	NaN	NaN	NaN	NaN	NaN	793330000	4	XP_017451445.1|XP_017451445.1_RATGN=LOC103689995cytoplasmicdynein2heavychain1-likeisoformX4;XP_008764117.1|XP_008764117.1_RATGN=LOC103689995cytoplasmicdynein2heavychain1-likeisoformX3;XP_017451444.1|XP_017451444.1_RATGN=LOC103689995cytoplasmicdynein2heavychain1-likeisoformX2;XP_017451443.1|XP_017451443.1_RATGN=LOC103689995cytoplasmicdynein2heavychain1-likeisoformX1;ENSRNOP00000043252.5|ENSRNOP000…	XP_017451445.1	LOC103689995cytoplasmicdynein2heavychain1-likeisoformX4	XP_008764117.1	LOC103689995cytoplasmicdynein2heavychain1-likeisoformX3	XP_017451444.1	LOC103689995cytoplasmicdynein2heavychain1-likeisoformX2	XP_017451443.1	LOC103689995cytoplasmicdynein2heavychain1-likeisoformX1	ENSRNOP00000043252.5	Dync2h1dyneincytoplasmic2heavychain1	IP_1265972.1	AABR07069008.3alternativeproteinofgeneAABR07069008.3	IP_1265979.1	AABR07069008.3alternativeproteinofgeneAABR07069008.3
NaN	NaN	NaN	NaN	NaN	NaN	NaN	NaN	NaN	NaN	NaN	NaN	NaN	NaN	NaN	NaN	25.7171	NaN	NaN				3	3	3	NaN	NaN	NaN	NaN	0	NaN	294240000	3	XP_017457012.1|XP_017457012.1_RATGN=LOC100909916traffickingproteinparticlecomplexsubunit2-likeproteinisoformX1;XP_017456735.1|XP_017456735.1_RATGN=Trappc2ltraffickingproteinparticlecomplexsubunit2-likeproteinisoformX1;XP_017449450.1|XP_017449450.1_RATGN=LOC100909916traffickingproteinparticlecomplexsubunit2-likeproteinisoformX2;XP_017447851.1|XP_017447851.1_RATGN=RGD1564492traffickingproteinpartic…	XP_017457012.1	LOC100909916traffickingproteinparticlecomplexsubunit2-likeproteinisoformX1	XP_017456735.1	Trappc2ltraffickingproteinparticlecomplexsubunit2-likeproteinisoformX1	XP_017449450.1	LOC100909916traffickingproteinparticlecomplexsubunit2-likeproteinisoformX2	XP_017447851.1	RGD1564492traffickingproteinparticlecomplexsubunit2-likeprotein	IP_1288349.1	AABR07042915.1AABR07048957.1AABR07051374.1alternativeproteinofgeneAABR07042915.1AABR07048957.1AABR07051374.1	ENSRNOP00000019740.5	Trappc2ltraffickingproteinparticlecomplex2-like
25.6548	25.1318	24.998	24.1271	NaN	24.5573	25.5083	25.148	24.9953	NaN	24.8943	24.5679	25.6482	25.602	24.9661	25.7852	25.2078	25.3563	24.5212				6	6	6	NaN	NaN	NaN	NaN	0	NaN	477140000	19	XP_218822.2|XP_218822.2_RATGN=Gdpgp1GDP-D-glucosephosphorylase1;XP_008757808.1|XP_008757808.1_RATGN=Gdpgp1GDP-D-glucosephosphorylase1;XP_006229513.1|XP_006229513.1_RATGN=Gdpgp1GDP-D-glucosephosphorylase1;IP_1328660.1|IP_1328660.1_RATGN=AC114460.1alternativeproteinofgeneAC114460.1	XP_218822.2	Gdpgp1GDP-D-glucosephosphorylase1	XP_008757808.1	Gdpgp1GDP-D-glucosephosphorylase1	XP_006229513.1	Gdpgp1GDP-D-glucosephosphorylase1	IP_1328660.1	AC114460.1alternativeproteinofgeneAC114460.1
[truncated: 24 more columns]
