# Supplementary material for: Heimdall, an alternative protein issued from a ncRNA related to kappa light chain variable region of immunoglobulins from astrocytes: a new player in neural proteome
Source: Cell Death Dis. 2023 Aug 16;14(8):526. doi: 10.1038/s41419-023-06037-y (PMC10432539; doi:10.1038/s41419-023-06037-y)
Supplement: Supplementary file 7 — Data S2 [file 41419_2023_6037_MOESM7_ESM.xlsx]

## Sheet: AltProt_Information
protein accession	Protein Type	Species	protein length (a.a.)	molecular weight (kDa)	isoelectric point	gene symbol	transcript accession	type	localization	MS score	TE score	Domains	Orthology Across 10 Species: # | Species Names	AA sequence	NA sequence	Domain												BlastP	cover%	identity%
IP_1255506	AltProt	Rattus norvegicus	216	23.46	5.07	AABR07039092.1	ENSRNOT00000036763.4	ncRNA	-	7	0	9	HS:84.54,DR:84.06,MM:90.4,OA:59.64	MDGTENTSKFGANAILGVSLAVCKAGAMEIGVPLYRHIADLAGNPEVILPVPAFNVINGG SHAGNKLAMQEFMILPVGASSFREAMHIGVEVYHNLKNVTREKYRKDTTNVVAEGGFAPN ILKNKGALELLKSSIAKAGYTDQVVINMDVAASEFYRAGKYDLDFKSPDDTSQYITPDLY KSFIKDYPVVSIEDPFDQDDWDAEVHSYCRHPGGGG	ATGGACGGCACGGAGAATACATCTAAGTTTGGTGCAAACGCCATCCTGGGAGTGTCCCTG GCTGTCTGCAAGGCTGGTGCCATGGAGATAGGGGTGCCCCTTTACCGTCACATTGCTGAC TTGGCTGGCAACCCCGAGGTCATCCTGCCGGTCCCAGCTTTCAATGTGATCAACGGCGGT TCTCACGCTGGCAACAAGCTGGCCATGCAAGAGTTCATGATCCTGCCTGTGGGGGCATCC TCTTTCCGGGAAGCCATGCACATTGGAGTAGAGGTTTACCACAACCTGAAGAACGTCACC AGGGAAAAGTACAGGAAGGACACCACCAATGTGGTTGCTGAGGGTGGATTCGCACCTAAC ATCCTTAAGAACAAAGGAGCACTGGAGCTGCTC…	Enolase signature												Select seq ref|NP_001103378.1| alpha-enolase	93	89.86
IP_1389396	AltProt	Rattus norvegicus	315	36.72	6.35	Cyfip2	NM_001106996.1	mRNA	5'UTR	4	2	8	HS:98.12,DR:88.33,MM:91.33	MTTHVTLEDALSNVDLLEELPLPDQQPCIEPPPSSIMYQANFDTNFEDRNAFVTGIARYI EQATVHSSMNEMLEEGHDYAVMLYTWRSCSRAIPQVKCNEQPNRVEIYEKTVEVLEPEVT KLMKFMYFQRKAIERFCSEVKRLCHAERRKDFVSEAYLLTLGKFINMFAVLDELKNMKCS VKNGPFSYKRAAQFLRKMADPQSIQESQNLSMFLANHNRITQCLHQQLEVIPGYEELLAD IVNICVDYYENKMYLTPSEKHMLLKVMGFGLYLMDGNVSNIYKLDAKKRINLSKIDKFFK VDVHPEQHQPPVQHL	ATGACCACCCACGTCACTTTGGAAGATGCCCTGTCCAACGTGGACCTGCTGGAGGAACTG CCCCTCCCAGACCAGCAGCCATGCATCGAGCCTCCGCCGTCCTCCATTATGTACCAGGCT AACTTCGACACAAACTTCGAGGACAGGAATGCATTTGTCACGGGCATTGCAAGGTACATT GAGCAGGCAACGGTCCACTCCAGCATGAATGAAATGCTGGAGGAGGGTCATGACTACGCG GTCATGCTGTACACCTGGCGCAGCTGCTCCCGGGCCATCCCGCAGGTGAAGTGCAATGAG CAGCCCAATCGGGTAGAGATCTACGAGAAGACGGTGGAGGTGCTGGAACCAGAGGTCACC AAGCTCATGAAGTTCATGTACTTTCAGCGCAAA…	Cytoplasmic fragile X mental retardation protein interacting protein signature												Select seq ref|NP_001100987.1| cytoplasmic FMR1-interacting protein 1	95	91.33
							ENSRNOT00000059496.4	mRNA	5'UTR	4	2	8	HS:98.12,DR:88.33,MM:91.33
IP_1296106	AltProt	Rattus norvegicus	433	46.94	6.63	RGD1563294	ENSRNOT00000073655.2	ncRNA	-	4	0	18	SC:61.43,HS:92.63,DR:87.73,MM:94.93,DM:72.45,CE:71.99,BT:93.32,PT:92.63,OA:93.02	MSILKIHAREIFDSRRNPTVEVDLYTAKGLFRAAVPSGASTGIYEALELRDNDKTRFMGK GVSKAVEHINKTIAPALVSKKLNVVEQEKIDQLMIEMDGTENKSKFGANAILGVSLAVCK AGAVEKGVPLYRHIADLAGNPEVILPVPAFNVINGGSHAGHKLAMQEFMILPVGASSFRE AMRIGAEVYHNLKNVIKEKYGKDATNVGDEGGFAPNNLENKDALELLKSAIAKAGSTDQV VIGMDVAASEFYRAGKYDLDFKSPDDASWYITPDQLADLYKSFIKDYPVVSIEDPFDQDD WDAQKLTATAGIQVVGDDLTVTSPKRIAKAAGEKSCNCLLLKVNQIGSVTESLQACKLAQ SNGWGVMVSHRSGETEDTFIADLVVGLCTGQIK…	ATGTCCATTCTCAAGATCCATGCCAGAGAGATCTTTGACTCCCGCAGGAATCCCACCGTT GAGGTGGATCTCTACACTGCAAAAGGTCTCTTCCGTGCTGCAGTGCCCAGCGGTGCGTCC ACTGGCATCTACGAGGCCCTAGAACTCCGAGACAATGATAAGACCCGCTTCATGGGGAAG GGTGTCTCAAAGGCTGTTGAGCACATCAATAAAACTATTGCACCTGCTCTGGTTAGCAAG AAACTGAATGTTGTGGAGCAGGAGAAGATTGACCAGCTGATGATCGAGATGGACGGCACA GAGAATAAATCTAAGTTTGGTGCAAATGCCATCCTGGGAGTGTCCCTGGCTGTCTGCAAG GCTGGTGCCGTGGAGAAGGGGGTGCCCCTTTAC…	Enolase signature												Select seq ref|NP_001103378.1| alpha-enolase	100	97.93
IP_1372316	AltProt	Rattus norvegicus	120	12.67	6.49	AC126486.2	ENSRNOT00000092705.1	ncRNA	-	3	0	8	HS:75,MM:78.48	MFVMGVNHEKYDNWLKIVSSASCTPLAKVTHDKFGIVEALMTMVHAITATQKTVYDSSEK PWCDGHGAAQNIIPASTGAAKGKVIPDLNGKLTGVALCVPTSSVSIVDLTCCLEGEACQV	ATGTTTGTGATGGGTGTGAACCACGAGAAGTATGACAACTGGCTCAAGATTGTCAGCAGT GCTTCCTGTACCCCCCTGGCCAAGGTCACCCATGACAAGTTTGGCATTGTGGAAGCACTC ATGACCATGGTCCATGCCATCACTGCCACTCAGAAGACTGTGTATGACTCCTCTGAAAAG CCGTGGTGTGATGGCCACGGAGCTGCCCAGAACATCATCCCTGCATCCACTGGTGCTGCC AAGGGTAAGGTCATCCCAGACCTGAATGGGAAGCTCACTGGCGTGGCTTTGTGTGTTCCT ACCTCCAGTGTATCCATTGTGGATCTGACATGCTGCCTGGAGGGAGAAGCCTGCCAAGTA TGA	Glyceraldehyde-3-phosphate dehydrogenase signature												Select seq ref|NP_058704.1| glyceraldehyde-3-phosphate dehydrogenase	97	75.81
IP_1369985	AltProt	Rattus norvegicus	104	11.49	7.51	AABR07021586.1	ENSRNOT00000076665.1	ncRNA	-	3	0	5	HS:83.33,DR:76.36,MM:85.23	MVKVIVNGFGRIGHLVTWAAFCSASGKVDIVAINDPFTDLNYMVYMLQYDSTHGKFNGTV KDENRKLAINGKPITIFQERDPANIKWGETSAEYVLSLLASSPP	ATGGTGAAGGTCATTGTGAACGGATTTGGCCGTATTGGGCACCTGGTTACCTGGGCTGCC TTCTGCTCTGCATCTGGCAAAGTGGACATTGTTGCCATCAACGACCCCTTCACTGACCTC AACTACATGGTCTACATGCTCCAATATGACTCTACCCATGGCAAATTCAATGGCACAGTC AAGGATGAGAATAGGAAGCTTGCCATCAATGGGAAGCCTATCACCATCTTCCAGGAGCGA GATCCTGCTAACATCAAATGGGGTGAAACTAGTGCCGAGTATGTCCTGAGTCTACTGGCG TCTTCACCACCATGA	Glyceraldehyde 3-phosphate dehydrogenase, NAD binding domain												Select seq ref|NP_058704.1| glyceraldehyde-3-phosphate dehydrogenase	92	82.29
IP_1369659	AltProt	Rattus norvegicus	91	10.02	10.48	Prdx6	ENSRNOT00000076989.1	ncRNA	-	1	0	5		MCVLQVFIFGPDKKLKLSILYPATTGRNFDEILRVVDSLQLTASNPVATPVDWKVKRSRT RWPACRKDPKDSLSWPPSGSGILGAVSVVPV	ATGTGTGTTTTACAGGTATTCATTTTTGGCCCTGACAAGAAACTAAAACTGTCCATCCTC TACCCAGCCACCACGGGCAGAAACTTTGATGAGATTCTCAGAGTGGTTGACTCCCTCCAG CTGACAGCATCAAATCCAGTTGCCACTCCAGTTGACTGGAAGGTAAAGCGCTCAAGAACT AGATGGCCAGCTTGTCGGAAAGATCCAAAGGACAGTCTCTCATGGCCACCTTCAGGATCT GGGATTCTTGGGGCTGTTTCTGTTGTCCCAGTATAG	Thioredoxin-like fold												Select seq ref|NP_446028.1| peroxiredoxin-6	74	76.47
IP_1365940	AltProt	Rattus norvegicus	46	5.08	11.18	Slit2	ENSRNOT00000005477.7	mRNA	3'UTR	1	0	0		MSRNCGLLQDTCRTLAKSQSRNSKCIHLPHVLTGRMNLSVAVPSKK	ATGTCACGGAACTGTGGCCTCCTTCAGGACACTTGCAGAACGCTTGCAAAGTCTCAGAGT AGAAACAGCAAGTGTATCCATCTGCCACACGTCCTCACAGGAAGAATGAACTTATCTGTA GCAGTGCCCAGTAAGAAGTAG
							XM_017599277.1	mRNA	3'UTR	1	0	0
							XM_017599272.1	mRNA	3'UTR	1	0	0
							XM_017599271.1	mRNA	3'UTR	1	0	0
							NM_022632.2	mRNA	3'UTR	1	0	0
							XM_017599278.1	mRNA	3'UTR	1	0	0
							XM_017599269.1	mRNA	3'UTR	1	0	0
							XM_017599270.1	mRNA	3'UTR	1	0	0
							XM_017599275.1	mRNA	3'UTR	1	0	0
							XM_017599276.1	mRNA	3'UTR	1	0	0
							XM_017599273.1	mRNA	3'UTR	1	0	0
							XM_017599274.1	mRNA	3'UTR	1	0	0
							ENSRNOT00000081601.1	mRNA	3'UTR	1	0	0
IP_1375305	AltProt	Rattus norvegicus	35	4.2	9.54	Zbed5	XM_006249235.3	mRNA	CDS	1	0	0	MM:91.43	MDSRKPDLTLAARPTNRTWQPWKLPIWWPSESPEI	ATGGACTCAAGAAAGCCAGATTTGACACTGGCAGCAAGACCTACAAACAGAACGTGGCAG CCGTGGAAGCTTCCTATTTGGTGGCCCTCAGAATCGCCAGAGATATGA
							ENSRNOT00000001220.7	mRNA	CDS	1	0	0	MM:91.43
							NM_001105924.1	mRNA	CDS	1	0	0	MM:91.43
IP_1329311	AltProt	Rattus norvegicus	172	19.4	4.62	LOC100360791	ENSRNOT00000044222.4	ncRNA	-	0	1	10	SC:40.94,HS:94.19,DR:66.33,MM:98.98,DM:47.46,CE:36.41,BT:93.6,PT:94.19,OA:93.21	MIIYRDLISHDELFSDIYKIREIADGLCLEVEGKMVSRTEGAIDDSLIGGNASAEGPEGE GTKSTVVTGVDIVMNHHLQETSFTKEAYKKYIKDYMKSLKGKLEEQKPERVKPCMTGAAD QIKHILANFNNYQFFIGENMNPDGMVALLDYREDGVTPFMIFFKDGLEMEKC	ATGATCATCTACCGGGACCTCATCAGCCATGACGAGCTGTTCTCCGACATCTACAAGATC CGGGAGATCGCGGACGGGCTGTGCCTGGAGGTGGAGGGCAAGATGGTCAGTAGAACAGAG GGTGCCATCGATGATTCACTCATTGGTGGAAATGCTTCCGCTGAAGGTCCGGAGGGCGAA GGTACCAAAAGCACAGTAGTCACCGGTGTTGACATTGTCATGAACCATCACTTACAAGAA ACCAGCTTCACAAAAGAGGCCTACAAAAAGTATATCAAAGACTACATGAAATCACTCAAG GGCAAACTTGAAGAACAGAAACCAGAAAGGGTAAAGCCTTGTATGACTGGAGCTGCAGAT CAAATTAAGCACATCCTTGCTAATTTCAATAAC…	Translationally controlled tumour protein signature												Select seq ref|NP_446319.1| translationally-controlled tumor protein	100	98.26
							XR_589869.1	misc_RNA	-	0	1	10	SC:40.94,HS:94.19,DR:66.33,MM:98.98,DM:47.46,CE:36.41,BT:93.6,PT:94.19,OA:93.21
IP_1304331	AltProt	Rattus norvegicus	123	13.28	4.57	AABR07051642.1	ENSRNOT00000084373.1	ncRNA	-	0	0	14	HS:72.73,DR:52.27,MM:62.5,BT:52.38,PT:48.91,OA:59.5	MGVPTQLLGLLLLWITDAIRDIQMTQSPASLSASLGETVTIQCRASEDIYSGLAWYQQKP GKSPQLLIYGASSLQDGVPSRFSGSGSGTQYSLKISSMQTEDEGVYFCQQGLKYPPTVIQ AMT	ATGGGTGTGCCCACTCAGCTCCTGGGGTTGTTGCTGCTGTGGATTACAGATGCCATACGT GACATCCAGATGACACAGTCTCCAGCTTCCCTGTCTGCATCTCTGGGAGAAACTGTCACC ATCCAATGTCGAGCAAGTGAGGACATTTACAGTGGTTTAGCGTGGTATCAGCAGAAGCCA GGGAAATCTCCTCAGCTCCTGATCTATGGTGCAAGTAGCTTGCAAGACGGCGTCCCATCA CGATTCAGTGGCAGTGGATCTGGCACACAGTATTCTCTCAAGATCAGCAGCATGCAAACT GAAGATGAAGGGGTTTATTTCTGTCAACAGGGTTTAAAGTATCCTCCCACAGTAATACAA GCCATGACATAA	Immunoglobulin V-Type												Select seq gb|AAA61986.1| NGF-binding Ig light chain	95	80.51
IP_1304334	AltProt	Rattus norvegicus	123	13.3	4.27	AABR07051592.2	ENSRNOT00000089977.1	ncRNA	-	0	0	14	HS:68.18,DR:50.56,MM:60.64,BT:47.62,PT:49.45,OA:60.33	MGVPTQLLGLLLLWITDGICDIQMTQSPASLSASLGETISIECRASEDIYSNLAWYQQKS GKSPQLLIYAANRLQDGVPSRFSGSGSGTQYSLKISGMQPEDEGDYFCLQGSKFPPTVIQ AMT	ATGGGTGTGCCCACTCAGCTCCTGGGGTTGTTGCTGCTGTGGATAACAGATGGCATATGC GACATCCAGATGACACAGTCTCCAGCTTCCCTGTCTGCATCTCTGGGAGAAACTATCTCC ATCGAATGTCGAGCAAGTGAGGACATTTACAGTAATTTAGCGTGGTATCAGCAGAAGTCA GGGAAATCTCCTCAGCTCCTGATCTATGCTGCAAATAGGTTGCAAGATGGGGTCCCATCA CGGTTCAGTGGCAGTGGATCTGGCACACAGTATTCTCTCAAGATCAGCGGCATGCAACCT GAAGATGAAGGGGATTATTTCTGTCTACAGGGTTCCAAGTTTCCTCCCACAGTGATTCAA GCCATGACATAA	Immunoglobulin V-Type												Select seq gb|AAA61986.1| NGF-binding Ig light chain	95	76.92
IP_1282467	AltProt	Rattus norvegicus	101	11.34	9.18	AABR07065780.1	ENSRNOT00000084080.1	ncRNA	-	0	0	13	HS:71.83,DR:55.71,MM:77.23,PT:39.6	MKLRLSLIFICALLKDVQCEVQLVESGGGLVKPGASLKLSCVASGFTFSDYWMSWVRQTP GKTMEWIGDIKYDGSYTNYAPSLKNRFTISRDNAKSTLYLQ	ATGAAGTTGAGATTGAGCTTAATTTTTATTTGTGCTCTTTTAAAAGATGTCCAGTGTGAA GTACAGCTGGTGGAGTCTGGAGGAGGTTTGGTGAAACCTGGGGCTTCTCTGAAACTCTCT TGTGTAGCCTCGGGATTCACTTTCAGTGACTACTGGATGAGCTGGGTTCGCCAGACTCCT GGAAAGACCATGGAGTGGATTGGAGATATTAAATATGATGGCAGTTACACAAACTATGCA CCATCCCTAAAGAATCGATTCACAATCTCCAGAGACAATGCCAAGAGCACCCTGTACCTG CAGTGA	Immunoglobulin V-Type												Select seq gb|AAD16233.1| immunoglobulin heavy chain variable region	100	72.28
IP_1294056	AltProt	Rattus norvegicus	119	12.7	11.77	Mfsd2a	XM_006238792.3	mRNA	CDS	0	0	9	HS:65.66,MM:86.09,BT:65.66,PT:64.71,OA:55.56	MWLRWSHSLLPLSFSWAERGMPSLTLSWASASASPPGPAWAASCPGSSSPLLWPSLLTFS SGLCLTSHQGQKVRTGSFGTCFSIASLRHWSRASTFPTQRSPCSSVPSRVSVTPPLPIG	ATGTGGCTAAGGTGGAGCCACTCCCTGCTTCCATTATCCTTTTCGTGGGCCGAGCGTGGG ATGCCTTCACTGACCCTCTCGTGGGCTTCTGCATCAGCAAGTCCTCCTGGACCCGCCTGG GCCGCCTCATGCCCTGGATCATCTTCTCCACTCCTCTGGCCATCATTGCTTACTTTCTCA TCTGGTTTGTGCCTGACTTCCCATCAGGGACAGAAAGTTCGCACGGGTTCCTTTGGTACC TGCTTTTCTATTGCCTCTTTGAGACACTGGTCACGTGCTTCCACGTTCCCTACTCAGCGC TCACCATGTTCATCAGTACCGAGCAGAGTGAGCGTGACTCCGCCACTGCCTATAGGATGA	SIGNAL_PEPTIDE	1	41	NON_CYTOPLASMIC_DOMAIN	42	50	TRANSMEMBRANE	51	68	CYTOPLASMIC_DOMAIN	69	119
							NM_001106683.1	mRNA	CDS	0	0	9	HS:65.66,MM:86.09,BT:65.66,PT:64.71,OA:55.56
							ENSRNOT00000019080.7	mRNA	CDS	0	0	9	HS:65.66,MM:86.09,BT:65.66,PT:64.71,OA:55.56
IP_1380263	AltProt	Rattus norvegicus	44	5.22	9.0	Clic6	ENSRNOT00000084412.1	mRNA	3'UTR	0	0	6		MWWPLHFLVSWKLWLQSSSLFLCHPRRFSGPCLACPTQVHLTPL	ATGTGGTGGCCACTACATTTTCTTGTTTCTTGGAAGCTGTGGCTTCAGTCCAGTAGTCTG TTTCTTTGTCACCCAAGAAGGTTTTCAGGGCCATGTCTAGCCTGTCCCACCCAGGTCCAC CTCACTCCTTTGTAA	SIGNAL_PEPTIDE	1	34	NON_CYTOPLASMIC_DOMAIN	35	44
IP_1315648	AltProt	Rattus norvegicus	31	3.55	7.36	AC099304.1	ENSRNOT00000076041.1	ncRNA	-	0	0	3	HS:90.91	MLSNTTAIAEAWARLDHKFDLRYMPSVPLCV	ATGCTGAGCAACACCACAGCCATTGCTGAGGCCTGGGCTCGCCTGGATCACAAGTTTGAT CTGAGGTATATGCCAAGCGTGCCTTTATGTGTGTGA	Tubulin												Select seq ref|NP_001011995.1| tubulin alpha-1C chain	74	95.65
IP_1372374	AltProt	Rattus norvegicus	51	6.02	9.18	AABR07035345.1	ENSRNOT00000092473.1	ncRNA	-	0	0	2	MM:88.46	MIEPIDEYCVQQLKEFEDKTLMSVTKQGQELPGNEEKKKKKGEKKTKFKNL	ATGATTGAGCCCATTGATGAGTATTGTGTGCAACAGCTGAAGGAATTTGAGGACAAGACC TTGATGTCAGTTACAAAACAAGGACAGGAACTTCCAGGGAATGAAGAGAAAAAGAAGAAA AAAGGAGAAAAAAAGACAAAATTTAAGAACCTGTGA	Hsp90 protein												Select seq ref|NP_786937.1| heat shock protein HSP 90-alpha	50	92.31
IP_1286060	AltProt	Rattus norvegicus	85	10.68	11.35	LOC690435	NM_001047975.2	mRNA	CDS	0	0	1		MRGSARATQRNFISKTQKKKKKEEEEEEEEEEEEEEKKKKKKKKKKKKKKKKKKKKKKKK KKKKKKKKKKKKKKKKKKKKKKKKK	ATGCGTGGGTCAGCCAGGGCTACACAGAGAAACTTCATCTCAAAAACCCAAAAGAAGAAG AAGAAGGAGGAGGAGGAGGAAGAGGAAGAAGAGGAGGAGGAGGAGGAGAAAAAGAAGAAG AAGAAAAAGAAGAAGAAGAAGAAAAAGAAGAAGAAAAAGAAGAAGAAAAAGAAGAAAAAG AAGAAAAAGAAGAAAAAGAAGAAAAAGAAGAAGAAAAAGAAGAAAAAGAAGAAGAAAAAG AAGAAAAAGAAGAAGTAG
							ENSRNOT00000046749.1	mRNA	CDS	0	0	1
IP_1081314	AltProt	Rattus norvegicus	33	3.95	12.68	Cluap1	ENSRNOT00000064964.2	mRNA	CDS	0	0	0	HS:81.82,MM:100,PT:81.82,OA:89.66	MSRRLTSLLTLRLNKTEFSSLRQLPSSWPQRHI	ATGAGCCGCAGACTGACATCCCTTCTGACACTGAGACTGAACAAGACCGAGTTTTCTTCA TTAAGGCAATTGCCCAGTTCATGGCCACAAAGGCACATATAA
							XM_017597417.1	mRNA	CDS	0	0	0	HS:81.82,MM:100,PT:81.82,OA:89.66
							NM_001014225.1	mRNA	CDS	0	0	0	HS:81.82,MM:100,PT:81.82,OA:89.66
							XM_008767515.2	mRNA	CDS	0	0	0	HS:81.82,MM:100,PT:81.82,OA:89.66
							ENSRNOT00000078577.1	mRNA	CDS	0	0	0	HS:81.82,MM:100,PT:81.82,OA:89.66
							XM_006245832.3	mRNA	CDS	0	0	0	HS:81.82,MM:100,PT:81.82,OA:89.66
IP_1257188	AltProt	Rattus norvegicus	76	8.33	4.91	Col4a6	ENSRNOT00000079180.1	mRNA	CDS	0	0	0	HS:69.77,MM:93.48,BT:67.57,PT:69.77,OA:63.01	MASQASQETLDLKALWVCKVPKAYLASLARMALVGFQAHLESLVILVSLDYKDLQDLKEL QEIRAPLGSLGCLDTV	ATGGCATCCCAGGCCTCACAGGAGACCCTGGATCTCAAGGCTCTGTGGGTCTGCAAGGTT CCAAAGGCCTACCTGGCATCCCTGGCAAGGATGGCCCTAGTGGGCTTCCAGGCCCATCTG GAATCCTTGGTGATCCTGGTCTCCCTGGACTACAAGGACCTCCAGGATTTGAAGGAGCTC CAGGAAATCAGGGCCCCATTGGGCAGCCTGGGATGCCTGGACACAGTGTGA
							XM_017602361.1	mRNA	3'UTR	0	0	0	HS:69.77,MM:93.48,BT:67.57,PT:69.77,OA:63.01
IP_1257457	AltProt	Rattus norvegicus	286	32.88	12.23	Armcx4	ENSRNOT00000040476.5	mRNA	CDS	0	0	0	MM:79.87	MKRRPVLNPGPDLKRQHLQAPVLGVRLTLWLELRLKLSLNQRLDLRLRLRLRLRLRLRLR CEWGRGLMLGQQLQLILKPELRQGLELRQGLQLKLEWGFGPGMEMAPLKGLGLERRLRLE LGEEQRLKLRLRIAWDFGSGMEMQLLTSLSLVQRLKLRLKLEQGQGQSQRQGQEWVGGQR LWLRPAWDFGSGMEMEALKGLGLGLRLRLELGQELRLGLKLWLRLAWNFGPGMVIKLLKG LGLGLRLSLGLELWLRLGLRPVWGFGFGIKTQPLKGLGLGLRLGMA	ATGAAAAGAAGACCAGTACTGAATCCTGGACCAGATCTGAAGAGACAGCATTTACAGGCA CCTGTGCTGGGAGTGAGACTGACACTGTGGCTGGAGCTCAGGCTGAAGTTGAGCCTGAAT CAAAGGCTAGACCTGAGGCTGAGGCTGAGGCTGAGGCTGAGGCTGAGGTTGAGGCTGAGG TGCGAGTGGGGACGAGGGCTGATGCTGGGGCAGCAGTTGCAACTGATTCTGAAGCCAGAG CTGAGACAGGGGCTAGAGTTGAGGCAGGGGCTGCAGCTGAAGCTGGAATGGGGTTTTGGC CCTGGAATGGAGATGGCACCACTAAAGGGTCTAGGCTTGGAGCGGAGGCTGAGGCTGGAG TTGGGGGAGGAGCAGAGGCTGAAACTGAGACTG…
IP_1261339	AltProt	Rattus norvegicus	62	7.16	8.96	Capn10	NM_031673.2	mRNA	CDS	0	0	0	HS:65.38,MM:85.71,BT:69.35,PT:67.31	MTVCLVLPGDSAFLDARERMCSGFPYWKRPTLRFMDPMSTCGQGRWQMPWWISLAAWQRG GA	ATGACCGTCTGCCTTGTCTTGCCGGGAGACTCTGCTTTTCTCGATGCCAGAGAGAGGATG TGTTCTGGCTTCCCTTACTGGAAAAGGCCTACGCTAAGGTTCATGGATCCTATGAGCACC TGTGGGCAGGGCAGGTGGCAGATGCCCTGGTGGATCTCACTGGCAGCCTGGCAGAGAGGT GGAGCCTGA
							ENSRNOT00000074160.1	mRNA	CDS	0	0	0	HS:65.38,MM:85.71,BT:69.35,PT:67.31
IP_1274687	AltProt	Rattus norvegicus	39	4.35	11.93	Ddn	XM_008765672.2	mRNA	CDS	0	0	0	MM:81.25	MRGDKVPVRSNPSNPAEAARALWGVMHRERQPQATQTLP	ATGCGTGGTGATAAAGTCCCAGTACGTTCCAACCCCTCGAACCCAGCAGAGGCAGCTCGC GCCCTCTGGGGAGTCATGCATCGTGAGCGACAGCCTCAGGCAACCCAAACCCTGCCTTGA
							ENSRNOT00000089060.1	mRNA	CDS	0	0	0	MM:81.25
							NM_030993.1	mRNA	CDS	0	0	0	MM:81.25
IP_1283121	AltProt	Rattus norvegicus	139	14.1	11.18	Tmem121	XR_001838593.1	misc_RNA	-	0	0	0		MGGCRGSHGQAWLRYDPLVPLYLRAGDQALFHLSELQGSAARGGRPSGSQGIDTAAVCVR ARPVPLACGTRSHGICAHLPKAGGPAGPPLLGGLRSAGSAGHAGQPLGTATHWVATVGRR SHLFLLLYAAVGAALRSAQ	ATGGGTGGGTGCCGAGGTTCGCACGGCCAAGCGTGGCTACGCTATGATCCTCTGGTTCCT CTATATCTTCGTGCTGGAGATCAAGCTCTATTTCATCTTTCAGAACTACAAGGCAGCGCG GCGCGGGGCGGCCGACCCAGTGGCTCGCAAGGCATTGACACTGCTGCTGTCTGTGTGCGT GCCAGGCCTGTTCCTCTTGCTTGTGGCACTAGATCGCATGGAATATGTGCGCACCTTCCG AAAGCGGGAGGACCTGCGGGGCCGCCTCTTCTGGGTGGCCTTAGATCTGCTGGATCTGCT GGACATGCAGGCCAACCTCTGGGAACCGCCACGCACTGGGTTGCCACTGTGGGCCGAAGG TCTCACCTTTTTCTATTGCTATATGCTGCTGTT…
							ENSRNOT00000006872.2	mRNA	CDS	0	0	0
							XR_001838594.1	misc_RNA	-	0	0	0
							XM_006240674.3	mRNA	CDS	0	0	0
							XM_001079243.6	mRNA	CDS	0	0	0
IP_1284174	AltProt	Rattus norvegicus	95	10.81	6.22	Ylpm1	ENSRNOT00000006492.7	mRNA	CDS	0	0	0	HS:71.83,MM:84.21,BT:67.61,PT:71.83,OA:70.42	MSGIDLTESVDPEMTGINHTVTKKTILHPEEEDLIGHPMTGSLIDRPMKAHPCLEENEEL TRRSGCLCQLLPWATSHLQFHGLRRSLSPRMWTTF	ATGAGCGGGATCGATTTGACAGAGAGCGTAGACCCCGAGATGACAGGAATCAATCATACC GTGACAAAAAAGACCATTCTTCATCCAGAAGAGGAGGATTTGATAGGCCATCCTATGACA GGAAGTCTGATAGACCGCCCTATGAAGGCCCACCCATGTTTGGAGGAGAACGAAGAACTT ACCCGGAGGAGCGGATGCCTCTGCCAGCTCCTTCCCTGGGCCACCAGCCACCTCCAGTTC CACGGGTTGAGAAGAAGCCTGAGTCCAAGAATGTGGACGACATTCTGA
							ENSRNOT00000089683.1	mRNA	CDS	0	0	0	HS:71.83,MM:84.21,BT:67.61,PT:71.83,OA:70.42
							NM_001271258.1	mRNA	3'UTR	0	0	0	HS:71.83,MM:84.21,BT:67.61,PT:71.83,OA:70.42
							ENSRNOT00000080038.1	mRNA	CDS	0	0	0	HS:71.83,MM:84.21,BT:67.61,PT:71.83,OA:70.42
IP_1291962	AltProt	Rattus norvegicus	38	4.25	12.8	Slc35d1	NM_001106668.2	mRNA	3'UTR	0	0	0		MARQGPRFRLIGMRGLGRHLCIVGTQSFFGRSKSLPLT	ATGGCGAGACAAGGGCCTCGTTTCCGACTGATTGGTATGAGGGGGCTAGGTAGACATCTT TGCATTGTTGGAACTCAGTCTTTCTTTGGCAGATCTAAATCCCTCCCTCTGACGTGA
							ENSRNOT00000032126.5	mRNA	3'UTR	0	0	0
IP_1344128	AltProt	Rattus norvegicus	37	4.25	12.08	Adgb	ENSRNOT00000082415.1	mRNA	CDS	0	0	0	MM:87.5,OA:61.76	MLARMWRKRNTPPLLVGLQTGRTILEISLEVPQKIGH	ATGCTGGCGAGGATGTGGAGAAAGAGGAACACTCCTCCATTGTTGGTGGGATTGCAGACT GGTAGAACCATTCTGGAAATCAGTCTGGAGGTTCCTCAGAAAATTGGACATTGA
IP_1345979	AltProt	Rattus norvegicus	141	15.96	10.66	Ankrd11	ENSRNOT00000031389.7	mRNA	CDS	0	0	0		MRCHPSTCPWLTSTMTLYCCQHDTQMKVTGHKRGPHRSPSAADESRQRRREHRVHQVGGA QRLHLAWPCLSLQMPVRSNAPLYPVAGGSTGPGHCRAWDKETMATDRVALSQSRPLGSLQ LMTGHLRSRRAECGFFFLFFF	ATGAGGTGCCATCCTTCTACGTGCCCATGGTTGACGTCAACGATGACTTTGTACTGTTGC CAGCATGACACCCAGATGAAGGTCACAGGACACAAACGAGGGCCACATAGGTCGCCCAGT GCTGCCGATGAGTCCCGGCAGCGGAGGAGGGAGCACCGCGTCCATCAAGTGGGAGGAGCC CAGAGACTGCACCTGGCCTGGCCATGTCTCTCCCTCCAGATGCCGGTGAGGTCGAATGCA CCTCTTTATCCAGTCGCCGGGGGGAGCACGGGGCCTGGACACTGCAGAGCTTGGGACAAG GAGACCATGGCCACAGACAGGGTGGCTCTGTCTCAGTCACGCCCTCTGGGTTCTCTTCAG CTGATGACAGGGCACTTGAGGAGTCGCAGAGCA…
							XM_008772666.2	mRNA	CDS	0	0	0
							XM_008772667.2	mRNA	CDS	0	0	0
							XM_017601456.1	mRNA	CDS	0	0	0
							XM_017601455.1	mRNA	CDS	0	0	0
IP_1347636	AltProt	Rattus norvegicus	119	12.74	9.09	AABR07042668.1	ENSRNOT00000091435.1	ncRNA	-	0	0	0		MFACCGGGGGRPGTLGTIRNEGRIQPFGSDTLKLKEDSNQVGVSFAVVGPCGRDINRRLS QGADISSHRPILWPSGIHVGVLWGFVVSIHSGRQQVKLQDGVVACNWPEQKPGNVSWWG	ATGTTCGCGTGTTGTGGCGGTGGCGGTGGGAGGCCTGGAACTTTGGGCACGATCCGGAAT GAGGGAAGAATCCAGCCCTTCGGCTCAGACACTTTAAAGCTTAAAGAGGACAGCAATCAG GTTGGGGTATCCTTTGCTGTAGTGGGTCCTTGTGGGAGAGATATAAACAGGAGGCTGAGT CAGGGTGCGGATATTTCCTCACATAGGCCCATCCTCTGGCCCAGTGGCATTCACGTCGGG GTCTTGTGGGGCTTTGTAGTGTCCATCCATTCTGGGAGGCAACAAGTGAAACTGCAGGAT GGGGTTGTTGCTTGTAATTGGCCAGAACAGAAACCAGGGAACGTGTCCTGGTGGGGCTGA
						Cdh11	XM_017601373.1	mRNA	5'UTR	0	0	0
IP_1361001	AltProt	Rattus norvegicus	55	6.02	8.69	Lcp1	XM_017599708.1	mRNA	3'UTR	0	0	0	HS:50.91,MM:70	MGLRCLPKQWKCRISTSSPDSGLRKPIDGSFQLPTSIPAASECKVFGCDFSLNIM	ATGGGACTTCGTTGTCTTCCAAAGCAGTGGAAATGCAGGATCTCAACTTCATCCCCTGAC AGTGGGCTCAGGAAACCAATAGATGGCTCTTTCCAGCTCCCAACCAGTATTCCCGCTGCA TCCGAATGCAAAGTGTTTGGCTGTGACTTTAGTCTGAACATCATGTAG
							XM_006252320.3	mRNA	3'UTR	0	0	0	HS:50.91,MM:70
							XM_017599707.1	mRNA	3'UTR	0	0	0	HS:50.91,MM:70
							ENSRNOT00000082191.1	mRNA	3'UTR	0	0	0	HS:50.91,MM:70
							XM_006252322.3	mRNA	3'UTR	0	0	0	HS:50.91,MM:70
							XM_006252319.2	mRNA	3'UTR	0	0	0	HS:50.91,MM:70
							XM_006252318.3	mRNA	3'UTR	0	0	0	HS:50.91,MM:70
							XM_017599709.1	mRNA	3'UTR	0	0	0	HS:50.91,MM:70
							NM_001012044.1	mRNA	3'UTR	0	0	0	HS:50.91,MM:70
							ENSRNOT00000014502.5	mRNA	3'UTR	0	0	0	HS:50.91,MM:70
IP_1366843	AltProt	Rattus norvegicus	70	7.91	5.02	Hnrnpdl	NM_001033696.1	mRNA	5'UTR	0	0	0	MM:98.57	MEDMNEYSNIEEFAEGSKINASKNQQDDGYRTLRSSPPPEPRARPSSLWSRARCPQSFPE SILRVPAGPQ	ATGGAGGACATGAATGAGTACAGCAACATAGAGGAGTTCGCAGAGGGATCCAAGATCAAC GCGAGCAAGAACCAGCAGGATGACGGGTACCGCACGCTCCGCTCTTCCCCTCCCCCAGAG CCCCGCGCGCGCCCTTCGTCCCTCTGGAGCCGCGCGCGCTGCCCCCAGTCTTTCCCCGAG TCGATTCTCCGCGTGCCCGCTGGACCCCAGTAG
							ENSRNOT00000003106.6	mRNA	5'UTR	0	0	0	MM:98.57
