# Supplementary material for: Heimdall, an alternative protein issued from a ncRNA related to kappa light chain variable region of immunoglobulins from astrocytes: a new player in neural proteome
Source: Cell Death Dis. 2023 Aug 16;14(8):526. doi: 10.1038/s41419-023-06037-y (PMC10432539; doi:10.1038/s41419-023-06037-y)
Supplement: Supplementary file 8 — Data S3 [file 41419_2023_6037_MOESM8_ESM.xlsx]

## Sheet: Ig avec pep High-Medium
													DITNC1											SP					CTX												RateLPS
													20	100	65	60	50	45	35-40	35	27	17	10	50	100	70	45	35-45	60	50	140	100	70	45	35-40	35	27	20	17
													1	2	3	4	5	6	7	8	9	10	11	12	13	14	15	16	17	18	19	20	21	22	23	24	25	26	27	28	29	30	31	32	33	34	35
Checked	Protein FDR Confidence: Combined	Master	Accession	Description	Exp. q-value: Combined	Sum PEP Score	Coverage [%]	# Peptides	# PSMs	# Unique Peptides	# AAs	MW [kDa]	calc. pI	Score Sequest HT: Sequest HT	# Peptides (by Search Engine): Sequest HT	Found in Sample: [S1] F1: Sample	Found in Sample: [S2] F2: Sample	Found in Sample: [S3] F3: Sample	Found in Sample: [S4] F4: Sample	Found in Sample: [S5] F5: Sample	Found in Sample: [S6] F6: Sample	Found in Sample: [S7] F7: Sample	Found in Sample: [S8] F8: Sample	Found in Sample: [S9] F9: Sample	Found in Sample: [S10] F10: Sample	Found in Sample: [S11] F11: Sample	Found in Sample: [S12] F12: Sample	Found in Sample: [S13] F13: Sample	Found in Sample: [S14] F14: Sample	Found in Sample: [S15] F15: Sample	Found in Sample: [S16] F16: Sample	Found in Sample: [S17] F17: Sample	Found in Sample: [S18] F18: Sample	Found in Sample: [S19] F19: Sample	Found in Sample: [S20] F20: Sample	Found in Sample: [S21] F21: Sample	Found in Sample: [S22] F22: Sample	Found in Sample: [S23] F23: Sample	Found in Sample: [S24] F24: Sample	Found in Sample: [S25] F25: Sample	Found in Sample: [S26] F26: Sample	Found in Sample: [S27] F27: Sample	Found in Sample: [S28] F28: Sample	Found in Sample: [S29] F29: Sample	Found in Sample: [S30] F30: Sample	Found in Sample: [S31] F31: Sample	Found in Sample: [S32] F32: Sample	Found in Sample: [S33] F33: Sample	Found in Sample: [S34] F34: Sample
FALSE	High	Master Protein	P20761	Ig gamma-2B chain C region OS=Rattus norvegicus OX=10116 GN=Igh-1a PE=1 SV=1	0	38.406	27	7	27	7	333	36.5	7.64	15.82	7	Low	Low	Not Found	Not Found	Not Found	Low	Not Found	Not Found	Not Found	Low	Not Found	Not Found	Low	Not Found	Not Found	Not Found	Low	Not Found	Not Found	Not Found	Low	Not Found	Not Found	Not Found	Not Found	Not Found	Not Found	Not Found	Not Found	Not Found	High	Medium	Low	Not Found
	Checked	Confidence	Sequence	Modifications	Qvality PEP	Qvality q-value	# Protein Groups	# Proteins	# PSMs	Master Protein Accessions	# Missed Cleavages	Theo. MH+ [Da]	Found in Sample: [S1] F1: Sample	Found in Sample: [S2] F2: Sample	Found in Sample: [S3] F3: Sample	Found in Sample: [S4] F4: Sample	Found in Sample: [S5] F5: Sample	Found in Sample: [S6] F6: Sample	Found in Sample: [S7] F7: Sample	Found in Sample: [S8] F8: Sample	Found in Sample: [S9] F9: Sample	Found in Sample: [S10] F10: Sample	Found in Sample: [S11] F11: Sample	Found in Sample: [S12] F12: Sample	Found in Sample: [S13] F13: Sample	Found in Sample: [S14] F14: Sample	Found in Sample: [S15] F15: Sample	Found in Sample: [S16] F16: Sample	Found in Sample: [S17] F17: Sample	Found in Sample: [S18] F18: Sample	Found in Sample: [S19] F19: Sample	Found in Sample: [S20] F20: Sample	Found in Sample: [S21] F21: Sample	Found in Sample: [S22] F22: Sample	Found in Sample: [S23] F23: Sample	Found in Sample: [S24] F24: Sample	Found in Sample: [S25] F25: Sample	Found in Sample: [S26] F26: Sample	Found in Sample: [S27] F27: Sample	Found in Sample: [S28] F28: Sample	Found in Sample: [S29] F29: Sample	Found in Sample: [S30] F30: Sample	Found in Sample: [S31] F31: Sample	Found in Sample: [S32] F32: Sample	Found in Sample: [S33] F33: Sample	Found in Sample: [S34] F34: Sample	Found in Sample: [S35] F35: Sample	Confidence (by Search Engine): Sequest HT	Percolator q-Value (by Search Engine): Sequest HT
	FALSE	Medium	APFVCSVVHEGLHNHHVEK	1xCarbamidomethyl [C5]	0.178597	0.0118196	1	2	1	P20761	0	2196.08	Not Found	Not Found	Not Found	Not Found	Not Found	Not Found	Not Found	Not Found	Not Found	Not Found	Not Found	Not Found	Not Found	Not Found	Not Found	Not Found	Not Found	Not Found	Not Found	Not Found	Not Found	Not Found	Not Found	Not Found	Not Found	Not Found	Not Found	Not Found	Not Found	Not Found	High	Not Found	Not Found	Not Found	Not Found	High	0.003691
	FALSE	High	CPVPELLGGPSVFIFPPKPK	1xCarbamidomethyl [C1]	0.000486082	0.000218018	1	1	2	P20761	0	2179.2	Not Found	Not Found	Not Found	Not Found	Not Found	Not Found	Not Found	Not Found	Not Found	Not Found	Not Found	Not Found	Not Found	Not Found	Not Found	Not Found	Not Found	Not Found	Not Found	Not Found	Not Found	Not Found	Not Found	Not Found	Not Found	Not Found	Not Found	Not Found	Not Found	Not Found	High	Not Found	Not Found	Not Found	Not Found	High	5.589e-05
	FALSE	High	DILLISQNAK		0.00198596	0.000218018	1	2	4	P20761	0	1114.65	Not Found	Not Found	Not Found	Not Found	Not Found	Not Found	Not Found	Not Found	Not Found	Not Found	Not Found	Not Found	Not Found	Not Found	Not Found	Not Found	Not Found	Not Found	Not Found	Not Found	Not Found	Not Found	Not Found	Not Found	Not Found	Not Found	Not Found	Not Found	Not Found	Not Found	High	Medium	Low	Not Found	Not Found	High	5.589e-05
	FALSE	High	NTEPVMDSDGSFFMYSK	1xOxidation [M6]	6.55957e-07	0.000218018	1	2	10	P20761	0	1970.81	Not Found	Low	Not Found	Not Found	Not Found	Not Found	Not Found	Not Found	Not Found	Low	Not Found	Not Found	Not Found	Not Found	Not Found	Not Found	Low	Not Found	Not Found	Not Found	Not Found	Not Found	Not Found	Not Found	Not Found	Not Found	Not Found	Not Found	Not Found	Not Found	High	Not Found	Not Found	Not Found	Not Found	High	5.589e-05
	FALSE	High	NTEPVMDSDGSFFMYSK	2xOxidation [M6; M14]	2.10766e-06	0.000218018	1	2	3	P20761	0	1986.81	Not Found	Not Found	Not Found	Not Found	Not Found	Not Found	Not Found	Not Found	Not Found	Not Found	Not Found	Not Found	Not Found	Not Found	Not Found	Not Found	Not Found	Not Found	Not Found	Not Found	Not Found	Not Found	Not Found	Not Found	Not Found	Not Found	Not Found	Not Found	Not Found	Not Found	High	Not Found	Not Found	Not Found	Not Found	High	5.589e-05
	FALSE	Low	NTEPVMDSDGSFFMYSKLNVER		0.825641	0.544778	1	2	1	P20761	1	2566.16	Not Found	Not Found	Not Found	Not Found	Not Found	Not Found	Not Found	Not Found	Not Found	Not Found	Not Found	Not Found	Low	Not Found	Not Found	Not Found	Not Found	Not Found	Not Found	Not Found	Not Found	Not Found	Not Found	Not Found	Not Found	Not Found	Not Found	Not Found	Not Found	Not Found	Not Found	Not Found	Not Found	Not Found	Not Found	Low	0.3868
	FALSE	Low	NTEPVMDSDGSFFMYSKLNVER	1xOxidation [M14]	0.946081	0.736407	1	2	2	P20761	1	2582.15	Low	Not Found	Not Found	Not Found	Not Found	Low	Not Found	Not Found	Not Found	Not Found	Not Found	Not Found	Not Found	Not Found	Not Found	Not Found	Not Found	Not Found	Not Found	Not Found	Not Found	Not Found	Not Found	Not Found	Not Found	Not Found	Not Found	Not Found	Not Found	Not Found	Not Found	Not Found	Not Found	Not Found	Not Found	Low	0.6318
	FALSE	Low	NYKNTEPVMDSDGSFFMYSKLNVER	2xOxidation [M9; M17]	1	0.869404	1	2	1	P20761	2	3003.35	Not Found	Not Found	Not Found	Not Found	Not Found	Not Found	Not Found	Not Found	Not Found	Not Found	Not Found	Not Found	Not Found	Not Found	Not Found	Not Found	Not Found	Not Found	Not Found	Not Found	Low	Not Found	Not Found	Not Found	Not Found	Not Found	Not Found	Not Found	Not Found	Not Found	Not Found	Not Found	Not Found	Not Found	Not Found	Low	0.8186
	FALSE	High	VVSALPIQHQDWMSGK		0.00270355	0.000218018	1	2	1	P20761	0	1795.92	Not Found	Not Found	Not Found	Not Found	Not Found	Not Found	Not Found	Not Found	Not Found	Not Found	Not Found	Not Found	Not Found	Not Found	Not Found	Not Found	Not Found	Not Found	Not Found	Not Found	Not Found	Not Found	Not Found	Not Found	Not Found	Not Found	Not Found	Not Found	Not Found	Not Found	High	Not Found	Not Found	Not Found	Not Found	High	5.589e-05
	FALSE	High	VVSALPIQHQDWMSGK	1xOxidation [M13]	9.9931e-06	0.000218018	1	2	2	P20761	0	1811.91	Not Found	Not Found	Not Found	Not Found	Not Found	Not Found	Not Found	Not Found	Not Found	Not Found	Not Found	Not Found	Not Found	Not Found	Not Found	Not Found	Not Found	Not Found	Not Found	Not Found	Not Found	Not Found	Not Found	Not Found	Not Found	Not Found	Not Found	Not Found	Not Found	Not Found	High	Low	Not Found	Not Found	Not Found	High	5.589e-05
FALSE	High	Master Protein	A0A0G2JZW1	Ig-like domain-containing protein OS=Rattus norvegicus OX=10116 PE=4 SV=1	0	22.646	37	10	18	7	223	24.3	6.54	4.93	10	Not Found	Not Found	Not Found	Not Found	Not Found	Not Found	Not Found	Not Found	Not Found	Not Found	Not Found	Not Found	Not Found	Not Found	Not Found	Not Found	Not Found	Not Found	Not Found	Low	Not Found	Not Found	Not Found	Not Found	Low	Not Found	Low	Low	Not Found	Not Found	Not Found	Not Found	Not Found	High
	Checked	Confidence	Sequence	Modifications	Qvality PEP	Qvality q-value	# Protein Groups	# Proteins	# PSMs	Master Protein Accessions	# Missed Cleavages	Theo. MH+ [Da]	Found in Sample: [S1] F1: Sample	Found in Sample: [S2] F2: Sample	Found in Sample: [S3] F3: Sample	Found in Sample: [S4] F4: Sample	Found in Sample: [S5] F5: Sample	Found in Sample: [S6] F6: Sample	Found in Sample: [S7] F7: Sample	Found in Sample: [S8] F8: Sample	Found in Sample: [S9] F9: Sample	Found in Sample: [S10] F10: Sample	Found in Sample: [S11] F11: Sample	Found in Sample: [S12] F12: Sample	Found in Sample: [S13] F13: Sample	Found in Sample: [S14] F14: Sample	Found in Sample: [S15] F15: Sample	Found in Sample: [S16] F16: Sample	Found in Sample: [S17] F17: Sample	Found in Sample: [S18] F18: Sample	Found in Sample: [S19] F19: Sample	Found in Sample: [S20] F20: Sample	Found in Sample: [S21] F21: Sample	Found in Sample: [S22] F22: Sample	Found in Sample: [S23] F23: Sample	Found in Sample: [S24] F24: Sample	Found in Sample: [S25] F25: Sample	Found in Sample: [S26] F26: Sample	Found in Sample: [S27] F27: Sample	Found in Sample: [S28] F28: Sample	Found in Sample: [S29] F29: Sample	Found in Sample: [S30] F30: Sample	Found in Sample: [S31] F31: Sample	Found in Sample: [S32] F32: Sample	Found in Sample: [S33] F33: Sample	Found in Sample: [S34] F34: Sample	Found in Sample: [S35] F35: Sample	Confidence (by Search Engine): Sequest HT	Percolator q-Value (by Search Engine): Sequest HT
	FALSE	High	ADYESHNLYTCEVVHK	1xCarbamidomethyl [C11]	0.00192563	0.000218018	1	8	3	A0A0G2JZW1	0	1964.88	Not Found	Not Found	Not Found	Not Found	Not Found	Not Found	Not Found	Not Found	Not Found	Not Found	Not Found	Not Found	Not Found	Not Found	Not Found	Not Found	Not Found	Not Found	Not Found	Not Found	Not Found	Not Found	Not Found	Not Found	Not Found	Not Found	Not Found	Not Found	Not Found	Not Found	Not Found	Not Found	Not Found	High	Not Found	High	5.589e-05
	FALSE	High	DGVLDSVTDQDSK		1.53975e-05	0.000218018	2	11	2	A0A142BM04; A0A0G2JZW1	0	1378.63	Not Found	Not Found	Not Found	Not Found	Not Found	Not Found	Not Found	Not Found	Not Found	Not Found	Not Found	Not Found	Not Found	Not Found	Not Found	Not Found	Not Found	Not Found	Not Found	Not Found	Not Found	Not Found	Not Found	Not Found	Not Found	Not Found	Not Found	Not Found	Not Found	Not Found	Not Found	Not Found	Not Found	High	Not Found	High	5.589e-05
	FALSE	High	DGVLDSVTDQDSKDSTYSMSSTLSLTK	1xOxidation [M19]	0.0409519	0.00100294	1	10	1	A0A0G2JZW1	1	2896.33	Not Found	Not Found	Not Found	Not Found	Not Found	Not Found	Not Found	Not Found	Not Found	Not Found	Not Found	Not Found	Not Found	Not Found	Not Found	Not Found	Not Found	Not Found	Not Found	Not Found	Not Found	Not Found	Not Found	Not Found	Not Found	Not Found	Not Found	Not Found	Not Found	Not Found	Not Found	Not Found	Not Found	High	Not Found	High	0.0002365
	FALSE	Low	DGVLDSVTDQDSKDSTYSMSSTLSLTKADYESHNLYTCEVVHK	1xCarbamidomethyl [C38]; 1xOxidation [M19]	1	0.901807	1	8	1	A0A0G2JZW1	2	4842.19	Not Found	Not Found	Not Found	Not Found	Not Found	Not Found	Not Found	Not Found	Not Found	Not Found	Not Found	Not Found	Not Found	Not Found	Not Found	Not Found	Not Found	Not Found	Not Found	Not Found	Not Found	Not Found	Not Found	Not Found	Not Found	Not Found	Not Found	Not Found	Not Found	Not Found	Not Found	Not Found	Not Found	Not Found	Low	Low	0.8796
	FALSE	High	DSTYSMSSTLSLTK	1xOxidation [M6]	0.00109814	0.000218018	1	10	2	A0A0G2JZW1	0	1536.71	Not Found	Not Found	Not Found	Not Found	Not Found	Not Found	Not Found	Not Found	Not Found	Not Found	Not Found	Not Found	Not Found	Not Found	Not Found	Not Found	Not Found	Not Found	Not Found	Not Found	Not Found	Not Found	Not Found	Not Found	Not Found	Not Found	Not Found	Not Found	Not Found	Not Found	Not Found	Not Found	Not Found	High	Not Found	High	5.589e-05
	FALSE	Medium	LLIYGASNR		0.259836	0.0254832	5	7	1	AABR03036405; F1M5L5; A0A0G2JZW1; AABR03033646; AABR03032150	0	1006.57	Not Found	Not Found	Not Found	Not Found	Not Found	Not Found	Not Found	Not Found	Not Found	Not Found	Not Found	Not Found	Not Found	Not Found	Not Found	Not Found	Not Found	Not Found	Not Found	Not Found	Not Found	Not Found	Not Found	Not Found	Not Found	Not Found	Not Found	Not Found	Not Found	Not Found	Not Found	Not Found	Not Found	High	Not Found	High	0.009421
	FALSE	High	RDGVLDSVTDQDSK		0.0555231	0.00166618	2	9	1	A0A142BM04; A0A0G2JZW1	1	1534.73	Not Found	Not Found	Not Found	Not Found	Not Found	Not Found	Not Found	Not Found	Not Found	Not Found	Not Found	Not Found	Not Found	Not Found	Not Found	Not Found	Not Found	Not Found	Not Found	Not Found	Not Found	Not Found	Not Found	Not Found	Not Found	Not Found	Not Found	Not Found	Not Found	Not Found	Not Found	Not Found	Not Found	High	Not Found	High	0.0003916
	FALSE	Low	RDGVLDSVTDQDSKDSTYSMSSTLSLTK	1xOxidation [M20]	0.733404	0.39694	1	8	3	A0A0G2JZW1	2	3052.43	Not Found	Not Found	Not Found	Not Found	Not Found	Not Found	Not Found	Not Found	Not Found	Not Found	Not Found	Not Found	Not Found	Not Found	Not Found	Not Found	Not Found	Not Found	Not Found	Not Found	Not Found	Not Found	Not Found	Not Found	Not Found	Not Found	Not Found	Not Found	Not Found	Not Found	Not Found	Not Found	Not Found	Low	Not Found	Low	0.2382
	FALSE	Low	VTPGELAFISCR	1xCarbamidomethyl [C11]	0.86589	0.610415	1	1	1	A0A0G2JZW1	0	1349.69	Not Found	Not Found	Not Found	Not Found	Not Found	Not Found	Not Found	Not Found	Not Found	Not Found	Not Found	Not Found	Not Found	Not Found	Not Found	Not Found	Not Found	Not Found	Not Found	Low	Not Found	Not Found	Not Found	Not Found	Not Found	Not Found	Not Found	Not Found	Not Found	Not Found	Not Found	Not Found	Not Found	Not Found	Not Found	Low	0.4669
	FALSE	Low	VTPGELAFISCRSSKSLLHGNGNTYLYQQK	1xCarbamidomethyl [C11]	0.987822	0.804356	1	1	3	A0A0G2JZW1	2	3368.71	Not Found	Not Found	Not Found	Not Found	Not Found	Not Found	Not Found	Not Found	Not Found	Not Found	Not Found	Not Found	Not Found	Not Found	Not Found	Not Found	Not Found	Not Found	Not Found	Not Found	Not Found	Not Found	Not Found	Not Found	Low	Not Found	Low	Low	Not Found	Not Found	Not Found	Not Found	Not Found	Not Found	Not Found	Low	0.7227
FALSE	High	Master Protein	A0A0G2K477	Immunoglobulin heavy constant mu OS=Rattus norvegicus OX=10116 GN=Ighm PE=4 SV=1	0	21.284	35	10	21	1	466	51.1	7.74	8.85	10	Not Found	Not Found	Not Found	Not Found	Not Found	Not Found	Not Found	Not Found	Not Found	Not Found	Not Found	Not Found	Not Found	Not Found	Not Found	Not Found	Not Found	Not Found	Not Found	Not Found	Not Found	Low	Not Found	Not Found	Not Found	Not Found	Not Found	Not Found	Not Found	Not Found	Not Found	Not Found	Not Found	Not Found
	Checked	Confidence	Sequence	Modifications	Qvality PEP	Qvality q-value	# Protein Groups	# Proteins	# PSMs	Master Protein Accessions	# Missed Cleavages	Theo. MH+ [Da]	Found in Sample: [S1] F1: Sample	Found in Sample: [S2] F2: Sample	Found in Sample: [S3] F3: Sample	Found in Sample: [S4] F4: Sample	Found in Sample: [S5] F5: Sample	Found in Sample: [S6] F6: Sample	Found in Sample: [S7] F7: Sample	Found in Sample: [S8] F8: Sample	Found in Sample: [S9] F9: Sample	Found in Sample: [S10] F10: Sample	Found in Sample: [S11] F11: Sample	Found in Sample: [S12] F12: Sample	Found in Sample: [S13] F13: Sample	Found in Sample: [S14] F14: Sample	Found in Sample: [S15] F15: Sample	Found in Sample: [S16] F16: Sample	Found in Sample: [S17] F17: Sample	Found in Sample: [S18] F18: Sample	Found in Sample: [S19] F19: Sample	Found in Sample: [S20] F20: Sample	Found in Sample: [S21] F21: Sample	Found in Sample: [S22] F22: Sample	Found in Sample: [S23] F23: Sample	Found in Sample: [S24] F24: Sample	Found in Sample: [S25] F25: Sample	Found in Sample: [S26] F26: Sample	Found in Sample: [S27] F27: Sample	Found in Sample: [S28] F28: Sample	Found in Sample: [S29] F29: Sample	Found in Sample: [S30] F30: Sample	Found in Sample: [S31] F31: Sample	Found in Sample: [S32] F32: Sample	Found in Sample: [S33] F33: Sample	Found in Sample: [S34] F34: Sample	Found in Sample: [S35] F35: Sample	Confidence (by Search Engine): Sequest HT	Percolator q-Value (by Search Engine): Sequest HT
	FALSE	High	DVLTITLTPK		0.00313487	0.000218018	7	14	2	Q5M7V3; A0A0G2K477; RatNor_6_chr6; RatNor_6_chr6; Q5BK05; Q5M842; Q4VBH1	0	1100.66	Not Found	Not Found	Not Found	Not Found	Not Found	Not Found	Not Found	Not Found	Not Found	Not Found	Not Found	Not Found	Not Found	Not Found	Not Found	Not Found	Not Found	Not Found	Not Found	Not Found	Not Found	Not Found	Not Found	Not Found	Not Found	Not Found	Not Found	Not Found	Not Found	Not Found	High	Not Found	Not Found	Not Found	Not Found	High	5.589e-05
	FALSE	Low	GLEWVASISPSGGSTYYR		0.957415	0.754355	2	8	1	A0A0G2K477; A0A0G2K3A6	0	1929.93	Not Found	Not Found	Not Found	Not Found	Not Found	Not Found	Not Found	Not Found	Not Found	Not Found	Not Found	Not Found	Not Found	Not Found	Not Found	Not Found	Low	Not Found	Not Found	Not Found	Not Found	Not Found	Not Found	Not Found	Not Found	Not Found	Not Found	Not Found	Not Found	Not Found	Not Found	Not Found	Not Found	Not Found	Not Found	Low	0.6552
	FALSE	Low	LSCAASGFTFSNYGMHWIRQAPTK	1xCarbamidomethyl [C3]	0.899314	0.668654	2	9	3	A0A0G2K477; A0A0G2K3A6	1	2730.29	Not Found	Not Found	Not Found	Not Found	Not Found	Not Found	Not Found	Not Found	Not Found	Not Found	Not Found	Not Found	Not Found	Not Found	Not Found	Not Found	Not Found	Not Found	Not Found	Not Found	Not Found	Low	Not Found	Not Found	Low	Not Found	Not Found	Not Found	Not Found	Not Found	Not Found	Low	Not Found	Not Found	Not Found	Low	0.5393
	FALSE	Low	LSCAASGFTFSNYGMHWIRQAPTK	1xCarbamidomethyl [C3]; 1xOxidation [M15]	1	0.886313	2	9	2	A0A0G2K477; A0A0G2K3A6	1	2746.29	Not Found	Not Found	Not Found	Not Found	Not Found	Low	Not Found	Not Found	Not Found	Not Found	Not Found	Not Found	Not Found	Not Found	Not Found	Not Found	Not Found	Not Found	Not Found	Not Found	Not Found	Not Found	Not Found	Not Found	Not Found	Not Found	Not Found	Not Found	Not Found	Not Found	Not Found	Not Found	Not Found	Low	Not Found	Low	0.8459
	FALSE	High	NTPPTMDTDGSYFLYSK	1xOxidation [M6]	0.00125787	0.000218018	6	14	5	Q5M7V3; A0A0G2K477; RatNor_6_chr6; Q5BK05; Q5M842; Q4VBH1	0	1952.86	Not Found	Not Found	Not Found	Not Found	Not Found	Not Found	Not Found	Not Found	Not Found	Not Found	Not Found	Not Found	Not Found	Not Found	Not Found	Not Found	Not Found	Not Found	Not Found	Not Found	Not Found	Not Found	Not Found	Not Found	Not Found	Not Found	Not Found	Not Found	Not Found	Not Found	High	Not Found	Not Found	Not Found	Not Found	High	5.589e-05
	FALSE	High	STLYLQMDSLR	1xOxidation [M7]	0.00173386	0.000218018	10	23	1	Q5M7V3; RatNor_1_chr6; M0RBL2; AABR03048675; A0A0G2K477; RatNor_1_chr6; A0A0G2K290; A0A0G2K3A6; F8SQR6; A0A0G2K304	0	1342.67	Not Found	Not Found	Not Found	Not Found	Not Found	Not Found	Not Found	Not Found	Not Found	Not Found	Not Found	Not Found	Not Found	Not Found	Not Found	Not Found	Not Found	Not Found	Not Found	Not Found	Not Found	Not Found	Not Found	Not Found	Not Found	Not Found	Not Found	Not Found	Not Found	Not Found	High	Not Found	Not Found	Not Found	Not Found	High	5.589e-05
	FALSE	Low	STLYLQMDSLRSEDTATYYCATDTVAGLR	1xCarbamidomethyl [C20]; 1xOxidation [M7]	1	0.886652	1	1	1	A0A0G2K477	1	3317.53	Not Found	Not Found	Not Found	Not Found	Not Found	Not Found	Not Found	Not Found	Not Found	Not Found	Not Found	Not Found	Not Found	Not Found	Not Found	Not Found	Not Found	Not Found	Not Found	Not Found	Not Found	Low	Not Found	Not Found	Not Found	Not Found	Not Found	Not Found	Not Found	Not Found	Not Found	Not Found	Not Found	Not Found	Not Found	Low	0.8475
	FALSE	High	SVSELPILHQDWLNGR		0.000730628	0.000218018	3	8	1	A0A0G2K477; RatNor_6_chr6; Q4VBH1	0	1863.97	Not Found	Not Found	Not Found	Not Found	Not Found	Not Found	Not Found	Not Found	Not Found	Not Found	Not Found	Not Found	Not Found	Not Found	Not Found	Not Found	Not Found	Not Found	Not Found	Not Found	Not Found	Not Found	Not Found	Not Found	Not Found	Not Found	Not Found	Not Found	Not Found	Not Found	High	Not Found	Not Found	Not Found	Not Found	High	5.589e-05
	FALSE	Low	TISKPEGRTQVPHVYTMSPTK		1	0.881468	2	7	2	A0A0G2K477; Q4VBH1	1	2357.23	Not Found	Not Found	Not Found	Not Found	Not Found	Not Found	Not Found	Not Found	Not Found	Not Found	Not Found	Not Found	Not Found	Not Found	Not Found	Not Found	Not Found	Not Found	Low	Not Found	Not Found	Not Found	Not Found	Not Found	Not Found	Not Found	Not Found	Not Found	Not Found	Not Found	Not Found	Not Found	Low	Not Found	Not Found	Low	0.8368
	FALSE	Low	TQVPHVYTMSPTKEEMTQNEVSITCMVK	1xCarbamidomethyl [C25]; 3xOxidation [M9; M16; M26]	1	0.908766	2	8	1	A0A0G2K477; Q4VBH1	1	3316.52	Not Found	Not Found	Not Found	Not Found	Not Found	Not Found	Not Found	Not Found	Not Found	Not Found	Not Found	Not Found	Not Found	Not Found	Not Found	Low	Not Found	Not Found	Not Found	Not Found	Not Found	Not Found	Not Found	Not Found	Not Found	Not Found	Not Found	Not Found	Not Found	Not Found	Not Found	Not Found	Not Found	Not Found	Not Found	Low	0.8964
	FALSE	High	VTSAAFPSPIEK		0.000735153	0.000218018	3	8	2	A0A0G2K477; RatNor_6_chr6; Q4VBH1	0	1246.67	Not Found	Not Found	Not Found	Not Found	Not Found	Not Found	Not Found	Not Found	Not Found	Not Found	Not Found	Not Found	Not Found	Not Found	Not Found	Not Found	Not Found	Not Found	Not Found	Not Found	Not Found	Not Found	Not Found	Not Found	Not Found	Not Found	Not Found	Not Found	Not Found	Not Found	High	Not Found	Not Found	Not Found	Not Found	High	5.589e-05
FALSE	High	Master Protein	A0A0G2K3L5	Ig-like domain-containing protein OS=Rattus norvegicus OX=10116 PE=4 SV=1	0	18.319	76	4	5	1	115	12.8	7.84	7.11	4	Not Found	Not Found	Not Found	Not Found	Not Found	Not Found	Not Found	Not Found	Not Found	Not Found	Not Found	Not Found	Not Found	Not Found	Not Found	Not Found	Not Found	Not Found	Not Found	Not Found	Not Found	Not Found	Not Found	Not Found	Not Found	Not Found	Low	Not Found	Not Found	Not Found	Not Found	Not Found	Not Found	Not Found
	Checked	Confidence	Sequence	Modifications	Qvality PEP	Qvality q-value	# Protein Groups	# Proteins	# PSMs	Master Protein Accessions	# Missed Cleavages	Theo. MH+ [Da]	Found in Sample: [S1] F1: Sample	Found in Sample: [S2] F2: Sample	Found in Sample: [S3] F3: Sample	Found in Sample: [S4] F4: Sample	Found in Sample: [S5] F5: Sample	Found in Sample: [S6] F6: Sample	Found in Sample: [S7] F7: Sample	Found in Sample: [S8] F8: Sample	Found in Sample: [S9] F9: Sample	Found in Sample: [S10] F10: Sample	Found in Sample: [S11] F11: Sample	Found in Sample: [S12] F12: Sample	Found in Sample: [S13] F13: Sample	Found in Sample: [S14] F14: Sample	Found in Sample: [S15] F15: Sample	Found in Sample: [S16] F16: Sample	Found in Sample: [S17] F17: Sample	Found in Sample: [S18] F18: Sample	Found in Sample: [S19] F19: Sample	Found in Sample: [S20] F20: Sample	Found in Sample: [S21] F21: Sample	Found in Sample: [S22] F22: Sample	Found in Sample: [S23] F23: Sample	Found in Sample: [S24] F24: Sample	Found in Sample: [S25] F25: Sample	Found in Sample: [S26] F26: Sample	Found in Sample: [S27] F27: Sample	Found in Sample: [S28] F28: Sample	Found in Sample: [S29] F29: Sample	Found in Sample: [S30] F30: Sample	Found in Sample: [S31] F31: Sample	Found in Sample: [S32] F32: Sample	Found in Sample: [S33] F33: Sample	Found in Sample: [S34] F34: Sample	Found in Sample: [S35] F35: Sample	Confidence (by Search Engine): Sequest HT	Percolator q-Value (by Search Engine): Sequest HT
	FALSE	High	FSGSGSGTDFTLTIR		4.4224e-06	0.000218018	4	5	2	A0A0G2JXF0; A0A0G2JW41; A0A142BM04; A0A0G2K3L5	0	1545.75	Not Found	Not Found	Not Found	Not Found	Not Found	Not Found	Not Found	Not Found	Not Found	Not Found	Not Found	Not Found	Not Found	Not Found	Not Found	Not Found	Not Found	Not Found	Not Found	Not Found	Not Found	Not Found	Not Found	Not Found	Not Found	Not Found	Not Found	Not Found	Not Found	Not Found	Not Found	Not Found	Not Found	High	Not Found	High	5.589e-05
	FALSE	High	LLIYDGSTLQSGIPSR		6.55293e-08	0.000218018	2	3	1	A0A0G2JXF0; A0A0G2K3L5	0	1719.93	Not Found	Not Found	Not Found	Not Found	Not Found	Not Found	Not Found	Not Found	Not Found	Not Found	Not Found	Not Found	Not Found	Not Found	Not Found	Not Found	Not Found	Not Found	Not Found	Not Found	Not Found	Not Found	Not Found	Not Found	Not Found	Not Found	Not Found	Not Found	Not Found	Not Found	Not Found	Not Found	Not Found	High	Not Found	High	5.589e-05
	FALSE	Low	VQIQFWGLLLLWTSGIQCDVQMTQSPYNLAASPGESVSINCK	2xCarbamidomethyl [C18; C41]	0.815315	0.526928	1	1	1	A0A0G2K3L5	0	4739.33	Not Found	Not Found	Not Found	Not Found	Not Found	Not Found	Not Found	Not Found	Not Found	Not Found	Not Found	Not Found	Not Found	Not Found	Not Found	Not Found	Not Found	Not Found	Not Found	Not Found	Not Found	Not Found	Not Found	Not Found	Not Found	Not Found	Low	Not Found	Not Found	Not Found	Not Found	Not Found	Not Found	Not Found	Not Found	Low	0.3682
	FALSE	Low	YLAWYQQKPGKANK		0.893942	0.66011	3	4	1	A0A0G2JXF0; A0A142BM04; A0A0G2K3L5	1	1694.9	Low	Not Found	Not Found	Not Found	Not Found	Not Found	Not Found	Not Found	Not Found	Not Found	Not Found	Not Found	Not Found	Not Found	Not Found	Not Found	Not Found	Not Found	Not Found	Not Found	Not Found	Not Found	Not Found	Not Found	Not Found	Not Found	Not Found	Not Found	Not Found	Not Found	Not Found	Not Found	Not Found	Not Found	Not Found	Low	0.527
FALSE	High	Master Protein	A0A0G2JXF0	Ig-like domain-containing protein OS=Rattus norvegicus OX=10116 PE=1 SV=1	0	18.301	67	5	6	2	108	11.8	7.96	7.11	5	Not Found	Not Found	Not Found	Not Found	Not Found	Not Found	Not Found	Not Found	Not Found	Not Found	Not Found	Not Found	Not Found	Not Found	Low	Not Found	Not Found	Not Found	Not Found	Not Found	Not Found	Not Found	Not Found	Not Found	Not Found	Low	Not Found	Not Found	Not Found	Not Found	Not Found	Not Found	Not Found	Not Found
	Checked	Confidence	Sequence	Modifications	Qvality PEP	Qvality q-value	# Protein Groups	# Proteins	# PSMs	Master Protein Accessions	# Missed Cleavages	Theo. MH+ [Da]	Found in Sample: [S1] F1: Sample	Found in Sample: [S2] F2: Sample	Found in Sample: [S3] F3: Sample	Found in Sample: [S4] F4: Sample	Found in Sample: [S5] F5: Sample	Found in Sample: [S6] F6: Sample	Found in Sample: [S7] F7: Sample	Found in Sample: [S8] F8: Sample	Found in Sample: [S9] F9: Sample	Found in Sample: [S10] F10: Sample	Found in Sample: [S11] F11: Sample	Found in Sample: [S12] F12: Sample	Found in Sample: [S13] F13: Sample	Found in Sample: [S14] F14: Sample	Found in Sample: [S15] F15: Sample	Found in Sample: [S16] F16: Sample	Found in Sample: [S17] F17: Sample	Found in Sample: [S18] F18: Sample	Found in Sample: [S19] F19: Sample	Found in Sample: [S20] F20: Sample	Found in Sample: [S21] F21: Sample	Found in Sample: [S22] F22: Sample	Found in Sample: [S23] F23: Sample	Found in Sample: [S24] F24: Sample	Found in Sample: [S25] F25: Sample	Found in Sample: [S26] F26: Sample	Found in Sample: [S27] F27: Sample	Found in Sample: [S28] F28: Sample	Found in Sample: [S29] F29: Sample	Found in Sample: [S30] F30: Sample	Found in Sample: [S31] F31: Sample	Found in Sample: [S32] F32: Sample	Found in Sample: [S33] F33: Sample	Found in Sample: [S34] F34: Sample	Found in Sample: [S35] F35: Sample	Confidence (by Search Engine): Sequest HT	Percolator q-Value (by Search Engine): Sequest HT
	FALSE	Low	DVQMTQSPYNLAASPGESVSINCK	1xCarbamidomethyl [C23]; 1xOxidation [M4]	1	0.868433	1	2	1	A0A0G2JXF0	0	2612.2	Not Found	Not Found	Not Found	Not Found	Not Found	Not Found	Not Found	Not Found	Not Found	Not Found	Not Found	Not Found	Not Found	Not Found	Low	Not Found	Not Found	Not Found	Not Found	Not Found	Not Found	Not Found	Not Found	Not Found	Not Found	Not Found	Not Found	Not Found	Not Found	Not Found	Not Found	Not Found	Not Found	Not Found	Not Found	Low	0.8172
	FALSE	Low	DVQMTQSPYNLAASPGESVSINCKASK	1xCarbamidomethyl [C23]	0.855764	0.591972	1	2	1	A0A0G2JXF0	1	2882.37	Not Found	Not Found	Not Found	Not Found	Not Found	Not Found	Not Found	Not Found	Not Found	Not Found	Not Found	Not Found	Not Found	Not Found	Not Found	Not Found	Not Found	Not Found	Not Found	Not Found	Not Found	Not Found	Not Found	Not Found	Not Found	Low	Not Found	Not Found	Not Found	Not Found	Not Found	Not Found	Not Found	Not Found	Not Found	Low	0.4456
	FALSE	High	FSGSGSGTDFTLTIR		4.4224e-06	0.000218018	4	5	2	A0A0G2JXF0; A0A0G2JW41; A0A142BM04; A0A0G2K3L5	0	1545.75	Not Found	Not Found	Not Found	Not Found	Not Found	Not Found	Not Found	Not Found	Not Found	Not Found	Not Found	Not Found	Not Found	Not Found	Not Found	Not Found	Not Found	Not Found	Not Found	Not Found	Not Found	Not Found	Not Found	Not Found	Not Found	Not Found	Not Found	Not Found	Not Found	Not Found	Not Found	Not Found	Not Found	High	Not Found	High	5.589e-05
	FALSE	High	LLIYDGSTLQSGIPSR		6.55293e-08	0.000218018	2	3	1	A0A0G2JXF0; A0A0G2K3L5	0	1719.93	Not Found	Not Found	Not Found	Not Found	Not Found	Not Found	Not Found	Not Found	Not Found	Not Found	Not Found	Not Found	Not Found	Not Found	Not Found	Not Found	Not Found	Not Found	Not Found	Not Found	Not Found	Not Found	Not Found	Not Found	Not Found	Not Found	Not Found	Not Found	Not Found	Not Found	Not Found	Not Found	Not Found	High	Not Found	High	5.589e-05
	FALSE	Low	YLAWYQQKPGKANK		0.893942	0.66011	3	4	1	A0A0G2JXF0; A0A142BM04; A0A0G2K3L5	1	1694.9	Low	Not Found	Not Found	Not Found	Not Found	Not Found	Not Found	Not Found	Not Found	Not Found	Not Found	Not Found	Not Found	Not Found	Not Found	Not Found	Not Found	Not Found	Not Found	Not Found	Not Found	Not Found	Not Found	Not Found	Not Found	Not Found	Not Found	Not Found	Not Found	Not Found	Not Found	Not Found	Not Found	Not Found	Not Found	Low	0.527
FALSE	High	Master Protein	Q4VBH1	Ighg protein OS=Rattus norvegicus OX=10116 GN=Ighg PE=1 SV=1	0	17.144	28	8	16	2	467	51.6	6.6	6.62	8	Not Found	Not Found	Not Found	Not Found	Not Found	Not Found	Not Found	Not Found	Not Found	Not Found	Not Found	Not Found	Not Found	Not Found	Not Found	Not Found	Not Found	Not Found	Not Found	Low	Not Found	Not Found	Not Found	Low	Not Found	Not Found	Not Found	Not Found	Not Found	Not Found	Not Found	Low	Not Found	Not Found
	Checked	Confidence	Sequence	Modifications	Qvality PEP	Qvality q-value	# Protein Groups	# Proteins	# PSMs	Master Protein Accessions	# Missed Cleavages	Theo. MH+ [Da]	Found in Sample: [S1] F1: Sample	Found in Sample: [S2] F2: Sample	Found in Sample: [S3] F3: Sample	Found in Sample: [S4] F4: Sample	Found in Sample: [S5] F5: Sample	Found in Sample: [S6] F6: Sample	Found in Sample: [S7] F7: Sample	Found in Sample: [S8] F8: Sample	Found in Sample: [S9] F9: Sample	Found in Sample: [S10] F10: Sample	Found in Sample: [S11] F11: Sample	Found in Sample: [S12] F12: Sample	Found in Sample: [S13] F13: Sample	Found in Sample: [S14] F14: Sample	Found in Sample: [S15] F15: Sample	Found in Sample: [S16] F16: Sample	Found in Sample: [S17] F17: Sample	Found in Sample: [S18] F18: Sample	Found in Sample: [S19] F19: Sample	Found in Sample: [S20] F20: Sample	Found in Sample: [S21] F21: Sample	Found in Sample: [S22] F22: Sample	Found in Sample: [S23] F23: Sample	Found in Sample: [S24] F24: Sample	Found in Sample: [S25] F25: Sample	Found in Sample: [S26] F26: Sample	Found in Sample: [S27] F27: Sample	Found in Sample: [S28] F28: Sample	Found in Sample: [S29] F29: Sample	Found in Sample: [S30] F30: Sample	Found in Sample: [S31] F31: Sample	Found in Sample: [S32] F32: Sample	Found in Sample: [S33] F33: Sample	Found in Sample: [S34] F34: Sample	Found in Sample: [S35] F35: Sample	Confidence (by Search Engine): Sequest HT	Percolator q-Value (by Search Engine): Sequest HT
	FALSE	High	DVLTITLTPK		0.00313487	0.000218018	7	14	2	Q5M7V3; A0A0G2K477; RatNor_6_chr6; RatNor_6_chr6; Q5BK05; Q5M842; Q4VBH1	0	1100.66	Not Found	Not Found	Not Found	Not Found	Not Found	Not Found	Not Found	Not Found	Not Found	Not Found	Not Found	Not Found	Not Found	Not Found	Not Found	Not Found	Not Found	Not Found	Not Found	Not Found	Not Found	Not Found	Not Found	Not Found	Not Found	Not Found	Not Found	Not Found	Not Found	Not Found	High	Not Found	Not Found	Not Found	Not Found	High	5.589e-05
	FALSE	Low	GRFTISRDNAENTVYLQMNSLR		1	0.903935	1	3	1	Q4VBH1	2	2585.29	Not Found	Not Found	Not Found	Not Found	Not Found	Not Found	Not Found	Not Found	Not Found	Not Found	Not Found	Not Found	Not Found	Not Found	Not Found	Not Found	Not Found	Not Found	Not Found	Not Found	Not Found	Not Found	Not Found	Not Found	Not Found	Not Found	Not Found	Not Found	Not Found	Not Found	Not Found	Low	Not Found	Not Found	Not Found	Low	0.8841
	FALSE	Low	LSCVASGFTFSSYWMYWIR	1xCarbamidomethyl [C3]; 1xOxidation [M15]	1	0.904115	1	3	2	Q4VBH1	0	2377.08	Not Found	Not Found	Not Found	Not Found	Not Found	Not Found	Not Found	Not Found	Not Found	Not Found	Not Found	Not Found	Not Found	Not Found	Not Found	Not Found	Not Found	Not Found	Not Found	Low	Not Found	Not Found	Not Found	Low	Not Found	Not Found	Not Found	Not Found	Not Found	Not Found	Not Found	Not Found	Not Found	Not Found	Not Found	Low	0.8992
	FALSE	High	NTPPTMDTDGSYFLYSK	1xOxidation [M6]	0.00125787	0.000218018	6	14	5	Q5M7V3; A0A0G2K477; RatNor_6_chr6; Q5BK05; Q5M842; Q4VBH1	0	1952.86	Not Found	Not Found	Not Found	Not Found	Not Found	Not Found	Not Found	Not Found	Not Found	Not Found	Not Found	Not Found	Not Found	Not Found	Not Found	Not Found	Not Found	Not Found	Not Found	Not Found	Not Found	Not Found	Not Found	Not Found	Not Found	Not Found	Not Found	Not Found	Not Found	Not Found	High	Not Found	Not Found	Not Found	Not Found	High	5.589e-05
	FALSE	High	SVSELPILHQDWLNGR		0.000730628	0.000218018	3	8	1	A0A0G2K477; RatNor_6_chr6; Q4VBH1	0	1863.97	Not Found	Not Found	Not Found	Not Found	Not Found	Not Found	Not Found	Not Found	Not Found	Not Found	Not Found	Not Found	Not Found	Not Found	Not Found	Not Found	Not Found	Not Found	Not Found	Not Found	Not Found	Not Found	Not Found	Not Found	Not Found	Not Found	Not Found	Not Found	Not Found	Not Found	High	Not Found	Not Found	Not Found	Not Found	High	5.589e-05
	FALSE	Low	TISKPEGRTQVPHVYTMSPTK		1	0.881468	2	7	2	A0A0G2K477; Q4VBH1	1	2357.23	Not Found	Not Found	Not Found	Not Found	Not Found	Not Found	Not Found	Not Found	Not Found	Not Found	Not Found	Not Found	Not Found	Not Found	Not Found	Not Found	Not Found	Not Found	Low	Not Found	Not Found	Not Found	Not Found	Not Found	Not Found	Not Found	Not Found	Not Found	Not Found	Not Found	Not Found	Not Found	Low	Not Found	Not Found	Low	0.8368
	FALSE	Low	TQVPHVYTMSPTKEEMTQNEVSITCMVK	1xCarbamidomethyl [C25]; 3xOxidation [M9; M16; M26]	1	0.908766	2	8	1	A0A0G2K477; Q4VBH1	1	3316.52	Not Found	Not Found	Not Found	Not Found	Not Found	Not Found	Not Found	Not Found	Not Found	Not Found	Not Found	Not Found	Not Found	Not Found	Not Found	Low	Not Found	Not Found	Not Found	Not Found	Not Found	Not Found	Not Found	Not Found	Not Found	Not Found	Not Found	Not Found	Not Found	Not Found	Not Found	Not Found	Not Found	Not Found	Not Found	Low	0.8964
	FALSE	High	VTSAAFPSPIEK		0.000735153	0.000218018	3	8	2	A0A0G2K477; RatNor_6_chr6; Q4VBH1	0	1246.67	Not Found	Not Found	Not Found	Not Found	Not Found	Not Found	Not Found	Not Found	Not Found	Not Found	Not Found	Not Found	Not Found	Not Found	Not Found	Not Found	Not Found	Not Found	Not Found	Not Found	Not Found	Not Found	Not Found	Not Found	Not Found	Not Found	Not Found	Not Found	Not Found	Not Found	High	Not Found	Not Found	Not Found	Not Found	High	5.589e-05
FALSE	High	Master Protein	D3ZKI0	Ig-like domain-containing protein (Fragment) OS=Rattus norvegicus OX=10116 PE=1 SV=3	0	16.868	49	9	35	1	265	30.5	6.71	2.64	9	Not Found	Not Found	Not Found	Not Found	Not Found	Low	Low	Not Found	Not Found	Not Found	Not Found	Not Found	Not Found	Not Found	Low	Not Found	Not Found	Not Found	Not Found	Not Found	Not Found	Not Found	Low	Low	Not Found	Not Found	Not Found	Not Found	Not Found	Not Found	Low	Not Found	Not Found	Not Found
	Checked	Confidence	Sequence	Modifications	Qvality PEP	Qvality q-value	# Protein Groups	# Proteins	# PSMs	Master Protein Accessions	# Missed Cleavages	Theo. MH+ [Da]	Found in Sample: [S1] F1: Sample	Found in Sample: [S2] F2: Sample	Found in Sample: [S3] F3: Sample	Found in Sample: [S4] F4: Sample	Found in Sample: [S5] F5: Sample	Found in Sample: [S6] F6: Sample	Found in Sample: [S7] F7: Sample	Found in Sample: [S8] F8: Sample	Found in Sample: [S9] F9: Sample	Found in Sample: [S10] F10: Sample	Found in Sample: [S11] F11: Sample	Found in Sample: [S12] F12: Sample	Found in Sample: [S13] F13: Sample	Found in Sample: [S14] F14: Sample	Found in Sample: [S15] F15: Sample	Found in Sample: [S16] F16: Sample	Found in Sample: [S17] F17: Sample	Found in Sample: [S18] F18: Sample	Found in Sample: [S19] F19: Sample	Found in Sample: [S20] F20: Sample	Found in Sample: [S21] F21: Sample	Found in Sample: [S22] F22: Sample	Found in Sample: [S23] F23: Sample	Found in Sample: [S24] F24: Sample	Found in Sample: [S25] F25: Sample	Found in Sample: [S26] F26: Sample	Found in Sample: [S27] F27: Sample	Found in Sample: [S28] F28: Sample	Found in Sample: [S29] F29: Sample	Found in Sample: [S30] F30: Sample	Found in Sample: [S31] F31: Sample	Found in Sample: [S32] F32: Sample	Found in Sample: [S33] F33: Sample	Found in Sample: [S34] F34: Sample	Found in Sample: [S35] F35: Sample	Confidence (by Search Engine): Sequest HT	Percolator q-Value (by Search Engine): Sequest HT
	FALSE	High	AHVTLHPRPEGDVTLR		0.00453785	0.000218018	48	101	12	Q31274; Q9JHM2; A0A5B8HT80; Q861Q2; A0A2P1NRV5; P79589; Q861I6; Q31258; Q6MG30; A0A2P1NRX8; Q861Q3; D3ZLE6; Q9QYQ1; Q9R0V0; O02938; Q861J0; A0A2P1NRY9; Q6MFW8; O77951; D3ZKI0; Q6MG33; O78088; O62934; Q95565; F1MAQ9; Q861I5; Q05081; A0A2P1NRX6; O62933; P70527; A0A2P1NRY8; Q9QYP8; Q08680; P79599; A0A0G2K2E1; V9GZT6; D3ZKH0; Q9QYQ3; Q95II0; A0A0G2K8R6; A0A0G2K8G8; Q31266; O19446; Q31257; O46875; Q6M…	0	1797.97	Not Found	Not Found	Not Found	Not Found	Not Found	High	Not Found	Not Found	Not Found	Not Found	Not Found	Not Found	Not Found	Not Found	Low	Not Found	Not Found	High	Not Found	Not Found	Not Found	High	High	Not Found	Not Found	Not Found	Not Found	Not Found	Not Found	Not Found	High	High	High	Not Found	Not Found	High	5.589e-05
	FALSE	Low	CWALGFYPAGISLTWQLNGEDLTQDMELVETRPAGDGTFQKW	1xCarbamidomethyl [C1]	0.993714	0.815238	1	2	1	D3ZKI0	1	4801.27	Not Found	Not Found	Not Found	Not Found	Not Found	Not Found	Not Found	Not Found	Not Found	Not Found	Not Found	Not Found	Not Found	Not Found	Not Found	Not Found	Not Found	Not Found	Not Found	Not Found	Not Found	Not Found	Not Found	Not Found	Not Found	Not Found	Not Found	Not Found	Not Found	Not Found	Low	Not Found	Not Found	Not Found	Not Found	Low	0.7402
	FALSE	Low	CWALGFYPAGISLTWQLNGEDLTQDMELVETRPAGDGTFQKW	1xCarbamidomethyl [C1]; 1xOxidation [M26]	0.890277	0.653312	1	2	5	D3ZKI0	1	4817.27	Not Found	Not Found	Not Found	Not Found	Not Found	Low	Low	Not Found	Not Found	Not Found	Not Found	Not Found	Not Found	Not Found	Low	Not Found	Not Found	Not Found	Not Found	Not Found	Not Found	Not Found	Low	Low	Not Found	Not Found	Not Found	Not Found	Not Found	Not Found	Not Found	Not Found	Not Found	Not Found	Not Found	Low	0.5194
	FALSE	High	DYIALNEDLK		0.0371961	0.00100294	53	90	14	Q31274; Q9JHM2; A0A5B8HT80; O62937; Q6SY93; A0A2P1NRV5; Q861I6; Q95577; Q31258; A0A2P1NRX4; B2RZB1; Q9QYP7; P16391; Q95568; Q861Q1; Q6MG30; B2RYE7; Q861Q3; D3ZLE6; Q9QYQ1; O02938; Q31267; Q6TH80; D3ZKI0; D3ZNA5; O02949; Q6MG33; Q9QYQ0; O62934; Q95565; F1MAQ9; Q6MG34; O02953; A0A2P1NRX6; O62933; Q31265; Q860Y5; Q9QYP9; P70527; Q9QYP8; Q08680; P79599; Q31271; A0A0G2K2E1; Q9QYQ3; A0A0G2K8R6; A0A0G2K…	0	1193.6	Not Found	Not Found	Not Found	Not Found	Not Found	High	Not Found	Not Found	Not Found	Not Found	Not Found	Not Found	Not Found	Not Found	Not Found	Not Found	Not Found	High	Not Found	Not Found	Not Found	High	Not Found	Not Found	Not Found	Not Found	Not Found	Not Found	Not Found	Not Found	Low	Not Found	Low	Not Found	Not Found	High	0.0002365
	FALSE	High	EGPEYWER		0.0955786	0.00362898	24	42	2	Q9JHM2; Q6SY93; Q861I6; Q95577; A0A2P1NRX4; Q95568; Q861Q1; Q9QYQ1; A0A2P1NRY3; A0A2P1NRY9; Q31267; Q6MG31; D3ZKI0; Q9QYQ0; Q95565; Q6MG34; Q31265; Q08680; P79599; V9GZT6; Q8SNJ3; A0A0G2K8G8; Q9TP50; A0A2P1NRZ0	0	1065.46	Not Found	Not Found	Not Found	Not Found	Not Found	Medium	Not Found	Not Found	Not Found	Not Found	Not Found	Not Found	Not Found	Not Found	Not Found	Not Found	Not Found	High	Not Found	Not Found	Not Found	Not Found	Not Found	Not Found	Not Found	Not Found	Not Found	Not Found	Not Found	Not Found	Not Found	Not Found	Not Found	Not Found	Not Found	High	0.001024
	FALSE	Low	LSGCDVGSDGSLLR	1xCarbamidomethyl [C4]	0.71968	0.378212	2	3	1	Q9JHM2; D3ZKI0	0	1435.68	Not Found	Not Found	Not Found	Not Found	Not Found	Not Found	Not Found	Not Found	Not Found	Low	Not Found	Not Found	Not Found	Not Found	Not Found	Not Found	Not Found	Not Found	Not Found	Not Found	Not Found	Not Found	Not Found	Not Found	Not Found	Not Found	Not Found	Not Found	Not Found	Not Found	Not Found	Not Found	Not Found	Not Found	Not Found	Low	0.222
	FALSE	Low	MKPRAR		1	0.891446	2	4	2	Q9JHM2; D3ZKI0	1	758.445	Not Found	Not Found	Not Found	Not Found	Not Found	Not Found	Not Found	Not Found	Not Found	Not Found	Not Found	Not Found	Not Found	Not Found	Not Found	Not Found	Not Found	Low	Not Found	Not Found	Not Found	Not Found	Not Found	Not Found	Low	Not Found	Not Found	Not Found	Not Found	Not Found	Not Found	Not Found	Not Found	Not Found	Not Found	Low	0.8774
	FALSE	High	SDPPKAHVTLHPRPEGDVTLR		0.0100964	0.000218018	39	83	3	Q9JHM2; A0A5B8HT80; Q861Q2; A0A2P1NRV5; P79589; Q861I6; Q6MG30; A0A2P1NRX8; Q861Q3; D3ZLE6; Q9QYQ1; Q9R0V0; O02938; Q861J0; A0A2P1NRY9; D3ZKI0; Q6MG33; O78088; O62934; Q95565; F1MAQ9; Q861I5; Q05081; A0A2P1NRX6; O62933; P70527; A0A2P1NRY8; Q9QYP8; Q08680; P79599; A0A0G2K2E1; D3ZKH0; Q9QYQ3; Q95II0; A0A0G2K8R6; A0A0G2K8G8; O46875; Q6MG32; A0A2P1NRZ0	1	2322.23	Not Found	Not Found	Not Found	Not Found	Not Found	Not Found	Not Found	Not Found	Not Found	Not Found	Not Found	Not Found	Not Found	Not Found	Not Found	Not Found	Not Found	High	Not Found	Not Found	Not Found	High	Not Found	Not Found	Not Found	Not Found	Not Found	Not Found	Not Found	Not Found	Low	Not Found	Not Found	Not Found	Not Found	High	5.589e-05
	FALSE	Low	TWTAADTAAQITK		0.927698	0.709895	2	3	1	Q9JHM2; D3ZKI0	0	1377.7	Not Found	Not Found	Not Found	Not Found	Not Found	Not Found	Not Found	Not Found	Not Found	Not Found	Not Found	Not Found	Not Found	Not Found	Not Found	Not Found	Not Found	Not Found	Not Found	Not Found	Not Found	Not Found	Not Found	Not Found	Not Found	Not Found	Not Found	Low	Not Found	Not Found	Not Found	Not Found	Not Found	Not Found	Not Found	Low	0.5947
	FALSE	High	YFDIAVSRPGLGEPR		0.00309644	0.000218018	11	17	1	Q9JHM2; A0A5B8HT80; A0A2P1NRV5; Q31258; Q9QYQ1; D3ZKI0; Q9QYQ2; Q95565; O19446; Q31257; Q9TP50	0	1676.88	Not Found	Not Found	Not Found	Not Found	Not Found	Not Found	Not Found	Not Found	Not Found	Not Found	Not Found	Not Found	Not Found	Not Found	Not Found	Not Found	Not Found	Not Found	Not Found	Not Found	Not Found	High	Not Found	Not Found	Not Found	Not Found	Not Found	Not Found	Not Found	Not Found	Not Found	Not Found	Not Found	Not Found	Not Found	High	5.589e-05
FALSE	High	Master Protein	A0A142BM04	Anti-F4/80 kappa light chain variable region (Fragment) OS=Rattus norvegicus OX=10116 PE=2 SV=1	0	16.735	31	6	8	2	203	22.3	5.6	9.32	6	Not Found	Not Found	Not Found	Not Found	Not Found	Not Found	Not Found	Not Found	Not Found	Not Found	Not Found	Not Found	Not Found	Not Found	Not Found	Low	Not Found	Not Found	Not Found	Not Found	Not Found	Not Found	Not Found	Not Found	Not Found	Not Found	Not Found	Not Found	Not Found	Low	Not Found	Not Found	Not Found	Not Found
	Checked	Confidence	Sequence	Modifications	Qvality PEP	Qvality q-value	# Protein Groups	# Proteins	# PSMs	Master Protein Accessions	# Missed Cleavages	Theo. MH+ [Da]	Found in Sample: [S1] F1: Sample	Found in Sample: [S2] F2: Sample	Found in Sample: [S3] F3: Sample	Found in Sample: [S4] F4: Sample	Found in Sample: [S5] F5: Sample	Found in Sample: [S6] F6: Sample	Found in Sample: [S7] F7: Sample	Found in Sample: [S8] F8: Sample	Found in Sample: [S9] F9: Sample	Found in Sample: [S10] F10: Sample	Found in Sample: [S11] F11: Sample	Found in Sample: [S12] F12: Sample	Found in Sample: [S13] F13: Sample	Found in Sample: [S14] F14: Sample	Found in Sample: [S15] F15: Sample	Found in Sample: [S16] F16: Sample	Found in Sample: [S17] F17: Sample	Found in Sample: [S18] F18: Sample	Found in Sample: [S19] F19: Sample	Found in Sample: [S20] F20: Sample	Found in Sample: [S21] F21: Sample	Found in Sample: [S22] F22: Sample	Found in Sample: [S23] F23: Sample	Found in Sample: [S24] F24: Sample	Found in Sample: [S25] F25: Sample	Found in Sample: [S26] F26: Sample	Found in Sample: [S27] F27: Sample	Found in Sample: [S28] F28: Sample	Found in Sample: [S29] F29: Sample	Found in Sample: [S30] F30: Sample	Found in Sample: [S31] F31: Sample	Found in Sample: [S32] F32: Sample	Found in Sample: [S33] F33: Sample	Found in Sample: [S34] F34: Sample	Found in Sample: [S35] F35: Sample	Confidence (by Search Engine): Sequest HT	Percolator q-Value (by Search Engine): Sequest HT
	FALSE	High	DGVLDSVTDQDSK		1.53975e-05	0.000218018	2	11	2	A0A142BM04; A0A0G2JZW1	0	1378.63	Not Found	Not Found	Not Found	Not Found	Not Found	Not Found	Not Found	Not Found	Not Found	Not Found	Not Found	Not Found	Not Found	Not Found	Not Found	Not Found	Not Found	Not Found	Not Found	Not Found	Not Found	Not Found	Not Found	Not Found	Not Found	Not Found	Not Found	Not Found	Not Found	Not Found	Not Found	Not Found	Not Found	High	Not Found	High	5.589e-05
	FALSE	High	FSGSGSGTDFTLTIR		4.4224e-06	0.000218018	4	5	2	A0A0G2JXF0; A0A0G2JW41; A0A142BM04; A0A0G2K3L5	0	1545.75	Not Found	Not Found	Not Found	Not Found	Not Found	Not Found	Not Found	Not Found	Not Found	Not Found	Not Found	Not Found	Not Found	Not Found	Not Found	Not Found	Not Found	Not Found	Not Found	Not Found	Not Found	Not Found	Not Found	Not Found	Not Found	Not Found	Not Found	Not Found	Not Found	Not Found	Not Found	Not Found	Not Found	High	Not Found	High	5.589e-05
	FALSE	High	RDGVLDSVTDQDSK		0.0555231	0.00166618	2	9	1	A0A142BM04; A0A0G2JZW1	1	1534.73	Not Found	Not Found	Not Found	Not Found	Not Found	Not Found	Not Found	Not Found	Not Found	Not Found	Not Found	Not Found	Not Found	Not Found	Not Found	Not Found	Not Found	Not Found	Not Found	Not Found	Not Found	Not Found	Not Found	Not Found	Not Found	Not Found	Not Found	Not Found	Not Found	Not Found	Not Found	Not Found	Not Found	High	Not Found	High	0.0003916
	FALSE	Low	RDGVLDSVTDQDSKDST		0.97751	0.784507	1	1	1	A0A142BM04	2	1837.84	Not Found	Not Found	Not Found	Not Found	Not Found	Not Found	Not Found	Not Found	Not Found	Not Found	Not Found	Not Found	Not Found	Not Found	Not Found	Not Found	Not Found	Not Found	Not Found	Not Found	Not Found	Not Found	Not Found	Not Found	Not Found	Not Found	Not Found	Not Found	Not Found	Low	Not Found	Not Found	Not Found	Not Found	Not Found	Low	0.6972
	FALSE	Low	YLAWYQQKPGKANK		0.893942	0.66011	3	4	1	A0A0G2JXF0; A0A142BM04; A0A0G2K3L5	1	1694.9	Low	Not Found	Not Found	Not Found	Not Found	Not Found	Not Found	Not Found	Not Found	Not Found	Not Found	Not Found	Not Found	Not Found	Not Found	Not Found	Not Found	Not Found	Not Found	Not Found	Not Found	Not Found	Not Found	Not Found	Not Found	Not Found	Not Found	Not Found	Not Found	Not Found	Not Found	Not Found	Not Found	Not Found	Not Found	Low	0.527
	FALSE	Low	YLAWYQQKPGKANKLLIYEGSTLQSGIPSR		1	0.909668	1	1	1	A0A142BM04	2	3409.83	Not Found	Not Found	Not Found	Not Found	Not Found	Not Found	Not Found	Not Found	Not Found	Not Found	Not Found	Not Found	Not Found	Not Found	Not Found	Low	Not Found	Not Found	Not Found	Not Found	Not Found	Not Found	Not Found	Not Found	Not Found	Not Found	Not Found	Not Found	Not Found	Not Found	Not Found	Not Found	Not Found	Not Found	Not Found	Low	0.8986
FALSE	High	Master Protein	D4ACR1	Ig-like domain-containing protein OS=Rattus norvegicus OX=10116 PE=1 SV=2	0	16.12	55	7	21	2	121	13.7	7.81	6.52	7	Not Found	Not Found	Not Found	Not Found	Not Found	Not Found	Not Found	Not Found	Not Found	Not Found	Not Found	Not Found	Not Found	Not Found	Not Found	Not Found	Not Found	Not Found	Not Found	Not Found	Not Found	Not Found	Not Found	Not Found	Not Found	Not Found	Not Found	Not Found	Not Found	Not Found	High	Not Found	Not Found	Not Found
	Checked	Confidence	Sequence	Modifications	Qvality PEP	Qvality q-value	# Protein Groups	# Proteins	# PSMs	Master Protein Accessions	# Missed Cleavages	Theo. MH+ [Da]	Found in Sample: [S1] F1: Sample	Found in Sample: [S2] F2: Sample	Found in Sample: [S3] F3: Sample	Found in Sample: [S4] F4: Sample	Found in Sample: [S5] F5: Sample	Found in Sample: [S6] F6: Sample	Found in Sample: [S7] F7: Sample	Found in Sample: [S8] F8: Sample	Found in Sample: [S9] F9: Sample	Found in Sample: [S10] F10: Sample	Found in Sample: [S11] F11: Sample	Found in Sample: [S12] F12: Sample	Found in Sample: [S13] F13: Sample	Found in Sample: [S14] F14: Sample	Found in Sample: [S15] F15: Sample	Found in Sample: [S16] F16: Sample	Found in Sample: [S17] F17: Sample	Found in Sample: [S18] F18: Sample	Found in Sample: [S19] F19: Sample	Found in Sample: [S20] F20: Sample	Found in Sample: [S21] F21: Sample	Found in Sample: [S22] F22: Sample	Found in Sample: [S23] F23: Sample	Found in Sample: [S24] F24: Sample	Found in Sample: [S25] F25: Sample	Found in Sample: [S26] F26: Sample	Found in Sample: [S27] F27: Sample	Found in Sample: [S28] F28: Sample	Found in Sample: [S29] F29: Sample	Found in Sample: [S30] F30: Sample	Found in Sample: [S31] F31: Sample	Found in Sample: [S32] F32: Sample	Found in Sample: [S33] F33: Sample	Found in Sample: [S34] F34: Sample	Found in Sample: [S35] F35: Sample	Confidence (by Search Engine): Sequest HT	Percolator q-Value (by Search Engine): Sequest HT
	FALSE	Low	ANDYSTVYSASVK		0.690757	0.340141	2	3	1	RatNor_2_chr6; D4ACR1	0	1404.66	Not Found	Not Found	Not Found	Not Found	Not Found	Not Found	Not Found	Not Found	Not Found	Not Found	Not Found	Not Found	Not Found	Not Found	Not Found	Not Found	Not Found	Not Found	Not Found	Not Found	Not Found	Not Found	Not Found	Not Found	Not Found	Not Found	Not Found	Not Found	Not Found	Not Found	Low	Not Found	Not Found	Not Found	Not Found	Low	0.1878
	FALSE	High	GLEWIAASR		0.00503887	0.000218018	2	4	2	RatNor_1_chr6; D4ACR1	0	1002.54	Not Found	Not Found	Not Found	Not Found	Not Found	Not Found	Not Found	Not Found	Not Found	Not Found	Not Found	Not Found	Not Found	Not Found	Not Found	Not Found	Not Found	Not Found	Not Found	Not Found	Not Found	Not Found	Not Found	Not Found	Not Found	Not Found	Not Found	Not Found	Not Found	Not Found	High	Not Found	Not Found	Not Found	Not Found	High	5.589e-05
	FALSE	High	LVEYGGGLVQPGASLR		2.44686e-05	0.000218018	1	2	2	D4ACR1	0	1615.88	Not Found	Not Found	Not Found	Not Found	Not Found	Not Found	Not Found	Not Found	Not Found	Not Found	Not Found	Not Found	Not Found	Not Found	Not Found	Not Found	Not Found	Not Found	Not Found	Not Found	Not Found	Not Found	Not Found	Not Found	Not Found	Not Found	Not Found	Not Found	Not Found	Not Found	High	Not Found	Not Found	Not Found	Not Found	High	5.589e-05
	FALSE	High	NKANDYSTVYSASVK		0.151237	0.00977808	2	3	1	RatNor_2_chr6; D4ACR1	1	1646.8	Not Found	Not Found	Not Found	Not Found	Not Found	Not Found	Not Found	Not Found	Not Found	Not Found	Not Found	Not Found	Not Found	Not Found	Not Found	Not Found	Not Found	Not Found	Not Found	Not Found	Not Found	Not Found	Not Found	Not Found	Not Found	Not Found	Not Found	Not Found	Not Found	Not Found	High	Not Found	Not Found	Not Found	Not Found	High	0.002868
	FALSE	Low	QAPGKGLEWIAASR		1	0.84297	2	4	10	RatNor_1_chr6; D4ACR1	1	1483.8	Not Found	Low	Not Found	Low	Not Found	Not Found	Not Found	Low	Not Found	Not Found	Not Found	Not Found	Not Found	Not Found	Not Found	Not Found	Not Found	Not Found	Low	Low	Low	Low	Low	Not Found	Not Found	Not Found	Not Found	Not Found	Low	Not Found	Not Found	Not Found	Not Found	Not Found	Low	Low	0.776
	FALSE	Low	QAPGKGLEWIAASRNK		1	0.85485	2	4	4	RatNor_1_chr6; D4ACR1	2	1725.94	Not Found	Not Found	Not Found	Not Found	Not Found	Not Found	Not Found	Not Found	Not Found	Low	Not Found	Not Found	Not Found	Not Found	Not Found	Not Found	Low	Not Found	Not Found	Not Found	Not Found	Not Found	Not Found	Not Found	Not Found	Not Found	Not Found	Not Found	Not Found	Not Found	Not Found	Not Found	Not Found	Not Found	Not Found	Low	0.7937
	FALSE	High	SILYLQMNTLKPEDTAIYYCAR	1xCarbamidomethyl [C20]; 1xOxidation [M7]	0.000735153	0.000218018	1	2	1	D4ACR1	0	2679.32	Not Found	Not Found	Not Found	Not Found	Not Found	Not Found	Not Found	Not Found	Not Found	Not Found	Not Found	Not Found	Not Found	Not Found	Not Found	Not Found	Not Found	Not Found	Not Found	Not Found	Not Found	Not Found	Not Found	Not Found	Not Found	Not Found	Not Found	Not Found	Not Found	Not Found	High	Not Found	Not Found	Not Found	Not Found	High	5.589e-05
FALSE	High	Master Protein	A0A0G2K3A6	Ig-like domain-containing protein OS=Rattus norvegicus OX=10116 PE=4 SV=1	0	14.529	84	5	12	1	110	12.2	7.96	5.8	5	Not Found	Not Found	Not Found	Not Found	Not Found	Not Found	Not Found	Not Found	Not Found	Low	Not Found	Not Found	Not Found	Not Found	Not Found	Not Found	Not Found	Not Found	Not Found	Not Found	Not Found	Not Found	Not Found	Not Found	Not Found	Not Found	Not Found	Not Found	Not Found	Not Found	Not Found	Not Found	Not Found	Not Found
	Checked	Confidence	Sequence	Modifications	Qvality PEP	Qvality q-value	# Protein Groups	# Proteins	# PSMs	Master Protein Accessions	# Missed Cleavages	Theo. MH+ [Da]	Found in Sample: [S1] F1: Sample	Found in Sample: [S2] F2: Sample	Found in Sample: [S3] F3: Sample	Found in Sample: [S4] F4: Sample	Found in Sample: [S5] F5: Sample	Found in Sample: [S6] F6: Sample	Found in Sample: [S7] F7: Sample	Found in Sample: [S8] F8: Sample	Found in Sample: [S9] F9: Sample	Found in Sample: [S10] F10: Sample	Found in Sample: [S11] F11: Sample	Found in Sample: [S12] F12: Sample	Found in Sample: [S13] F13: Sample	Found in Sample: [S14] F14: Sample	Found in Sample: [S15] F15: Sample	Found in Sample: [S16] F16: Sample	Found in Sample: [S17] F17: Sample	Found in Sample: [S18] F18: Sample	Found in Sample: [S19] F19: Sample	Found in Sample: [S20] F20: Sample	Found in Sample: [S21] F21: Sample	Found in Sample: [S22] F22: Sample	Found in Sample: [S23] F23: Sample	Found in Sample: [S24] F24: Sample	Found in Sample: [S25] F25: Sample	Found in Sample: [S26] F26: Sample	Found in Sample: [S27] F27: Sample	Found in Sample: [S28] F28: Sample	Found in Sample: [S29] F29: Sample	Found in Sample: [S30] F30: Sample	Found in Sample: [S31] F31: Sample	Found in Sample: [S32] F32: Sample	Found in Sample: [S33] F33: Sample	Found in Sample: [S34] F34: Sample	Found in Sample: [S35] F35: Sample	Confidence (by Search Engine): Sequest HT	Percolator q-Value (by Search Engine): Sequest HT
	FALSE	High	EVQLVESGGGLVQPGR		7.88679e-08	0.000218018	12	20	4	RatNor_1_chr6; RatNor_1_chr6; AABR03048675; RatNor_1_chr6; RatNor_1_chr6; A0A0G2JUY4; A0A0G2K290; A0A0G2K3A6; RatNor_1_chr6; RatNor_1_chr6; AABR03049836; RatNor_1_chr6	0	1624.87	Not Found	Not Found	Not Found	Not Found	Not Found	Not Found	Not Found	Not Found	Not Found	Not Found	Not Found	Not Found	Not Found	Not Found	Not Found	Not Found	Not Found	Not Found	Not Found	Not Found	Not Found	Not Found	Not Found	Not Found	Not Found	Not Found	Not Found	Not Found	Not Found	Low	High	Medium	Not Found	Not Found	Not Found	High	5.589e-05
	FALSE	Low	GLEWVASISPSGGSTYYR		0.957415	0.754355	2	8	1	A0A0G2K477; A0A0G2K3A6	0	1929.93	Not Found	Not Found	Not Found	Not Found	Not Found	Not Found	Not Found	Not Found	Not Found	Not Found	Not Found	Not Found	Not Found	Not Found	Not Found	Not Found	Low	Not Found	Not Found	Not Found	Not Found	Not Found	Not Found	Not Found	Not Found	Not Found	Not Found	Not Found	Not Found	Not Found	Not Found	Not Found	Not Found	Not Found	Not Found	Low	0.6552
	FALSE	Low	LSCAASGFTFSNYGMHWIRQAPTK	1xCarbamidomethyl [C3]	0.899314	0.668654	2	9	3	A0A0G2K477; A0A0G2K3A6	1	2730.29	Not Found	Not Found	Not Found	Not Found	Not Found	Not Found	Not Found	Not Found	Not Found	Not Found	Not Found	Not Found	Not Found	Not Found	Not Found	Not Found	Not Found	Not Found	Not Found	Not Found	Not Found	Low	Not Found	Not Found	Low	Not Found	Not Found	Not Found	Not Found	Not Found	Not Found	Low	Not Found	Not Found	Not Found	Low	0.5393
	FALSE	Low	LSCAASGFTFSNYGMHWIRQAPTK	1xCarbamidomethyl [C3]; 1xOxidation [M15]	1	0.886313	2	9	2	A0A0G2K477; A0A0G2K3A6	1	2746.29	Not Found	Not Found	Not Found	Not Found	Not Found	Low	Not Found	Not Found	Not Found	Not Found	Not Found	Not Found	Not Found	Not Found	Not Found	Not Found	Not Found	Not Found	Not Found	Not Found	Not Found	Not Found	Not Found	Not Found	Not Found	Not Found	Not Found	Not Found	Not Found	Not Found	Not Found	Not Found	Not Found	Low	Not Found	Low	0.8459
	FALSE	Low	SEDTATYYCATDTSLYSFIYMLW	1xCarbamidomethyl [C9]	0.783796	0.474485	1	1	1	A0A0G2K3A6	0	2801.2	Not Found	Not Found	Not Found	Not Found	Not Found	Not Found	Not Found	Not Found	Not Found	Low	Not Found	Not Found	Not Found	Not Found	Not Found	Not Found	Not Found	Not Found	Not Found	Not Found	Not Found	Not Found	Not Found	Not Found	Not Found	Not Found	Not Found	Not Found	Not Found	Not Found	Not Found	Not Found	Not Found	Not Found	Not Found	Low	0.3119
	FALSE	High	STLYLQMDSLR	1xOxidation [M7]	0.00173386	0.000218018	10	23	1	Q5M7V3; RatNor_1_chr6; M0RBL2; AABR03048675; A0A0G2K477; RatNor_1_chr6; A0A0G2K290; A0A0G2K3A6; F8SQR6; A0A0G2K304	0	1342.67	Not Found	Not Found	Not Found	Not Found	Not Found	Not Found	Not Found	Not Found	Not Found	Not Found	Not Found	Not Found	Not Found	Not Found	Not Found	Not Found	Not Found	Not Found	Not Found	Not Found	Not Found	Not Found	Not Found	Not Found	Not Found	Not Found	Not Found	Not Found	Not Found	Not Found	High	Not Found	Not Found	Not Found	Not Found	High	5.589e-05
FALSE	High	Master Protein	AABR03048675	IGHV5S11X01 Rattus norvegicus_BN/SsNHsdMCW|F|V-REGION|47484..47779|296 nt|1| | ||98 AA|98+0=98| | |	0	14.455	39	3	6	1	98	10.8	8.85	5.8	3	Not Found	Not Found	Not Found	Not Found	Not Found	Not Found	Not Found	Not Found	Not Found	Not Found	Not Found	Not Found	Not Found	Not Found	Low	Not Found	Not Found	Not Found	Not Found	Not Found	Not Found	Not Found	Not Found	Not Found	Not Found	Not Found	Not Found	Not Found	Not Found	Not Found	Not Found	Not Found	Not Found	Not Found
	Checked	Confidence	Sequence	Modifications	Qvality PEP	Qvality q-value	# Protein Groups	# Proteins	# PSMs	Master Protein Accessions	# Missed Cleavages	Theo. MH+ [Da]	Found in Sample: [S1] F1: Sample	Found in Sample: [S2] F2: Sample	Found in Sample: [S3] F3: Sample	Found in Sample: [S4] F4: Sample	Found in Sample: [S5] F5: Sample	Found in Sample: [S6] F6: Sample	Found in Sample: [S7] F7: Sample	Found in Sample: [S8] F8: Sample	Found in Sample: [S9] F9: Sample	Found in Sample: [S10] F10: Sample	Found in Sample: [S11] F11: Sample	Found in Sample: [S12] F12: Sample	Found in Sample: [S13] F13: Sample	Found in Sample: [S14] F14: Sample	Found in Sample: [S15] F15: Sample	Found in Sample: [S16] F16: Sample	Found in Sample: [S17] F17: Sample	Found in Sample: [S18] F18: Sample	Found in Sample: [S19] F19: Sample	Found in Sample: [S20] F20: Sample	Found in Sample: [S21] F21: Sample	Found in Sample: [S22] F22: Sample	Found in Sample: [S23] F23: Sample	Found in Sample: [S24] F24: Sample	Found in Sample: [S25] F25: Sample	Found in Sample: [S26] F26: Sample	Found in Sample: [S27] F27: Sample	Found in Sample: [S28] F28: Sample	Found in Sample: [S29] F29: Sample	Found in Sample: [S30] F30: Sample	Found in Sample: [S31] F31: Sample	Found in Sample: [S32] F32: Sample	Found in Sample: [S33] F33: Sample	Found in Sample: [S34] F34: Sample	Found in Sample: [S35] F35: Sample	Confidence (by Search Engine): Sequest HT	Percolator q-Value (by Search Engine): Sequest HT
	FALSE	High	EVQLVESGGGLVQPGR		7.88679e-08	0.000218018	12	20	4	RatNor_1_chr6; RatNor_1_chr6; AABR03048675; RatNor_1_chr6; RatNor_1_chr6; A0A0G2JUY4; A0A0G2K290; A0A0G2K3A6; RatNor_1_chr6; RatNor_1_chr6; AABR03049836; RatNor_1_chr6	0	1624.87	Not Found	Not Found	Not Found	Not Found	Not Found	Not Found	Not Found	Not Found	Not Found	Not Found	Not Found	Not Found	Not Found	Not Found	Not Found	Not Found	Not Found	Not Found	Not Found	Not Found	Not Found	Not Found	Not Found	Not Found	Not Found	Not Found	Not Found	Not Found	Not Found	Low	High	Medium	Not Found	Not Found	Not Found	High	5.589e-05
	FALSE	High	STLYLQMDSLR	1xOxidation [M7]	0.00173386	0.000218018	10	23	1	Q5M7V3; RatNor_1_chr6; M0RBL2; AABR03048675; A0A0G2K477; RatNor_1_chr6; A0A0G2K290; A0A0G2K3A6; F8SQR6; A0A0G2K304	0	1342.67	Not Found	Not Found	Not Found	Not Found	Not Found	Not Found	Not Found	Not Found	Not Found	Not Found	Not Found	Not Found	Not Found	Not Found	Not Found	Not Found	Not Found	Not Found	Not Found	Not Found	Not Found	Not Found	Not Found	Not Found	Not Found	Not Found	Not Found	Not Found	Not Found	Not Found	High	Not Found	Not Found	Not Found	Not Found	High	5.589e-05
	FALSE	Low	STLYLQMDSLRSEETATYYCAR	1xCarbamidomethyl [C20]	0.774879	0.45738	1	1	1	AABR03048675	1	2658.22	Not Found	Not Found	Not Found	Not Found	Not Found	Not Found	Not Found	Not Found	Not Found	Not Found	Not Found	Not Found	Not Found	Not Found	Low	Not Found	Not Found	Not Found	Not Found	Not Found	Not Found	Not Found	Not Found	Not Found	Not Found	Not Found	Not Found	Not Found	Not Found	Not Found	Not Found	Not Found	Not Found	Not Found	Not Found	Low	0.2973
FALSE	High	Master Protein	RatNor_1_chr6	IGHV5-27X01 Rattus norvegicus_BN; Sprague-Dawley|F|V-REGION|480565..480860|296 nt|1| | | |98 AA|98+0=98| |rev-compl|	0	14.357	43	3	6	1	98	10.8	8.44	5.8	3	Not Found	Not Found	Not Found	Low	Not Found	Not Found	Not Found	Not Found	Not Found	Not Found	Not Found	Not Found	Not Found	Not Found	Not Found	Not Found	Not Found	Not Found	Not Found	Not Found	Not Found	Not Found	Not Found	Not Found	Not Found	Not Found	Not Found	Not Found	Not Found	Not Found	Not Found	Not Found	Not Found	Not Found
	Checked	Confidence	Sequence	Modifications	Qvality PEP	Qvality q-value	# Protein Groups	# Proteins	# PSMs	Master Protein Accessions	# Missed Cleavages	Theo. MH+ [Da]	Found in Sample: [S1] F1: Sample	Found in Sample: [S2] F2: Sample	Found in Sample: [S3] F3: Sample	Found in Sample: [S4] F4: Sample	Found in Sample: [S5] F5: Sample	Found in Sample: [S6] F6: Sample	Found in Sample: [S7] F7: Sample	Found in Sample: [S8] F8: Sample	Found in Sample: [S9] F9: Sample	Found in Sample: [S10] F10: Sample	Found in Sample: [S11] F11: Sample	Found in Sample: [S12] F12: Sample	Found in Sample: [S13] F13: Sample	Found in Sample: [S14] F14: Sample	Found in Sample: [S15] F15: Sample	Found in Sample: [S16] F16: Sample	Found in Sample: [S17] F17: Sample	Found in Sample: [S18] F18: Sample	Found in Sample: [S19] F19: Sample	Found in Sample: [S20] F20: Sample	Found in Sample: [S21] F21: Sample	Found in Sample: [S22] F22: Sample	Found in Sample: [S23] F23: Sample	Found in Sample: [S24] F24: Sample	Found in Sample: [S25] F25: Sample	Found in Sample: [S26] F26: Sample	Found in Sample: [S27] F27: Sample	Found in Sample: [S28] F28: Sample	Found in Sample: [S29] F29: Sample	Found in Sample: [S30] F30: Sample	Found in Sample: [S31] F31: Sample	Found in Sample: [S32] F32: Sample	Found in Sample: [S33] F33: Sample	Found in Sample: [S34] F34: Sample	Found in Sample: [S35] F35: Sample	Confidence (by Search Engine): Sequest HT	Percolator q-Value (by Search Engine): Sequest HT
	FALSE	Low	DNAKSTLYLQMDSLRSEDTATYYCTT	1xCarbamidomethyl [C24]; 1xOxidation [M11]	0.984089	0.797773	1	1	1	RatNor_1_chr6	2	3063.36	Not Found	Not Found	Not Found	Low	Not Found	Not Found	Not Found	Not Found	Not Found	Not Found	Not Found	Not Found	Not Found	Not Found	Not Found	Not Found	Not Found	Not Found	Not Found	Not Found	Not Found	Not Found	Not Found	Not Found	Not Found	Not Found	Not Found	Not Found	Not Found	Not Found	Not Found	Not Found	Not Found	Not Found	Not Found	Low	0.7129
	FALSE	High	EVQLVESGGGLVQPGR		7.88679e-08	0.000218018	12	20	4	RatNor_1_chr6; RatNor_1_chr6; AABR03048675; RatNor_1_chr6; RatNor_1_chr6; A0A0G2JUY4; A0A0G2K290; A0A0G2K3A6; RatNor_1_chr6; RatNor_1_chr6; AABR03049836; RatNor_1_chr6	0	1624.87	Not Found	Not Found	Not Found	Not Found	Not Found	Not Found	Not Found	Not Found	Not Found	Not Found	Not Found	Not Found	Not Found	Not Found	Not Found	Not Found	Not Found	Not Found	Not Found	Not Found	Not Found	Not Found	Not Found	Not Found	Not Found	Not Found	Not Found	Not Found	Not Found	Low	High	Medium	Not Found	Not Found	Not Found	High	5.589e-05
	FALSE	High	STLYLQMDSLR	1xOxidation [M7]	0.00173386	0.000218018	10	23	1	Q5M7V3; RatNor_1_chr6; M0RBL2; AABR03048675; A0A0G2K477; RatNor_1_chr6; A0A0G2K290; A0A0G2K3A6; F8SQR6; A0A0G2K304	0	1342.67	Not Found	Not Found	Not Found	Not Found	Not Found	Not Found	Not Found	Not Found	Not Found	Not Found	Not Found	Not Found	Not Found	Not Found	Not Found	Not Found	Not Found	Not Found	Not Found	Not Found	Not Found	Not Found	Not Found	Not Found	Not Found	Not Found	Not Found	Not Found	Not Found	Not Found	High	Not Found	Not Found	Not Found	Not Found	High	5.589e-05
FALSE	High	Master Protein	RatNor_1_chr6	IGHV5-17X01 Rattus norvegicus_BN; Sprague-Dawley|F|V-REGION|212476..212771|296 nt|1| | | |98 AA|98+0=98| |rev-compl|	0	14.343	54	4	7	1	98	10.9	8.44	5.8	4	Not Found	Not Found	Not Found	Not Found	Not Found	Not Found	Not Found	Not Found	Not Found	Not Found	Not Found	Not Found	Not Found	Not Found	Not Found	Not Found	Not Found	Not Found	Not Found	Not Found	Not Found	Not Found	Not Found	Not Found	Not Found	Low	Not Found	Not Found	Not Found	Not Found	Not Found	Not Found	Not Found	Not Found
	Checked	Confidence	Sequence	Modifications	Qvality PEP	Qvality q-value	# Protein Groups	# Proteins	# PSMs	Master Protein Accessions	# Missed Cleavages	Theo. MH+ [Da]	Found in Sample: [S1] F1: Sample	Found in Sample: [S2] F2: Sample	Found in Sample: [S3] F3: Sample	Found in Sample: [S4] F4: Sample	Found in Sample: [S5] F5: Sample	Found in Sample: [S6] F6: Sample	Found in Sample: [S7] F7: Sample	Found in Sample: [S8] F8: Sample	Found in Sample: [S9] F9: Sample	Found in Sample: [S10] F10: Sample	Found in Sample: [S11] F11: Sample	Found in Sample: [S12] F12: Sample	Found in Sample: [S13] F13: Sample	Found in Sample: [S14] F14: Sample	Found in Sample: [S15] F15: Sample	Found in Sample: [S16] F16: Sample	Found in Sample: [S17] F17: Sample	Found in Sample: [S18] F18: Sample	Found in Sample: [S19] F19: Sample	Found in Sample: [S20] F20: Sample	Found in Sample: [S21] F21: Sample	Found in Sample: [S22] F22: Sample	Found in Sample: [S23] F23: Sample	Found in Sample: [S24] F24: Sample	Found in Sample: [S25] F25: Sample	Found in Sample: [S26] F26: Sample	Found in Sample: [S27] F27: Sample	Found in Sample: [S28] F28: Sample	Found in Sample: [S29] F29: Sample	Found in Sample: [S30] F30: Sample	Found in Sample: [S31] F31: Sample	Found in Sample: [S32] F32: Sample	Found in Sample: [S33] F33: Sample	Found in Sample: [S34] F34: Sample	Found in Sample: [S35] F35: Sample	Confidence (by Search Engine): Sequest HT	Percolator q-Value (by Search Engine): Sequest HT
	FALSE	High	EVQLVESGGGLVQPGR		7.88679e-08	0.000218018	12	20	4	RatNor_1_chr6; RatNor_1_chr6; AABR03048675; RatNor_1_chr6; RatNor_1_chr6; A0A0G2JUY4; A0A0G2K290; A0A0G2K3A6; RatNor_1_chr6; RatNor_1_chr6; AABR03049836; RatNor_1_chr6	0	1624.87	Not Found	Not Found	Not Found	Not Found	Not Found	Not Found	Not Found	Not Found	Not Found	Not Found	Not Found	Not Found	Not Found	Not Found	Not Found	Not Found	Not Found	Not Found	Not Found	Not Found	Not Found	Not Found	Not Found	Not Found	Not Found	Not Found	Not Found	Not Found	Not Found	Low	High	Medium	Not Found	Not Found	Not Found	High	5.589e-05
	FALSE	Low	EVQLVESGGGLVQPGRSLKFSCAASGFTFSDYAMAWVR	1xCarbamidomethyl [C22]; 1xOxidation [M34]	1	0.892599	1	1	1	RatNor_1_chr6	2	4124	Not Found	Not Found	Not Found	Not Found	Not Found	Not Found	Not Found	Not Found	Not Found	Not Found	Not Found	Not Found	Not Found	Not Found	Not Found	Not Found	Not Found	Not Found	Not Found	Not Found	Not Found	Not Found	Not Found	Not Found	Not Found	Low	Not Found	Not Found	Not Found	Not Found	Not Found	Not Found	Not Found	Not Found	Not Found	Low	0.8611
	FALSE	Low	FSCAASGFTFSDYAMAWVRQAPK	1xCarbamidomethyl [C3]	1	0.892009	2	2	1	RatNor_1_chr6; M0RBL2	1	2598.19	Not Found	Not Found	Not Found	Not Found	Not Found	Not Found	Not Found	Not Found	Not Found	Not Found	Not Found	Not Found	Not Found	Not Found	Not Found	Not Found	Low	Not Found	Not Found	Not Found	Not Found	Not Found	Not Found	Not Found	Not Found	Not Found	Not Found	Not Found	Not Found	Not Found	Not Found	Not Found	Not Found	Not Found	Not Found	Low	0.8602
	FALSE	High	STLYLQMDSLR	1xOxidation [M7]	0.00173386	0.000218018	10	23	1	Q5M7V3; RatNor_1_chr6; M0RBL2; AABR03048675; A0A0G2K477; RatNor_1_chr6; A0A0G2K290; A0A0G2K3A6; F8SQR6; A0A0G2K304	0	1342.67	Not Found	Not Found	Not Found	Not Found	Not Found	Not Found	Not Found	Not Found	Not Found	Not Found	Not Found	Not Found	Not Found	Not Found	Not Found	Not Found	Not Found	Not Found	Not Found	Not Found	Not Found	Not Found	Not Found	Not Found	Not Found	Not Found	Not Found	Not Found	Not Found	Not Found	High	Not Found	Not Found	Not Found	Not Found	High	5.589e-05
FALSE	High	Master Protein	A0A0G2K290	Ig-like domain-containing protein OS=Rattus norvegicus OX=10116 PE=4 SV=1	0	14.343	44	3	6	1	124	13.9	8.16	5.8	3	Not Found	Not Found	Not Found	Not Found	Not Found	Not Found	Not Found	Not Found	Not Found	Not Found	Not Found	Not Found	Not Found	Not Found	Not Found	Not Found	Not Found	Not Found	Low	Not Found	Not Found	Not Found	Not Found	Not Found	Not Found	Not Found	Not Found	Not Found	Not Found	Not Found	Not Found	Not Found	Not Found	Not Found
	Checked	Confidence	Sequence	Modifications	Qvality PEP	Qvality q-value	# Protein Groups	# Proteins	# PSMs	Master Protein Accessions	# Missed Cleavages	Theo. MH+ [Da]	Found in Sample: [S1] F1: Sample	Found in Sample: [S2] F2: Sample	Found in Sample: [S3] F3: Sample	Found in Sample: [S4] F4: Sample	Found in Sample: [S5] F5: Sample	Found in Sample: [S6] F6: Sample	Found in Sample: [S7] F7: Sample	Found in Sample: [S8] F8: Sample	Found in Sample: [S9] F9: Sample	Found in Sample: [S10] F10: Sample	Found in Sample: [S11] F11: Sample	Found in Sample: [S12] F12: Sample	Found in Sample: [S13] F13: Sample	Found in Sample: [S14] F14: Sample	Found in Sample: [S15] F15: Sample	Found in Sample: [S16] F16: Sample	Found in Sample: [S17] F17: Sample	Found in Sample: [S18] F18: Sample	Found in Sample: [S19] F19: Sample	Found in Sample: [S20] F20: Sample	Found in Sample: [S21] F21: Sample	Found in Sample: [S22] F22: Sample	Found in Sample: [S23] F23: Sample	Found in Sample: [S24] F24: Sample	Found in Sample: [S25] F25: Sample	Found in Sample: [S26] F26: Sample	Found in Sample: [S27] F27: Sample	Found in Sample: [S28] F28: Sample	Found in Sample: [S29] F29: Sample	Found in Sample: [S30] F30: Sample	Found in Sample: [S31] F31: Sample	Found in Sample: [S32] F32: Sample	Found in Sample: [S33] F33: Sample	Found in Sample: [S34] F34: Sample	Found in Sample: [S35] F35: Sample	Confidence (by Search Engine): Sequest HT	Percolator q-Value (by Search Engine): Sequest HT
	FALSE	High	EVQLVESGGGLVQPGR		7.88679e-08	0.000218018	12	20	4	RatNor_1_chr6; RatNor_1_chr6; AABR03048675; RatNor_1_chr6; RatNor_1_chr6; A0A0G2JUY4; A0A0G2K290; A0A0G2K3A6; RatNor_1_chr6; RatNor_1_chr6; AABR03049836; RatNor_1_chr6	0	1624.87	Not Found	Not Found	Not Found	Not Found	Not Found	Not Found	Not Found	Not Found	Not Found	Not Found	Not Found	Not Found	Not Found	Not Found	Not Found	Not Found	Not Found	Not Found	Not Found	Not Found	Not Found	Not Found	Not Found	Not Found	Not Found	Not Found	Not Found	Not Found	Not Found	Low	High	Medium	Not Found	Not Found	Not Found	High	5.589e-05
	FALSE	Low	SLKLSCAASGFTFSNYDMAWVRQAPTK	1xCarbamidomethyl [C6]	1	0.891191	1	4	1	A0A0G2K290	2	3036.47	Not Found	Not Found	Not Found	Not Found	Not Found	Not Found	Not Found	Not Found	Not Found	Not Found	Not Found	Not Found	Not Found	Not Found	Not Found	Not Found	Not Found	Not Found	Low	Not Found	Not Found	Not Found	Not Found	Not Found	Not Found	Not Found	Not Found	Not Found	Not Found	Not Found	Not Found	Not Found	Not Found	Not Found	Not Found	Low	0.8582
	FALSE	High	STLYLQMDSLR	1xOxidation [M7]	0.00173386	0.000218018	10	23	1	Q5M7V3; RatNor_1_chr6; M0RBL2; AABR03048675; A0A0G2K477; RatNor_1_chr6; A0A0G2K290; A0A0G2K3A6; F8SQR6; A0A0G2K304	0	1342.67	Not Found	Not Found	Not Found	Not Found	Not Found	Not Found	Not Found	Not Found	Not Found	Not Found	Not Found	Not Found	Not Found	Not Found	Not Found	Not Found	Not Found	Not Found	Not Found	Not Found	Not Found	Not Found	Not Found	Not Found	Not Found	Not Found	Not Found	Not Found	Not Found	Not Found	High	Not Found	Not Found	Not Found	Not Found	High	5.589e-05
FALSE	High	Master Protein	RatNor_6_chr6	IGHG1X01 Rattus norvegicus_BN; Sprague-Dawley|F|CH2|g,521535..521854|321 nt|1|+1|-1||107 AA|107+0=107| |rev-compl|	0	12.974	50	4	6	1	107	12	5.19	6.62	4	Not Found	Not Found	Not Found	Not Found	Not Found	Not Found	Not Found	Not Found	Not Found	Not Found	Not Found	Not Found	Not Found	Not Found	Not Found	Not Found	Not Found	Not Found	Not Found	Not Found	Not Found	Not Found	Not Found	Not Found	Not Found	Not Found	Not Found	Not Found	Not Found	Not Found	Not Found	Not Found	Not Found	Not Found
	Checked	Confidence	Sequence	Modifications	Qvality PEP	Qvality q-value	# Protein Groups	# Proteins	# PSMs	Master Protein Accessions	# Missed Cleavages	Theo. MH+ [Da]	Found in Sample: [S1] F1: Sample	Found in Sample: [S2] F2: Sample	Found in Sample: [S3] F3: Sample	Found in Sample: [S4] F4: Sample	Found in Sample: [S5] F5: Sample	Found in Sample: [S6] F6: Sample	Found in Sample: [S7] F7: Sample	Found in Sample: [S8] F8: Sample	Found in Sample: [S9] F9: Sample	Found in Sample: [S10] F10: Sample	Found in Sample: [S11] F11: Sample	Found in Sample: [S12] F12: Sample	Found in Sample: [S13] F13: Sample	Found in Sample: [S14] F14: Sample	Found in Sample: [S15] F15: Sample	Found in Sample: [S16] F16: Sample	Found in Sample: [S17] F17: Sample	Found in Sample: [S18] F18: Sample	Found in Sample: [S19] F19: Sample	Found in Sample: [S20] F20: Sample	Found in Sample: [S21] F21: Sample	Found in Sample: [S22] F22: Sample	Found in Sample: [S23] F23: Sample	Found in Sample: [S24] F24: Sample	Found in Sample: [S25] F25: Sample	Found in Sample: [S26] F26: Sample	Found in Sample: [S27] F27: Sample	Found in Sample: [S28] F28: Sample	Found in Sample: [S29] F29: Sample	Found in Sample: [S30] F30: Sample	Found in Sample: [S31] F31: Sample	Found in Sample: [S32] F32: Sample	Found in Sample: [S33] F33: Sample	Found in Sample: [S34] F34: Sample	Found in Sample: [S35] F35: Sample	Confidence (by Search Engine): Sequest HT	Percolator q-Value (by Search Engine): Sequest HT
	FALSE	High	DVLTITLTPK		0.00313487	0.000218018	7	14	2	Q5M7V3; A0A0G2K477; RatNor_6_chr6; RatNor_6_chr6; Q5BK05; Q5M842; Q4VBH1	0	1100.66	Not Found	Not Found	Not Found	Not Found	Not Found	Not Found	Not Found	Not Found	Not Found	Not Found	Not Found	Not Found	Not Found	Not Found	Not Found	Not Found	Not Found	Not Found	Not Found	Not Found	Not Found	Not Found	Not Found	Not Found	Not Found	Not Found	Not Found	Not Found	Not Found	Not Found	High	Not Found	Not Found	Not Found	Not Found	High	5.589e-05
	FALSE	Low	GSEVSSVFIFPPKPKDVLTITLTPK		0.81267	0.522345	1	1	1	RatNor_6_chr6	1	2700.52	Not Found	Not Found	Not Found	Not Found	Not Found	Not Found	Not Found	Not Found	Not Found	Not Found	Not Found	Not Found	Not Found	Not Found	Not Found	Not Found	Not Found	Not Found	Not Found	Not Found	Not Found	Not Found	Not Found	Not Found	Not Found	Not Found	Not Found	Not Found	Not Found	Not Found	Not Found	Not Found	Not Found	Not Found	Low	Low	0.3628
	FALSE	High	SVSELPILHQDWLNGR		0.000730628	0.000218018	3	8	1	A0A0G2K477; RatNor_6_chr6; Q4VBH1	0	1863.97	Not Found	Not Found	Not Found	Not Found	Not Found	Not Found	Not Found	Not Found	Not Found	Not Found	Not Found	Not Found	Not Found	Not Found	Not Found	Not Found	Not Found	Not Found	Not Found	Not Found	Not Found	Not Found	Not Found	Not Found	Not Found	Not Found	Not Found	Not Found	Not Found	Not Found	High	Not Found	Not Found	Not Found	Not Found	High	5.589e-05
	FALSE	High	VTSAAFPSPIEK		0.000735153	0.000218018	3	8	2	A0A0G2K477; RatNor_6_chr6; Q4VBH1	0	1246.67	Not Found	Not Found	Not Found	Not Found	Not Found	Not Found	Not Found	Not Found	Not Found	Not Found	Not Found	Not Found	Not Found	Not Found	Not Found	Not Found	Not Found	Not Found	Not Found	Not Found	Not Found	Not Found	Not Found	Not Found	Not Found	Not Found	Not Found	Not Found	Not Found	Not Found	High	Not Found	Not Found	Not Found	Not Found	High	5.589e-05
FALSE	High	Master Protein	Q5M842	IgG-2a protein OS=Rattus norvegicus OX=10116 GN=IgG-2a PE=1 SV=1	0	12.602	44	12	19	3	458	50.2	7.59	3.9	12	Low	Not Found	Not Found	Not Found	Low	Not Found	Not Found	Not Found	Not Found	Not Found	Not Found	Not Found	Not Found	Not Found	Not Found	Not Found	Not Found	Not Found	Not Found	Not Found	Not Found	Not Found	Not Found	Not Found	Not Found	Not Found	Low	Not Found	Not Found	Not Found	Low	Not Found	Not Found	Not Found
	Checked	Confidence	Sequence	Modifications	Qvality PEP	Qvality q-value	# Protein Groups	# Proteins	# PSMs	Master Protein Accessions	# Missed Cleavages	Theo. MH+ [Da]	Found in Sample: [S1] F1: Sample	Found in Sample: [S2] F2: Sample	Found in Sample: [S3] F3: Sample	Found in Sample: [S4] F4: Sample	Found in Sample: [S5] F5: Sample	Found in Sample: [S6] F6: Sample	Found in Sample: [S7] F7: Sample	Found in Sample: [S8] F8: Sample	Found in Sample: [S9] F9: Sample	Found in Sample: [S10] F10: Sample	Found in Sample: [S11] F11: Sample	Found in Sample: [S12] F12: Sample	Found in Sample: [S13] F13: Sample	Found in Sample: [S14] F14: Sample	Found in Sample: [S15] F15: Sample	Found in Sample: [S16] F16: Sample	Found in Sample: [S17] F17: Sample	Found in Sample: [S18] F18: Sample	Found in Sample: [S19] F19: Sample	Found in Sample: [S20] F20: Sample	Found in Sample: [S21] F21: Sample	Found in Sample: [S22] F22: Sample	Found in Sample: [S23] F23: Sample	Found in Sample: [S24] F24: Sample	Found in Sample: [S25] F25: Sample	Found in Sample: [S26] F26: Sample	Found in Sample: [S27] F27: Sample	Found in Sample: [S28] F28: Sample	Found in Sample: [S29] F29: Sample	Found in Sample: [S30] F30: Sample	Found in Sample: [S31] F31: Sample	Found in Sample: [S32] F32: Sample	Found in Sample: [S33] F33: Sample	Found in Sample: [S34] F34: Sample	Found in Sample: [S35] F35: Sample	Confidence (by Search Engine): Sequest HT	Percolator q-Value (by Search Engine): Sequest HT
	FALSE	High	DVLTITLTPK		0.00313487	0.000218018	7	14	2	Q5M7V3; A0A0G2K477; RatNor_6_chr6; RatNor_6_chr6; Q5BK05; Q5M842; Q4VBH1	0	1100.66	Not Found	Not Found	Not Found	Not Found	Not Found	Not Found	Not Found	Not Found	Not Found	Not Found	Not Found	Not Found	Not Found	Not Found	Not Found	Not Found	Not Found	Not Found	Not Found	Not Found	Not Found	Not Found	Not Found	Not Found	Not Found	Not Found	Not Found	Not Found	Not Found	Not Found	High	Not Found	Not Found	Not Found	Not Found	High	5.589e-05
	FALSE	Low	EEMTQSQVSITCMVKGFYPPDIYTEWKMNGQPQENYK	1xCarbamidomethyl [C12]; 1xOxidation [M3]	1	0.896224	4	6	1	Q5M7V3; RatNor_6_chr6; Q5BK05; Q5M842	2	4473.02	Not Found	Not Found	Not Found	Not Found	Not Found	Low	Not Found	Not Found	Not Found	Not Found	Not Found	Not Found	Not Found	Not Found	Not Found	Not Found	Not Found	Not Found	Not Found	Not Found	Not Found	Not Found	Not Found	Not Found	Not Found	Not Found	Not Found	Not Found	Not Found	Not Found	Not Found	Not Found	Not Found	Not Found	Not Found	Low	0.8681
	FALSE	Low	ETWQQGNTFTCSVLHEGLHNHHTEK	1xCarbamidomethyl [C11]	0.968151	0.769695	4	6	2	Q5M7V3; RatNor_6_chr6; Q5BK05; Q5M842	0	2990.36	Not Found	Not Found	Not Found	Not Found	Not Found	Not Found	Not Found	Not Found	Not Found	Not Found	Not Found	Not Found	Not Found	Not Found	Not Found	Not Found	Not Found	Not Found	Not Found	Not Found	Not Found	Not Found	Not Found	Not Found	Not Found	Not Found	Not Found	Not Found	Not Found	Not Found	Low	Not Found	Not Found	Not Found	Low	Low	0.6766
	FALSE	Low	GFYPPDIYTEWKMNGQPQENYK	1xOxidation [M13]	1	0.908228	4	6	1	Q5M7V3; RatNor_6_chr6; Q5BK05; Q5M842	1	2721.23	Not Found	Not Found	Not Found	Not Found	Not Found	Not Found	Not Found	Not Found	Not Found	Not Found	Not Found	Not Found	Not Found	Not Found	Not Found	Not Found	Not Found	Low	Not Found	Not Found	Not Found	Not Found	Not Found	Not Found	Not Found	Not Found	Not Found	Not Found	Not Found	Not Found	Not Found	Not Found	Not Found	Not Found	Not Found	Low	0.8952
	FALSE	Low	GLEWMGVMWSGGNTDYNSALKSR	2xOxidation [M5; M8]	0.747748	0.416636	1	1	1	Q5M842	1	2591.17	Not Found	Not Found	Not Found	Not Found	Low	Not Found	Not Found	Not Found	Not Found	Not Found	Not Found	Not Found	Not Found	Not Found	Not Found	Not Found	Not Found	Not Found	Not Found	Not Found	Not Found	Not Found	Not Found	Not Found	Not Found	Not Found	Not Found	Not Found	Not Found	Not Found	Not Found	Not Found	Not Found	Not Found	Not Found	Low	0.2577
	FALSE	Low	MNSLQSEDATTYYCAR	1xCarbamidomethyl [C14]; 1xOxidation [M1]	0.930859	0.715627	1	1	2	Q5M842	0	1925.8	Not Found	Not Found	Not Found	Not Found	Not Found	Not Found	Not Found	Not Found	Not Found	Not Found	Not Found	Not Found	Not Found	Not Found	Not Found	Not Found	Not Found	Not Found	Not Found	Not Found	Not Found	Not Found	Not Found	Not Found	Not Found	Not Found	Low	Not Found	Not Found	Not Found	Low	Not Found	Not Found	Not Found	Not Found	Low	0.6019
	FALSE	High	NTPPTMDTDGSYFLYSK	1xOxidation [M6]	0.00125787	0.000218018	6	14	5	Q5M7V3; A0A0G2K477; RatNor_6_chr6; Q5BK05; Q5M842; Q4VBH1	0	1952.86	Not Found	Not Found	Not Found	Not Found	Not Found	Not Found	Not Found	Not Found	Not Found	Not Found	Not Found	Not Found	Not Found	Not Found	Not Found	Not Found	Not Found	Not Found	Not Found	Not Found	Not Found	Not Found	Not Found	Not Found	Not Found	Not Found	Not Found	Not Found	Not Found	Not Found	High	Not Found	Not Found	Not Found	Not Found	High	5.589e-05
	FALSE	Low	QPPGKGLEWMGVMWSGGNTDYNSALKSR	2xOxidation [M10; M13]	1	0.880198	1	1	1	Q5M842	2	3098.45	Low	Not Found	Not Found	Not Found	Not Found	Not Found	Not Found	Not Found	Not Found	Not Found	Not Found	Not Found	Not Found	Not Found	Not Found	Not Found	Not Found	Not Found	Not Found	Not Found	Not Found	Not Found	Not Found	Not Found	Not Found	Not Found	Not Found	Not Found	Not Found	Not Found	Not Found	Not Found	Not Found	Not Found	Not Found	Low	0.8353
	FALSE	Low	SISKPEGTPRGPQVYTMAPPK		0.986545	0.801905	3	5	1	Q5M7V3; Q5BK05; Q5M842	1	2241.17	Not Found	Not Found	Not Found	Not Found	Not Found	Not Found	Not Found	Not Found	Not Found	Not Found	Not Found	Not Found	Not Found	Not Found	Not Found	Not Found	Not Found	Not Found	Not Found	Not Found	Not Found	Not Found	Not Found	Not Found	Not Found	Not Found	Not Found	Low	Not Found	Not Found	Not Found	Not Found	Not Found	Not Found	Not Found	Low	0.7195
	FALSE	Low	VNSGAFPAPIEK		0.568423	0.1883	4	6	1	Q5M7V3; RatNor_6_chr6; Q5BK05; Q5M842	0	1229.65	Not Found	Not Found	Not Found	Not Found	Not Found	Not Found	Not Found	Not Found	Not Found	Not Found	Not Found	Not Found	Not Found	Not Found	Not Found	Not Found	Not Found	Not Found	Not Found	Not Found	Not Found	Not Found	Not Found	Not Found	Not Found	Not Found	Not Found	Not Found	Not Found	Not Found	Low	Not Found	Not Found	Not Found	Not Found	Low	0.08641
	FALSE	High	VTCVVVDISQNDPEVR	1xCarbamidomethyl [C3]	0.00157084	0.000218018	4	6	1	Q5M7V3; RatNor_6_chr6; Q5BK05; Q5M842	0	1829.91	Not Found	Not Found	Not Found	Not Found	Not Found	Not Found	Not Found	Not Found	Not Found	Not Found	Not Found	Not Found	Not Found	Not Found	Not Found	Not Found	Not Found	Not Found	Not Found	Not Found	Not Found	Not Found	Not Found	Not Found	Not Found	Not Found	Not Found	Not Found	Not Found	Not Found	High	Not Found	Not Found	Not Found	Not Found	High	5.589e-05
	FALSE	Low	VTCVVVDISQNDPEVRFSWFIDDVEVHTAQTHAPEK	1xCarbamidomethyl [C3]	0.987571	0.8039	4	6	1	Q5M7V3; RatNor_6_chr6; Q5BK05; Q5M842	1	4168.01	Not Found	Not Found	Not Found	Not Found	Not Found	Not Found	Not Found	Not Found	Not Found	Not Found	Not Found	Not Found	Low	Not Found	Not Found	Not Found	Not Found	Not Found	Not Found	Not Found	Not Found	Not Found	Not Found	Not Found	Not Found	Not Found	Not Found	Not Found	Not Found	Not Found	Not Found	Not Found	Not Found	Not Found	Not Found	Low	0.7221
FALSE	High	Master Protein	Q4QQW0	Igh-6 protein (Fragment) OS=Rattus norvegicus OX=10116 GN=Igh-6 PE=2 SV=1	0	12.249	41	18	50	12	591	64.9	6.6	0	18	Not Found	Low	Not Found	Not Found	Not Found	Not Found	Not Found	Low	Not Found	Not Found	Low	Not Found	Not Found	Not Found	Not Found	Low	Not Found	Not Found	Not Found	Not Found	Not Found	Low	Low	Low	Low	Not Found	Not Found	Low	High	Low	High	Low	Low	Not Found
	Checked	Confidence	Sequence	Modifications	Qvality PEP	Qvality q-value	# Protein Groups	# Proteins	# PSMs	Master Protein Accessions	# Missed Cleavages	Theo. MH+ [Da]	Found in Sample: [S1] F1: Sample	Found in Sample: [S2] F2: Sample	Found in Sample: [S3] F3: Sample	Found in Sample: [S4] F4: Sample	Found in Sample: [S5] F5: Sample	Found in Sample: [S6] F6: Sample	Found in Sample: [S7] F7: Sample	Found in Sample: [S8] F8: Sample	Found in Sample: [S9] F9: Sample	Found in Sample: [S10] F10: Sample	Found in Sample: [S11] F11: Sample	Found in Sample: [S12] F12: Sample	Found in Sample: [S13] F13: Sample	Found in Sample: [S14] F14: Sample	Found in Sample: [S15] F15: Sample	Found in Sample: [S16] F16: Sample	Found in Sample: [S17] F17: Sample	Found in Sample: [S18] F18: Sample	Found in Sample: [S19] F19: Sample	Found in Sample: [S20] F20: Sample	Found in Sample: [S21] F21: Sample	Found in Sample: [S22] F22: Sample	Found in Sample: [S23] F23: Sample	Found in Sample: [S24] F24: Sample	Found in Sample: [S25] F25: Sample	Found in Sample: [S26] F26: Sample	Found in Sample: [S27] F27: Sample	Found in Sample: [S28] F28: Sample	Found in Sample: [S29] F29: Sample	Found in Sample: [S30] F30: Sample	Found in Sample: [S31] F31: Sample	Found in Sample: [S32] F32: Sample	Found in Sample: [S33] F33: Sample	Found in Sample: [S34] F34: Sample	Found in Sample: [S35] F35: Sample	Confidence (by Search Engine): Sequest HT	Percolator q-Value (by Search Engine): Sequest HT
	FALSE	Low	ATLTVDK		0.96054	0.758826	9	16	12	RatNor_3_chr6; RatNor_3_chr6; RatNor_3_chr6; Q5BK05; RatNor_3_chr6; D3ZC54; RatNor_3_chr6; Q4QQW0; Q6P6S0	0	747.425	Low	Not Found	Not Found	Not Found	Not Found	Low	Not Found	Not Found	Not Found	Not Found	Not Found	Not Found	Not Found	Not Found	Not Found	Not Found	Not Found	Low	Low	Low	Not Found	Not Found	Not Found	Low	Low	Not Found	Not Found	Low	Low	Not Found	Not Found	Low	Not Found	Not Found	Not Found	Low	0.6615
	FALSE	Low	DFLPSSISFSWNYQNNTEVMQGVR		0.857242	0.595082	2	8	1	RatNor_6_chr6; Q4QQW0	0	2819.31	Not Found	Not Found	Not Found	Low	Not Found	Not Found	Not Found	Not Found	Not Found	Not Found	Not Found	Not Found	Not Found	Not Found	Not Found	Not Found	Not Found	Not Found	Not Found	Not Found	Not Found	Not Found	Not Found	Not Found	Not Found	Not Found	Not Found	Not Found	Not Found	Not Found	Not Found	Not Found	Not Found	Not Found	Not Found	Low	0.449
	FALSE	Low	DFLPSSISFSWNYQNNTEVMQGVRTFPTLR	1xOxidation [M20]	1	0.896964	2	8	1	RatNor_6_chr6; Q4QQW0	1	3550.71	Not Found	Low	Not Found	Not Found	Not Found	Not Found	Not Found	Not Found	Not Found	Not Found	Not Found	Not Found	Not Found	Not Found	Not Found	Not Found	Not Found	Not Found	Not Found	Not Found	Not Found	Not Found	Not Found	Not Found	Not Found	Not Found	Not Found	Not Found	Not Found	Not Found	Not Found	Not Found	Not Found	Not Found	Not Found	Low	0.8694
	FALSE	Low	FKGKATLTVDK		1	0.901502	7	13	1	RatNor_3_chr6; RatNor_3_chr6; RatNor_3_chr6; Q5BK05; RatNor_3_chr6; RatNor_3_chr6; Q4QQW0	2	1207.7	Not Found	Not Found	Not Found	Not Found	Not Found	Not Found	Not Found	Not Found	Not Found	Not Found	Not Found	Not Found	Not Found	Not Found	Not Found	Not Found	Not Found	Not Found	Not Found	Not Found	Not Found	Not Found	Not Found	Not Found	Not Found	Not Found	Not Found	Not Found	Not Found	Not Found	Low	Not Found	Not Found	Not Found	Not Found	Low	0.8788
	FALSE	Low	GSRPQTYKVISTLTITESDWLNLNVFTCR	1xCarbamidomethyl [C28]	0.867294	0.613254	1	10	1	Q4QQW0	1	3399.74	Not Found	Not Found	Not Found	Not Found	Not Found	Not Found	Not Found	Not Found	Not Found	Not Found	Not Found	Not Found	Not Found	Not Found	Not Found	Low	Not Found	Not Found	Not Found	Not Found	Not Found	Not Found	Not Found	Not Found	Not Found	Not Found	Not Found	Not Found	Not Found	Not Found	Not Found	Not Found	Not Found	Not Found	Not Found	Low	0.4702
	FALSE	High	LICEATNFSPK	1xCarbamidomethyl [C3]	0.00035258	0.000218018	1	10	3	Q4QQW0	0	1279.64	Not Found	Not Found	Not Found	Not Found	Not Found	Not Found	Not Found	Not Found	Not Found	Not Found	Not Found	Not Found	Not Found	Not Found	Not Found	Not Found	Not Found	Not Found	Not Found	Not Found	Not Found	Not Found	Not Found	Not Found	Not Found	Not Found	Not Found	Not Found	Low	Low	High	Not Found	Not Found	Not Found	Not Found	High	5.589e-05
	FALSE	Low	IMESHPNGTFSAVGVASVCMEDWDNR	1xCarbamidomethyl [C19]; 2xOxidation [M2; M20]	0.983515	0.796551	1	9	1	Q4QQW0	0	2941.25	Not Found	Not Found	Not Found	Not Found	Not Found	Not Found	Not Found	Not Found	Not Found	Not Found	Not Found	Not Found	Not Found	Not Found	Not Found	Not Found	Not Found	Not Found	Not Found	Not Found	Not Found	Not Found	Not Found	Not Found	Not Found	Not Found	Not Found	Low	Not Found	Not Found	Not Found	Not Found	Not Found	Not Found	Not Found	Low	0.7116
	FALSE	Low	IMESHPNGTFSAVGVASVCMEDWDNRK	1xCarbamidomethyl [C19]; 1xOxidation [M20]	0.974323	0.778633	1	9	1	Q4QQW0	1	3053.36	Not Found	Not Found	Not Found	Not Found	Not Found	Not Found	Not Found	Not Found	Not Found	Not Found	Not Found	Not Found	Not Found	Not Found	Not Found	Not Found	Not Found	Not Found	Not Found	Not Found	Not Found	Not Found	Not Found	Not Found	Not Found	Not Found	Not Found	Not Found	Not Found	Not Found	Not Found	Low	Not Found	Not Found	Not Found	Low	0.6896
	FALSE	Low	ISCKASGYTFTSYDISWIK	1xCarbamidomethyl [C3]	0.996389	0.822735	1	4	1	Q4QQW0	1	2227.07	Not Found	Not Found	Not Found	Not Found	Not Found	Not Found	Not Found	Not Found	Not Found	Not Found	Not Found	Not Found	Not Found	Not Found	Not Found	Not Found	Not Found	Not Found	Not Found	Not Found	Not Found	Not Found	Not Found	Low	Not Found	Not Found	Not Found	Not Found	Not Found	Not Found	Not Found	Not Found	Not Found	Not Found	Not Found	Low	0.7503
	FALSE	Low	NKDLHVPIPAVVEMNPNVSVFIPPRDAFSGPAPR		1	0.891025	1	8	1	Q4QQW0	2	3680.94	Not Found	Not Found	Not Found	Not Found	Not Found	Not Found	Not Found	Not Found	Not Found	Not Found	Not Found	Not Found	Not Found	Not Found	Not Found	Not Found	Not Found	Not Found	Not Found	Not Found	Not Found	Not Found	Not Found	Not Found	Low	Not Found	Not Found	Not Found	Not Found	Not Found	Not Found	Not Found	Not Found	Not Found	Not Found	Low	0.8576
	FALSE	High	NVLEGSDEYLVCK	1xCarbamidomethyl [C12]	0.00201062	0.000218018	2	8	1	RatNor_6_chr6; Q4QQW0	0	1525.72	Not Found	Not Found	Not Found	Not Found	Not Found	Not Found	Not Found	Not Found	Not Found	Not Found	Not Found	Not Found	Not Found	Not Found	Not Found	Not Found	Not Found	Not Found	Not Found	Not Found	Not Found	Not Found	Not Found	Not Found	Not Found	Not Found	Not Found	Not Found	Not Found	Not Found	High	Not Found	Not Found	Not Found	Not Found	High	5.589e-05
	FALSE	Low	NVLEGSDEYLVCKIHHGNK	1xCarbamidomethyl [C12]	1	0.851905	2	8	11	RatNor_6_chr6; Q4QQW0	1	2212.08	Not Found	Not Found	Not Found	Not Found	Not Found	Not Found	Not Found	Not Found	Not Found	Not Found	Low	Not Found	Low	Not Found	Low	Not Found	Not Found	Low	Low	Not Found	Not Found	Not Found	Low	Low	Low	Not Found	Not Found	Low	Not Found	Not Found	Not Found	Not Found	Not Found	Not Found	Low	Low	0.7884
	FALSE	Low	QTTGQGLEYIGYINTGSGGTYYNEK		0.819667	0.533543	1	3	6	Q4QQW0	0	2714.26	Not Found	Low	Not Found	Not Found	Not Found	Not Found	Not Found	Low	Not Found	Not Found	Low	Not Found	Not Found	Not Found	Not Found	Not Found	Not Found	Not Found	Not Found	Not Found	Not Found	Not Found	Low	Low	Not Found	Not Found	Not Found	Not Found	Not Found	Not Found	Not Found	Not Found	Not Found	Not Found	Not Found	Low	0.3753
	FALSE	High	SGFTTEPVTVEAK		0.0223643	0.000423646	1	10	4	Q4QQW0	0	1365.69	Not Found	Not Found	Not Found	Not Found	Not Found	Not Found	Not Found	Not Found	Not Found	Not Found	Not Found	Not Found	Not Found	Not Found	Not Found	Not Found	Not Found	Not Found	Not Found	Not Found	Not Found	Not Found	Not Found	Not Found	Not Found	Not Found	Not Found	Not Found	High	Low	High	Not Found	Not Found	Not Found	Not Found	High	0.0001032
	FALSE	Low	SGFTTEPVTVEAKGSRPQTYK		0.987063	0.803088	1	10	1	Q4QQW0	1	2283.16	Not Found	Not Found	Not Found	Not Found	Not Found	Not Found	Not Found	Not Found	Not Found	Not Found	Not Found	Not Found	Not Found	Not Found	Not Found	Not Found	Not Found	Not Found	Not Found	Not Found	Not Found	Not Found	Not Found	Not Found	Not Found	Not Found	Not Found	Not Found	Not Found	Not Found	Not Found	Not Found	Low	Not Found	Not Found	Low	0.7203
	FALSE	Low	STGKPTLYNVSLIMSDTGGTCY	1xCarbamidomethyl [C21]	1	0.890355	1	8	1	Q4QQW0	0	2365.11	Not Found	Not Found	Not Found	Not Found	Not Found	Not Found	Not Found	Not Found	Not Found	Not Found	Not Found	Not Found	Not Found	Not Found	Not Found	Not Found	Not Found	Not Found	Not Found	Not Found	Not Found	Not Found	Not Found	Low	Not Found	Not Found	Not Found	Not Found	Not Found	Not Found	Not Found	Not Found	Not Found	Not Found	Not Found	Low	0.8562
	FALSE	Low	TVDKSTGKPTLYNVSLIMSDTGGTCY	1xCarbamidomethyl [C25]	0.932945	0.719249	1	8	1	Q4QQW0	1	2808.34	Not Found	Not Found	Not Found	Not Found	Not Found	Not Found	Not Found	Not Found	Not Found	Not Found	Low	Not Found	Not Found	Not Found	Not Found	Not Found	Not Found	Not Found	Not Found	Not Found	Not Found	Not Found	Not Found	Not Found	Not Found	Not Found	Not Found	Not Found	Not Found	Not Found	Not Found	Not Found	Not Found	Not Found	Not Found	Low	0.6057
	FALSE	Low	VISTLTITESDWLNLNVFTCR	1xCarbamidomethyl [C20]	0.482132	0.114188	1	10	2	Q4QQW0	0	2482.26	Not Found	Not Found	Not Found	Not Found	Not Found	Not Found	Not Found	Not Found	Not Found	Not Found	Not Found	Not Found	Not Found	Not Found	Not Found	Not Found	Not Found	Not Found	Not Found	Not Found	Not Found	Low	Not Found	Not Found	Not Found	Not Found	Not Found	Not Found	Not Found	Not Found	Not Found	Not Found	Not Found	Not Found	Medium	Medium	0.04905
FALSE	High	Master Protein	A0A0G2K8R6	Ig-like domain-containing protein OS=Rattus norvegicus OX=10116 PE=3 SV=1	0	11.801	47	11	40	2	371	41.6	5.44	0	11	Not Found	Not Found	Not Found	Not Found	Not Found	Not Found	Not Found	Not Found	Not Found	Not Found	Not Found	Low	Not Found	Not Found	Not Found	Not Found	Not Found	Not Found	Not Found	Not Found	Not Found	Not Found	Not Found	Not Found	Not Found	Not Found	Not Found	Not Found	Not Found	Not Found	Not Found	Not Found	Not Found	Not Found
	Checked	Confidence	Sequence	Modifications	Qvality PEP	Qvality q-value	# Protein Groups	# Proteins	# PSMs	Master Protein Accessions	# Missed Cleavages	Theo. MH+ [Da]	Found in Sample: [S1] F1: Sample	Found in Sample: [S2] F2: Sample	Found in Sample: [S3] F3: Sample	Found in Sample: [S4] F4: Sample	Found in Sample: [S5] F5: Sample	Found in Sample: [S6] F6: Sample	Found in Sample: [S7] F7: Sample	Found in Sample: [S8] F8: Sample	Found in Sample: [S9] F9: Sample	Found in Sample: [S10] F10: Sample	Found in Sample: [S11] F11: Sample	Found in Sample: [S12] F12: Sample	Found in Sample: [S13] F13: Sample	Found in Sample: [S14] F14: Sample	Found in Sample: [S15] F15: Sample	Found in Sample: [S16] F16: Sample	Found in Sample: [S17] F17: Sample	Found in Sample: [S18] F18: Sample	Found in Sample: [S19] F19: Sample	Found in Sample: [S20] F20: Sample	Found in Sample: [S21] F21: Sample	Found in Sample: [S22] F22: Sample	Found in Sample: [S23] F23: Sample	Found in Sample: [S24] F24: Sample	Found in Sample: [S25] F25: Sample	Found in Sample: [S26] F26: Sample	Found in Sample: [S27] F27: Sample	Found in Sample: [S28] F28: Sample	Found in Sample: [S29] F29: Sample	Found in Sample: [S30] F30: Sample	Found in Sample: [S31] F31: Sample	Found in Sample: [S32] F32: Sample	Found in Sample: [S33] F33: Sample	Found in Sample: [S34] F34: Sample	Found in Sample: [S35] F35: Sample	Confidence (by Search Engine): Sequest HT	Percolator q-Value (by Search Engine): Sequest HT
	FALSE	Low	AGSHSLRYFK		0.999325	0.832509	2	6	2	A0A0G2K8R6; Q6MG32	1	1165.61	Low	Not Found	Not Found	Not Found	Not Found	Not Found	Not Found	Not Found	Not Found	Not Found	Not Found	Not Found	Not Found	Not Found	Not Found	Not Found	Not Found	Not Found	Not Found	Not Found	Not Found	Not Found	Not Found	Not Found	Not Found	Not Found	Low	Not Found	Not Found	Not Found	Not Found	Not Found	Not Found	Not Found	Not Found	Low	0.7634
	FALSE	High	AHVTLHPRPEGDVTLR		0.00453785	0.000218018	48	101	12	Q31274; Q9JHM2; A0A5B8HT80; Q861Q2; A0A2P1NRV5; P79589; Q861I6; Q31258; Q6MG30; A0A2P1NRX8; Q861Q3; D3ZLE6; Q9QYQ1; Q9R0V0; O02938; Q861J0; A0A2P1NRY9; Q6MFW8; O77951; D3ZKI0; Q6MG33; O78088; O62934; Q95565; F1MAQ9; Q861I5; Q05081; A0A2P1NRX6; O62933; P70527; A0A2P1NRY8; Q9QYP8; Q08680; P79599; A0A0G2K2E1; V9GZT6; D3ZKH0; Q9QYQ3; Q95II0; A0A0G2K8R6; A0A0G2K8G8; Q31266; O19446; Q31257; O46875; Q6M…	0	1797.97	Not Found	Not Found	Not Found	Not Found	Not Found	High	Not Found	Not Found	Not Found	Not Found	Not Found	Not Found	Not Found	Not Found	Low	Not Found	Not Found	High	Not Found	Not Found	Not Found	High	High	Not Found	Not Found	Not Found	Not Found	Not Found	Not Found	Not Found	High	High	High	Not Found	Not Found	High	5.589e-05
	FALSE	High	DYIALNEDLK		0.0371961	0.00100294	53	90	14	Q31274; Q9JHM2; A0A5B8HT80; O62937; Q6SY93; A0A2P1NRV5; Q861I6; Q95577; Q31258; A0A2P1NRX4; B2RZB1; Q9QYP7; P16391; Q95568; Q861Q1; Q6MG30; B2RYE7; Q861Q3; D3ZLE6; Q9QYQ1; O02938; Q31267; Q6TH80; D3ZKI0; D3ZNA5; O02949; Q6MG33; Q9QYQ0; O62934; Q95565; F1MAQ9; Q6MG34; O02953; A0A2P1NRX6; O62933; Q31265; Q860Y5; Q9QYP9; P70527; Q9QYP8; Q08680; P79599; Q31271; A0A0G2K2E1; Q9QYQ3; A0A0G2K8R6; A0A0G2K…	0	1193.6	Not Found	Not Found	Not Found	Not Found	Not Found	High	Not Found	Not Found	Not Found	Not Found	Not Found	Not Found	Not Found	Not Found	Not Found	Not Found	Not Found	High	Not Found	Not Found	Not Found	High	Not Found	Not Found	Not Found	Not Found	Not Found	Not Found	Not Found	Not Found	Low	Not Found	Low	Not Found	Not Found	High	0.0002365
	FALSE	Low	DYIALNEDLKTWAAADVVAQMTR		0.933464	0.72	4	11	6	Q6MG30; O62933; A0A0G2K8R6; Q6MG32	1	2594.29	Not Found	Low	Not Found	Not Found	Not Found	Not Found	Low	Not Found	Not Found	Not Found	Not Found	Not Found	Not Found	Not Found	Not Found	Not Found	Not Found	Not Found	Not Found	Not Found	Not Found	Not Found	Low	Low	Not Found	Low	Not Found	Not Found	Not Found	Not Found	Not Found	Not Found	Not Found	Not Found	Not Found	Low	0.6077
	FALSE	Low	FMEVGYVDDTEFVR		0.511315	0.136095	6	14	3	Q6MG30; O78088; O62933; A0A0G2K8R6; O46875; Q6MG32	0	1706.77	Not Found	Not Found	Not Found	Not Found	Not Found	Not Found	Not Found	Not Found	Not Found	Not Found	Not Found	Not Found	Not Found	Not Found	Not Found	Not Found	Not Found	Not Found	Not Found	Not Found	Not Found	Low	Not Found	Not Found	Not Found	Not Found	Not Found	Not Found	Not Found	Low	Not Found	Low	Not Found	Not Found	Not Found	Low	0.05999
	FALSE	Low	FMEVGYVDDTEFVR	1xOxidation [M2]	1	0.87249	6	14	1	Q6MG30; O78088; O62933; A0A0G2K8R6; O46875; Q6MG32	0	1722.77	Not Found	Not Found	Not Found	Not Found	Not Found	Not Found	Not Found	Not Found	Not Found	Not Found	Not Found	Not Found	Not Found	Not Found	Not Found	Not Found	Not Found	Low	Not Found	Not Found	Not Found	Not Found	Not Found	Not Found	Not Found	Not Found	Not Found	Not Found	Not Found	Not Found	Not Found	Not Found	Not Found	Not Found	Not Found	Low	0.8234
	FALSE	Low	KRNTGGTGGDYTPAPGK		1	0.898681	1	1	1	A0A0G2K8R6	2	1676.84	Not Found	Not Found	Not Found	Not Found	Not Found	Not Found	Not Found	Not Found	Not Found	Not Found	Not Found	Not Found	Not Found	Not Found	Not Found	Not Found	Not Found	Not Found	Not Found	Not Found	Not Found	Not Found	Not Found	Not Found	Not Found	Not Found	Not Found	Not Found	Not Found	Not Found	Not Found	Not Found	Not Found	Not Found	Low	Low	0.8721
	FALSE	Low	MGVTAPPLLLLLLAAALAR		0.993526	0.814869	2	6	1	A0A0G2K8R6; Q6MG32	0	1904.18	Not Found	Not Found	Not Found	Not Found	Not Found	Not Found	Not Found	Not Found	Not Found	Not Found	Not Found	Not Found	Not Found	Not Found	Not Found	Not Found	Not Found	Not Found	Not Found	Not Found	Not Found	Not Found	Not Found	Not Found	Low	Not Found	Not Found	Not Found	Not Found	Not Found	Not Found	Not Found	Not Found	Not Found	Not Found	Low	0.7399
	FALSE	Low	RNTGGTGGDYTPAPGKDSCQSSDVSLADCEA	2xCarbamidomethyl [C19; C29]	1	0.911109	1	1	1	A0A0G2K8R6	2	3173.34	Not Found	Not Found	Not Found	Not Found	Not Found	Not Found	Not Found	Not Found	Not Found	Not Found	Not Found	Low	Not Found	Not Found	Not Found	Not Found	Not Found	Not Found	Not Found	Not Found	Not Found	Not Found	Not Found	Not Found	Not Found	Not Found	Not Found	Not Found	Not Found	Not Found	Not Found	Not Found	Not Found	Not Found	Not Found	Low	0.9067
	FALSE	High	SDPPKAHVTLHPRPEGDVTLR		0.0100964	0.000218018	39	83	3	Q9JHM2; A0A5B8HT80; Q861Q2; A0A2P1NRV5; P79589; Q861I6; Q6MG30; A0A2P1NRX8; Q861Q3; D3ZLE6; Q9QYQ1; Q9R0V0; O02938; Q861J0; A0A2P1NRY9; D3ZKI0; Q6MG33; O78088; O62934; Q95565; F1MAQ9; Q861I5; Q05081; A0A2P1NRX6; O62933; P70527; A0A2P1NRY8; Q9QYP8; Q08680; P79599; A0A0G2K2E1; D3ZKH0; Q9QYQ3; Q95II0; A0A0G2K8R6; A0A0G2K8G8; O46875; Q6MG32; A0A2P1NRZ0	1	2322.23	Not Found	Not Found	Not Found	Not Found	Not Found	Not Found	Not Found	Not Found	Not Found	Not Found	Not Found	Not Found	Not Found	Not Found	Not Found	Not Found	Not Found	High	Not Found	Not Found	Not Found	High	Not Found	Not Found	Not Found	Not Found	Not Found	Not Found	Not Found	Not Found	Low	Not Found	Not Found	Not Found	Not Found	High	5.589e-05
	FALSE	Low	TLLGYYNQSEGDSHTLQLMFGCDVGSDGRLLRGYDQFAYDGR	1xCarbamidomethyl [C22]	1	0.868691	2	6	2	A0A0G2K8R6; Q6MG32	2	4775.19	Not Found	Not Found	Not Found	Not Found	Not Found	Low	Not Found	Not Found	Not Found	Not Found	Not Found	Not Found	Not Found	Not Found	Not Found	Not Found	Not Found	Not Found	Not Found	Not Found	Not Found	Not Found	Not Found	Not Found	Not Found	Not Found	Not Found	Not Found	Not Found	Not Found	Not Found	Not Found	Low	Not Found	Not Found	Low	0.8178
	FALSE	Low	WMERQRPEYWER	1xOxidation [M2]	1	0.901179	2	6	1	O62933; A0A0G2K8R6	1	1781.82	Not Found	Not Found	Not Found	Not Found	Not Found	Not Found	Not Found	Not Found	Not Found	Not Found	Not Found	Not Found	Not Found	Not Found	Not Found	Not Found	Not Found	Low	Not Found	Not Found	Not Found	Not Found	Not Found	Not Found	Not Found	Not Found	Not Found	Not Found	Not Found	Not Found	Not Found	Not Found	Not Found	Not Found	Not Found	Low	0.8778
FALSE	High	Master Protein	A0A0G2JW41	Ig-like domain-containing protein OS=Rattus norvegicus OX=10116 PE=1 SV=1	0	11.004	45	3	4	2	118	13	7.08	4.39	3	Not Found	Not Found	Not Found	Not Found	Not Found	Not Found	Not Found	Not Found	Not Found	Not Found	Not Found	Not Found	Not Found	Not Found	Not Found	Not Found	Not Found	Not Found	Not Found	Not Found	Not Found	Not Found	Not Found	Not Found	Not Found	Not Found	Not Found	Low	Not Found	Not Found	Not Found	Not Found	Not Found	High
	Checked	Confidence	Sequence	Modifications	Qvality PEP	Qvality q-value	# Protein Groups	# Proteins	# PSMs	Master Protein Accessions	# Missed Cleavages	Theo. MH+ [Da]	Found in Sample: [S1] F1: Sample	Found in Sample: [S2] F2: Sample	Found in Sample: [S3] F3: Sample	Found in Sample: [S4] F4: Sample	Found in Sample: [S5] F5: Sample	Found in Sample: [S6] F6: Sample	Found in Sample: [S7] F7: Sample	Found in Sample: [S8] F8: Sample	Found in Sample: [S9] F9: Sample	Found in Sample: [S10] F10: Sample	Found in Sample: [S11] F11: Sample	Found in Sample: [S12] F12: Sample	Found in Sample: [S13] F13: Sample	Found in Sample: [S14] F14: Sample	Found in Sample: [S15] F15: Sample	Found in Sample: [S16] F16: Sample	Found in Sample: [S17] F17: Sample	Found in Sample: [S18] F18: Sample	Found in Sample: [S19] F19: Sample	Found in Sample: [S20] F20: Sample	Found in Sample: [S21] F21: Sample	Found in Sample: [S22] F22: Sample	Found in Sample: [S23] F23: Sample	Found in Sample: [S24] F24: Sample	Found in Sample: [S25] F25: Sample	Found in Sample: [S26] F26: Sample	Found in Sample: [S27] F27: Sample	Found in Sample: [S28] F28: Sample	Found in Sample: [S29] F29: Sample	Found in Sample: [S30] F30: Sample	Found in Sample: [S31] F31: Sample	Found in Sample: [S32] F32: Sample	Found in Sample: [S33] F33: Sample	Found in Sample: [S34] F34: Sample	Found in Sample: [S35] F35: Sample	Confidence (by Search Engine): Sequest HT	Percolator q-Value (by Search Engine): Sequest HT
	FALSE	High	FSGSGSGTDFTLTIR		4.4224e-06	0.000218018	4	5	2	A0A0G2JXF0; A0A0G2JW41; A0A142BM04; A0A0G2K3L5	0	1545.75	Not Found	Not Found	Not Found	Not Found	Not Found	Not Found	Not Found	Not Found	Not Found	Not Found	Not Found	Not Found	Not Found	Not Found	Not Found	Not Found	Not Found	Not Found	Not Found	Not Found	Not Found	Not Found	Not Found	Not Found	Not Found	Not Found	Not Found	Not Found	Not Found	Not Found	Not Found	Not Found	Not Found	High	Not Found	High	5.589e-05
	FALSE	High	LLIYSGSTLQSGTPSR		0.00660655	0.000218018	1	1	1	A0A0G2JW41	0	1679.9	Not Found	Not Found	Not Found	Not Found	Not Found	Not Found	Not Found	Not Found	Not Found	Not Found	Not Found	Not Found	Not Found	Not Found	Not Found	Not Found	Not Found	Not Found	Not Found	Not Found	Not Found	Not Found	Not Found	Not Found	Not Found	Not Found	Not Found	Not Found	Not Found	Not Found	Not Found	Not Found	Not Found	High	Not Found	High	5.589e-05
	FALSE	Low	NLEPEDFAVYYCQQYYEKPHPQ	1xCarbamidomethyl [C12]	1	0.910196	1	1	1	A0A0G2JW41	0	2818.25	Not Found	Not Found	Not Found	Not Found	Not Found	Not Found	Not Found	Not Found	Not Found	Not Found	Not Found	Not Found	Not Found	Not Found	Not Found	Not Found	Not Found	Not Found	Not Found	Not Found	Not Found	Not Found	Not Found	Not Found	Not Found	Not Found	Not Found	Low	Not Found	Not Found	Not Found	Not Found	Not Found	Not Found	Not Found	Low	0.9035
FALSE	High	Master Protein	RatNor_1_chr6	IGHV5-46X01 Rattus norvegicus_BN; Sprague-Dawley|F|V-REGION|840837..841132|296 nt|1| | | |98 AA|98+0=98| |rev-compl|	0	10.694	90	6	10	3	98	10.7	9.25	3.56	6	Not Found	Not Found	Not Found	Not Found	Not Found	Not Found	Not Found	Not Found	Not Found	Low	Not Found	Not Found	Not Found	Not Found	Not Found	Not Found	Not Found	Low	Not Found	Not Found	Low	Low	Not Found	Not Found	Not Found	Not Found	Not Found	Not Found	Not Found	Not Found	Not Found	Not Found	Not Found	Not Found
	Checked	Confidence	Sequence	Modifications	Qvality PEP	Qvality q-value	# Protein Groups	# Proteins	# PSMs	Master Protein Accessions	# Missed Cleavages	Theo. MH+ [Da]	Found in Sample: [S1] F1: Sample	Found in Sample: [S2] F2: Sample	Found in Sample: [S3] F3: Sample	Found in Sample: [S4] F4: Sample	Found in Sample: [S5] F5: Sample	Found in Sample: [S6] F6: Sample	Found in Sample: [S7] F7: Sample	Found in Sample: [S8] F8: Sample	Found in Sample: [S9] F9: Sample	Found in Sample: [S10] F10: Sample	Found in Sample: [S11] F11: Sample	Found in Sample: [S12] F12: Sample	Found in Sample: [S13] F13: Sample	Found in Sample: [S14] F14: Sample	Found in Sample: [S15] F15: Sample	Found in Sample: [S16] F16: Sample	Found in Sample: [S17] F17: Sample	Found in Sample: [S18] F18: Sample	Found in Sample: [S19] F19: Sample	Found in Sample: [S20] F20: Sample	Found in Sample: [S21] F21: Sample	Found in Sample: [S22] F22: Sample	Found in Sample: [S23] F23: Sample	Found in Sample: [S24] F24: Sample	Found in Sample: [S25] F25: Sample	Found in Sample: [S26] F26: Sample	Found in Sample: [S27] F27: Sample	Found in Sample: [S28] F28: Sample	Found in Sample: [S29] F29: Sample	Found in Sample: [S30] F30: Sample	Found in Sample: [S31] F31: Sample	Found in Sample: [S32] F32: Sample	Found in Sample: [S33] F33: Sample	Found in Sample: [S34] F34: Sample	Found in Sample: [S35] F35: Sample	Confidence (by Search Engine): Sequest HT	Percolator q-Value (by Search Engine): Sequest HT
	FALSE	Low	DNAKSTLYLQMNSLRSEDTATYYCTR	1xCarbamidomethyl [C24]; 1xOxidation [M11]	0.997738	0.828094	2	3	1	RatNor_1_chr6; RatNor_1_chr6	2	3117.43	Not Found	Not Found	Not Found	Not Found	Not Found	Not Found	Not Found	Not Found	Not Found	Not Found	Not Found	Not Found	Not Found	Not Found	Not Found	Not Found	Not Found	Not Found	Not Found	Not Found	Low	Not Found	Not Found	Not Found	Not Found	Not Found	Not Found	Not Found	Not Found	Not Found	Not Found	Not Found	Not Found	Not Found	Not Found	Low	0.7559
	FALSE	High	EVQLVESGGGLVQPGR		7.88679e-08	0.000218018	12	20	4	RatNor_1_chr6; RatNor_1_chr6; AABR03048675; RatNor_1_chr6; RatNor_1_chr6; A0A0G2JUY4; A0A0G2K290; A0A0G2K3A6; RatNor_1_chr6; RatNor_1_chr6; AABR03049836; RatNor_1_chr6	0	1624.87	Not Found	Not Found	Not Found	Not Found	Not Found	Not Found	Not Found	Not Found	Not Found	Not Found	Not Found	Not Found	Not Found	Not Found	Not Found	Not Found	Not Found	Not Found	Not Found	Not Found	Not Found	Not Found	Not Found	Not Found	Not Found	Not Found	Not Found	Not Found	Not Found	Low	High	Medium	Not Found	Not Found	Not Found	High	5.589e-05
	FALSE	Low	GLEWVATISTSGGSTYYRDSVKGR		0.998851	0.83097	1	1	1	RatNor_1_chr6	2	2590.29	Not Found	Not Found	Not Found	Not Found	Not Found	Not Found	Not Found	Not Found	Not Found	Low	Not Found	Not Found	Not Found	Not Found	Not Found	Not Found	Not Found	Not Found	Not Found	Not Found	Not Found	Not Found	Not Found	Not Found	Not Found	Not Found	Not Found	Not Found	Not Found	Not Found	Not Found	Not Found	Not Found	Not Found	Not Found	Low	0.7605
	FALSE	Low	LSCAASGFTFSSFPMAWVR	1xCarbamidomethyl [C3]	0.864475	0.608666	1	1	1	RatNor_1_chr6	0	2121.99	Not Found	Not Found	Not Found	Not Found	Not Found	Not Found	Not Found	Not Found	Not Found	Not Found	Not Found	Not Found	Not Found	Not Found	Not Found	Not Found	Not Found	Low	Not Found	Not Found	Not Found	Not Found	Not Found	Not Found	Not Found	Not Found	Not Found	Not Found	Not Found	Not Found	Not Found	Not Found	Not Found	Not Found	Not Found	Low	0.4646
	FALSE	Low	LSCAASGFTFSSFPMAWVR	1xCarbamidomethyl [C3]; 1xOxidation [M15]	0.661075	0.298792	1	1	1	RatNor_1_chr6	0	2137.98	Not Found	Not Found	Not Found	Not Found	Not Found	Not Found	Not Found	Not Found	Not Found	Not Found	Not Found	Not Found	Not Found	Not Found	Not Found	Not Found	Not Found	Not Found	Not Found	Not Found	Low	Not Found	Not Found	Not Found	Not Found	Not Found	Not Found	Not Found	Not Found	Not Found	Not Found	Not Found	Not Found	Not Found	Not Found	Low	0.157
	FALSE	Low	SMKLSCAASGFTFSSFPMAWVR	1xCarbamidomethyl [C6]; 2xOxidation [M2; M18]	0.75419	0.425784	1	1	1	RatNor_1_chr6	1	2500.15	Not Found	Not Found	Not Found	Not Found	Not Found	Not Found	Not Found	Not Found	Not Found	Not Found	Not Found	Not Found	Not Found	Not Found	Not Found	Not Found	Not Found	Not Found	Not Found	Not Found	Not Found	Low	Not Found	Not Found	Not Found	Not Found	Not Found	Not Found	Not Found	Not Found	Not Found	Not Found	Not Found	Not Found	Not Found	Low	0.2669
	FALSE	Low	STLYLQMNSLR	1xOxidation [M7]	1	0.855794	3	7	1	A0A0G2JUY4; RatNor_1_chr6; RatNor_1_chr6	0	1341.68	Not Found	Not Found	Not Found	Not Found	Not Found	Not Found	Not Found	Not Found	Not Found	Not Found	Not Found	Not Found	Not Found	Not Found	Not Found	Not Found	Not Found	Low	Not Found	Not Found	Not Found	Not Found	Not Found	Not Found	Not Found	Not Found	Not Found	Not Found	Not Found	Not Found	Not Found	Not Found	Not Found	Not Found	Not Found	Low	0.7953
FALSE	High	Master Protein	RatNor_1_chr6	IGHV5-31X01 Rattus norvegicus_BN; Sprague-Dawley|F|V-REGION|580731..581026|296 nt|1| | | |98 AA|98+0=98| |rev-compl|	0	10.534	62	4	9	1	98	10.9	8.88	3.56	4	Not Found	Not Found	Not Found	Not Found	Low	Not Found	Not Found	Not Found	Not Found	Not Found	Not Found	Not Found	Not Found	Not Found	Not Found	Not Found	Not Found	Not Found	Not Found	Not Found	Low	Not Found	Not Found	Low	Not Found	Not Found	Not Found	Not Found	Not Found	Not Found	Not Found	Not Found	Not Found	Not Found
	Checked	Confidence	Sequence	Modifications	Qvality PEP	Qvality q-value	# Protein Groups	# Proteins	# PSMs	Master Protein Accessions	# Missed Cleavages	Theo. MH+ [Da]	Found in Sample: [S1] F1: Sample	Found in Sample: [S2] F2: Sample	Found in Sample: [S3] F3: Sample	Found in Sample: [S4] F4: Sample	Found in Sample: [S5] F5: Sample	Found in Sample: [S6] F6: Sample	Found in Sample: [S7] F7: Sample	Found in Sample: [S8] F8: Sample	Found in Sample: [S9] F9: Sample	Found in Sample: [S10] F10: Sample	Found in Sample: [S11] F11: Sample	Found in Sample: [S12] F12: Sample	Found in Sample: [S13] F13: Sample	Found in Sample: [S14] F14: Sample	Found in Sample: [S15] F15: Sample	Found in Sample: [S16] F16: Sample	Found in Sample: [S17] F17: Sample	Found in Sample: [S18] F18: Sample	Found in Sample: [S19] F19: Sample	Found in Sample: [S20] F20: Sample	Found in Sample: [S21] F21: Sample	Found in Sample: [S22] F22: Sample	Found in Sample: [S23] F23: Sample	Found in Sample: [S24] F24: Sample	Found in Sample: [S25] F25: Sample	Found in Sample: [S26] F26: Sample	Found in Sample: [S27] F27: Sample	Found in Sample: [S28] F28: Sample	Found in Sample: [S29] F29: Sample	Found in Sample: [S30] F30: Sample	Found in Sample: [S31] F31: Sample	Found in Sample: [S32] F32: Sample	Found in Sample: [S33] F33: Sample	Found in Sample: [S34] F34: Sample	Found in Sample: [S35] F35: Sample	Confidence (by Search Engine): Sequest HT	Percolator q-Value (by Search Engine): Sequest HT
	FALSE	Low	DNAKSTLYLQMNSLRSEDTATYYCTR	1xCarbamidomethyl [C24]; 1xOxidation [M11]	0.997738	0.828094	2	3	1	RatNor_1_chr6; RatNor_1_chr6	2	3117.43	Not Found	Not Found	Not Found	Not Found	Not Found	Not Found	Not Found	Not Found	Not Found	Not Found	Not Found	Not Found	Not Found	Not Found	Not Found	Not Found	Not Found	Not Found	Not Found	Not Found	Low	Not Found	Not Found	Not Found	Not Found	Not Found	Not Found	Not Found	Not Found	Not Found	Not Found	Not Found	Not Found	Not Found	Not Found	Low	0.7559
	FALSE	High	EVQLVESGGGLVQPGR		7.88679e-08	0.000218018	12	20	4	RatNor_1_chr6; RatNor_1_chr6; AABR03048675; RatNor_1_chr6; RatNor_1_chr6; A0A0G2JUY4; A0A0G2K290; A0A0G2K3A6; RatNor_1_chr6; RatNor_1_chr6; AABR03049836; RatNor_1_chr6	0	1624.87	Not Found	Not Found	Not Found	Not Found	Not Found	Not Found	Not Found	Not Found	Not Found	Not Found	Not Found	Not Found	Not Found	Not Found	Not Found	Not Found	Not Found	Not Found	Not Found	Not Found	Not Found	Not Found	Not Found	Not Found	Not Found	Not Found	Not Found	Not Found	Not Found	Low	High	Medium	Not Found	Not Found	Not Found	High	5.589e-05
	FALSE	Low	LSCVASGFTFNNYWMTWIR	1xCarbamidomethyl [C3]	0.625141	0.25286	1	2	3	RatNor_1_chr6	0	2353.09	Not Found	Not Found	Not Found	Not Found	Low	Not Found	Not Found	Not Found	Not Found	Not Found	Not Found	Not Found	Not Found	Not Found	Not Found	Not Found	Not Found	Not Found	Not Found	Not Found	Low	Not Found	Not Found	Low	Not Found	Not Found	Not Found	Not Found	Not Found	Not Found	Not Found	Not Found	Not Found	Not Found	Not Found	Low	0.1245
	FALSE	Low	STLYLQMNSLR	1xOxidation [M7]	1	0.855794	3	7	1	A0A0G2JUY4; RatNor_1_chr6; RatNor_1_chr6	0	1341.68	Not Found	Not Found	Not Found	Not Found	Not Found	Not Found	Not Found	Not Found	Not Found	Not Found	Not Found	Not Found	Not Found	Not Found	Not Found	Not Found	Not Found	Low	Not Found	Not Found	Not Found	Not Found	Not Found	Not Found	Not Found	Not Found	Not Found	Not Found	Not Found	Not Found	Not Found	Not Found	Not Found	Not Found	Not Found	Low	0.7953
FALSE	High	Master Protein	AABR03049836	IGHV5S13X01 Rattus norvegicus_BN/SsNHsdMCW|F|V-REGION|9251..9546|296 nt|1| | ||98 AA|98+0=98| | |	0	10.442	70	4	7	3	98	10.7	8.88	3.56	4	Not Found	Not Found	Not Found	Not Found	Not Found	Low	Not Found	Not Found	Not Found	Not Found	Not Found	Not Found	Not Found	Not Found	Not Found	Not Found	Not Found	Not Found	Not Found	Not Found	Not Found	Low	Not Found	Not Found	Not Found	Not Found	Not Found	Not Found	Low	Not Found	Not Found	Not Found	Not Found	Not Found
	Checked	Confidence	Sequence	Modifications	Qvality PEP	Qvality q-value	# Protein Groups	# Proteins	# PSMs	Master Protein Accessions	# Missed Cleavages	Theo. MH+ [Da]	Found in Sample: [S1] F1: Sample	Found in Sample: [S2] F2: Sample	Found in Sample: [S3] F3: Sample	Found in Sample: [S4] F4: Sample	Found in Sample: [S5] F5: Sample	Found in Sample: [S6] F6: Sample	Found in Sample: [S7] F7: Sample	Found in Sample: [S8] F8: Sample	Found in Sample: [S9] F9: Sample	Found in Sample: [S10] F10: Sample	Found in Sample: [S11] F11: Sample	Found in Sample: [S12] F12: Sample	Found in Sample: [S13] F13: Sample	Found in Sample: [S14] F14: Sample	Found in Sample: [S15] F15: Sample	Found in Sample: [S16] F16: Sample	Found in Sample: [S17] F17: Sample	Found in Sample: [S18] F18: Sample	Found in Sample: [S19] F19: Sample	Found in Sample: [S20] F20: Sample	Found in Sample: [S21] F21: Sample	Found in Sample: [S22] F22: Sample	Found in Sample: [S23] F23: Sample	Found in Sample: [S24] F24: Sample	Found in Sample: [S25] F25: Sample	Found in Sample: [S26] F26: Sample	Found in Sample: [S27] F27: Sample	Found in Sample: [S28] F28: Sample	Found in Sample: [S29] F29: Sample	Found in Sample: [S30] F30: Sample	Found in Sample: [S31] F31: Sample	Found in Sample: [S32] F32: Sample	Found in Sample: [S33] F33: Sample	Found in Sample: [S34] F34: Sample	Found in Sample: [S35] F35: Sample	Confidence (by Search Engine): Sequest HT	Percolator q-Value (by Search Engine): Sequest HT
	FALSE	High	EVQLVESGGGLVQPGR		7.88679e-08	0.000218018	12	20	4	RatNor_1_chr6; RatNor_1_chr6; AABR03048675; RatNor_1_chr6; RatNor_1_chr6; A0A0G2JUY4; A0A0G2K290; A0A0G2K3A6; RatNor_1_chr6; RatNor_1_chr6; AABR03049836; RatNor_1_chr6	0	1624.87	Not Found	Not Found	Not Found	Not Found	Not Found	Not Found	Not Found	Not Found	Not Found	Not Found	Not Found	Not Found	Not Found	Not Found	Not Found	Not Found	Not Found	Not Found	Not Found	Not Found	Not Found	Not Found	Not Found	Not Found	Not Found	Not Found	Not Found	Not Found	Not Found	Low	High	Medium	Not Found	Not Found	Not Found	High	5.589e-05
	FALSE	Low	EVQLVESGGGLVQPGRSLKLSCAASGFTFSNYGMAWVR	1xCarbamidomethyl [C22]; 1xOxidation [M34]	1	0.907606	1	3	1	AABR03049836	2	4075.02	Not Found	Not Found	Not Found	Not Found	Not Found	Not Found	Not Found	Not Found	Not Found	Not Found	Not Found	Not Found	Not Found	Not Found	Not Found	Not Found	Not Found	Not Found	Not Found	Not Found	Not Found	Not Found	Not Found	Not Found	Not Found	Not Found	Not Found	Not Found	Low	Not Found	Not Found	Not Found	Not Found	Not Found	Not Found	Low	0.8925
	FALSE	Low	FTISRDNAKNTQYLQMDSLR	1xOxidation [M16]	1	0.865978	1	2	1	AABR03049836	2	2417.19	Not Found	Not Found	Not Found	Not Found	Not Found	Not Found	Not Found	Not Found	Not Found	Not Found	Not Found	Not Found	Not Found	Not Found	Not Found	Not Found	Not Found	Not Found	Not Found	Not Found	Not Found	Low	Not Found	Not Found	Not Found	Not Found	Not Found	Not Found	Not Found	Not Found	Not Found	Not Found	Not Found	Not Found	Not Found	Low	0.8125
	FALSE	Low	NTQYLQMDSLRSEDTATYYCAR	1xCarbamidomethyl [C20]; 1xOxidation [M7]	0.711452	0.367343	1	2	1	AABR03049836	1	2702.18	Not Found	Not Found	Not Found	Not Found	Not Found	Low	Not Found	Not Found	Not Found	Not Found	Not Found	Not Found	Not Found	Not Found	Not Found	Not Found	Not Found	Not Found	Not Found	Not Found	Not Found	Not Found	Not Found	Not Found	Not Found	Not Found	Not Found	Not Found	Not Found	Not Found	Not Found	Not Found	Not Found	Not Found	Not Found	Low	0.2112
FALSE	High	Master Protein	A0A0G2JUY4	Ig-like domain-containing protein OS=Rattus norvegicus OX=10116 PE=1 SV=1	0	10.388	65	6	10	4	110	12.4	8.41	3.56	6	Not Found	Not Found	Not Found	Not Found	Not Found	Low	Not Found	Not Found	Not Found	Not Found	Not Found	Not Found	Not Found	Not Found	Low	Not Found	Not Found	Not Found	Not Found	Not Found	Low	Not Found	Not Found	Not Found	Not Found	Not Found	Not Found	Not Found	Not Found	Not Found	Low	Not Found	Low	Not Found
	Checked	Confidence	Sequence	Modifications	Qvality PEP	Qvality q-value	# Protein Groups	# Proteins	# PSMs	Master Protein Accessions	# Missed Cleavages	Theo. MH+ [Da]	Found in Sample: [S1] F1: Sample	Found in Sample: [S2] F2: Sample	Found in Sample: [S3] F3: Sample	Found in Sample: [S4] F4: Sample	Found in Sample: [S5] F5: Sample	Found in Sample: [S6] F6: Sample	Found in Sample: [S7] F7: Sample	Found in Sample: [S8] F8: Sample	Found in Sample: [S9] F9: Sample	Found in Sample: [S10] F10: Sample	Found in Sample: [S11] F11: Sample	Found in Sample: [S12] F12: Sample	Found in Sample: [S13] F13: Sample	Found in Sample: [S14] F14: Sample	Found in Sample: [S15] F15: Sample	Found in Sample: [S16] F16: Sample	Found in Sample: [S17] F17: Sample	Found in Sample: [S18] F18: Sample	Found in Sample: [S19] F19: Sample	Found in Sample: [S20] F20: Sample	Found in Sample: [S21] F21: Sample	Found in Sample: [S22] F22: Sample	Found in Sample: [S23] F23: Sample	Found in Sample: [S24] F24: Sample	Found in Sample: [S25] F25: Sample	Found in Sample: [S26] F26: Sample	Found in Sample: [S27] F27: Sample	Found in Sample: [S28] F28: Sample	Found in Sample: [S29] F29: Sample	Found in Sample: [S30] F30: Sample	Found in Sample: [S31] F31: Sample	Found in Sample: [S32] F32: Sample	Found in Sample: [S33] F33: Sample	Found in Sample: [S34] F34: Sample	Found in Sample: [S35] F35: Sample	Confidence (by Search Engine): Sequest HT	Percolator q-Value (by Search Engine): Sequest HT
	FALSE	High	EVQLVESGGGLVQPGR		7.88679e-08	0.000218018	12	20	4	RatNor_1_chr6; RatNor_1_chr6; AABR03048675; RatNor_1_chr6; RatNor_1_chr6; A0A0G2JUY4; A0A0G2K290; A0A0G2K3A6; RatNor_1_chr6; RatNor_1_chr6; AABR03049836; RatNor_1_chr6	0	1624.87	Not Found	Not Found	Not Found	Not Found	Not Found	Not Found	Not Found	Not Found	Not Found	Not Found	Not Found	Not Found	Not Found	Not Found	Not Found	Not Found	Not Found	Not Found	Not Found	Not Found	Not Found	Not Found	Not Found	Not Found	Not Found	Not Found	Not Found	Not Found	Not Found	Low	High	Medium	Not Found	Not Found	Not Found	High	5.589e-05
	FALSE	Low	EVQLVESGGGLVQPGRSMKLSCAASGFTFSDYYMAWVR	1xAcetyl [N-Term]; 1xCarbamidomethyl [C22]; 1xOxidation [M18]	1	0.870597	1	2	1	A0A0G2JUY4	2	4242.01	Not Found	Not Found	Not Found	Not Found	Not Found	Low	Not Found	Not Found	Not Found	Not Found	Not Found	Not Found	Not Found	Not Found	Not Found	Not Found	Not Found	Not Found	Not Found	Not Found	Not Found	Not Found	Not Found	Not Found	Not Found	Not Found	Not Found	Not Found	Not Found	Not Found	Not Found	Not Found	Not Found	Not Found	Not Found	Low	0.8207
	FALSE	Low	HTSLYSFIYMLW	1xOxidation [M10]	0.929283	0.711776	1	1	1	A0A0G2JUY4	0	1576.75	Not Found	Not Found	Not Found	Not Found	Not Found	Not Found	Not Found	Not Found	Not Found	Not Found	Not Found	Not Found	Not Found	Not Found	Not Found	Not Found	Not Found	Not Found	Not Found	Not Found	Not Found	Not Found	Not Found	Not Found	Not Found	Not Found	Not Found	Not Found	Not Found	Not Found	Not Found	Not Found	Low	Not Found	Not Found	Low	0.5977
	FALSE	Low	SEDTATYYCARHTSLYSFIYMLW	1xCarbamidomethyl [C9]; 1xOxidation [M21]	1	0.839298	1	1	1	A0A0G2JUY4	1	2894.28	Not Found	Not Found	Not Found	Not Found	Not Found	Not Found	Not Found	Not Found	Not Found	Not Found	Not Found	Not Found	Not Found	Not Found	Low	Not Found	Not Found	Not Found	Not Found	Not Found	Not Found	Not Found	Not Found	Not Found	Not Found	Not Found	Not Found	Not Found	Not Found	Not Found	Not Found	Not Found	Not Found	Not Found	Not Found	Low	0.7718
	FALSE	Low	SMKLSCAASGFTFSDYYMAWVR	1xCarbamidomethyl [C6]	0.886538	0.647304	1	4	2	A0A0G2JUY4	1	2578.16	Not Found	Not Found	Not Found	Not Found	Not Found	Not Found	Not Found	Not Found	Not Found	Not Found	Not Found	Not Found	Not Found	Not Found	Not Found	Not Found	Not Found	Not Found	Not Found	Not Found	Low	Not Found	Not Found	Not Found	Not Found	Not Found	Not Found	Not Found	Not Found	Not Found	Low	Not Found	Not Found	Not Found	Not Found	Low	0.5124
	FALSE	Low	STLYLQMNSLR	1xOxidation [M7]	1	0.855794	3	7	1	A0A0G2JUY4; RatNor_1_chr6; RatNor_1_chr6	0	1341.68	Not Found	Not Found	Not Found	Not Found	Not Found	Not Found	Not Found	Not Found	Not Found	Not Found	Not Found	Not Found	Not Found	Not Found	Not Found	Not Found	Not Found	Low	Not Found	Not Found	Not Found	Not Found	Not Found	Not Found	Not Found	Not Found	Not Found	Not Found	Not Found	Not Found	Not Found	Not Found	Not Found	Not Found	Not Found	Low	0.7953
FALSE	High	Master Protein	RatNor_1_chr6	IGHV5-34X01 Rattus norvegicus_BN; Sprague-Dawley|P|V-REGION|628983..629276|294 nt|1| | | |98 AA|98+0=98| |rev-compl|	0	10.382	63	4	9	3	98	10.9	7.94	3.56	4	Low	Low	Not Found	Not Found	Not Found	Low	Not Found	Not Found	Not Found	Not Found	Not Found	Not Found	Not Found	Not Found	Not Found	Not Found	Not Found	Not Found	Not Found	Not Found	Low	Not Found	Not Found	Not Found	Not Found	Not Found	Not Found	Low	Not Found	Not Found	Not Found	Not Found	Not Found	Not Found
	Checked	Confidence	Sequence	Modifications	Qvality PEP	Qvality q-value	# Protein Groups	# Proteins	# PSMs	Master Protein Accessions	# Missed Cleavages	Theo. MH+ [Da]	Found in Sample: [S1] F1: Sample	Found in Sample: [S2] F2: Sample	Found in Sample: [S3] F3: Sample	Found in Sample: [S4] F4: Sample	Found in Sample: [S5] F5: Sample	Found in Sample: [S6] F6: Sample	Found in Sample: [S7] F7: Sample	Found in Sample: [S8] F8: Sample	Found in Sample: [S9] F9: Sample	Found in Sample: [S10] F10: Sample	Found in Sample: [S11] F11: Sample	Found in Sample: [S12] F12: Sample	Found in Sample: [S13] F13: Sample	Found in Sample: [S14] F14: Sample	Found in Sample: [S15] F15: Sample	Found in Sample: [S16] F16: Sample	Found in Sample: [S17] F17: Sample	Found in Sample: [S18] F18: Sample	Found in Sample: [S19] F19: Sample	Found in Sample: [S20] F20: Sample	Found in Sample: [S21] F21: Sample	Found in Sample: [S22] F22: Sample	Found in Sample: [S23] F23: Sample	Found in Sample: [S24] F24: Sample	Found in Sample: [S25] F25: Sample	Found in Sample: [S26] F26: Sample	Found in Sample: [S27] F27: Sample	Found in Sample: [S28] F28: Sample	Found in Sample: [S29] F29: Sample	Found in Sample: [S30] F30: Sample	Found in Sample: [S31] F31: Sample	Found in Sample: [S32] F32: Sample	Found in Sample: [S33] F33: Sample	Found in Sample: [S34] F34: Sample	Found in Sample: [S35] F35: Sample	Confidence (by Search Engine): Sequest HT	Percolator q-Value (by Search Engine): Sequest HT
	FALSE	Low	DTLYLQMTSLRSEDTALYYCAR	1xCarbamidomethyl [C20]; 1xOxidation [M7]	0.923431	0.704375	1	1	1	RatNor_1_chr6	1	2686.25	Not Found	Not Found	Not Found	Not Found	Not Found	Not Found	Not Found	Not Found	Not Found	Not Found	Not Found	Not Found	Not Found	Not Found	Not Found	Not Found	Not Found	Not Found	Not Found	Not Found	Low	Not Found	Not Found	Not Found	Not Found	Not Found	Not Found	Not Found	Not Found	Not Found	Not Found	Not Found	Not Found	Not Found	Not Found	Low	0.5876
	FALSE	High	EVQLVESGGGLVQPGR		7.88679e-08	0.000218018	12	20	4	RatNor_1_chr6; RatNor_1_chr6; AABR03048675; RatNor_1_chr6; RatNor_1_chr6; A0A0G2JUY4; A0A0G2K290; A0A0G2K3A6; RatNor_1_chr6; RatNor_1_chr6; AABR03049836; RatNor_1_chr6	0	1624.87	Not Found	Not Found	Not Found	Not Found	Not Found	Not Found	Not Found	Not Found	Not Found	Not Found	Not Found	Not Found	Not Found	Not Found	Not Found	Not Found	Not Found	Not Found	Not Found	Not Found	Not Found	Not Found	Not Found	Not Found	Not Found	Not Found	Not Found	Not Found	Not Found	Low	High	Medium	Not Found	Not Found	Not Found	High	5.589e-05
	FALSE	Low	LSCVASGFTFSDYR	1xCarbamidomethyl [C3]	0.889659	0.652119	1	1	1	RatNor_1_chr6	0	1609.73	Not Found	Not Found	Not Found	Not Found	Not Found	Low	Not Found	Not Found	Not Found	Not Found	Not Found	Not Found	Not Found	Not Found	Not Found	Not Found	Not Found	Not Found	Not Found	Not Found	Not Found	Not Found	Not Found	Not Found	Not Found	Not Found	Not Found	Not Found	Not Found	Not Found	Not Found	Not Found	Not Found	Not Found	Not Found	Low	0.5175
	FALSE	Low	LSCVASGFTFSDYRMNWIRQAPGK	1xCarbamidomethyl [C3]; 1xOxidation [M15]	1	0.866144	1	1	3	RatNor_1_chr6	2	2807.34	Low	Low	Not Found	Not Found	Not Found	Not Found	Not Found	Not Found	Not Found	Not Found	Not Found	Not Found	Not Found	Not Found	Not Found	Not Found	Not Found	Not Found	Not Found	Not Found	Not Found	Not Found	Not Found	Not Found	Not Found	Not Found	Not Found	Low	Not Found	Not Found	Not Found	Not Found	Not Found	Not Found	Not Found	Low	0.8132
FALSE	High	Master Protein	RatNor_1_chr6	IGHV5-20X01 Rattus norvegicus_BN; Sprague-Dawley|F|V-REGION|266292..266587|296 nt|1| | | |98 AA|98+0=98| |rev-compl|	0	10.318	91	4	9	3	98	10.8	6.58	3.56	4	Not Found	Not Found	Not Found	Low	Not Found	Not Found	Not Found	Not Found	Low	Not Found	Not Found	Not Found	Not Found	Not Found	Not Found	Not Found	Not Found	Not Found	Not Found	Not Found	Not Found	Not Found	Not Found	Not Found	Low	Not Found	Low	Not Found	Low	Not Found	Not Found	Not Found	Not Found	Not Found
	Checked	Confidence	Sequence	Modifications	Qvality PEP	Qvality q-value	# Protein Groups	# Proteins	# PSMs	Master Protein Accessions	# Missed Cleavages	Theo. MH+ [Da]	Found in Sample: [S1] F1: Sample	Found in Sample: [S2] F2: Sample	Found in Sample: [S3] F3: Sample	Found in Sample: [S4] F4: Sample	Found in Sample: [S5] F5: Sample	Found in Sample: [S6] F6: Sample	Found in Sample: [S7] F7: Sample	Found in Sample: [S8] F8: Sample	Found in Sample: [S9] F9: Sample	Found in Sample: [S10] F10: Sample	Found in Sample: [S11] F11: Sample	Found in Sample: [S12] F12: Sample	Found in Sample: [S13] F13: Sample	Found in Sample: [S14] F14: Sample	Found in Sample: [S15] F15: Sample	Found in Sample: [S16] F16: Sample	Found in Sample: [S17] F17: Sample	Found in Sample: [S18] F18: Sample	Found in Sample: [S19] F19: Sample	Found in Sample: [S20] F20: Sample	Found in Sample: [S21] F21: Sample	Found in Sample: [S22] F22: Sample	Found in Sample: [S23] F23: Sample	Found in Sample: [S24] F24: Sample	Found in Sample: [S25] F25: Sample	Found in Sample: [S26] F26: Sample	Found in Sample: [S27] F27: Sample	Found in Sample: [S28] F28: Sample	Found in Sample: [S29] F29: Sample	Found in Sample: [S30] F30: Sample	Found in Sample: [S31] F31: Sample	Found in Sample: [S32] F32: Sample	Found in Sample: [S33] F33: Sample	Found in Sample: [S34] F34: Sample	Found in Sample: [S35] F35: Sample	Confidence (by Search Engine): Sequest HT	Percolator q-Value (by Search Engine): Sequest HT
	FALSE	High	EVQLVESGGGLVQPGR		7.88679e-08	0.000218018	12	20	4	RatNor_1_chr6; RatNor_1_chr6; AABR03048675; RatNor_1_chr6; RatNor_1_chr6; A0A0G2JUY4; A0A0G2K290; A0A0G2K3A6; RatNor_1_chr6; RatNor_1_chr6; AABR03049836; RatNor_1_chr6	0	1624.87	Not Found	Not Found	Not Found	Not Found	Not Found	Not Found	Not Found	Not Found	Not Found	Not Found	Not Found	Not Found	Not Found	Not Found	Not Found	Not Found	Not Found	Not Found	Not Found	Not Found	Not Found	Not Found	Not Found	Not Found	Not Found	Not Found	Not Found	Not Found	Not Found	Low	High	Medium	Not Found	Not Found	Not Found	High	5.589e-05
	FALSE	Low	FTISRDNAKSSLYLQMDSLR	1xOxidation [M16]	0.940616	0.729849	1	4	2	RatNor_1_chr6	2	2361.19	Not Found	Not Found	Not Found	Low	Not Found	Not Found	Not Found	Not Found	Not Found	Not Found	Not Found	Not Found	Not Found	Not Found	Not Found	Not Found	Not Found	Not Found	Not Found	Not Found	Not Found	Not Found	Not Found	Not Found	Not Found	Not Found	Not Found	Not Found	Low	Not Found	Not Found	Not Found	Not Found	Not Found	Not Found	Low	0.6212
	FALSE	Low	LSCAASGFTFSDYYMAWVRQAPTKGLEWVASISYDGGSTYYR	1xCarbamidomethyl [C3]; 1xOxidation [M15]	1	0.889578	1	4	2	RatNor_1_chr6	2	4778.2	Not Found	Not Found	Not Found	Not Found	Not Found	Not Found	Not Found	Not Found	Not Found	Not Found	Not Found	Not Found	Not Found	Not Found	Not Found	Not Found	Not Found	Not Found	Not Found	Not Found	Not Found	Not Found	Not Found	Not Found	Low	Not Found	Low	Not Found	Not Found	Not Found	Not Found	Not Found	Not Found	Not Found	Not Found	Low	0.8543
	FALSE	Low	SSLYLQMDSLRSEDTATYYCTT	1xCarbamidomethyl [C20]; 1xOxidation [M7]	1	0.893667	1	2	1	RatNor_1_chr6	1	2621.14	Not Found	Not Found	Not Found	Not Found	Not Found	Not Found	Not Found	Not Found	Low	Not Found	Not Found	Not Found	Not Found	Not Found	Not Found	Not Found	Not Found	Not Found	Not Found	Not Found	Not Found	Not Found	Not Found	Not Found	Not Found	Not Found	Not Found	Not Found	Not Found	Not Found	Not Found	Not Found	Not Found	Not Found	Not Found	Low	0.8639
FALSE	High	Master Protein	RatNor_1_chr6	IGHV5-23X01 Rattus norvegicus_BN; Sprague-Dawley|P|V-REGION|344033..344328|296 nt|1| | | |98 AA|98+0=98| |rev-compl|	0	10.294	93	5	10	4	98	10.9	8.27	3.56	5	Not Found	Not Found	Not Found	Not Found	Not Found	Not Found	Not Found	Not Found	Not Found	Not Found	Not Found	Not Found	Not Found	Not Found	Not Found	Not Found	Not Found	Not Found	Low	Low	Not Found	Not Found	Not Found	Not Found	Low	Not Found	Not Found	Not Found	Low	Not Found	Not Found	Low	Not Found	Not Found
	Checked	Confidence	Sequence	Modifications	Qvality PEP	Qvality q-value	# Protein Groups	# Proteins	# PSMs	Master Protein Accessions	# Missed Cleavages	Theo. MH+ [Da]	Found in Sample: [S1] F1: Sample	Found in Sample: [S2] F2: Sample	Found in Sample: [S3] F3: Sample	Found in Sample: [S4] F4: Sample	Found in Sample: [S5] F5: Sample	Found in Sample: [S6] F6: Sample	Found in Sample: [S7] F7: Sample	Found in Sample: [S8] F8: Sample	Found in Sample: [S9] F9: Sample	Found in Sample: [S10] F10: Sample	Found in Sample: [S11] F11: Sample	Found in Sample: [S12] F12: Sample	Found in Sample: [S13] F13: Sample	Found in Sample: [S14] F14: Sample	Found in Sample: [S15] F15: Sample	Found in Sample: [S16] F16: Sample	Found in Sample: [S17] F17: Sample	Found in Sample: [S18] F18: Sample	Found in Sample: [S19] F19: Sample	Found in Sample: [S20] F20: Sample	Found in Sample: [S21] F21: Sample	Found in Sample: [S22] F22: Sample	Found in Sample: [S23] F23: Sample	Found in Sample: [S24] F24: Sample	Found in Sample: [S25] F25: Sample	Found in Sample: [S26] F26: Sample	Found in Sample: [S27] F27: Sample	Found in Sample: [S28] F28: Sample	Found in Sample: [S29] F29: Sample	Found in Sample: [S30] F30: Sample	Found in Sample: [S31] F31: Sample	Found in Sample: [S32] F32: Sample	Found in Sample: [S33] F33: Sample	Found in Sample: [S34] F34: Sample	Found in Sample: [S35] F35: Sample	Confidence (by Search Engine): Sequest HT	Percolator q-Value (by Search Engine): Sequest HT
	FALSE	Low	DNAKSTLYLQMDTWR	1xOxidation [M11]	1	0.871971	1	2	1	RatNor_1_chr6	1	1857.88	Not Found	Not Found	Not Found	Not Found	Not Found	Not Found	Not Found	Not Found	Not Found	Not Found	Not Found	Not Found	Not Found	Not Found	Not Found	Not Found	Not Found	Not Found	Not Found	Not Found	Not Found	Not Found	Not Found	Not Found	Not Found	Not Found	Not Found	Not Found	Not Found	Not Found	Not Found	Low	Not Found	Not Found	Not Found	Low	0.8227
	FALSE	High	EVQLVESGGGLVQPGR		7.88679e-08	0.000218018	12	20	4	RatNor_1_chr6; RatNor_1_chr6; AABR03048675; RatNor_1_chr6; RatNor_1_chr6; A0A0G2JUY4; A0A0G2K290; A0A0G2K3A6; RatNor_1_chr6; RatNor_1_chr6; AABR03049836; RatNor_1_chr6	0	1624.87	Not Found	Not Found	Not Found	Not Found	Not Found	Not Found	Not Found	Not Found	Not Found	Not Found	Not Found	Not Found	Not Found	Not Found	Not Found	Not Found	Not Found	Not Found	Not Found	Not Found	Not Found	Not Found	Not Found	Not Found	Not Found	Not Found	Not Found	Not Found	Not Found	Low	High	Medium	Not Found	Not Found	Not Found	High	5.589e-05
	FALSE	Low	GLEWVATISPSGGSNYYRDSMK		1	0.890335	1	2	1	RatNor_1_chr6	1	2418.14	Not Found	Not Found	Not Found	Not Found	Not Found	Not Found	Not Found	Not Found	Not Found	Not Found	Not Found	Not Found	Not Found	Not Found	Not Found	Not Found	Not Found	Not Found	Not Found	Low	Not Found	Not Found	Not Found	Not Found	Not Found	Not Found	Not Found	Not Found	Not Found	Not Found	Not Found	Not Found	Not Found	Not Found	Not Found	Low	0.8556
	FALSE	Low	SLKLSCAASGFTFSNYYMAWVCQAPKK	2xCarbamidomethyl [C6; C22]; 1xOxidation [M18]	1	0.841132	1	2	1	RatNor_1_chr6	2	3131.48	Not Found	Not Found	Not Found	Not Found	Not Found	Not Found	Not Found	Not Found	Not Found	Not Found	Not Found	Not Found	Not Found	Not Found	Not Found	Not Found	Not Found	Not Found	Low	Not Found	Not Found	Not Found	Not Found	Not Found	Not Found	Not Found	Not Found	Not Found	Not Found	Not Found	Not Found	Not Found	Not Found	Not Found	Not Found	Low	0.7736
	FALSE	Low	STLYLQMDTWRSEDTATYYCTT	1xCarbamidomethyl [C20]	0.999899	0.835567	1	1	2	RatNor_1_chr6	1	2706.17	Not Found	Not Found	Not Found	Not Found	Not Found	Not Found	Not Found	Not Found	Not Found	Not Found	Not Found	Not Found	Not Found	Not Found	Not Found	Not Found	Not Found	Not Found	Not Found	Not Found	Not Found	Not Found	Not Found	Not Found	Low	Not Found	Not Found	Not Found	Low	Not Found	Not Found	Not Found	Not Found	Not Found	Not Found	Low	0.7669
	FALSE	Low	STLYLQMDTWRSEDTATYYCTT	1xCarbamidomethyl [C20]; 1xOxidation [M7]	1	0.888782	1	1	1	RatNor_1_chr6	1	2722.16	Not Found	Not Found	Not Found	Not Found	Not Found	Not Found	Not Found	Not Found	Not Found	Not Found	Not Found	Not Found	Not Found	Not Found	Not Found	Not Found	Not Found	Not Found	Not Found	Not Found	Not Found	Not Found	Not Found	Not Found	Not Found	Not Found	Not Found	Not Found	Not Found	Not Found	Not Found	Not Found	Not Found	Not Found	Low	Low	0.8523
FALSE	High	Master Protein	RatNor_6_chr6	IGHG2AX01 Rattus norvegicus_BN; Sprague-Dawley|F|CH2|g,556135..556454|321 nt|1|+1|-1||107 AA|107+0=107| |rev-compl|	0	8.305	66	5	8	1	107	11.9	6.77	3.9	5	Not Found	Not Found	Not Found	Not Found	Not Found	Low	Not Found	Not Found	Not Found	Not Found	Not Found	Not Found	Not Found	Not Found	Low	Not Found	Not Found	Not Found	Not Found	Not Found	Not Found	Not Found	Not Found	Not Found	Not Found	Not Found	Not Found	Not Found	Not Found	Low	Not Found	Not Found	Not Found	Not Found
	Checked	Confidence	Sequence	Modifications	Qvality PEP	Qvality q-value	# Protein Groups	# Proteins	# PSMs	Master Protein Accessions	# Missed Cleavages	Theo. MH+ [Da]	Found in Sample: [S1] F1: Sample	Found in Sample: [S2] F2: Sample	Found in Sample: [S3] F3: Sample	Found in Sample: [S4] F4: Sample	Found in Sample: [S5] F5: Sample	Found in Sample: [S6] F6: Sample	Found in Sample: [S7] F7: Sample	Found in Sample: [S8] F8: Sample	Found in Sample: [S9] F9: Sample	Found in Sample: [S10] F10: Sample	Found in Sample: [S11] F11: Sample	Found in Sample: [S12] F12: Sample	Found in Sample: [S13] F13: Sample	Found in Sample: [S14] F14: Sample	Found in Sample: [S15] F15: Sample	Found in Sample: [S16] F16: Sample	Found in Sample: [S17] F17: Sample	Found in Sample: [S18] F18: Sample	Found in Sample: [S19] F19: Sample	Found in Sample: [S20] F20: Sample	Found in Sample: [S21] F21: Sample	Found in Sample: [S22] F22: Sample	Found in Sample: [S23] F23: Sample	Found in Sample: [S24] F24: Sample	Found in Sample: [S25] F25: Sample	Found in Sample: [S26] F26: Sample	Found in Sample: [S27] F27: Sample	Found in Sample: [S28] F28: Sample	Found in Sample: [S29] F29: Sample	Found in Sample: [S30] F30: Sample	Found in Sample: [S31] F31: Sample	Found in Sample: [S32] F32: Sample	Found in Sample: [S33] F33: Sample	Found in Sample: [S34] F34: Sample	Found in Sample: [S35] F35: Sample	Confidence (by Search Engine): Sequest HT	Percolator q-Value (by Search Engine): Sequest HT
	FALSE	High	DVLTITLTPK		0.00313487	0.000218018	7	14	2	Q5M7V3; A0A0G2K477; RatNor_6_chr6; RatNor_6_chr6; Q5BK05; Q5M842; Q4VBH1	0	1100.66	Not Found	Not Found	Not Found	Not Found	Not Found	Not Found	Not Found	Not Found	Not Found	Not Found	Not Found	Not Found	Not Found	Not Found	Not Found	Not Found	Not Found	Not Found	Not Found	Not Found	Not Found	Not Found	Not Found	Not Found	Not Found	Not Found	Not Found	Not Found	Not Found	Not Found	High	Not Found	Not Found	Not Found	Not Found	High	5.589e-05
	FALSE	Low	GSEVSSVFIFPPK		0.885908	0.646408	1	1	1	RatNor_6_chr6	0	1393.74	Not Found	Not Found	Not Found	Not Found	Not Found	Low	Not Found	Not Found	Not Found	Not Found	Not Found	Not Found	Not Found	Not Found	Not Found	Not Found	Not Found	Not Found	Not Found	Not Found	Not Found	Not Found	Not Found	Not Found	Not Found	Not Found	Not Found	Not Found	Not Found	Not Found	Not Found	Not Found	Not Found	Not Found	Not Found	Low	0.5098
	FALSE	Low	GSEVSSVFIFPPK	1xAcetyl [N-Term]	0.808203	0.513278	1	1	2	RatNor_6_chr6	0	1435.75	Not Found	Not Found	Not Found	Not Found	Not Found	Not Found	Not Found	Not Found	Not Found	Not Found	Not Found	Not Found	Not Found	Not Found	Low	Not Found	Not Found	Not Found	Not Found	Not Found	Not Found	Not Found	Not Found	Not Found	Not Found	Not Found	Not Found	Not Found	Not Found	Low	Not Found	Not Found	Not Found	Not Found	Not Found	Low	0.3534
	FALSE	Low	VNSGAFPAPIEK		0.568423	0.1883	4	6	1	Q5M7V3; RatNor_6_chr6; Q5BK05; Q5M842	0	1229.65	Not Found	Not Found	Not Found	Not Found	Not Found	Not Found	Not Found	Not Found	Not Found	Not Found	Not Found	Not Found	Not Found	Not Found	Not Found	Not Found	Not Found	Not Found	Not Found	Not Found	Not Found	Not Found	Not Found	Not Found	Not Found	Not Found	Not Found	Not Found	Not Found	Not Found	Low	Not Found	Not Found	Not Found	Not Found	Low	0.08641
	FALSE	High	VTCVVVDISQNDPEVR	1xCarbamidomethyl [C3]	0.00157084	0.000218018	4	6	1	Q5M7V3; RatNor_6_chr6; Q5BK05; Q5M842	0	1829.91	Not Found	Not Found	Not Found	Not Found	Not Found	Not Found	Not Found	Not Found	Not Found	Not Found	Not Found	Not Found	Not Found	Not Found	Not Found	Not Found	Not Found	Not Found	Not Found	Not Found	Not Found	Not Found	Not Found	Not Found	Not Found	Not Found	Not Found	Not Found	Not Found	Not Found	High	Not Found	Not Found	Not Found	Not Found	High	5.589e-05
	FALSE	Low	VTCVVVDISQNDPEVRFSWFIDDVEVHTAQTHAPEK	1xCarbamidomethyl [C3]	0.987571	0.8039	4	6	1	Q5M7V3; RatNor_6_chr6; Q5BK05; Q5M842	1	4168.01	Not Found	Not Found	Not Found	Not Found	Not Found	Not Found	Not Found	Not Found	Not Found	Not Found	Not Found	Not Found	Low	Not Found	Not Found	Not Found	Not Found	Not Found	Not Found	Not Found	Not Found	Not Found	Not Found	Not Found	Not Found	Not Found	Not Found	Not Found	Not Found	Not Found	Not Found	Not Found	Not Found	Not Found	Not Found	Low	0.7221
FALSE	High	Master Protein	AABR03034420	IGKV1S25X01 Rattus norvegicus_BN/SsNHsdMCW|F|V-REGION|0..0|302 nt|1| | | |100 AA|100+0=100| |rev-compl|	0	8.287	42	3	3	1	100	10.9	8.03	2.47	3	Not Found	Not Found	Not Found	Not Found	Not Found	Not Found	Not Found	Not Found	Not Found	Not Found	Not Found	Not Found	Not Found	Not Found	Not Found	Not Found	Not Found	Not Found	Not Found	Not Found	Not Found	Not Found	Not Found	Low	Not Found	Not Found	Not Found	Not Found	Not Found	Not Found	Not Found	Not Found	Not Found	Not Found
	Checked	Confidence	Sequence	Modifications	Qvality PEP	Qvality q-value	# Protein Groups	# Proteins	# PSMs	Master Protein Accessions	# Missed Cleavages	Theo. MH+ [Da]	Found in Sample: [S1] F1: Sample	Found in Sample: [S2] F2: Sample	Found in Sample: [S3] F3: Sample	Found in Sample: [S4] F4: Sample	Found in Sample: [S5] F5: Sample	Found in Sample: [S6] F6: Sample	Found in Sample: [S7] F7: Sample	Found in Sample: [S8] F8: Sample	Found in Sample: [S9] F9: Sample	Found in Sample: [S10] F10: Sample	Found in Sample: [S11] F11: Sample	Found in Sample: [S12] F12: Sample	Found in Sample: [S13] F13: Sample	Found in Sample: [S14] F14: Sample	Found in Sample: [S15] F15: Sample	Found in Sample: [S16] F16: Sample	Found in Sample: [S17] F17: Sample	Found in Sample: [S18] F18: Sample	Found in Sample: [S19] F19: Sample	Found in Sample: [S20] F20: Sample	Found in Sample: [S21] F21: Sample	Found in Sample: [S22] F22: Sample	Found in Sample: [S23] F23: Sample	Found in Sample: [S24] F24: Sample	Found in Sample: [S25] F25: Sample	Found in Sample: [S26] F26: Sample	Found in Sample: [S27] F27: Sample	Found in Sample: [S28] F28: Sample	Found in Sample: [S29] F29: Sample	Found in Sample: [S30] F30: Sample	Found in Sample: [S31] F31: Sample	Found in Sample: [S32] F32: Sample	Found in Sample: [S33] F33: Sample	Found in Sample: [S34] F34: Sample	Found in Sample: [S35] F35: Sample	Confidence (by Search Engine): Sequest HT	Percolator q-Value (by Search Engine): Sequest HT
	FALSE	High	FSGSGSGTDFTLK		2.60012e-06	0.000218018	12	24	1	M0RDL2; M0RAV0; F1M7B3; M0R7M5; AABR03032256; AABR03037018; A0A0G2K3S3; D3ZIL8; AABR03032067; AABR03034420; M0RDZ5; AABR03036392	0	1303.62	Not Found	Not Found	Not Found	Not Found	Not Found	Not Found	Not Found	Not Found	Not Found	Not Found	Not Found	Not Found	Not Found	Not Found	Not Found	Not Found	Not Found	Not Found	Not Found	Not Found	Not Found	Not Found	Not Found	Not Found	Not Found	Not Found	Not Found	Not Found	Not Found	Not Found	Not Found	Not Found	Not Found	High	Not Found	High	5.589e-05
	FALSE	Low	VESEDLGVYYCLQGTHLP	1xCarbamidomethyl [C11]	0.686997	0.333801	1	1	1	AABR03034420	0	2079.97	Not Found	Not Found	Not Found	Not Found	Not Found	Not Found	Not Found	Not Found	Not Found	Not Found	Not Found	Not Found	Not Found	Not Found	Not Found	Not Found	Not Found	Not Found	Not Found	Not Found	Not Found	Not Found	Not Found	Low	Not Found	Not Found	Not Found	Not Found	Not Found	Not Found	Not Found	Not Found	Not Found	Not Found	Not Found	Low	0.1839
	FALSE	Low	VSNRFSGVPDR		1	0.893241	6	9	1	F1M6G9; A0A0G2K3S3; D3ZIL8; AABR03032067; AABR03034420; M0RDZ5	1	1233.63	Not Found	Not Found	Not Found	Not Found	Not Found	Not Found	Not Found	Not Found	Not Found	Not Found	Not Found	Not Found	Not Found	Not Found	Not Found	Not Found	Not Found	Not Found	Not Found	Not Found	Not Found	Not Found	Not Found	Not Found	Not Found	Not Found	Not Found	Not Found	Not Found	Not Found	Not Found	Not Found	Not Found	Low	Not Found	Low	0.8629
FALSE	High	Master Protein	AABR03037018	IGKV1S34X01 Rattus norvegicus_BN/SsNHsdMCW|F|V-REGION|0..0|302 nt|1| | | |100 AA|100+0=100| |rev-compl|	0	8.271	58	4	11	2	100	11.1	7.39	2.47	4	Not Found	Low	Not Found	Not Found	Not Found	Low	Not Found	Not Found	Low	Low	Low	Not Found	Not Found	Not Found	Not Found	Not Found	Not Found	Not Found	Not Found	Not Found	Low	Not Found	Not Found	Low	Not Found	Not Found	Not Found	Low	Not Found	Not Found	Low	Not Found	Not Found	Not Found
	Checked	Confidence	Sequence	Modifications	Qvality PEP	Qvality q-value	# Protein Groups	# Proteins	# PSMs	Master Protein Accessions	# Missed Cleavages	Theo. MH+ [Da]	Found in Sample: [S1] F1: Sample	Found in Sample: [S2] F2: Sample	Found in Sample: [S3] F3: Sample	Found in Sample: [S4] F4: Sample	Found in Sample: [S5] F5: Sample	Found in Sample: [S6] F6: Sample	Found in Sample: [S7] F7: Sample	Found in Sample: [S8] F8: Sample	Found in Sample: [S9] F9: Sample	Found in Sample: [S10] F10: Sample	Found in Sample: [S11] F11: Sample	Found in Sample: [S12] F12: Sample	Found in Sample: [S13] F13: Sample	Found in Sample: [S14] F14: Sample	Found in Sample: [S15] F15: Sample	Found in Sample: [S16] F16: Sample	Found in Sample: [S17] F17: Sample	Found in Sample: [S18] F18: Sample	Found in Sample: [S19] F19: Sample	Found in Sample: [S20] F20: Sample	Found in Sample: [S21] F21: Sample	Found in Sample: [S22] F22: Sample	Found in Sample: [S23] F23: Sample	Found in Sample: [S24] F24: Sample	Found in Sample: [S25] F25: Sample	Found in Sample: [S26] F26: Sample	Found in Sample: [S27] F27: Sample	Found in Sample: [S28] F28: Sample	Found in Sample: [S29] F29: Sample	Found in Sample: [S30] F30: Sample	Found in Sample: [S31] F31: Sample	Found in Sample: [S32] F32: Sample	Found in Sample: [S33] F33: Sample	Found in Sample: [S34] F34: Sample	Found in Sample: [S35] F35: Sample	Confidence (by Search Engine): Sequest HT	Percolator q-Value (by Search Engine): Sequest HT
	FALSE	Low	DVVMTQTPLSLPISLGDQASFSCR	1xCarbamidomethyl [C23]; 1xOxidation [M4]	0.710263	0.366015	2	2	1	M0RDL2; AABR03037018	0	2638.29	Not Found	Not Found	Not Found	Low	Not Found	Not Found	Not Found	Not Found	Not Found	Not Found	Not Found	Not Found	Not Found	Not Found	Not Found	Not Found	Not Found	Not Found	Not Found	Not Found	Not Found	Not Found	Not Found	Not Found	Not Found	Not Found	Not Found	Not Found	Not Found	Not Found	Not Found	Not Found	Not Found	Not Found	Not Found	Low	0.2094
	FALSE	High	FSGSGSGTDFTLK		2.60012e-06	0.000218018	12	24	1	M0RDL2; M0RAV0; F1M7B3; M0R7M5; AABR03032256; AABR03037018; A0A0G2K3S3; D3ZIL8; AABR03032067; AABR03034420; M0RDZ5; AABR03036392	0	1303.62	Not Found	Not Found	Not Found	Not Found	Not Found	Not Found	Not Found	Not Found	Not Found	Not Found	Not Found	Not Found	Not Found	Not Found	Not Found	Not Found	Not Found	Not Found	Not Found	Not Found	Not Found	Not Found	Not Found	Not Found	Not Found	Not Found	Not Found	Not Found	Not Found	Not Found	Not Found	Not Found	Not Found	High	Not Found	High	5.589e-05
	FALSE	Low	FSGSGSGTDFTLKISRVEPEDLGVYYCLQHTHLP	1xCarbamidomethyl [C27]	1	0.847655	1	1	8	AABR03037018	2	3810.84	Not Found	Not Found	Not Found	Not Found	Not Found	Low	Not Found	Not Found	Low	Low	Low	Not Found	Not Found	Not Found	Not Found	Not Found	Not Found	Not Found	Not Found	Not Found	Low	Not Found	Not Found	Low	Not Found	Not Found	Not Found	Low	Not Found	Not Found	Low	Not Found	Not Found	Not Found	Not Found	Low	0.7835
	FALSE	Low	ISRVEPEDLGVYYCLQHTHLP	1xCarbamidomethyl [C14]	1	0.875942	1	1	1	AABR03037018	1	2526.24	Not Found	Low	Not Found	Not Found	Not Found	Not Found	Not Found	Not Found	Not Found	Not Found	Not Found	Not Found	Not Found	Not Found	Not Found	Not Found	Not Found	Not Found	Not Found	Not Found	Not Found	Not Found	Not Found	Not Found	Not Found	Not Found	Not Found	Not Found	Not Found	Not Found	Not Found	Not Found	Not Found	Not Found	Not Found	Low	0.828
FALSE	High	Master Protein	M0RDL2	Ig-like domain-containing protein OS=Rattus norvegicus OX=10116 PE=4 SV=2	0	8.271	59	3	3	1	102	11.3	7.39	2.47	3	Not Found	Not Found	Not Found	Not Found	Not Found	Low	Not Found	Not Found	Not Found	Not Found	Not Found	Not Found	Not Found	Not Found	Not Found	Not Found	Not Found	Not Found	Not Found	Not Found	Not Found	Not Found	Not Found	Not Found	Not Found	Not Found	Not Found	Not Found	Not Found	Not Found	Not Found	Not Found	Not Found	Not Found
	Checked	Confidence	Sequence	Modifications	Qvality PEP	Qvality q-value	# Protein Groups	# Proteins	# PSMs	Master Protein Accessions	# Missed Cleavages	Theo. MH+ [Da]	Found in Sample: [S1] F1: Sample	Found in Sample: [S2] F2: Sample	Found in Sample: [S3] F3: Sample	Found in Sample: [S4] F4: Sample	Found in Sample: [S5] F5: Sample	Found in Sample: [S6] F6: Sample	Found in Sample: [S7] F7: Sample	Found in Sample: [S8] F8: Sample	Found in Sample: [S9] F9: Sample	Found in Sample: [S10] F10: Sample	Found in Sample: [S11] F11: Sample	Found in Sample: [S12] F12: Sample	Found in Sample: [S13] F13: Sample	Found in Sample: [S14] F14: Sample	Found in Sample: [S15] F15: Sample	Found in Sample: [S16] F16: Sample	Found in Sample: [S17] F17: Sample	Found in Sample: [S18] F18: Sample	Found in Sample: [S19] F19: Sample	Found in Sample: [S20] F20: Sample	Found in Sample: [S21] F21: Sample	Found in Sample: [S22] F22: Sample	Found in Sample: [S23] F23: Sample	Found in Sample: [S24] F24: Sample	Found in Sample: [S25] F25: Sample	Found in Sample: [S26] F26: Sample	Found in Sample: [S27] F27: Sample	Found in Sample: [S28] F28: Sample	Found in Sample: [S29] F29: Sample	Found in Sample: [S30] F30: Sample	Found in Sample: [S31] F31: Sample	Found in Sample: [S32] F32: Sample	Found in Sample: [S33] F33: Sample	Found in Sample: [S34] F34: Sample	Found in Sample: [S35] F35: Sample	Confidence (by Search Engine): Sequest HT	Percolator q-Value (by Search Engine): Sequest HT
	FALSE	Low	DVVMTQTPLSLPISLGDQASFSCR	1xCarbamidomethyl [C23]; 1xOxidation [M4]	0.710263	0.366015	2	2	1	M0RDL2; AABR03037018	0	2638.29	Not Found	Not Found	Not Found	Low	Not Found	Not Found	Not Found	Not Found	Not Found	Not Found	Not Found	Not Found	Not Found	Not Found	Not Found	Not Found	Not Found	Not Found	Not Found	Not Found	Not Found	Not Found	Not Found	Not Found	Not Found	Not Found	Not Found	Not Found	Not Found	Not Found	Not Found	Not Found	Not Found	Not Found	Not Found	Low	0.2094
	FALSE	High	FSGSGSGTDFTLK		2.60012e-06	0.000218018	12	24	1	M0RDL2; M0RAV0; F1M7B3; M0R7M5; AABR03032256; AABR03037018; A0A0G2K3S3; D3ZIL8; AABR03032067; AABR03034420; M0RDZ5; AABR03036392	0	1303.62	Not Found	Not Found	Not Found	Not Found	Not Found	Not Found	Not Found	Not Found	Not Found	Not Found	Not Found	Not Found	Not Found	Not Found	Not Found	Not Found	Not Found	Not Found	Not Found	Not Found	Not Found	Not Found	Not Found	Not Found	Not Found	Not Found	Not Found	Not Found	Not Found	Not Found	Not Found	Not Found	Not Found	High	Not Found	High	5.589e-05
	FALSE	Low	ISRVEPEDLGVYYCLQHTHLPPT	1xCarbamidomethyl [C14]	1	0.84882	1	1	1	M0RDL2	1	2724.35	Not Found	Not Found	Not Found	Not Found	Not Found	Low	Not Found	Not Found	Not Found	Not Found	Not Found	Not Found	Not Found	Not Found	Not Found	Not Found	Not Found	Not Found	Not Found	Not Found	Not Found	Not Found	Not Found	Not Found	Not Found	Not Found	Not Found	Not Found	Not Found	Not Found	Not Found	Not Found	Not Found	Not Found	Not Found	Low	0.7848
FALSE	High	Master Protein	AABR03032256	IGKV1S42X01 Rattus norvegicus_BN/SsNHsdMCW|F|V-REGION|5623..5924|302 nt|1| | | |100 AA|100+0=100| |rev-compl|	0	8.16	37	2	3	1	100	11	7.39	2.47	2	Not Found	Not Found	Not Found	Not Found	Not Found	Not Found	Not Found	Not Found	Not Found	Not Found	Not Found	Not Found	Not Found	Low	Not Found	Not Found	Not Found	Not Found	Not Found	Not Found	Low	Not Found	Not Found	Not Found	Not Found	Not Found	Not Found	Not Found	Not Found	Not Found	Not Found	Not Found	Not Found	Not Found
	Checked	Confidence	Sequence	Modifications	Qvality PEP	Qvality q-value	# Protein Groups	# Proteins	# PSMs	Master Protein Accessions	# Missed Cleavages	Theo. MH+ [Da]	Found in Sample: [S1] F1: Sample	Found in Sample: [S2] F2: Sample	Found in Sample: [S3] F3: Sample	Found in Sample: [S4] F4: Sample	Found in Sample: [S5] F5: Sample	Found in Sample: [S6] F6: Sample	Found in Sample: [S7] F7: Sample	Found in Sample: [S8] F8: Sample	Found in Sample: [S9] F9: Sample	Found in Sample: [S10] F10: Sample	Found in Sample: [S11] F11: Sample	Found in Sample: [S12] F12: Sample	Found in Sample: [S13] F13: Sample	Found in Sample: [S14] F14: Sample	Found in Sample: [S15] F15: Sample	Found in Sample: [S16] F16: Sample	Found in Sample: [S17] F17: Sample	Found in Sample: [S18] F18: Sample	Found in Sample: [S19] F19: Sample	Found in Sample: [S20] F20: Sample	Found in Sample: [S21] F21: Sample	Found in Sample: [S22] F22: Sample	Found in Sample: [S23] F23: Sample	Found in Sample: [S24] F24: Sample	Found in Sample: [S25] F25: Sample	Found in Sample: [S26] F26: Sample	Found in Sample: [S27] F27: Sample	Found in Sample: [S28] F28: Sample	Found in Sample: [S29] F29: Sample	Found in Sample: [S30] F30: Sample	Found in Sample: [S31] F31: Sample	Found in Sample: [S32] F32: Sample	Found in Sample: [S33] F33: Sample	Found in Sample: [S34] F34: Sample	Found in Sample: [S35] F35: Sample	Confidence (by Search Engine): Sequest HT	Percolator q-Value (by Search Engine): Sequest HT
	FALSE	Low	DVVMTQTPVSLSVSLGNQASISCR	1xCarbamidomethyl [C23]; 1xOxidation [M4]	0.898724	0.667796	1	1	2	AABR03032256	0	2565.26	Not Found	Not Found	Not Found	Not Found	Not Found	Not Found	Not Found	Not Found	Not Found	Not Found	Not Found	Not Found	Not Found	Low	Not Found	Not Found	Not Found	Not Found	Not Found	Not Found	Low	Not Found	Not Found	Not Found	Not Found	Not Found	Not Found	Not Found	Not Found	Not Found	Not Found	Not Found	Not Found	Not Found	Not Found	Low	0.5372
	FALSE	High	FSGSGSGTDFTLK		2.60012e-06	0.000218018	12	24	1	M0RDL2; M0RAV0; F1M7B3; M0R7M5; AABR03032256; AABR03037018; A0A0G2K3S3; D3ZIL8; AABR03032067; AABR03034420; M0RDZ5; AABR03036392	0	1303.62	Not Found	Not Found	Not Found	Not Found	Not Found	Not Found	Not Found	Not Found	Not Found	Not Found	Not Found	Not Found	Not Found	Not Found	Not Found	Not Found	Not Found	Not Found	Not Found	Not Found	Not Found	Not Found	Not Found	Not Found	Not Found	Not Found	Not Found	Not Found	Not Found	Not Found	Not Found	Not Found	Not Found	High	Not Found	High	5.589e-05
FALSE	High	Master Protein	AABR03036392	IGKV2S3X01 Rattus norvegicus_BN/SsNHsdMCW|F|V-REGION|0..0|302 nt|1| | | |100 AA|100+0=100| | |	0	8.157	40	3	4	2	100	10.9	5.94	2.47	3	Not Found	Not Found	Not Found	Not Found	Not Found	Low	Not Found	Low	Not Found	Not Found	Not Found	Not Found	Not Found	Not Found	Not Found	Not Found	Not Found	Not Found	Not Found	Not Found	Not Found	Not Found	Not Found	Low	Not Found	Not Found	Not Found	Not Found	Not Found	Not Found	Not Found	Not Found	Not Found	Not Found
	Checked	Confidence	Sequence	Modifications	Qvality PEP	Qvality q-value	# Protein Groups	# Proteins	# PSMs	Master Protein Accessions	# Missed Cleavages	Theo. MH+ [Da]	Found in Sample: [S1] F1: Sample	Found in Sample: [S2] F2: Sample	Found in Sample: [S3] F3: Sample	Found in Sample: [S4] F4: Sample	Found in Sample: [S5] F5: Sample	Found in Sample: [S6] F6: Sample	Found in Sample: [S7] F7: Sample	Found in Sample: [S8] F8: Sample	Found in Sample: [S9] F9: Sample	Found in Sample: [S10] F10: Sample	Found in Sample: [S11] F11: Sample	Found in Sample: [S12] F12: Sample	Found in Sample: [S13] F13: Sample	Found in Sample: [S14] F14: Sample	Found in Sample: [S15] F15: Sample	Found in Sample: [S16] F16: Sample	Found in Sample: [S17] F17: Sample	Found in Sample: [S18] F18: Sample	Found in Sample: [S19] F19: Sample	Found in Sample: [S20] F20: Sample	Found in Sample: [S21] F21: Sample	Found in Sample: [S22] F22: Sample	Found in Sample: [S23] F23: Sample	Found in Sample: [S24] F24: Sample	Found in Sample: [S25] F25: Sample	Found in Sample: [S26] F26: Sample	Found in Sample: [S27] F27: Sample	Found in Sample: [S28] F28: Sample	Found in Sample: [S29] F29: Sample	Found in Sample: [S30] F30: Sample	Found in Sample: [S31] F31: Sample	Found in Sample: [S32] F32: Sample	Found in Sample: [S33] F33: Sample	Found in Sample: [S34] F34: Sample	Found in Sample: [S35] F35: Sample	Confidence (by Search Engine): Sequest HT	Percolator q-Value (by Search Engine): Sequest HT
	FALSE	Low	DIMMTQSPLSVAVTPGESASISCR	1xAcetyl [N-Term]; 1xCarbamidomethyl [C23]	0.925038	0.705254	1	1	1	AABR03036392	0	2579.21	Not Found	Not Found	Not Found	Not Found	Not Found	Not Found	Not Found	Low	Not Found	Not Found	Not Found	Not Found	Not Found	Not Found	Not Found	Not Found	Not Found	Not Found	Not Found	Not Found	Not Found	Not Found	Not Found	Not Found	Not Found	Not Found	Not Found	Not Found	Not Found	Not Found	Not Found	Not Found	Not Found	Not Found	Not Found	Low	0.5903
	FALSE	Low	DIMMTQSPLSVAVTPGESASISCRSSK	1xAcetyl [N-Term]; 1xCarbamidomethyl [C23]	0.998211	0.829572	1	1	2	AABR03036392	1	2881.37	Not Found	Not Found	Not Found	Not Found	Not Found	Low	Not Found	Not Found	Not Found	Not Found	Not Found	Not Found	Not Found	Not Found	Not Found	Not Found	Not Found	Not Found	Not Found	Not Found	Not Found	Not Found	Not Found	Low	Not Found	Not Found	Not Found	Not Found	Not Found	Not Found	Not Found	Not Found	Not Found	Not Found	Not Found	Low	0.7579
	FALSE	High	FSGSGSGTDFTLK		2.60012e-06	0.000218018	12	24	1	M0RDL2; M0RAV0; F1M7B3; M0R7M5; AABR03032256; AABR03037018; A0A0G2K3S3; D3ZIL8; AABR03032067; AABR03034420; M0RDZ5; AABR03036392	0	1303.62	Not Found	Not Found	Not Found	Not Found	Not Found	Not Found	Not Found	Not Found	Not Found	Not Found	Not Found	Not Found	Not Found	Not Found	Not Found	Not Found	Not Found	Not Found	Not Found	Not Found	Not Found	Not Found	Not Found	Not Found	Not Found	Not Found	Not Found	Not Found	Not Found	Not Found	Not Found	Not Found	Not Found	High	Not Found	High	5.589e-05
FALSE	High	Master Protein	M0RAV0	Ig-like domain-containing protein OS=Rattus norvegicus OX=10116 PE=4 SV=1	0	8.149	43	2	2	1	93	10.1	7.12	2.47	2	Not Found	Not Found	Not Found	Not Found	Not Found	Not Found	Not Found	Not Found	Not Found	Not Found	Not Found	Not Found	Not Found	Not Found	Not Found	Not Found	Not Found	Not Found	Not Found	Not Found	Low	Not Found	Not Found	Not Found	Not Found	Not Found	Not Found	Not Found	Not Found	Not Found	Not Found	Not Found	Not Found	Not Found
	Checked	Confidence	Sequence	Modifications	Qvality PEP	Qvality q-value	# Protein Groups	# Proteins	# PSMs	Master Protein Accessions	# Missed Cleavages	Theo. MH+ [Da]	Found in Sample: [S1] F1: Sample	Found in Sample: [S2] F2: Sample	Found in Sample: [S3] F3: Sample	Found in Sample: [S4] F4: Sample	Found in Sample: [S5] F5: Sample	Found in Sample: [S6] F6: Sample	Found in Sample: [S7] F7: Sample	Found in Sample: [S8] F8: Sample	Found in Sample: [S9] F9: Sample	Found in Sample: [S10] F10: Sample	Found in Sample: [S11] F11: Sample	Found in Sample: [S12] F12: Sample	Found in Sample: [S13] F13: Sample	Found in Sample: [S14] F14: Sample	Found in Sample: [S15] F15: Sample	Found in Sample: [S16] F16: Sample	Found in Sample: [S17] F17: Sample	Found in Sample: [S18] F18: Sample	Found in Sample: [S19] F19: Sample	Found in Sample: [S20] F20: Sample	Found in Sample: [S21] F21: Sample	Found in Sample: [S22] F22: Sample	Found in Sample: [S23] F23: Sample	Found in Sample: [S24] F24: Sample	Found in Sample: [S25] F25: Sample	Found in Sample: [S26] F26: Sample	Found in Sample: [S27] F27: Sample	Found in Sample: [S28] F28: Sample	Found in Sample: [S29] F29: Sample	Found in Sample: [S30] F30: Sample	Found in Sample: [S31] F31: Sample	Found in Sample: [S32] F32: Sample	Found in Sample: [S33] F33: Sample	Found in Sample: [S34] F34: Sample	Found in Sample: [S35] F35: Sample	Confidence (by Search Engine): Sequest HT	Percolator q-Value (by Search Engine): Sequest HT
	FALSE	Low	DIVMTQGALPNPVPSGESASITCQSSK	1xCarbamidomethyl [C23]	0.926105	0.707696	1	2	1	M0RAV0	0	2774.33	Not Found	Not Found	Not Found	Not Found	Not Found	Not Found	Not Found	Not Found	Not Found	Not Found	Not Found	Not Found	Not Found	Not Found	Not Found	Not Found	Not Found	Not Found	Not Found	Not Found	Low	Not Found	Not Found	Not Found	Not Found	Not Found	Not Found	Not Found	Not Found	Not Found	Not Found	Not Found	Not Found	Not Found	Not Found	Low	0.5929
	FALSE	High	FSGSGSGTDFTLK		2.60012e-06	0.000218018	12	24	1	M0RDL2; M0RAV0; F1M7B3; M0R7M5; AABR03032256; AABR03037018; A0A0G2K3S3; D3ZIL8; AABR03032067; AABR03034420; M0RDZ5; AABR03036392	0	1303.62	Not Found	Not Found	Not Found	Not Found	Not Found	Not Found	Not Found	Not Found	Not Found	Not Found	Not Found	Not Found	Not Found	Not Found	Not Found	Not Found	Not Found	Not Found	Not Found	Not Found	Not Found	Not Found	Not Found	Not Found	Not Found	Not Found	Not Found	Not Found	Not Found	Not Found	Not Found	Not Found	Not Found	High	Not Found	High	5.589e-05
FALSE	High	Master Protein	F1M7B3	Ig-like domain-containing protein OS=Rattus norvegicus OX=10116 PE=4 SV=2	0	8.148	26	2	3	1	102	11.2	8.03	2.47	2	Not Found	Not Found	Not Found	Not Found	Not Found	Not Found	Not Found	Not Found	Low	Not Found	Not Found	Not Found	Not Found	Not Found	Not Found	Not Found	Not Found	Not Found	Low	Not Found	Not Found	Not Found	Not Found	Not Found	Not Found	Not Found	Not Found	Not Found	Not Found	Not Found	Not Found	Not Found	Not Found	Not Found
	Checked	Confidence	Sequence	Modifications	Qvality PEP	Qvality q-value	# Protein Groups	# Proteins	# PSMs	Master Protein Accessions	# Missed Cleavages	Theo. MH+ [Da]	Found in Sample: [S1] F1: Sample	Found in Sample: [S2] F2: Sample	Found in Sample: [S3] F3: Sample	Found in Sample: [S4] F4: Sample	Found in Sample: [S5] F5: Sample	Found in Sample: [S6] F6: Sample	Found in Sample: [S7] F7: Sample	Found in Sample: [S8] F8: Sample	Found in Sample: [S9] F9: Sample	Found in Sample: [S10] F10: Sample	Found in Sample: [S11] F11: Sample	Found in Sample: [S12] F12: Sample	Found in Sample: [S13] F13: Sample	Found in Sample: [S14] F14: Sample	Found in Sample: [S15] F15: Sample	Found in Sample: [S16] F16: Sample	Found in Sample: [S17] F17: Sample	Found in Sample: [S18] F18: Sample	Found in Sample: [S19] F19: Sample	Found in Sample: [S20] F20: Sample	Found in Sample: [S21] F21: Sample	Found in Sample: [S22] F22: Sample	Found in Sample: [S23] F23: Sample	Found in Sample: [S24] F24: Sample	Found in Sample: [S25] F25: Sample	Found in Sample: [S26] F26: Sample	Found in Sample: [S27] F27: Sample	Found in Sample: [S28] F28: Sample	Found in Sample: [S29] F29: Sample	Found in Sample: [S30] F30: Sample	Found in Sample: [S31] F31: Sample	Found in Sample: [S32] F32: Sample	Found in Sample: [S33] F33: Sample	Found in Sample: [S34] F34: Sample	Found in Sample: [S35] F35: Sample	Confidence (by Search Engine): Sequest HT	Percolator q-Value (by Search Engine): Sequest HT
	FALSE	High	FSGSGSGTDFTLK		2.60012e-06	0.000218018	12	24	1	M0RDL2; M0RAV0; F1M7B3; M0R7M5; AABR03032256; AABR03037018; A0A0G2K3S3; D3ZIL8; AABR03032067; AABR03034420; M0RDZ5; AABR03036392	0	1303.62	Not Found	Not Found	Not Found	Not Found	Not Found	Not Found	Not Found	Not Found	Not Found	Not Found	Not Found	Not Found	Not Found	Not Found	Not Found	Not Found	Not Found	Not Found	Not Found	Not Found	Not Found	Not Found	Not Found	Not Found	Not Found	Not Found	Not Found	Not Found	Not Found	Not Found	Not Found	Not Found	Not Found	High	Not Found	High	5.589e-05
	FALSE	Low	VEPEDLGVYYCLQR	1xCarbamidomethyl [C11]	0.928756	0.711302	1	2	2	F1M7B3	0	1740.83	Not Found	Not Found	Not Found	Not Found	Not Found	Not Found	Not Found	Not Found	Low	Not Found	Not Found	Not Found	Not Found	Not Found	Not Found	Not Found	Not Found	Not Found	Low	Not Found	Not Found	Not Found	Not Found	Not Found	Not Found	Not Found	Not Found	Not Found	Not Found	Not Found	Not Found	Not Found	Not Found	Not Found	Not Found	Low	0.5971
FALSE	High	Master Protein	M0R7M5	Ig-like domain-containing protein OS=Rattus norvegicus OX=10116 PE=1 SV=2	0	8.13	15	2	3	1	132	14.6	9.41	2.47	2	Not Found	Low	Not Found	Not Found	Not Found	Not Found	Not Found	Not Found	Not Found	Not Found	Not Found	Not Found	Not Found	Not Found	Not Found	Not Found	Not Found	Not Found	Not Found	Not Found	Not Found	Low	Not Found	Not Found	Not Found	Not Found	Not Found	Not Found	Not Found	Not Found	Not Found	Not Found	Not Found	Not Found
	Checked	Confidence	Sequence	Modifications	Qvality PEP	Qvality q-value	# Protein Groups	# Proteins	# PSMs	Master Protein Accessions	# Missed Cleavages	Theo. MH+ [Da]	Found in Sample: [S1] F1: Sample	Found in Sample: [S2] F2: Sample	Found in Sample: [S3] F3: Sample	Found in Sample: [S4] F4: Sample	Found in Sample: [S5] F5: Sample	Found in Sample: [S6] F6: Sample	Found in Sample: [S7] F7: Sample	Found in Sample: [S8] F8: Sample	Found in Sample: [S9] F9: Sample	Found in Sample: [S10] F10: Sample	Found in Sample: [S11] F11: Sample	Found in Sample: [S12] F12: Sample	Found in Sample: [S13] F13: Sample	Found in Sample: [S14] F14: Sample	Found in Sample: [S15] F15: Sample	Found in Sample: [S16] F16: Sample	Found in Sample: [S17] F17: Sample	Found in Sample: [S18] F18: Sample	Found in Sample: [S19] F19: Sample	Found in Sample: [S20] F20: Sample	Found in Sample: [S21] F21: Sample	Found in Sample: [S22] F22: Sample	Found in Sample: [S23] F23: Sample	Found in Sample: [S24] F24: Sample	Found in Sample: [S25] F25: Sample	Found in Sample: [S26] F26: Sample	Found in Sample: [S27] F27: Sample	Found in Sample: [S28] F28: Sample	Found in Sample: [S29] F29: Sample	Found in Sample: [S30] F30: Sample	Found in Sample: [S31] F31: Sample	Found in Sample: [S32] F32: Sample	Found in Sample: [S33] F33: Sample	Found in Sample: [S34] F34: Sample	Found in Sample: [S35] F35: Sample	Confidence (by Search Engine): Sequest HT	Percolator q-Value (by Search Engine): Sequest HT
	FALSE	High	FSGSGSGTDFTLK		2.60012e-06	0.000218018	12	24	1	M0RDL2; M0RAV0; F1M7B3; M0R7M5; AABR03032256; AABR03037018; A0A0G2K3S3; D3ZIL8; AABR03032067; AABR03034420; M0RDZ5; AABR03036392	0	1303.62	Not Found	Not Found	Not Found	Not Found	Not Found	Not Found	Not Found	Not Found	Not Found	Not Found	Not Found	Not Found	Not Found	Not Found	Not Found	Not Found	Not Found	Not Found	Not Found	Not Found	Not Found	Not Found	Not Found	Not Found	Not Found	Not Found	Not Found	Not Found	Not Found	Not Found	Not Found	Not Found	Not Found	High	Not Found	High	5.589e-05
	FALSE	Low	LSGVPDRFSGSGSGTDFTLK		0.967338	0.767936	1	2	2	M0R7M5	1	2028	Not Found	Low	Not Found	Not Found	Not Found	Not Found	Not Found	Not Found	Not Found	Not Found	Not Found	Not Found	Not Found	Not Found	Not Found	Not Found	Not Found	Not Found	Not Found	Not Found	Not Found	Low	Not Found	Not Found	Not Found	Not Found	Not Found	Not Found	Not Found	Not Found	Not Found	Not Found	Not Found	Not Found	Not Found	Low	0.6743
FALSE	High	Master Protein	M0RDZ5	Ig-like domain-containing protein OS=Rattus norvegicus OX=10116 PE=4 SV=1	0	8.111	39	3	3	1	95	10.4	8.02	2.47	3	Not Found	Not Found	Not Found	Not Found	Not Found	Not Found	Not Found	Not Found	Not Found	Not Found	Low	Not Found	Not Found	Not Found	Not Found	Not Found	Not Found	Not Found	Not Found	Not Found	Not Found	Not Found	Not Found	Not Found	Not Found	Not Found	Not Found	Not Found	Not Found	Not Found	Not Found	Not Found	Not Found	Not Found
	Checked	Confidence	Sequence	Modifications	Qvality PEP	Qvality q-value	# Protein Groups	# Proteins	# PSMs	Master Protein Accessions	# Missed Cleavages	Theo. MH+ [Da]	Found in Sample: [S1] F1: Sample	Found in Sample: [S2] F2: Sample	Found in Sample: [S3] F3: Sample	Found in Sample: [S4] F4: Sample	Found in Sample: [S5] F5: Sample	Found in Sample: [S6] F6: Sample	Found in Sample: [S7] F7: Sample	Found in Sample: [S8] F8: Sample	Found in Sample: [S9] F9: Sample	Found in Sample: [S10] F10: Sample	Found in Sample: [S11] F11: Sample	Found in Sample: [S12] F12: Sample	Found in Sample: [S13] F13: Sample	Found in Sample: [S14] F14: Sample	Found in Sample: [S15] F15: Sample	Found in Sample: [S16] F16: Sample	Found in Sample: [S17] F17: Sample	Found in Sample: [S18] F18: Sample	Found in Sample: [S19] F19: Sample	Found in Sample: [S20] F20: Sample	Found in Sample: [S21] F21: Sample	Found in Sample: [S22] F22: Sample	Found in Sample: [S23] F23: Sample	Found in Sample: [S24] F24: Sample	Found in Sample: [S25] F25: Sample	Found in Sample: [S26] F26: Sample	Found in Sample: [S27] F27: Sample	Found in Sample: [S28] F28: Sample	Found in Sample: [S29] F29: Sample	Found in Sample: [S30] F30: Sample	Found in Sample: [S31] F31: Sample	Found in Sample: [S32] F32: Sample	Found in Sample: [S33] F33: Sample	Found in Sample: [S34] F34: Sample	Found in Sample: [S35] F35: Sample	Confidence (by Search Engine): Sequest HT	Percolator q-Value (by Search Engine): Sequest HT
	FALSE	High	FSGSGSGTDFTLK		2.60012e-06	0.000218018	12	24	1	M0RDL2; M0RAV0; F1M7B3; M0R7M5; AABR03032256; AABR03037018; A0A0G2K3S3; D3ZIL8; AABR03032067; AABR03034420; M0RDZ5; AABR03036392	0	1303.62	Not Found	Not Found	Not Found	Not Found	Not Found	Not Found	Not Found	Not Found	Not Found	Not Found	Not Found	Not Found	Not Found	Not Found	Not Found	Not Found	Not Found	Not Found	Not Found	Not Found	Not Found	Not Found	Not Found	Not Found	Not Found	Not Found	Not Found	Not Found	Not Found	Not Found	Not Found	Not Found	Not Found	High	Not Found	High	5.589e-05
	FALSE	Low	VEPEDLGVYYCLQ	1xCarbamidomethyl [C11]	1	0.853105	1	1	1	M0RDZ5	0	1584.73	Not Found	Not Found	Not Found	Not Found	Not Found	Not Found	Not Found	Not Found	Not Found	Not Found	Low	Not Found	Not Found	Not Found	Not Found	Not Found	Not Found	Not Found	Not Found	Not Found	Not Found	Not Found	Not Found	Not Found	Not Found	Not Found	Not Found	Not Found	Not Found	Not Found	Not Found	Not Found	Not Found	Not Found	Not Found	Low	0.7899
	FALSE	Low	VSNRFSGVPDR		1	0.893241	6	9	1	F1M6G9; A0A0G2K3S3; D3ZIL8; AABR03032067; AABR03034420; M0RDZ5	1	1233.63	Not Found	Not Found	Not Found	Not Found	Not Found	Not Found	Not Found	Not Found	Not Found	Not Found	Not Found	Not Found	Not Found	Not Found	Not Found	Not Found	Not Found	Not Found	Not Found	Not Found	Not Found	Not Found	Not Found	Not Found	Not Found	Not Found	Not Found	Not Found	Not Found	Not Found	Not Found	Not Found	Not Found	Low	Not Found	Low	0.8629
FALSE	High	Master Protein	A0A0G2K3S3	Ig-like domain-containing protein OS=Rattus norvegicus OX=10116 PE=4 SV=1	0	8.108	44	3	3	1	132	14.8	9.1	2.47	3	Not Found	Not Found	Not Found	Not Found	Not Found	Not Found	Not Found	Not Found	Not Found	Not Found	Not Found	Not Found	Not Found	Not Found	Low	Not Found	Not Found	Not Found	Not Found	Not Found	Not Found	Not Found	Not Found	Not Found	Not Found	Not Found	Not Found	Not Found	Not Found	Not Found	Not Found	Not Found	Not Found	Not Found
	Checked	Confidence	Sequence	Modifications	Qvality PEP	Qvality q-value	# Protein Groups	# Proteins	# PSMs	Master Protein Accessions	# Missed Cleavages	Theo. MH+ [Da]	Found in Sample: [S1] F1: Sample	Found in Sample: [S2] F2: Sample	Found in Sample: [S3] F3: Sample	Found in Sample: [S4] F4: Sample	Found in Sample: [S5] F5: Sample	Found in Sample: [S6] F6: Sample	Found in Sample: [S7] F7: Sample	Found in Sample: [S8] F8: Sample	Found in Sample: [S9] F9: Sample	Found in Sample: [S10] F10: Sample	Found in Sample: [S11] F11: Sample	Found in Sample: [S12] F12: Sample	Found in Sample: [S13] F13: Sample	Found in Sample: [S14] F14: Sample	Found in Sample: [S15] F15: Sample	Found in Sample: [S16] F16: Sample	Found in Sample: [S17] F17: Sample	Found in Sample: [S18] F18: Sample	Found in Sample: [S19] F19: Sample	Found in Sample: [S20] F20: Sample	Found in Sample: [S21] F21: Sample	Found in Sample: [S22] F22: Sample	Found in Sample: [S23] F23: Sample	Found in Sample: [S24] F24: Sample	Found in Sample: [S25] F25: Sample	Found in Sample: [S26] F26: Sample	Found in Sample: [S27] F27: Sample	Found in Sample: [S28] F28: Sample	Found in Sample: [S29] F29: Sample	Found in Sample: [S30] F30: Sample	Found in Sample: [S31] F31: Sample	Found in Sample: [S32] F32: Sample	Found in Sample: [S33] F33: Sample	Found in Sample: [S34] F34: Sample	Found in Sample: [S35] F35: Sample	Confidence (by Search Engine): Sequest HT	Percolator q-Value (by Search Engine): Sequest HT
	FALSE	High	FSGSGSGTDFTLK		2.60012e-06	0.000218018	12	24	1	M0RDL2; M0RAV0; F1M7B3; M0R7M5; AABR03032256; AABR03037018; A0A0G2K3S3; D3ZIL8; AABR03032067; AABR03034420; M0RDZ5; AABR03036392	0	1303.62	Not Found	Not Found	Not Found	Not Found	Not Found	Not Found	Not Found	Not Found	Not Found	Not Found	Not Found	Not Found	Not Found	Not Found	Not Found	Not Found	Not Found	Not Found	Not Found	Not Found	Not Found	Not Found	Not Found	Not Found	Not Found	Not Found	Not Found	Not Found	Not Found	Not Found	Not Found	Not Found	Not Found	High	Not Found	High	5.589e-05
	FALSE	Low	ISRVEPEDLGVYYCYQGTHYPPTVMQTLTKMFLV	1xCarbamidomethyl [C14]; 1xOxidation [M25]	1	0.902516	1	1	1	A0A0G2K3S3	2	4051.96	Not Found	Not Found	Not Found	Not Found	Not Found	Not Found	Not Found	Not Found	Not Found	Not Found	Not Found	Not Found	Not Found	Not Found	Low	Not Found	Not Found	Not Found	Not Found	Not Found	Not Found	Not Found	Not Found	Not Found	Not Found	Not Found	Not Found	Not Found	Not Found	Not Found	Not Found	Not Found	Not Found	Not Found	Not Found	Low	0.8806
	FALSE	Low	VSNRFSGVPDR		1	0.893241	6	9	1	F1M6G9; A0A0G2K3S3; D3ZIL8; AABR03032067; AABR03034420; M0RDZ5	1	1233.63	Not Found	Not Found	Not Found	Not Found	Not Found	Not Found	Not Found	Not Found	Not Found	Not Found	Not Found	Not Found	Not Found	Not Found	Not Found	Not Found	Not Found	Not Found	Not Found	Not Found	Not Found	Not Found	Not Found	Not Found	Not Found	Not Found	Not Found	Not Found	Not Found	Not Found	Not Found	Not Found	Not Found	Low	Not Found	Low	0.8629
FALSE	High	Master Protein	D3ZIL8	Ig-like domain-containing protein OS=Rattus norvegicus OX=10116 PE=4 SV=2	0	8.108	50	4	78	2	115	12.6	7.99	2.47	4	Low	Low	Low	Low	Low	Low	Low	Low	Low	Low	Low	Not Found	Not Found	Low	Low	Low	Low	Low	Low	Low	Low	Low	Low	Low	Low	Low	Low	Low	Low	Low	Low	Low	Low	Low
	Checked	Confidence	Sequence	Modifications	Qvality PEP	Qvality q-value	# Protein Groups	# Proteins	# PSMs	Master Protein Accessions	# Missed Cleavages	Theo. MH+ [Da]	Found in Sample: [S1] F1: Sample	Found in Sample: [S2] F2: Sample	Found in Sample: [S3] F3: Sample	Found in Sample: [S4] F4: Sample	Found in Sample: [S5] F5: Sample	Found in Sample: [S6] F6: Sample	Found in Sample: [S7] F7: Sample	Found in Sample: [S8] F8: Sample	Found in Sample: [S9] F9: Sample	Found in Sample: [S10] F10: Sample	Found in Sample: [S11] F11: Sample	Found in Sample: [S12] F12: Sample	Found in Sample: [S13] F13: Sample	Found in Sample: [S14] F14: Sample	Found in Sample: [S15] F15: Sample	Found in Sample: [S16] F16: Sample	Found in Sample: [S17] F17: Sample	Found in Sample: [S18] F18: Sample	Found in Sample: [S19] F19: Sample	Found in Sample: [S20] F20: Sample	Found in Sample: [S21] F21: Sample	Found in Sample: [S22] F22: Sample	Found in Sample: [S23] F23: Sample	Found in Sample: [S24] F24: Sample	Found in Sample: [S25] F25: Sample	Found in Sample: [S26] F26: Sample	Found in Sample: [S27] F27: Sample	Found in Sample: [S28] F28: Sample	Found in Sample: [S29] F29: Sample	Found in Sample: [S30] F30: Sample	Found in Sample: [S31] F31: Sample	Found in Sample: [S32] F32: Sample	Found in Sample: [S33] F33: Sample	Found in Sample: [S34] F34: Sample	Found in Sample: [S35] F35: Sample	Confidence (by Search Engine): Sequest HT	Percolator q-Value (by Search Engine): Sequest HT
	FALSE	High	FSGSGSGTDFTLK		2.60012e-06	0.000218018	12	24	1	M0RDL2; M0RAV0; F1M7B3; M0R7M5; AABR03032256; AABR03037018; A0A0G2K3S3; D3ZIL8; AABR03032067; AABR03034420; M0RDZ5; AABR03036392	0	1303.62	Not Found	Not Found	Not Found	Not Found	Not Found	Not Found	Not Found	Not Found	Not Found	Not Found	Not Found	Not Found	Not Found	Not Found	Not Found	Not Found	Not Found	Not Found	Not Found	Not Found	Not Found	Not Found	Not Found	Not Found	Not Found	Not Found	Not Found	Not Found	Not Found	Not Found	Not Found	Not Found	Not Found	High	Not Found	High	5.589e-05
	FALSE	Low	MFLVGA	1xOxidation [M1]	1	0.905224	1	1	75	D3ZIL8	0	653.333	Low	Low	Low	Low	Low	Low	Low	Low	Low	Low	Low	Not Found	Not Found	Low	Low	Low	Low	Low	Low	Low	Low	Low	Low	Low	Low	Low	Low	Low	Low	Low	Low	Low	Low	Low	Low	Low	0.9027
	FALSE	Low	VEPEDLGVYYCYQGTHYPPTVMQTLTKMFLVGA	1xCarbamidomethyl [C11]; 2xOxidation [M22; M28]	1	0.891191	1	1	1	D3ZIL8	1	3839.8	Not Found	Not Found	Not Found	Not Found	Not Found	Not Found	Not Found	Not Found	Not Found	Not Found	Not Found	Not Found	Not Found	Not Found	Not Found	Not Found	Not Found	Not Found	Not Found	Not Found	Low	Not Found	Not Found	Not Found	Not Found	Not Found	Not Found	Not Found	Not Found	Not Found	Not Found	Not Found	Not Found	Not Found	Not Found	Low	0.8587
	FALSE	Low	VSNRFSGVPDR		1	0.893241	6	9	1	F1M6G9; A0A0G2K3S3; D3ZIL8; AABR03032067; AABR03034420; M0RDZ5	1	1233.63	Not Found	Not Found	Not Found	Not Found	Not Found	Not Found	Not Found	Not Found	Not Found	Not Found	Not Found	Not Found	Not Found	Not Found	Not Found	Not Found	Not Found	Not Found	Not Found	Not Found	Not Found	Not Found	Not Found	Not Found	Not Found	Not Found	Not Found	Not Found	Not Found	Not Found	Not Found	Not Found	Not Found	Low	Not Found	Low	0.8629
FALSE	High	Master Protein	AABR03032067	IGKV1S22X01 Rattus norvegicus_BN/SsNHsdMCW|F|V-REGION|0..0|302 nt|1| | | |100 AA|100+0=100| |rev-compl|	0	8.108	45	3	3	1	100	11	7.39	2.47	3	Not Found	Not Found	Not Found	Not Found	Not Found	Not Found	Not Found	Not Found	Not Found	Not Found	Not Found	Not Found	Not Found	Not Found	Not Found	Not Found	Not Found	Not Found	Not Found	Not Found	Not Found	Low	Not Found	Not Found	Not Found	Not Found	Not Found	Not Found	Not Found	Not Found	Not Found	Not Found	Not Found	Not Found
	Checked	Confidence	Sequence	Modifications	Qvality PEP	Qvality q-value	# Protein Groups	# Proteins	# PSMs	Master Protein Accessions	# Missed Cleavages	Theo. MH+ [Da]	Found in Sample: [S1] F1: Sample	Found in Sample: [S2] F2: Sample	Found in Sample: [S3] F3: Sample	Found in Sample: [S4] F4: Sample	Found in Sample: [S5] F5: Sample	Found in Sample: [S6] F6: Sample	Found in Sample: [S7] F7: Sample	Found in Sample: [S8] F8: Sample	Found in Sample: [S9] F9: Sample	Found in Sample: [S10] F10: Sample	Found in Sample: [S11] F11: Sample	Found in Sample: [S12] F12: Sample	Found in Sample: [S13] F13: Sample	Found in Sample: [S14] F14: Sample	Found in Sample: [S15] F15: Sample	Found in Sample: [S16] F16: Sample	Found in Sample: [S17] F17: Sample	Found in Sample: [S18] F18: Sample	Found in Sample: [S19] F19: Sample	Found in Sample: [S20] F20: Sample	Found in Sample: [S21] F21: Sample	Found in Sample: [S22] F22: Sample	Found in Sample: [S23] F23: Sample	Found in Sample: [S24] F24: Sample	Found in Sample: [S25] F25: Sample	Found in Sample: [S26] F26: Sample	Found in Sample: [S27] F27: Sample	Found in Sample: [S28] F28: Sample	Found in Sample: [S29] F29: Sample	Found in Sample: [S30] F30: Sample	Found in Sample: [S31] F31: Sample	Found in Sample: [S32] F32: Sample	Found in Sample: [S33] F33: Sample	Found in Sample: [S34] F34: Sample	Found in Sample: [S35] F35: Sample	Confidence (by Search Engine): Sequest HT	Percolator q-Value (by Search Engine): Sequest HT
	FALSE	High	FSGSGSGTDFTLK		2.60012e-06	0.000218018	12	24	1	M0RDL2; M0RAV0; F1M7B3; M0R7M5; AABR03032256; AABR03037018; A0A0G2K3S3; D3ZIL8; AABR03032067; AABR03034420; M0RDZ5; AABR03036392	0	1303.62	Not Found	Not Found	Not Found	Not Found	Not Found	Not Found	Not Found	Not Found	Not Found	Not Found	Not Found	Not Found	Not Found	Not Found	Not Found	Not Found	Not Found	Not Found	Not Found	Not Found	Not Found	Not Found	Not Found	Not Found	Not Found	Not Found	Not Found	Not Found	Not Found	Not Found	Not Found	Not Found	Not Found	High	Not Found	High	5.589e-05
	FALSE	Low	FSGSGSGTDFTLKISRVEPEDLGDYYCLQSTHFP	1xCarbamidomethyl [C27]	1	0.906592	1	1	1	AABR03032067	2	3810.76	Not Found	Not Found	Not Found	Not Found	Not Found	Not Found	Not Found	Not Found	Not Found	Not Found	Not Found	Not Found	Not Found	Not Found	Not Found	Not Found	Not Found	Not Found	Not Found	Not Found	Not Found	Low	Not Found	Not Found	Not Found	Not Found	Not Found	Not Found	Not Found	Not Found	Not Found	Not Found	Not Found	Not Found	Not Found	Low	0.8906
	FALSE	Low	VSNRFSGVPDR		1	0.893241	6	9	1	F1M6G9; A0A0G2K3S3; D3ZIL8; AABR03032067; AABR03034420; M0RDZ5	1	1233.63	Not Found	Not Found	Not Found	Not Found	Not Found	Not Found	Not Found	Not Found	Not Found	Not Found	Not Found	Not Found	Not Found	Not Found	Not Found	Not Found	Not Found	Not Found	Not Found	Not Found	Not Found	Not Found	Not Found	Not Found	Not Found	Not Found	Not Found	Not Found	Not Found	Not Found	Not Found	Not Found	Not Found	Low	Not Found	Low	0.8629
FALSE	High	Master Protein	AABR03034040	IGKV5S1X01 Rattus norvegicus_BN/SsNHsdMCW|P|V-REGION|0..0|286 nt|1| | | |95 AA|95+0=95| |rev-compl|	0.001	5.496	54	2	3	1	95	10.4	7.12	0	2	Not Found	Not Found	Not Found	Not Found	Not Found	Not Found	Not Found	Not Found	Not Found	Not Found	Not Found	Not Found	Not Found	Not Found	Not Found	Not Found	Not Found	Not Found	Not Found	Not Found	Not Found	Not Found	Not Found	Not Found	Not Found	Not Found	Not Found	Low	Not Found	Not Found	Not Found	Not Found	Not Found	Not Found
	Checked	Confidence	Sequence	Modifications	Qvality PEP	Qvality q-value	# Protein Groups	# Proteins	# PSMs	Master Protein Accessions	# Missed Cleavages	Theo. MH+ [Da]	Found in Sample: [S1] F1: Sample	Found in Sample: [S2] F2: Sample	Found in Sample: [S3] F3: Sample	Found in Sample: [S4] F4: Sample	Found in Sample: [S5] F5: Sample	Found in Sample: [S6] F6: Sample	Found in Sample: [S7] F7: Sample	Found in Sample: [S8] F8: Sample	Found in Sample: [S9] F9: Sample	Found in Sample: [S10] F10: Sample	Found in Sample: [S11] F11: Sample	Found in Sample: [S12] F12: Sample	Found in Sample: [S13] F13: Sample	Found in Sample: [S14] F14: Sample	Found in Sample: [S15] F15: Sample	Found in Sample: [S16] F16: Sample	Found in Sample: [S17] F17: Sample	Found in Sample: [S18] F18: Sample	Found in Sample: [S19] F19: Sample	Found in Sample: [S20] F20: Sample	Found in Sample: [S21] F21: Sample	Found in Sample: [S22] F22: Sample	Found in Sample: [S23] F23: Sample	Found in Sample: [S24] F24: Sample	Found in Sample: [S25] F25: Sample	Found in Sample: [S26] F26: Sample	Found in Sample: [S27] F27: Sample	Found in Sample: [S28] F28: Sample	Found in Sample: [S29] F29: Sample	Found in Sample: [S30] F30: Sample	Found in Sample: [S31] F31: Sample	Found in Sample: [S32] F32: Sample	Found in Sample: [S33] F33: Sample	Found in Sample: [S34] F34: Sample	Found in Sample: [S35] F35: Sample	Confidence (by Search Engine): Sequest HT	Percolator q-Value (by Search Engine): Sequest HT
	FALSE	Low	DIVLTQSPAMLSVTSGESISLSCRSSQNIGTNIHWYQQK	1xAcetyl [N-Term]; 1xCarbamidomethyl [C23]; 1xOxidation [M10]	0.996679	0.824098	1	1	1	AABR03034040	1	4394.14	Not Found	Not Found	Not Found	Not Found	Not Found	Not Found	Not Found	Not Found	Not Found	Not Found	Not Found	Not Found	Not Found	Not Found	Not Found	Not Found	Not Found	Not Found	Not Found	Not Found	Not Found	Not Found	Not Found	Not Found	Not Found	Not Found	Not Found	Low	Not Found	Not Found	Not Found	Not Found	Not Found	Not Found	Not Found	Low	0.7514
	FALSE	High	YASQSISGIPSR		0.000175469	0.000218018	2	9	2	AABR03035610; AABR03034040	0	1265.65	Not Found	Not Found	Not Found	Not Found	Not Found	Not Found	Not Found	Not Found	Not Found	Not Found	Not Found	Not Found	Not Found	Not Found	Not Found	Not Found	Not Found	Not Found	Not Found	Not Found	Not Found	Not Found	Not Found	Not Found	Not Found	Not Found	Not Found	Not Found	Not Found	Not Found	Not Found	Not Found	Not Found	High	Not Found	High	5.589e-05
FALSE	High	Master Protein	AABR03035610	IGKV5S4X01 Rattus norvegicus_BN/SsNHsdMCW|P|V-REGION|0..0|286 nt|1| | | |95 AA|95+0=95| |rev-compl|	0.001	5.496	35	2	3	1	95	10.5	5.94	0	2	Not Found	Not Found	Not Found	Not Found	Not Found	Not Found	Not Found	Not Found	Not Found	Not Found	Not Found	Not Found	Low	Not Found	Not Found	Not Found	Not Found	Not Found	Not Found	Not Found	Not Found	Not Found	Not Found	Not Found	Not Found	Not Found	Not Found	Not Found	Not Found	Not Found	Not Found	Not Found	Not Found	Not Found
	Checked	Confidence	Sequence	Modifications	Qvality PEP	Qvality q-value	# Protein Groups	# Proteins	# PSMs	Master Protein Accessions	# Missed Cleavages	Theo. MH+ [Da]	Found in Sample: [S1] F1: Sample	Found in Sample: [S2] F2: Sample	Found in Sample: [S3] F3: Sample	Found in Sample: [S4] F4: Sample	Found in Sample: [S5] F5: Sample	Found in Sample: [S6] F6: Sample	Found in Sample: [S7] F7: Sample	Found in Sample: [S8] F8: Sample	Found in Sample: [S9] F9: Sample	Found in Sample: [S10] F10: Sample	Found in Sample: [S11] F11: Sample	Found in Sample: [S12] F12: Sample	Found in Sample: [S13] F13: Sample	Found in Sample: [S14] F14: Sample	Found in Sample: [S15] F15: Sample	Found in Sample: [S16] F16: Sample	Found in Sample: [S17] F17: Sample	Found in Sample: [S18] F18: Sample	Found in Sample: [S19] F19: Sample	Found in Sample: [S20] F20: Sample	Found in Sample: [S21] F21: Sample	Found in Sample: [S22] F22: Sample	Found in Sample: [S23] F23: Sample	Found in Sample: [S24] F24: Sample	Found in Sample: [S25] F25: Sample	Found in Sample: [S26] F26: Sample	Found in Sample: [S27] F27: Sample	Found in Sample: [S28] F28: Sample	Found in Sample: [S29] F29: Sample	Found in Sample: [S30] F30: Sample	Found in Sample: [S31] F31: Sample	Found in Sample: [S32] F32: Sample	Found in Sample: [S33] F33: Sample	Found in Sample: [S34] F34: Sample	Found in Sample: [S35] F35: Sample	Confidence (by Search Engine): Sequest HT	Percolator q-Value (by Search Engine): Sequest HT
	FALSE	Low	SSQNIGTNIHWYQEKSNESPR		0.997228	0.825986	1	1	1	AABR03035610	1	2475.16	Not Found	Not Found	Not Found	Not Found	Not Found	Not Found	Not Found	Not Found	Not Found	Not Found	Not Found	Not Found	Low	Not Found	Not Found	Not Found	Not Found	Not Found	Not Found	Not Found	Not Found	Not Found	Not Found	Not Found	Not Found	Not Found	Not Found	Not Found	Not Found	Not Found	Not Found	Not Found	Not Found	Not Found	Not Found	Low	0.7538
	FALSE	High	YASQSISGIPSR		0.000175469	0.000218018	2	9	2	AABR03035610; AABR03034040	0	1265.65	Not Found	Not Found	Not Found	Not Found	Not Found	Not Found	Not Found	Not Found	Not Found	Not Found	Not Found	Not Found	Not Found	Not Found	Not Found	Not Found	Not Found	Not Found	Not Found	Not Found	Not Found	Not Found	Not Found	Not Found	Not Found	Not Found	Not Found	Not Found	Not Found	Not Found	Not Found	Not Found	Not Found	High	Not Found	High	5.589e-05
FALSE	High	Master Protein	M0RA79	Ig-like domain-containing protein OS=Rattus norvegicus OX=10116 PE=1 SV=1	0.001	5.466	35	2	3	1	99	11	7.94	0	2	Not Found	Not Found	Not Found	Not Found	Not Found	Not Found	Not Found	Not Found	Not Found	Not Found	Low	Not Found	Not Found	Not Found	Not Found	Not Found	Not Found	Not Found	Not Found	Not Found	Not Found	Not Found	Not Found	Not Found	Not Found	Not Found	Not Found	Not Found	Not Found	Not Found	Not Found	Not Found	Not Found	Not Found
	Checked	Confidence	Sequence	Modifications	Qvality PEP	Qvality q-value	# Protein Groups	# Proteins	# PSMs	Master Protein Accessions	# Missed Cleavages	Theo. MH+ [Da]	Found in Sample: [S1] F1: Sample	Found in Sample: [S2] F2: Sample	Found in Sample: [S3] F3: Sample	Found in Sample: [S4] F4: Sample	Found in Sample: [S5] F5: Sample	Found in Sample: [S6] F6: Sample	Found in Sample: [S7] F7: Sample	Found in Sample: [S8] F8: Sample	Found in Sample: [S9] F9: Sample	Found in Sample: [S10] F10: Sample	Found in Sample: [S11] F11: Sample	Found in Sample: [S12] F12: Sample	Found in Sample: [S13] F13: Sample	Found in Sample: [S14] F14: Sample	Found in Sample: [S15] F15: Sample	Found in Sample: [S16] F16: Sample	Found in Sample: [S17] F17: Sample	Found in Sample: [S18] F18: Sample	Found in Sample: [S19] F19: Sample	Found in Sample: [S20] F20: Sample	Found in Sample: [S21] F21: Sample	Found in Sample: [S22] F22: Sample	Found in Sample: [S23] F23: Sample	Found in Sample: [S24] F24: Sample	Found in Sample: [S25] F25: Sample	Found in Sample: [S26] F26: Sample	Found in Sample: [S27] F27: Sample	Found in Sample: [S28] F28: Sample	Found in Sample: [S29] F29: Sample	Found in Sample: [S30] F30: Sample	Found in Sample: [S31] F31: Sample	Found in Sample: [S32] F32: Sample	Found in Sample: [S33] F33: Sample	Found in Sample: [S34] F34: Sample	Found in Sample: [S35] F35: Sample	Confidence (by Search Engine): Sequest HT	Percolator q-Value (by Search Engine): Sequest HT
	FALSE	High	LVESGGGLVQPGR		0.0001925	0.000218018	2	3	2	M0RA79; RatNor_1_chr6	0	1268.7	Not Found	Not Found	Not Found	Not Found	Not Found	Not Found	Not Found	Not Found	Not Found	Not Found	Not Found	Not Found	Not Found	Not Found	Not Found	Not Found	Not Found	Not Found	Not Found	Not Found	Not Found	Not Found	Not Found	Not Found	Not Found	Not Found	Not Found	Not Found	Not Found	Not Found	High	Not Found	Not Found	Not Found	Not Found	High	5.589e-05
	FALSE	Low	SLKLSCAASGFNFNDYWMGWVR	1xCarbamidomethyl [C6]; 1xOxidation [M18]	0.940113	0.729485	1	2	1	M0RA79	1	2625.2	Not Found	Not Found	Not Found	Not Found	Not Found	Not Found	Not Found	Not Found	Not Found	Not Found	Low	Not Found	Not Found	Not Found	Not Found	Not Found	Not Found	Not Found	Not Found	Not Found	Not Found	Not Found	Not Found	Not Found	Not Found	Not Found	Not Found	Not Found	Not Found	Not Found	Not Found	Not Found	Not Found	Not Found	Not Found	Low	0.6209
FALSE	High	Master Protein	RatNor_1_chr6	IGHV4-1X01 Rattus norvegicus_BN; Sprague-Dawley|ORF|V-REGION|1212165..1212460|296 nt|1| | | |98 AA|98+0=98| |rev-compl|	0.001	5.431	59	3	12	2	98	11.2	8.5	0	3	Low	Not Found	Not Found	Not Found	Not Found	Not Found	Not Found	Low	Not Found	Not Found	Not Found	Not Found	Low	Not Found	Not Found	Not Found	Not Found	Not Found	Not Found	Not Found	Not Found	Not Found	Not Found	Not Found	Low	Not Found	Low	Not Found	Low	Not Found	Low	Not Found	Not Found	Not Found
	Checked	Confidence	Sequence	Modifications	Qvality PEP	Qvality q-value	# Protein Groups	# Proteins	# PSMs	Master Protein Accessions	# Missed Cleavages	Theo. MH+ [Da]	Found in Sample: [S1] F1: Sample	Found in Sample: [S2] F2: Sample	Found in Sample: [S3] F3: Sample	Found in Sample: [S4] F4: Sample	Found in Sample: [S5] F5: Sample	Found in Sample: [S6] F6: Sample	Found in Sample: [S7] F7: Sample	Found in Sample: [S8] F8: Sample	Found in Sample: [S9] F9: Sample	Found in Sample: [S10] F10: Sample	Found in Sample: [S11] F11: Sample	Found in Sample: [S12] F12: Sample	Found in Sample: [S13] F13: Sample	Found in Sample: [S14] F14: Sample	Found in Sample: [S15] F15: Sample	Found in Sample: [S16] F16: Sample	Found in Sample: [S17] F17: Sample	Found in Sample: [S18] F18: Sample	Found in Sample: [S19] F19: Sample	Found in Sample: [S20] F20: Sample	Found in Sample: [S21] F21: Sample	Found in Sample: [S22] F22: Sample	Found in Sample: [S23] F23: Sample	Found in Sample: [S24] F24: Sample	Found in Sample: [S25] F25: Sample	Found in Sample: [S26] F26: Sample	Found in Sample: [S27] F27: Sample	Found in Sample: [S28] F28: Sample	Found in Sample: [S29] F29: Sample	Found in Sample: [S30] F30: Sample	Found in Sample: [S31] F31: Sample	Found in Sample: [S32] F32: Sample	Found in Sample: [S33] F33: Sample	Found in Sample: [S34] F34: Sample	Found in Sample: [S35] F35: Sample	Confidence (by Search Engine): Sequest HT	Percolator q-Value (by Search Engine): Sequest HT
	FALSE	Low	LEWIGEISHTSNTINYTPSLKDK		1	0.865269	1	1	9	RatNor_1_chr6	1	2646.34	Low	Not Found	Not Found	Not Found	Not Found	Not Found	Not Found	Low	Not Found	Not Found	Not Found	Not Found	Low	Not Found	Not Found	Not Found	Not Found	Not Found	Not Found	Not Found	Not Found	Not Found	Not Found	Not Found	Low	Not Found	Low	Not Found	Low	Not Found	Low	Not Found	Not Found	Not Found	Not Found	Low	0.8117
	FALSE	High	LVESGGGLVQPGR		0.0001925	0.000218018	2	3	2	M0RA79; RatNor_1_chr6	0	1268.7	Not Found	Not Found	Not Found	Not Found	Not Found	Not Found	Not Found	Not Found	Not Found	Not Found	Not Found	Not Found	Not Found	Not Found	Not Found	Not Found	Not Found	Not Found	Not Found	Not Found	Not Found	Not Found	Not Found	Not Found	Not Found	Not Found	Not Found	Not Found	Not Found	Not Found	High	Not Found	Not Found	Not Found	Not Found	High	5.589e-05
	FALSE	Low	LVESGGGLVQPGRSLRLSCATSGFSFSSYWMSWFR	1xCarbamidomethyl [C19]	1	0.892705	1	1	1	RatNor_1_chr6	2	3912.89	Not Found	Not Found	Not Found	Not Found	Not Found	Not Found	Not Found	Low	Not Found	Not Found	Not Found	Not Found	Not Found	Not Found	Not Found	Not Found	Not Found	Not Found	Not Found	Not Found	Not Found	Not Found	Not Found	Not Found	Not Found	Not Found	Not Found	Not Found	Not Found	Not Found	Not Found	Not Found	Not Found	Not Found	Not Found	Low	0.8615
FALSE	High	Master Protein	P20762	Ig gamma-2C chain C region OS=Rattus norvegicus OX=10116 PE=2 SV=1	0.001	4.704	25	6	12	4	329	36.5	8.22	0	6	Not Found	Not Found	Not Found	Not Found	Low	Not Found	Not Found	Not Found	Not Found	Not Found	Not Found	Not Found	Not Found	Low	Low	Not Found	Not Found	Not Found	Not Found	Not Found	Not Found	Low	Not Found	Not Found	Not Found	Not Found	Not Found	Not Found	Not Found	Low	High	Not Found	Not Found	Low
	Checked	Confidence	Sequence	Modifications	Qvality PEP	Qvality q-value	# Protein Groups	# Proteins	# PSMs	Master Protein Accessions	# Missed Cleavages	Theo. MH+ [Da]	Found in Sample: [S1] F1: Sample	Found in Sample: [S2] F2: Sample	Found in Sample: [S3] F3: Sample	Found in Sample: [S4] F4: Sample	Found in Sample: [S5] F5: Sample	Found in Sample: [S6] F6: Sample	Found in Sample: [S7] F7: Sample	Found in Sample: [S8] F8: Sample	Found in Sample: [S9] F9: Sample	Found in Sample: [S10] F10: Sample	Found in Sample: [S11] F11: Sample	Found in Sample: [S12] F12: Sample	Found in Sample: [S13] F13: Sample	Found in Sample: [S14] F14: Sample	Found in Sample: [S15] F15: Sample	Found in Sample: [S16] F16: Sample	Found in Sample: [S17] F17: Sample	Found in Sample: [S18] F18: Sample	Found in Sample: [S19] F19: Sample	Found in Sample: [S20] F20: Sample	Found in Sample: [S21] F21: Sample	Found in Sample: [S22] F22: Sample	Found in Sample: [S23] F23: Sample	Found in Sample: [S24] F24: Sample	Found in Sample: [S25] F25: Sample	Found in Sample: [S26] F26: Sample	Found in Sample: [S27] F27: Sample	Found in Sample: [S28] F28: Sample	Found in Sample: [S29] F29: Sample	Found in Sample: [S30] F30: Sample	Found in Sample: [S31] F31: Sample	Found in Sample: [S32] F32: Sample	Found in Sample: [S33] F33: Sample	Found in Sample: [S34] F34: Sample	Found in Sample: [S35] F35: Sample	Confidence (by Search Engine): Sequest HT	Percolator q-Value (by Search Engine): Sequest HT
	FALSE	Low	LSVDTDSWMR	1xOxidation [M9]	0.560647	0.17999	1	2	2	P20762	0	1225.55	Not Found	Not Found	Not Found	Not Found	Not Found	Not Found	Not Found	Not Found	Not Found	Not Found	Not Found	Not Found	Not Found	Not Found	Not Found	Not Found	Not Found	Not Found	Not Found	Not Found	Not Found	Not Found	Not Found	Not Found	Not Found	Not Found	Not Found	Not Found	Not Found	Not Found	Low	Not Found	Not Found	Not Found	Not Found	Low	0.08191
	FALSE	Low	NTLPVLDSDESYFLYSK		0.992349	0.812344	1	2	1	P20762	0	1990.96	Not Found	Not Found	Not Found	Not Found	Low	Not Found	Not Found	Not Found	Not Found	Not Found	Not Found	Not Found	Not Found	Not Found	Not Found	Not Found	Not Found	Not Found	Not Found	Not Found	Not Found	Not Found	Not Found	Not Found	Not Found	Not Found	Not Found	Not Found	Not Found	Not Found	Not Found	Not Found	Not Found	Not Found	Not Found	Low	0.7363
	FALSE	High	TPQVYTIPPPR		0.00121964	0.000218018	1	2	3	P20762	0	1268.7	Not Found	Not Found	Not Found	Not Found	Not Found	Not Found	Not Found	Not Found	Not Found	Not Found	Not Found	Not Found	Not Found	Low	Not Found	Not Found	Not Found	Not Found	Not Found	Not Found	Not Found	Not Found	Not Found	Not Found	Not Found	Not Found	Not Found	Not Found	Not Found	Not Found	High	Not Found	Not Found	Low	Not Found	High	5.589e-05
	FALSE	Low	TPQVYTIPPPREQMSK	1xOxidation [M14]	0.804577	0.507717	1	2	4	P20762	1	1887.96	Not Found	Not Found	Not Found	Not Found	Not Found	Not Found	Not Found	Not Found	Not Found	Not Found	Not Found	Not Found	Not Found	Not Found	Low	Not Found	Not Found	Not Found	Not Found	Not Found	Not Found	Low	Not Found	Not Found	Not Found	Not Found	Not Found	Not Found	Not Found	Low	Not Found	Not Found	Not Found	Not Found	Not Found	Low	0.3473
	FALSE	Low	VFTAQTQPHEEQLNGTFR		1	0.854592	2	2	1	RatNor_6_chr6; P20762	0	2103.03	Not Found	Not Found	Not Found	Low	Not Found	Not Found	Not Found	Not Found	Not Found	Not Found	Not Found	Not Found	Not Found	Not Found	Not Found	Not Found	Not Found	Not Found	Not Found	Not Found	Not Found	Not Found	Not Found	Not Found	Not Found	Not Found	Not Found	Not Found	Not Found	Not Found	Not Found	Not Found	Not Found	Not Found	Not Found	Low	0.7927
	FALSE	Low	VVSTLHIQHQDWMSGKEFKCK	1xCarbamidomethyl [C20]	1	0.905014	2	2	1	RatNor_6_chr6; P20762	2	2558.26	Not Found	Not Found	Not Found	Not Found	Not Found	Not Found	Not Found	Not Found	Not Found	Not Found	Not Found	Not Found	Low	Not Found	Not Found	Not Found	Not Found	Not Found	Not Found	Not Found	Not Found	Not Found	Not Found	Not Found	Not Found	Not Found	Not Found	Not Found	Not Found	Not Found	Not Found	Not Found	Not Found	Not Found	Not Found	Low	0.8871
FALSE	High	Master Protein	RatNor_6_chr6	IGHG2AX01 Rattus norvegicus_BN; Sprague-Dawley|F|CH3-CHS|g,555699..556018|321 nt|1|+1| ||107 AA|107+0=107| |rev-compl|	0.004	4.362	88	6	16	2	107	12.2	7.5	0	6	Not Found	Not Found	Not Found	Not Found	Not Found	Low	Low	Not Found	Not Found	Not Found	Not Found	Not Found	Not Found	Not Found	Not Found	Not Found	Not Found	Low	Not Found	Not Found	Not Found	Not Found	Not Found	Not Found	Not Found	Low	Not Found	Not Found	Low	Not Found	Not Found	Not Found	Not Found	Not Found
	Checked	Confidence	Sequence	Modifications	Qvality PEP	Qvality q-value	# Protein Groups	# Proteins	# PSMs	Master Protein Accessions	# Missed Cleavages	Theo. MH+ [Da]	Found in Sample: [S1] F1: Sample	Found in Sample: [S2] F2: Sample	Found in Sample: [S3] F3: Sample	Found in Sample: [S4] F4: Sample	Found in Sample: [S5] F5: Sample	Found in Sample: [S6] F6: Sample	Found in Sample: [S7] F7: Sample	Found in Sample: [S8] F8: Sample	Found in Sample: [S9] F9: Sample	Found in Sample: [S10] F10: Sample	Found in Sample: [S11] F11: Sample	Found in Sample: [S12] F12: Sample	Found in Sample: [S13] F13: Sample	Found in Sample: [S14] F14: Sample	Found in Sample: [S15] F15: Sample	Found in Sample: [S16] F16: Sample	Found in Sample: [S17] F17: Sample	Found in Sample: [S18] F18: Sample	Found in Sample: [S19] F19: Sample	Found in Sample: [S20] F20: Sample	Found in Sample: [S21] F21: Sample	Found in Sample: [S22] F22: Sample	Found in Sample: [S23] F23: Sample	Found in Sample: [S24] F24: Sample	Found in Sample: [S25] F25: Sample	Found in Sample: [S26] F26: Sample	Found in Sample: [S27] F27: Sample	Found in Sample: [S28] F28: Sample	Found in Sample: [S29] F29: Sample	Found in Sample: [S30] F30: Sample	Found in Sample: [S31] F31: Sample	Found in Sample: [S32] F32: Sample	Found in Sample: [S33] F33: Sample	Found in Sample: [S34] F34: Sample	Found in Sample: [S35] F35: Sample	Confidence (by Search Engine): Sequest HT	Percolator q-Value (by Search Engine): Sequest HT
	FALSE	Low	EEMTQSQVSITCMVKGFYPPDIYTEWKMNGQPQENYK	1xCarbamidomethyl [C12]; 1xOxidation [M3]	1	0.896224	4	6	1	Q5M7V3; RatNor_6_chr6; Q5BK05; Q5M842	2	4473.02	Not Found	Not Found	Not Found	Not Found	Not Found	Low	Not Found	Not Found	Not Found	Not Found	Not Found	Not Found	Not Found	Not Found	Not Found	Not Found	Not Found	Not Found	Not Found	Not Found	Not Found	Not Found	Not Found	Not Found	Not Found	Not Found	Not Found	Not Found	Not Found	Not Found	Not Found	Not Found	Not Found	Not Found	Not Found	Low	0.8681
	FALSE	Low	ETWQQGNTFTCSVLHEGLHNHHTEK	1xCarbamidomethyl [C11]	0.968151	0.769695	4	6	2	Q5M7V3; RatNor_6_chr6; Q5BK05; Q5M842	0	2990.36	Not Found	Not Found	Not Found	Not Found	Not Found	Not Found	Not Found	Not Found	Not Found	Not Found	Not Found	Not Found	Not Found	Not Found	Not Found	Not Found	Not Found	Not Found	Not Found	Not Found	Not Found	Not Found	Not Found	Not Found	Not Found	Not Found	Not Found	Not Found	Not Found	Not Found	Low	Not Found	Not Found	Not Found	Low	Low	0.6766
	FALSE	Low	GFYPPDIYTEWKMNGQPQENYK	1xOxidation [M13]	1	0.908228	4	6	1	Q5M7V3; RatNor_6_chr6; Q5BK05; Q5M842	1	2721.23	Not Found	Not Found	Not Found	Not Found	Not Found	Not Found	Not Found	Not Found	Not Found	Not Found	Not Found	Not Found	Not Found	Not Found	Not Found	Not Found	Not Found	Low	Not Found	Not Found	Not Found	Not Found	Not Found	Not Found	Not Found	Not Found	Not Found	Not Found	Not Found	Not Found	Not Found	Not Found	Not Found	Not Found	Not Found	Low	0.8952
	FALSE	Low	GTPRGPQVYTMAPPK	1xOxidation [M11]	1	0.86281	1	1	1	RatNor_6_chr6	1	1615.83	Not Found	Not Found	Not Found	Not Found	Not Found	Not Found	Not Found	Not Found	Not Found	Not Found	Not Found	Not Found	Not Found	Not Found	Not Found	Not Found	Not Found	Low	Not Found	Not Found	Not Found	Not Found	Not Found	Not Found	Not Found	Not Found	Not Found	Not Found	Not Found	Not Found	Not Found	Not Found	Not Found	Not Found	Not Found	Low	0.8082
	FALSE	Low	GTPRGPQVYTMAPPK	1xAcetyl [N-Term]; 1xOxidation [M11]	0.841978	0.568434	1	1	4	RatNor_6_chr6	1	1657.84	Not Found	Not Found	Not Found	Not Found	Not Found	Low	Not Found	Not Found	Not Found	Not Found	Not Found	Not Found	Not Found	Not Found	Not Found	Not Found	Not Found	Low	Not Found	Not Found	Not Found	Not Found	Not Found	Not Found	Not Found	Not Found	Not Found	Not Found	Low	Not Found	Not Found	Not Found	Not Found	Not Found	Not Found	Low	0.418
	FALSE	Low	GTPRGPQVYTMAPPKEEMTQSQVSITCMVK	1xCarbamidomethyl [C27]	1	0.855828	1	1	2	RatNor_6_chr6	2	3351.62	Not Found	Not Found	Not Found	Not Found	Not Found	Not Found	Low	Not Found	Not Found	Not Found	Not Found	Not Found	Not Found	Not Found	Not Found	Not Found	Not Found	Not Found	Not Found	Not Found	Not Found	Not Found	Not Found	Not Found	Not Found	Low	Not Found	Not Found	Not Found	Not Found	Not Found	Not Found	Not Found	Not Found	Not Found	Low	0.7969
	FALSE	High	NTPPTMDTDGSYFLYSK	1xOxidation [M6]	0.00125787	0.000218018	6	14	5	Q5M7V3; A0A0G2K477; RatNor_6_chr6; Q5BK05; Q5M842; Q4VBH1	0	1952.86	Not Found	Not Found	Not Found	Not Found	Not Found	Not Found	Not Found	Not Found	Not Found	Not Found	Not Found	Not Found	Not Found	Not Found	Not Found	Not Found	Not Found	Not Found	Not Found	Not Found	Not Found	Not Found	Not Found	Not Found	Not Found	Not Found	Not Found	Not Found	Not Found	Not Found	High	Not Found	Not Found	Not Found	Not Found	High	5.589e-05
FALSE	High	Master Protein	M0RBL2	Ig-like domain-containing protein OS=Rattus norvegicus OX=10116 PE=4 SV=1	0.003	4.074	62	4	4	2	117	12.8	7.84	2.23	4	Not Found	Not Found	Not Found	Not Found	Not Found	Not Found	Low	Not Found	Not Found	Not Found	Not Found	Not Found	Not Found	Not Found	Not Found	Not Found	Not Found	Not Found	Not Found	Not Found	Low	Not Found	Not Found	Not Found	Not Found	Not Found	Not Found	Not Found	Not Found	Not Found	Not Found	Not Found	Not Found	Not Found
	Checked	Confidence	Sequence	Modifications	Qvality PEP	Qvality q-value	# Protein Groups	# Proteins	# PSMs	Master Protein Accessions	# Missed Cleavages	Theo. MH+ [Da]	Found in Sample: [S1] F1: Sample	Found in Sample: [S2] F2: Sample	Found in Sample: [S3] F3: Sample	Found in Sample: [S4] F4: Sample	Found in Sample: [S5] F5: Sample	Found in Sample: [S6] F6: Sample	Found in Sample: [S7] F7: Sample	Found in Sample: [S8] F8: Sample	Found in Sample: [S9] F9: Sample	Found in Sample: [S10] F10: Sample	Found in Sample: [S11] F11: Sample	Found in Sample: [S12] F12: Sample	Found in Sample: [S13] F13: Sample	Found in Sample: [S14] F14: Sample	Found in Sample: [S15] F15: Sample	Found in Sample: [S16] F16: Sample	Found in Sample: [S17] F17: Sample	Found in Sample: [S18] F18: Sample	Found in Sample: [S19] F19: Sample	Found in Sample: [S20] F20: Sample	Found in Sample: [S21] F21: Sample	Found in Sample: [S22] F22: Sample	Found in Sample: [S23] F23: Sample	Found in Sample: [S24] F24: Sample	Found in Sample: [S25] F25: Sample	Found in Sample: [S26] F26: Sample	Found in Sample: [S27] F27: Sample	Found in Sample: [S28] F28: Sample	Found in Sample: [S29] F29: Sample	Found in Sample: [S30] F30: Sample	Found in Sample: [S31] F31: Sample	Found in Sample: [S32] F32: Sample	Found in Sample: [S33] F33: Sample	Found in Sample: [S34] F34: Sample	Found in Sample: [S35] F35: Sample	Confidence (by Search Engine): Sequest HT	Percolator q-Value (by Search Engine): Sequest HT
	FALSE	Low	CEVQLVESGGGLVQPGRSLK	1xCarbamidomethyl [C1]	0.99682	0.82475	1	4	1	M0RBL2	1	2113.11	Not Found	Not Found	Not Found	Not Found	Not Found	Not Found	Not Found	Not Found	Not Found	Not Found	Not Found	Not Found	Not Found	Not Found	Not Found	Not Found	Not Found	Not Found	Not Found	Not Found	Low	Not Found	Not Found	Not Found	Not Found	Not Found	Not Found	Not Found	Not Found	Not Found	Not Found	Not Found	Not Found	Not Found	Not Found	Low	0.7522
	FALSE	Low	FSCAASGFTFSDYAMAWVRQAPK	1xCarbamidomethyl [C3]	1	0.892009	2	2	1	RatNor_1_chr6; M0RBL2	1	2598.19	Not Found	Not Found	Not Found	Not Found	Not Found	Not Found	Not Found	Not Found	Not Found	Not Found	Not Found	Not Found	Not Found	Not Found	Not Found	Not Found	Low	Not Found	Not Found	Not Found	Not Found	Not Found	Not Found	Not Found	Not Found	Not Found	Not Found	Not Found	Not Found	Not Found	Not Found	Not Found	Not Found	Not Found	Not Found	Low	0.8602
	FALSE	Low	HTDTSDQQGAQGAQKASS		1	0.838168	1	1	1	M0RBL2	1	1816.81	Not Found	Not Found	Not Found	Not Found	Not Found	Not Found	Low	Not Found	Not Found	Not Found	Not Found	Not Found	Not Found	Not Found	Not Found	Not Found	Not Found	Not Found	Not Found	Not Found	Not Found	Not Found	Not Found	Not Found	Not Found	Not Found	Not Found	Not Found	Not Found	Not Found	Not Found	Not Found	Not Found	Not Found	Not Found	Low	0.77
	FALSE	High	STLYLQMDSLR	1xOxidation [M7]	0.00173386	0.000218018	10	23	1	Q5M7V3; RatNor_1_chr6; M0RBL2; AABR03048675; A0A0G2K477; RatNor_1_chr6; A0A0G2K290; A0A0G2K3A6; F8SQR6; A0A0G2K304	0	1342.67	Not Found	Not Found	Not Found	Not Found	Not Found	Not Found	Not Found	Not Found	Not Found	Not Found	Not Found	Not Found	Not Found	Not Found	Not Found	Not Found	Not Found	Not Found	Not Found	Not Found	Not Found	Not Found	Not Found	Not Found	Not Found	Not Found	Not Found	Not Found	Not Found	Not Found	High	Not Found	Not Found	Not Found	Not Found	High	5.589e-05
FALSE	High	Master Protein	A0A0G2K304	Ig-like domain-containing protein OS=Rattus norvegicus OX=10116 PE=4 SV=1	0.004	4.06	31	2	2	1	116	12.6	8.62	2.23	2	Not Found	Not Found	Not Found	Not Found	Not Found	Not Found	Not Found	Not Found	Not Found	Not Found	Not Found	Not Found	Not Found	Not Found	Not Found	Not Found	Not Found	Not Found	Not Found	Not Found	Not Found	Not Found	Not Found	Not Found	Not Found	Not Found	Not Found	Not Found	Not Found	Not Found	Not Found	Not Found	Not Found	Low
	Checked	Confidence	Sequence	Modifications	Qvality PEP	Qvality q-value	# Protein Groups	# Proteins	# PSMs	Master Protein Accessions	# Missed Cleavages	Theo. MH+ [Da]	Found in Sample: [S1] F1: Sample	Found in Sample: [S2] F2: Sample	Found in Sample: [S3] F3: Sample	Found in Sample: [S4] F4: Sample	Found in Sample: [S5] F5: Sample	Found in Sample: [S6] F6: Sample	Found in Sample: [S7] F7: Sample	Found in Sample: [S8] F8: Sample	Found in Sample: [S9] F9: Sample	Found in Sample: [S10] F10: Sample	Found in Sample: [S11] F11: Sample	Found in Sample: [S12] F12: Sample	Found in Sample: [S13] F13: Sample	Found in Sample: [S14] F14: Sample	Found in Sample: [S15] F15: Sample	Found in Sample: [S16] F16: Sample	Found in Sample: [S17] F17: Sample	Found in Sample: [S18] F18: Sample	Found in Sample: [S19] F19: Sample	Found in Sample: [S20] F20: Sample	Found in Sample: [S21] F21: Sample	Found in Sample: [S22] F22: Sample	Found in Sample: [S23] F23: Sample	Found in Sample: [S24] F24: Sample	Found in Sample: [S25] F25: Sample	Found in Sample: [S26] F26: Sample	Found in Sample: [S27] F27: Sample	Found in Sample: [S28] F28: Sample	Found in Sample: [S29] F29: Sample	Found in Sample: [S30] F30: Sample	Found in Sample: [S31] F31: Sample	Found in Sample: [S32] F32: Sample	Found in Sample: [S33] F33: Sample	Found in Sample: [S34] F34: Sample	Found in Sample: [S35] F35: Sample	Confidence (by Search Engine): Sequest HT	Percolator q-Value (by Search Engine): Sequest HT
	FALSE	Low	KGLEWVATITSGGSNTYYPDSVKGR		1	0.889141	1	1	1	A0A0G2K304	2	2686.35	Not Found	Not Found	Not Found	Not Found	Not Found	Not Found	Not Found	Not Found	Not Found	Not Found	Not Found	Not Found	Not Found	Not Found	Not Found	Not Found	Not Found	Not Found	Not Found	Not Found	Not Found	Not Found	Not Found	Not Found	Not Found	Not Found	Not Found	Not Found	Not Found	Not Found	Not Found	Not Found	Not Found	Low	Not Found	Low	0.8533
	FALSE	High	STLYLQMDSLR	1xOxidation [M7]	0.00173386	0.000218018	10	23	1	Q5M7V3; RatNor_1_chr6; M0RBL2; AABR03048675; A0A0G2K477; RatNor_1_chr6; A0A0G2K290; A0A0G2K3A6; F8SQR6; A0A0G2K304	0	1342.67	Not Found	Not Found	Not Found	Not Found	Not Found	Not Found	Not Found	Not Found	Not Found	Not Found	Not Found	Not Found	Not Found	Not Found	Not Found	Not Found	Not Found	Not Found	Not Found	Not Found	Not Found	Not Found	Not Found	Not Found	Not Found	Not Found	Not Found	Not Found	Not Found	Not Found	High	Not Found	Not Found	Not Found	Not Found	High	5.589e-05
FALSE	High	Master Protein	RatNor_6_chr6	IGHMX01 Rattus norvegicus_BN; Sprague-Dawley|F|CH1|g,645217..645530|315 nt|1|+1|-1||105 AA|105+0=105| |rev-compl|	0.004	4.041	55	5	15	1	105	11.6	5.76	0	5	Not Found	Not Found	Not Found	Not Found	Not Found	Not Found	Not Found	Low	Not Found	Not Found	Not Found	Not Found	Not Found	Not Found	Not Found	Not Found	Not Found	Not Found	Not Found	Not Found	Not Found	Not Found	Not Found	Not Found	Not Found	Not Found	Not Found	Not Found	Not Found	Not Found	Not Found	Not Found	Not Found	Not Found
	Checked	Confidence	Sequence	Modifications	Qvality PEP	Qvality q-value	# Protein Groups	# Proteins	# PSMs	Master Protein Accessions	# Missed Cleavages	Theo. MH+ [Da]	Found in Sample: [S1] F1: Sample	Found in Sample: [S2] F2: Sample	Found in Sample: [S3] F3: Sample	Found in Sample: [S4] F4: Sample	Found in Sample: [S5] F5: Sample	Found in Sample: [S6] F6: Sample	Found in Sample: [S7] F7: Sample	Found in Sample: [S8] F8: Sample	Found in Sample: [S9] F9: Sample	Found in Sample: [S10] F10: Sample	Found in Sample: [S11] F11: Sample	Found in Sample: [S12] F12: Sample	Found in Sample: [S13] F13: Sample	Found in Sample: [S14] F14: Sample	Found in Sample: [S15] F15: Sample	Found in Sample: [S16] F16: Sample	Found in Sample: [S17] F17: Sample	Found in Sample: [S18] F18: Sample	Found in Sample: [S19] F19: Sample	Found in Sample: [S20] F20: Sample	Found in Sample: [S21] F21: Sample	Found in Sample: [S22] F22: Sample	Found in Sample: [S23] F23: Sample	Found in Sample: [S24] F24: Sample	Found in Sample: [S25] F25: Sample	Found in Sample: [S26] F26: Sample	Found in Sample: [S27] F27: Sample	Found in Sample: [S28] F28: Sample	Found in Sample: [S29] F29: Sample	Found in Sample: [S30] F30: Sample	Found in Sample: [S31] F31: Sample	Found in Sample: [S32] F32: Sample	Found in Sample: [S33] F33: Sample	Found in Sample: [S34] F34: Sample	Found in Sample: [S35] F35: Sample	Confidence (by Search Engine): Sequest HT	Percolator q-Value (by Search Engine): Sequest HT
	FALSE	Low	DFLPSSISFSWNYQNNTEVMQGVR		0.857242	0.595082	2	8	1	RatNor_6_chr6; Q4QQW0	0	2819.31	Not Found	Not Found	Not Found	Low	Not Found	Not Found	Not Found	Not Found	Not Found	Not Found	Not Found	Not Found	Not Found	Not Found	Not Found	Not Found	Not Found	Not Found	Not Found	Not Found	Not Found	Not Found	Not Found	Not Found	Not Found	Not Found	Not Found	Not Found	Not Found	Not Found	Not Found	Not Found	Not Found	Not Found	Not Found	Low	0.449
	FALSE	Low	DFLPSSISFSWNYQNNTEVMQGVRTFPTLR	1xOxidation [M20]	1	0.896964	2	8	1	RatNor_6_chr6; Q4QQW0	1	3550.71	Not Found	Low	Not Found	Not Found	Not Found	Not Found	Not Found	Not Found	Not Found	Not Found	Not Found	Not Found	Not Found	Not Found	Not Found	Not Found	Not Found	Not Found	Not Found	Not Found	Not Found	Not Found	Not Found	Not Found	Not Found	Not Found	Not Found	Not Found	Not Found	Not Found	Not Found	Not Found	Not Found	Not Found	Not Found	Low	0.8694
	FALSE	Low	NKDLHVPIP		1	0.908766	1	1	1	RatNor_6_chr6	1	1032.58	Not Found	Not Found	Not Found	Not Found	Not Found	Not Found	Not Found	Low	Not Found	Not Found	Not Found	Not Found	Not Found	Not Found	Not Found	Not Found	Not Found	Not Found	Not Found	Not Found	Not Found	Not Found	Not Found	Not Found	Not Found	Not Found	Not Found	Not Found	Not Found	Not Found	Not Found	Not Found	Not Found	Not Found	Not Found	Low	0.8967
	FALSE	High	NVLEGSDEYLVCK	1xCarbamidomethyl [C12]	0.00201062	0.000218018	2	8	1	RatNor_6_chr6; Q4QQW0	0	1525.72	Not Found	Not Found	Not Found	Not Found	Not Found	Not Found	Not Found	Not Found	Not Found	Not Found	Not Found	Not Found	Not Found	Not Found	Not Found	Not Found	Not Found	Not Found	Not Found	Not Found	Not Found	Not Found	Not Found	Not Found	Not Found	Not Found	Not Found	Not Found	Not Found	Not Found	High	Not Found	Not Found	Not Found	Not Found	High	5.589e-05
	FALSE	Low	NVLEGSDEYLVCKIHHGNK	1xCarbamidomethyl [C12]	1	0.851905	2	8	11	RatNor_6_chr6; Q4QQW0	1	2212.08	Not Found	Not Found	Not Found	Not Found	Not Found	Not Found	Not Found	Not Found	Not Found	Not Found	Low	Not Found	Low	Not Found	Low	Not Found	Not Found	Low	Low	Not Found	Not Found	Not Found	Low	Low	Low	Not Found	Not Found	Low	Not Found	Not Found	Not Found	Not Found	Not Found	Not Found	Low	Low	0.7884
FALSE	High	Master Protein	RatNor_1_chr6	IGHV7-2X01 Rattus norvegicus_BN; Sprague-Dawley|F|V-REGION|1229542..1229847|306 nt|1| | | |102 AA|102+0=102| |rev-compl|	0.006	3.656	73	7	21	4	102	11.2	8.48	1.75	7	Not Found	Not Found	Low	Not Found	Low	Not Found	Not Found	Not Found	Not Found	Not Found	Not Found	Not Found	Not Found	Not Found	Not Found	Not Found	Not Found	Low	Not Found	Not Found	Not Found	Not Found	Not Found	Not Found	Not Found	Not Found	Not Found	Not Found	Not Found	Not Found	Not Found	Not Found	Not Found	Not Found
	Checked	Confidence	Sequence	Modifications	Qvality PEP	Qvality q-value	# Protein Groups	# Proteins	# PSMs	Master Protein Accessions	# Missed Cleavages	Theo. MH+ [Da]	Found in Sample: [S1] F1: Sample	Found in Sample: [S2] F2: Sample	Found in Sample: [S3] F3: Sample	Found in Sample: [S4] F4: Sample	Found in Sample: [S5] F5: Sample	Found in Sample: [S6] F6: Sample	Found in Sample: [S7] F7: Sample	Found in Sample: [S8] F8: Sample	Found in Sample: [S9] F9: Sample	Found in Sample: [S10] F10: Sample	Found in Sample: [S11] F11: Sample	Found in Sample: [S12] F12: Sample	Found in Sample: [S13] F13: Sample	Found in Sample: [S14] F14: Sample	Found in Sample: [S15] F15: Sample	Found in Sample: [S16] F16: Sample	Found in Sample: [S17] F17: Sample	Found in Sample: [S18] F18: Sample	Found in Sample: [S19] F19: Sample	Found in Sample: [S20] F20: Sample	Found in Sample: [S21] F21: Sample	Found in Sample: [S22] F22: Sample	Found in Sample: [S23] F23: Sample	Found in Sample: [S24] F24: Sample	Found in Sample: [S25] F25: Sample	Found in Sample: [S26] F26: Sample	Found in Sample: [S27] F27: Sample	Found in Sample: [S28] F28: Sample	Found in Sample: [S29] F29: Sample	Found in Sample: [S30] F30: Sample	Found in Sample: [S31] F31: Sample	Found in Sample: [S32] F32: Sample	Found in Sample: [S33] F33: Sample	Found in Sample: [S34] F34: Sample	Found in Sample: [S35] F35: Sample	Confidence (by Search Engine): Sequest HT	Percolator q-Value (by Search Engine): Sequest HT
	FALSE	Low	EVKLLESGGGLVQSGASLR		0.985749	0.801476	1	1	2	RatNor_1_chr6	1	1900.05	Not Found	Not Found	Low	Not Found	Low	Not Found	Not Found	Not Found	Not Found	Not Found	Not Found	Not Found	Not Found	Not Found	Not Found	Not Found	Not Found	Not Found	Not Found	Not Found	Not Found	Not Found	Not Found	Not Found	Not Found	Not Found	Not Found	Not Found	Not Found	Not Found	Not Found	Not Found	Not Found	Not Found	Not Found	Low	0.718
	FALSE	Low	FTISRDISQSILYLQMNTLK		0.882077	0.639234	1	2	1	RatNor_1_chr6	1	2371.27	Not Found	Not Found	Not Found	Not Found	Not Found	Not Found	Not Found	Not Found	Not Found	Not Found	Not Found	Not Found	Not Found	Not Found	Not Found	Not Found	Not Found	Not Found	Not Found	Not Found	Not Found	Not Found	Not Found	Not Found	Not Found	Not Found	Not Found	Not Found	Not Found	Not Found	Not Found	Not Found	Not Found	Not Found	Low	Low	0.5014
	FALSE	High	GLEWIAASR		0.00503887	0.000218018	2	4	2	RatNor_1_chr6; D4ACR1	0	1002.54	Not Found	Not Found	Not Found	Not Found	Not Found	Not Found	Not Found	Not Found	Not Found	Not Found	Not Found	Not Found	Not Found	Not Found	Not Found	Not Found	Not Found	Not Found	Not Found	Not Found	Not Found	Not Found	Not Found	Not Found	Not Found	Not Found	Not Found	Not Found	Not Found	Not Found	High	Not Found	Not Found	Not Found	Not Found	High	5.589e-05
	FALSE	Low	LSCVASGFTFSDFFMDWVR	1xCarbamidomethyl [C3]; 1xOxidation [M15]	0.959211	0.756451	1	2	1	RatNor_1_chr6	0	2288.02	Not Found	Not Found	Not Found	Not Found	Not Found	Not Found	Not Found	Not Found	Not Found	Not Found	Not Found	Not Found	Not Found	Not Found	Not Found	Not Found	Not Found	Low	Not Found	Not Found	Not Found	Not Found	Not Found	Not Found	Not Found	Not Found	Not Found	Not Found	Not Found	Not Found	Not Found	Not Found	Not Found	Not Found	Not Found	Low	0.6588
	FALSE	Low	LSCVASGFTFSDFFMDWVRQAPGK	1xCarbamidomethyl [C3]	0.717347	0.374793	1	2	1	RatNor_1_chr6	1	2753.29	Not Found	Not Found	Low	Not Found	Not Found	Not Found	Not Found	Not Found	Not Found	Not Found	Not Found	Not Found	Not Found	Not Found	Not Found	Not Found	Not Found	Not Found	Not Found	Not Found	Not Found	Not Found	Not Found	Not Found	Not Found	Not Found	Not Found	Not Found	Not Found	Not Found	Not Found	Not Found	Not Found	Not Found	Not Found	Low	0.2184
	FALSE	Low	QAPGKGLEWIAASR		1	0.84297	2	4	10	RatNor_1_chr6; D4ACR1	1	1483.8	Not Found	Low	Not Found	Low	Not Found	Not Found	Not Found	Low	Not Found	Not Found	Not Found	Not Found	Not Found	Not Found	Not Found	Not Found	Not Found	Not Found	Low	Low	Low	Low	Low	Not Found	Not Found	Not Found	Not Found	Not Found	Low	Not Found	Not Found	Not Found	Not Found	Not Found	Low	Low	0.776
	FALSE	Low	QAPGKGLEWIAASRNK		1	0.85485	2	4	4	RatNor_1_chr6; D4ACR1	2	1725.94	Not Found	Not Found	Not Found	Not Found	Not Found	Not Found	Not Found	Not Found	Not Found	Low	Not Found	Not Found	Not Found	Not Found	Not Found	Not Found	Low	Not Found	Not Found	Not Found	Not Found	Not Found	Not Found	Not Found	Not Found	Not Found	Not Found	Not Found	Not Found	Not Found	Not Found	Not Found	Not Found	Not Found	Not Found	Low	0.7937
FALSE	Medium	Master Protein	RatNor_6_chr6	IGHG2CX01 Rattus norvegicus_BN; Sprague-Dawley|F|CH2|t,598604..598932|330 nt|1|+1|-1||110 AA|110+0=110| |rev-compl|	0.015	3.268	84	5	7	3	110	12.6	6.29	2.1	5	Not Found	Not Found	Not Found	Not Found	Not Found	Low	Not Found	Not Found	Not Found	Not Found	Not Found	Not Found	Not Found	Not Found	Not Found	Not Found	Low	Not Found	Not Found	Not Found	Not Found	Not Found	Low	Not Found	Not Found	Not Found	Not Found	Not Found	Low	Not Found	High	Not Found	Not Found	Not Found
	Checked	Confidence	Sequence	Modifications	Qvality PEP	Qvality q-value	# Protein Groups	# Proteins	# PSMs	Master Protein Accessions	# Missed Cleavages	Theo. MH+ [Da]	Found in Sample: [S1] F1: Sample	Found in Sample: [S2] F2: Sample	Found in Sample: [S3] F3: Sample	Found in Sample: [S4] F4: Sample	Found in Sample: [S5] F5: Sample	Found in Sample: [S6] F6: Sample	Found in Sample: [S7] F7: Sample	Found in Sample: [S8] F8: Sample	Found in Sample: [S9] F9: Sample	Found in Sample: [S10] F10: Sample	Found in Sample: [S11] F11: Sample	Found in Sample: [S12] F12: Sample	Found in Sample: [S13] F13: Sample	Found in Sample: [S14] F14: Sample	Found in Sample: [S15] F15: Sample	Found in Sample: [S16] F16: Sample	Found in Sample: [S17] F17: Sample	Found in Sample: [S18] F18: Sample	Found in Sample: [S19] F19: Sample	Found in Sample: [S20] F20: Sample	Found in Sample: [S21] F21: Sample	Found in Sample: [S22] F22: Sample	Found in Sample: [S23] F23: Sample	Found in Sample: [S24] F24: Sample	Found in Sample: [S25] F25: Sample	Found in Sample: [S26] F26: Sample	Found in Sample: [S27] F27: Sample	Found in Sample: [S28] F28: Sample	Found in Sample: [S29] F29: Sample	Found in Sample: [S30] F30: Sample	Found in Sample: [S31] F31: Sample	Found in Sample: [S32] F32: Sample	Found in Sample: [S33] F33: Sample	Found in Sample: [S34] F34: Sample	Found in Sample: [S35] F35: Sample	Confidence (by Search Engine): Sequest HT	Percolator q-Value (by Search Engine): Sequest HT
	FALSE	Low	CDDNLGRPSVFIFPPKPK	1xAcetyl [N-Term]; 1xCarbamidomethyl [C1]	0.657058	0.294098	1	1	3	RatNor_6_chr6	0	2129.08	Not Found	Not Found	Not Found	Not Found	Not Found	Low	Not Found	Not Found	Not Found	Not Found	Not Found	Not Found	Not Found	Not Found	Not Found	Not Found	Low	Not Found	Not Found	Not Found	Not Found	Not Found	Low	Not Found	Not Found	Not Found	Not Found	Not Found	Not Found	Not Found	Not Found	Not Found	Not Found	Not Found	Not Found	Low	0.153
	FALSE	High	DTLMITLTPK	1xOxidation [M4]	0.0103474	0.000218018	1	1	1	RatNor_6_chr6	0	1148.62	Not Found	Not Found	Not Found	Not Found	Not Found	Not Found	Not Found	Not Found	Not Found	Not Found	Not Found	Not Found	Not Found	Not Found	Not Found	Not Found	Not Found	Not Found	Not Found	Not Found	Not Found	Not Found	Not Found	Not Found	Not Found	Not Found	Not Found	Not Found	Not Found	Not Found	High	Not Found	Not Found	Not Found	Not Found	High	5.589e-05
	FALSE	Low	DTLMITLTPKVTCVVVDVSEEEPDVQFSWFVDNVR	1xCarbamidomethyl [C13]; 1xOxidation [M4]	0.970927	0.773801	1	1	1	RatNor_6_chr6	1	4083.99	Not Found	Not Found	Not Found	Not Found	Not Found	Not Found	Not Found	Not Found	Not Found	Not Found	Not Found	Not Found	Not Found	Not Found	Not Found	Not Found	Not Found	Not Found	Not Found	Not Found	Not Found	Not Found	Not Found	Not Found	Not Found	Not Found	Not Found	Not Found	Low	Not Found	Not Found	Not Found	Not Found	Not Found	Not Found	Low	0.6816
	FALSE	Low	VFTAQTQPHEEQLNGTFR		1	0.854592	2	2	1	RatNor_6_chr6; P20762	0	2103.03	Not Found	Not Found	Not Found	Low	Not Found	Not Found	Not Found	Not Found	Not Found	Not Found	Not Found	Not Found	Not Found	Not Found	Not Found	Not Found	Not Found	Not Found	Not Found	Not Found	Not Found	Not Found	Not Found	Not Found	Not Found	Not Found	Not Found	Not Found	Not Found	Not Found	Not Found	Not Found	Not Found	Not Found	Not Found	Low	0.7927
	FALSE	Low	VVSTLHIQHQDWMSGKEFKCK	1xCarbamidomethyl [C20]	1	0.905014	2	2	1	RatNor_6_chr6; P20762	2	2558.26	Not Found	Not Found	Not Found	Not Found	Not Found	Not Found	Not Found	Not Found	Not Found	Not Found	Not Found	Not Found	Low	Not Found	Not Found	Not Found	Not Found	Not Found	Not Found	Not Found	Not Found	Not Found	Not Found	Not Found	Not Found	Not Found	Not Found	Not Found	Not Found	Not Found	Not Found	Not Found	Not Found	Not Found	Not Found	Low	0.8871
FALSE	Medium	Master Protein	D3ZNA5	Ig-like domain-containing protein (Fragment) OS=Rattus norvegicus OX=10116 PE=3 SV=3	0.025	2.644	35	12	20	8	341	38.4	5.05	0	12	Not Found	Low	Not Found	Not Found	Not Found	Not Found	Not Found	Not Found	Not Found	Not Found	Not Found	Not Found	Not Found	Not Found	Low	Not Found	Not Found	Not Found	Not Found	Not Found	Low	Low	Not Found	Low	Low	Not Found	Not Found	Not Found	Not Found	Low	Not Found	Not Found	Not Found	Not Found
	Checked	Confidence	Sequence	Modifications	Qvality PEP	Qvality q-value	# Protein Groups	# Proteins	# PSMs	Master Protein Accessions	# Missed Cleavages	Theo. MH+ [Da]	Found in Sample: [S1] F1: Sample	Found in Sample: [S2] F2: Sample	Found in Sample: [S3] F3: Sample	Found in Sample: [S4] F4: Sample	Found in Sample: [S5] F5: Sample	Found in Sample: [S6] F6: Sample	Found in Sample: [S7] F7: Sample	Found in Sample: [S8] F8: Sample	Found in Sample: [S9] F9: Sample	Found in Sample: [S10] F10: Sample	Found in Sample: [S11] F11: Sample	Found in Sample: [S12] F12: Sample	Found in Sample: [S13] F13: Sample	Found in Sample: [S14] F14: Sample	Found in Sample: [S15] F15: Sample	Found in Sample: [S16] F16: Sample	Found in Sample: [S17] F17: Sample	Found in Sample: [S18] F18: Sample	Found in Sample: [S19] F19: Sample	Found in Sample: [S20] F20: Sample	Found in Sample: [S21] F21: Sample	Found in Sample: [S22] F22: Sample	Found in Sample: [S23] F23: Sample	Found in Sample: [S24] F24: Sample	Found in Sample: [S25] F25: Sample	Found in Sample: [S26] F26: Sample	Found in Sample: [S27] F27: Sample	Found in Sample: [S28] F28: Sample	Found in Sample: [S29] F29: Sample	Found in Sample: [S30] F30: Sample	Found in Sample: [S31] F31: Sample	Found in Sample: [S32] F32: Sample	Found in Sample: [S33] F33: Sample	Found in Sample: [S34] F34: Sample	Found in Sample: [S35] F35: Sample	Confidence (by Search Engine): Sequest HT	Percolator q-Value (by Search Engine): Sequest HT
	FALSE	High	DYIALNEDLK		0.0371961	0.00100294	53	90	14	Q31274; Q9JHM2; A0A5B8HT80; O62937; Q6SY93; A0A2P1NRV5; Q861I6; Q95577; Q31258; A0A2P1NRX4; B2RZB1; Q9QYP7; P16391; Q95568; Q861Q1; Q6MG30; B2RYE7; Q861Q3; D3ZLE6; Q9QYQ1; O02938; Q31267; Q6TH80; D3ZKI0; D3ZNA5; O02949; Q6MG33; Q9QYQ0; O62934; Q95565; F1MAQ9; Q6MG34; O02953; A0A2P1NRX6; O62933; Q31265; Q860Y5; Q9QYP9; P70527; Q9QYP8; Q08680; P79599; Q31271; A0A0G2K2E1; Q9QYQ3; A0A0G2K8R6; A0A0G2K…	0	1193.6	Not Found	Not Found	Not Found	Not Found	Not Found	High	Not Found	Not Found	Not Found	Not Found	Not Found	Not Found	Not Found	Not Found	Not Found	Not Found	Not Found	High	Not Found	Not Found	Not Found	High	Not Found	Not Found	Not Found	Not Found	Not Found	Not Found	Not Found	Not Found	Low	Not Found	Low	Not Found	Not Found	High	0.0002365
	FALSE	Low	GGDYAPALGKDSCQSSDVSLADCEA	2xCarbamidomethyl [C13; C23]	1	0.843573	1	2	1	D3ZNA5	1	2573.08	Not Found	Not Found	Not Found	Not Found	Not Found	Not Found	Not Found	Not Found	Not Found	Not Found	Not Found	Not Found	Not Found	Not Found	Not Found	Not Found	Not Found	Not Found	Not Found	Not Found	Not Found	Not Found	Not Found	Not Found	Not Found	Not Found	Not Found	Not Found	Not Found	Not Found	Not Found	Not Found	Not Found	Not Found	Low	Low	0.7774
	FALSE	Low	GYVQFAYDGRDYIALNEDLK		0.808203	0.513278	1	2	1	D3ZNA5	1	2350.14	Not Found	Not Found	Not Found	Not Found	Not Found	Not Found	Not Found	Not Found	Not Found	Not Found	Not Found	Not Found	Not Found	Not Found	Not Found	Not Found	Not Found	Not Found	Not Found	Not Found	Not Found	Not Found	Not Found	Not Found	Low	Not Found	Not Found	Not Found	Not Found	Not Found	Not Found	Not Found	Not Found	Not Found	Not Found	Low	0.3527
	FALSE	Low	KRAYLEGECVEGLR	1xCarbamidomethyl [C9]	1	0.89606	1	2	1	D3ZNA5	2	1679.85	Not Found	Not Found	Not Found	Not Found	Not Found	Not Found	Not Found	Not Found	Not Found	Not Found	Not Found	Not Found	Not Found	Not Found	Not Found	Not Found	Not Found	Not Found	Not Found	Not Found	Not Found	Not Found	Not Found	Low	Not Found	Not Found	Not Found	Not Found	Not Found	Not Found	Not Found	Not Found	Not Found	Not Found	Not Found	Low	0.8678
	FALSE	Low	RREQWYQGSLR		1	0.884352	1	1	1	D3ZNA5	2	1478.76	Not Found	Not Found	Not Found	Not Found	Not Found	Not Found	Not Found	Not Found	Not Found	Not Found	Not Found	Not Found	Not Found	Not Found	Low	Not Found	Not Found	Not Found	Not Found	Not Found	Not Found	Not Found	Not Found	Not Found	Not Found	Not Found	Not Found	Not Found	Not Found	Not Found	Not Found	Not Found	Not Found	Not Found	Not Found	Low	0.8415
	FALSE	Low	SDPPKAHVTLHPR		1	0.890775	2	3	1	D3ZNA5; Q9JJU7	1	1454.79	Not Found	Not Found	Not Found	Not Found	Not Found	Low	Not Found	Not Found	Not Found	Not Found	Not Found	Not Found	Not Found	Not Found	Not Found	Not Found	Not Found	Not Found	Not Found	Not Found	Not Found	Not Found	Not Found	Not Found	Not Found	Not Found	Not Found	Not Found	Not Found	Not Found	Not Found	Not Found	Not Found	Not Found	Not Found	Low	0.8568
	FALSE	Low	SDPPKAHVTLHPRHEGDVTLR		1	0.855593	2	3	2	D3ZNA5; Q9JJU7	2	2362.24	Not Found	Not Found	Not Found	Not Found	Not Found	Not Found	Not Found	Not Found	Not Found	Not Found	Not Found	Not Found	Not Found	Not Found	Not Found	Not Found	Not Found	Not Found	Not Found	Not Found	Not Found	Not Found	Low	Not Found	Not Found	Not Found	Not Found	Not Found	Not Found	Not Found	Not Found	Low	Not Found	Not Found	Not Found	Low	0.7953
	FALSE	Low	TGGKGGDYAPALGK		0.941621	0.73132	1	2	1	D3ZNA5	1	1291.66	Not Found	Low	Not Found	Not Found	Not Found	Not Found	Not Found	Not Found	Not Found	Not Found	Not Found	Not Found	Not Found	Not Found	Not Found	Not Found	Not Found	Not Found	Not Found	Not Found	Not Found	Not Found	Not Found	Not Found	Not Found	Not Found	Not Found	Not Found	Not Found	Not Found	Not Found	Not Found	Not Found	Not Found	Not Found	Low	0.6237
	FALSE	Low	TGGKGGDYAPALGKDSCQSSDVSLADCEA	2xCarbamidomethyl [C17; C27]	0.925038	0.705254	1	2	1	D3ZNA5	2	2916.26	Not Found	Not Found	Not Found	Not Found	Not Found	Not Found	Not Found	Not Found	Not Found	Not Found	Not Found	Not Found	Not Found	Not Found	Not Found	Not Found	Not Found	Not Found	Not Found	Not Found	Not Found	Low	Not Found	Not Found	Not Found	Not Found	Not Found	Not Found	Not Found	Not Found	Not Found	Not Found	Not Found	Not Found	Not Found	Low	0.5902
	FALSE	Low	TWMAADTAAQMTR	1xOxidation [M11]	0.58378	0.204408	3	6	1	O02938; D3ZNA5; Q08680	0	1469.65	Not Found	Not Found	Not Found	Not Found	Not Found	Not Found	Not Found	Not Found	Not Found	Not Found	Not Found	Not Found	Not Found	Not Found	Not Found	Not Found	Not Found	Not Found	Not Found	Low	Not Found	Not Found	Not Found	Not Found	Not Found	Not Found	Not Found	Not Found	Not Found	Not Found	Not Found	Not Found	Not Found	Not Found	Not Found	Low	0.0951
	FALSE	Low	TWMAADTAAQMTRSK	1xOxidation [M3]	1	0.887013	1	2	1	D3ZNA5	1	1684.78	Not Found	Not Found	Not Found	Not Found	Not Found	Not Found	Not Found	Not Found	Not Found	Not Found	Not Found	Not Found	Not Found	Not Found	Not Found	Not Found	Not Found	Not Found	Not Found	Not Found	Low	Not Found	Not Found	Not Found	Not Found	Not Found	Not Found	Not Found	Not Found	Not Found	Not Found	Not Found	Not Found	Not Found	Not Found	Low	0.849
	FALSE	Low	TWMAADTAAQMTRSKWDQAAEAER	1xOxidation [M3]	0.938086	0.726145	1	2	1	D3ZNA5	2	2741.24	Not Found	Not Found	Not Found	Not Found	Not Found	Not Found	Not Found	Not Found	Not Found	Not Found	Not Found	Not Found	Not Found	Not Found	Not Found	Not Found	Not Found	Not Found	Not Found	Not Found	Not Found	Not Found	Not Found	Not Found	Not Found	Not Found	Not Found	Not Found	Not Found	Low	Not Found	Not Found	Not Found	Not Found	Not Found	Low	0.6167
	FALSE	Low	TWMAADTAAQMTRSKWDQAAEAER	2xOxidation [M3; M11]	1	0.908766	1	2	1	D3ZNA5	2	2757.24	Not Found	Not Found	Not Found	Not Found	Not Found	Not Found	Not Found	Not Found	Not Found	Not Found	Not Found	Not Found	Not Found	Not Found	Not Found	Not Found	Not Found	Not Found	Not Found	Not Found	Not Found	Low	Not Found	Not Found	Not Found	Not Found	Not Found	Not Found	Not Found	Not Found	Not Found	Not Found	Not Found	Not Found	Not Found	Low	0.8964
FALSE	Low	Master Protein	Q6WRH9	Immunoglobulin superfamily member 10 OS=Rattus norvegicus OX=10116 GN=Igsf10 PE=1 SV=1	0.058	1.974	29	55	185	2	2597	284.6	9.26	0	55	Not Found	Not Found	Not Found	Not Found	Not Found	Not Found	Not Found	Not Found	Not Found	Not Found	Not Found	Not Found	Not Found	Not Found	Low	Not Found	Not Found	Not Found	Not Found	Not Found	Not Found	Not Found	Low	Not Found	Not Found	Not Found	Not Found	Not Found	Low	Not Found	Not Found	Not Found	Not Found	Not Found
	Checked	Confidence	Sequence	Modifications	Qvality PEP	Qvality q-value	# Protein Groups	# Proteins	# PSMs	Master Protein Accessions	# Missed Cleavages	Theo. MH+ [Da]	Found in Sample: [S1] F1: Sample	Found in Sample: [S2] F2: Sample	Found in Sample: [S3] F3: Sample	Found in Sample: [S4] F4: Sample	Found in Sample: [S5] F5: Sample	Found in Sample: [S6] F6: Sample	Found in Sample: [S7] F7: Sample	Found in Sample: [S8] F8: Sample	Found in Sample: [S9] F9: Sample	Found in Sample: [S10] F10: Sample	Found in Sample: [S11] F11: Sample	Found in Sample: [S12] F12: Sample	Found in Sample: [S13] F13: Sample	Found in Sample: [S14] F14: Sample	Found in Sample: [S15] F15: Sample	Found in Sample: [S16] F16: Sample	Found in Sample: [S17] F17: Sample	Found in Sample: [S18] F18: Sample	Found in Sample: [S19] F19: Sample	Found in Sample: [S20] F20: Sample	Found in Sample: [S21] F21: Sample	Found in Sample: [S22] F22: Sample	Found in Sample: [S23] F23: Sample	Found in Sample: [S24] F24: Sample	Found in Sample: [S25] F25: Sample	Found in Sample: [S26] F26: Sample	Found in Sample: [S27] F27: Sample	Found in Sample: [S28] F28: Sample	Found in Sample: [S29] F29: Sample	Found in Sample: [S30] F30: Sample	Found in Sample: [S31] F31: Sample	Found in Sample: [S32] F32: Sample	Found in Sample: [S33] F33: Sample	Found in Sample: [S34] F34: Sample	Found in Sample: [S35] F35: Sample	Confidence (by Search Engine): Sequest HT	Percolator q-Value (by Search Engine): Sequest HT
	FALSE	Low	AERLKWTMILMMNNPK	3xOxidation [M8; M11; M12]	1	0.900205	2	2	1	Q6WRH9; G3V7S1	2	2024.01	Not Found	Not Found	Not Found	Not Found	Not Found	Not Found	Not Found	Not Found	Not Found	Not Found	Not Found	Not Found	Not Found	Not Found	Low	Not Found	Not Found	Not Found	Not Found	Not Found	Not Found	Not Found	Not Found	Not Found	Not Found	Not Found	Not Found	Not Found	Not Found	Not Found	Not Found	Not Found	Not Found	Not Found	Not Found	Low	0.8753
	FALSE	Low	ASGSPVPEVSWSLPDGTVLNNVAQADDSGYR		1	0.867181	2	2	2	Q6WRH9; G3V7S1	0	3188.51	Not Found	Not Found	Not Found	Not Found	Not Found	Not Found	Not Found	Not Found	Not Found	Not Found	Not Found	Not Found	Low	Not Found	Not Found	Not Found	Not Found	Not Found	Not Found	Not Found	Not Found	Not Found	Not Found	Not Found	Not Found	Not Found	Not Found	Not Found	Not Found	Not Found	Not Found	Not Found	Not Found	Not Found	Not Found	Low	0.815
	FALSE	Low	CACYVPTEVHCTFR	3xCarbamidomethyl [C1; C3; C11]	0.875506	0.627524	2	2	2	Q6WRH9; G3V7S1	0	1799.77	Not Found	Not Found	Not Found	Not Found	Not Found	Not Found	Not Found	Not Found	Not Found	Not Found	Not Found	Not Found	Low	Not Found	Not Found	Not Found	Not Found	Not Found	Not Found	Not Found	Not Found	Not Found	Not Found	Not Found	Not Found	Not Found	Not Found	Not Found	Not Found	Not Found	Not Found	Not Found	Not Found	Not Found	Not Found	Low	0.4871
	FALSE	Low	CRVEGMPRPTVSWILANQTVVSETAK	1xCarbamidomethyl [C1]; 1xOxidation [M6]	1	0.86281	2	2	1	Q6WRH9; G3V7S1	1	2945.5	Not Found	Not Found	Not Found	Not Found	Not Found	Not Found	Not Found	Not Found	Not Found	Not Found	Not Found	Not Found	Not Found	Not Found	Not Found	Not Found	Not Found	Not Found	Not Found	Not Found	Not Found	Not Found	Not Found	Not Found	Not Found	Not Found	Not Found	Not Found	Not Found	Not Found	Not Found	Not Found	Not Found	Low	Not Found	Low	0.808
	FALSE	Low	DAGDYLCVARNKMGDDLVLMHVR	1xCarbamidomethyl [C7]; 1xOxidation [M]	1	0.861448	2	2	5	Q6WRH9; G3V7S1	2	2664.27	Not Found	Not Found	Not Found	Not Found	Not Found	Not Found	Not Found	Not Found	Not Found	Not Found	Not Found	Not Found	Not Found	Not Found	Not Found	Not Found	Not Found	Not Found	Not Found	Low	Not Found	Low	Not Found	Not Found	Low	Not Found	Not Found	Not Found	Not Found	Not Found	Not Found	Not Found	Not Found	Not Found	Not Found	Low	0.8059
	FALSE	Low	DAGDYLCVARNKMGDDLVLMHVR	1xCarbamidomethyl [C7]; 2xOxidation [M13; M20]	0.97612	0.782793	2	2	2	Q6WRH9; G3V7S1	2	2680.26	Not Found	Not Found	Not Found	Not Found	Not Found	Not Found	Not Found	Not Found	Not Found	Not Found	Not Found	Low	Not Found	Not Found	Not Found	Not Found	Not Found	Not Found	Not Found	Not Found	Low	Not Found	Not Found	Not Found	Not Found	Not Found	Not Found	Not Found	Not Found	Not Found	Not Found	Not Found	Not Found	Not Found	Not Found	Low	0.6942
	FALSE	Low	DASGMIPPDEEFMVLK	1xOxidation [M]	0.742294	0.4083	2	2	7	Q6WRH9; G3V7S1	0	1794.83	Not Found	Not Found	Not Found	Low	Not Found	Not Found	Not Found	Not Found	Not Found	Not Found	Low	Not Found	Not Found	Not Found	Not Found	Not Found	Not Found	Not Found	Not Found	Not Found	Not Found	Not Found	Not Found	Not Found	Low	Low	Not Found	Not Found	Not Found	Not Found	Not Found	Not Found	Low	Not Found	Not Found	Low	0.2498
	FALSE	Low	DASGMIPPDEEFMVLK	2xOxidation [M5; M13]	1	0.889184	2	2	2	Q6WRH9; G3V7S1	0	1810.82	Not Found	Not Found	Not Found	Low	Not Found	Not Found	Not Found	Not Found	Not Found	Not Found	Not Found	Not Found	Not Found	Not Found	Not Found	Not Found	Not Found	Not Found	Not Found	Not Found	Not Found	Not Found	Not Found	Not Found	Not Found	Low	Not Found	Not Found	Not Found	Not Found	Not Found	Not Found	Not Found	Not Found	Not Found	Low	0.8538
	FALSE	Low	DASGMIPPDEEFMVLKTKASGVPGR		1	0.902641	2	2	1	Q6WRH9; G3V7S1	2	2632.31	Not Found	Not Found	Not Found	Not Found	Not Found	Not Found	Not Found	Not Found	Not Found	Not Found	Not Found	Not Found	Not Found	Not Found	Not Found	Not Found	Not Found	Not Found	Low	Not Found	Not Found	Not Found	Not Found	Not Found	Not Found	Not Found	Not Found	Not Found	Not Found	Not Found	Not Found	Not Found	Not Found	Not Found	Not Found	Low	0.8811
	FALSE	Low	DEMKVHLTVLTAIPR	1xOxidation [M3]	1	0.873419	2	2	3	Q6WRH9; G3V7S1	1	1738.95	Not Found	Not Found	Not Found	Not Found	Not Found	Not Found	Not Found	Not Found	Low	Not Found	Not Found	Not Found	Not Found	Not Found	Not Found	Not Found	Not Found	Not Found	Not Found	Low	Not Found	Not Found	Not Found	Not Found	Not Found	Not Found	Not Found	Not Found	Not Found	Not Found	Low	Not Found	Not Found	Not Found	Not Found	Low	0.8493
	FALSE	Low	DSAQAGRASSQSAHPVTGGNMATYGHTNTYSSFTSK		1	0.910196	2	2	1	Q6WRH9; G3V7S1	1	3674.65	Not Found	Not Found	Not Found	Not Found	Not Found	Not Found	Not Found	Not Found	Low	Not Found	Not Found	Not Found	Not Found	Not Found	Not Found	Not Found	Not Found	Not Found	Not Found	Not Found	Not Found	Not Found	Not Found	Not Found	Not Found	Not Found	Not Found	Not Found	Not Found	Not Found	Not Found	Not Found	Not Found	Not Found	Not Found	Low	0.9034
	FALSE	Low	EMVSYMPNLESLYLHGNPWTCDCHLKWLSEWMQGNPDIIK	2xCarbamidomethyl [C21; C23]	0.975409	0.781377	2	2	20	Q6WRH9; G3V7S1	1	4892.24	Not Found	Not Found	Not Found	Not Found	Not Found	Low	Not Found	Not Found	Low	Not Found	Not Found	Not Found	Low	Not Found	Not Found	Not Found	Not Found	Not Found	Low	Low	Not Found	Not Found	Low	Low	Low	Not Found	Not Found	Low	Low	Not Found	Low	Not Found	Not Found	Not Found	Low	Low	0.6918
	FALSE	Low	GTYECIATSSSGSER	1xCarbamidomethyl [C5]	0.799051	0.499023	2	2	1	Q6WRH9; G3V7S1	0	1604.69	Not Found	Not Found	Not Found	Not Found	Not Found	Not Found	Not Found	Not Found	Not Found	Not Found	Not Found	Not Found	Not Found	Not Found	Not Found	Not Found	Not Found	Not Found	Not Found	Not Found	Not Found	Not Found	Not Found	Not Found	Not Found	Not Found	Not Found	Not Found	Not Found	Not Found	Not Found	Low	Not Found	Not Found	Not Found	Low	0.3383
	FALSE	Low	GTYECIATSSSGSERR	1xCarbamidomethyl [C5]	1	0.845122	2	2	1	Q6WRH9; G3V7S1	1	1760.79	Not Found	Not Found	Not Found	Low	Not Found	Not Found	Not Found	Not Found	Not Found	Not Found	Not Found	Not Found	Not Found	Not Found	Not Found	Not Found	Not Found	Not Found	Not Found	Not Found	Not Found	Not Found	Not Found	Not Found	Not Found	Not Found	Not Found	Not Found	Not Found	Not Found	Not Found	Not Found	Not Found	Not Found	Not Found	Low	0.7796
	FALSE	Low	HLPYVSLPKTLLKKPR		1	0.883271	2	2	1	Q6WRH9; G3V7S1	2	1890.17	Not Found	Not Found	Not Found	Not Found	Not Found	Not Found	Not Found	Not Found	Not Found	Not Found	Not Found	Not Found	Not Found	Not Found	Not Found	Not Found	Not Found	Not Found	Not Found	Not Found	Not Found	Not Found	Not Found	Not Found	Not Found	Low	Not Found	Not Found	Not Found	Not Found	Not Found	Not Found	Not Found	Not Found	Not Found	Low	0.84
	FALSE	Low	HRHRTVRPAIK		1	0.904287	2	2	2	Q6WRH9; G3V7S1	2	1370.82	Not Found	Not Found	Not Found	Not Found	Not Found	Not Found	Not Found	Not Found	Not Found	Not Found	Not Found	Not Found	Not Found	Not Found	Not Found	Not Found	Not Found	Not Found	Not Found	Not Found	Not Found	Not Found	Low	Not Found	Low	Not Found	Not Found	Not Found	Not Found	Not Found	Not Found	Not Found	Not Found	Not Found	Not Found	Low	0.8983
	FALSE	Low	KDRSSSSPQQCPLCMNPR	2xCarbamidomethyl [C11; C14]	1	0.856711	2	2	2	Q6WRH9; G3V7S1	2	2147.97	Low	Not Found	Not Found	Not Found	Not Found	Not Found	Not Found	Not Found	Not Found	Not Found	Not Found	Not Found	Not Found	Not Found	Not Found	Not Found	Not Found	Not Found	Not Found	Not Found	Not Found	Not Found	Not Found	Not Found	Not Found	Not Found	Not Found	Not Found	Not Found	Not Found	Not Found	Not Found	Not Found	Not Found	Low	Low	0.7984
	FALSE	Low	KGQRMVEHDR	1xOxidation [M5]	1	0.875083	2	2	1	Q6WRH9; G3V7S1	2	1271.63	Not Found	Not Found	Not Found	Not Found	Not Found	Not Found	Not Found	Not Found	Not Found	Not Found	Not Found	Not Found	Not Found	Not Found	Not Found	Not Found	Not Found	Not Found	Not Found	Not Found	Not Found	Not Found	Not Found	Not Found	Not Found	Not Found	Not Found	Not Found	Not Found	Not Found	Not Found	Not Found	Not Found	Low	Not Found	Low	0.8267
	FALSE	Low	KNRNNANTTPR		1	0.895672	1	1	1	Q6WRH9	2	1285.67	Not Found	Not Found	Not Found	Not Found	Not Found	Not Found	Not Found	Not Found	Not Found	Not Found	Not Found	Not Found	Not Found	Not Found	Not Found	Not Found	Not Found	Not Found	Not Found	Not Found	Not Found	Not Found	Low	Not Found	Not Found	Not Found	Not Found	Not Found	Not Found	Not Found	Not Found	Not Found	Not Found	Not Found	Not Found	Low	0.8668
	FALSE	Low	KPLLLFKDKQNVDIEIITTTTK		1	0.91137	2	2	1	Q6WRH9; G3V7S1	2	2558.48	Not Found	Not Found	Not Found	Low	Not Found	Not Found	Not Found	Not Found	Not Found	Not Found	Not Found	Not Found	Not Found	Not Found	Not Found	Not Found	Not Found	Not Found	Not Found	Not Found	Not Found	Not Found	Not Found	Not Found	Not Found	Not Found	Not Found	Not Found	Not Found	Not Found	Not Found	Not Found	Not Found	Not Found	Not Found	Low	0.9083
	FALSE	Low	KPQLTETPSLSSR		0.964848	0.764949	2	2	1	Q6WRH9; G3V7S1	0	1443.78	Not Found	Not Found	Not Found	Not Found	Not Found	Not Found	Not Found	Not Found	Not Found	Not Found	Not Found	Not Found	Not Found	Not Found	Not Found	Not Found	Not Found	Not Found	Not Found	Not Found	Not Found	Not Found	Not Found	Not Found	Not Found	Not Found	Low	Not Found	Not Found	Not Found	Not Found	Not Found	Not Found	Not Found	Not Found	Low	0.6694
	FALSE	Low	KPQLTETPSLSSRYK		0.944605	0.734526	2	2	1	Q6WRH9; G3V7S1	1	1734.94	Not Found	Not Found	Not Found	Not Found	Not Found	Not Found	Not Found	Not Found	Not Found	Not Found	Not Found	Not Found	Not Found	Not Found	Not Found	Not Found	Not Found	Not Found	Not Found	Not Found	Not Found	Not Found	Not Found	Not Found	Not Found	Not Found	Not Found	Not Found	Low	Not Found	Not Found	Not Found	Not Found	Not Found	Not Found	Low	0.6281
	FALSE	Low	KQPFTNSSPVLPSTISK		0.842767	0.5702	2	2	1	Q6WRH9; G3V7S1	1	1831	Not Found	Not Found	Low	Not Found	Not Found	Not Found	Not Found	Not Found	Not Found	Not Found	Not Found	Not Found	Not Found	Not Found	Not Found	Not Found	Not Found	Not Found	Not Found	Not Found	Not Found	Not Found	Not Found	Not Found	Not Found	Not Found	Not Found	Not Found	Not Found	Not Found	Not Found	Not Found	Not Found	Not Found	Not Found	Low	0.4196
	FALSE	Low	IAPLLPTGQSSPSDSTTLLTSPPPALSTTMAATQNKGTEVVSGAR		0.853526	0.588254	2	2	1	Q6WRH9; G3V7S1	1	4451.3	Not Found	Not Found	Not Found	Not Found	Not Found	Not Found	Not Found	Not Found	Low	Not Found	Not Found	Not Found	Not Found	Not Found	Not Found	Not Found	Not Found	Not Found	Not Found	Not Found	Not Found	Not Found	Not Found	Not Found	Not Found	Not Found	Not Found	Not Found	Not Found	Not Found	Not Found	Not Found	Not Found	Not Found	Not Found	Low	0.4414
	FALSE	Low	LELLMLHSNGIHR	1xOxidation [M5]	0.860892	0.60153	2	2	7	Q6WRH9; G3V7S1	0	1548.83	Not Found	Not Found	Low	Not Found	Not Found	Not Found	Not Found	Low	Not Found	Not Found	Not Found	Not Found	Not Found	Low	Not Found	Not Found	Low	Not Found	Not Found	Not Found	Not Found	Low	Not Found	Low	Not Found	Not Found	Not Found	Not Found	Not Found	Not Found	Not Found	Not Found	Not Found	Not Found	Not Found	Low	0.4556
	FALSE	Low	IETASQKWTEVNLGEKLLLNCSATGDPKPR	1xCarbamidomethyl [C21]	1	0.901179	2	2	7	Q6WRH9; G3V7S1	2	3355.73	Low	Not Found	Not Found	Not Found	Not Found	Low	Not Found	Not Found	Low	Low	Not Found	Not Found	Not Found	Not Found	Low	Not Found	Not Found	Not Found	Low	Not Found	Not Found	Not Found	Low	Not Found	Not Found	Not Found	Not Found	Not Found	Not Found	Not Found	Not Found	Not Found	Not Found	Not Found	Not Found	Low	0.8776
	FALSE	Low	LKWTMILMMNNPK	2xOxidation [M5; M8]	1	0.892745	2	2	1	Q6WRH9; G3V7S1	1	1651.84	Not Found	Not Found	Not Found	Not Found	Not Found	Low	Not Found	Not Found	Not Found	Not Found	Not Found	Not Found	Not Found	Not Found	Not Found	Not Found	Not Found	Not Found	Not Found	Not Found	Not Found	Not Found	Not Found	Not Found	Not Found	Not Found	Not Found	Not Found	Not Found	Not Found	Not Found	Not Found	Not Found	Not Found	Not Found	Low	0.8617
	FALSE	Low	ILIDKNGK		0.79812	0.49776	2	2	1	Q6WRH9; G3V7S1	1	900.551	Not Found	Not Found	Not Found	Not Found	Not Found	Not Found	Not Found	Not Found	Not Found	Not Found	Not Found	Not Found	Not Found	Not Found	Not Found	Not Found	Not Found	Low	Not Found	Not Found	Not Found	Not Found	Not Found	Not Found	Not Found	Not Found	Not Found	Not Found	Not Found	Not Found	Not Found	Not Found	Not Found	Not Found	Not Found	Low	0.3366
	FALSE	Low	INLGYNSLTR		1	0.847317	2	2	1	Q6WRH9; G3V7S1	0	1150.62	Not Found	Not Found	Not Found	Not Found	Not Found	Not Found	Not Found	Not Found	Not Found	Not Found	Not Found	Low	Not Found	Not Found	Not Found	Not Found	Not Found	Not Found	Not Found	Not Found	Not Found	Not Found	Not Found	Not Found	Not Found	Not Found	Not Found	Not Found	Not Found	Not Found	Not Found	Not Found	Not Found	Not Found	Not Found	Low	0.7832
	FALSE	Low	LSASALTGSEAGK		1	0.838597	2	2	1	Q6WRH9; G3V7S1	0	1191.62	Not Found	Not Found	Not Found	Not Found	Not Found	Low	Not Found	Not Found	Not Found	Not Found	Not Found	Not Found	Not Found	Not Found	Not Found	Not Found	Not Found	Not Found	Not Found	Not Found	Not Found	Not Found	Not Found	Not Found	Not Found	Not Found	Not Found	Not Found	Not Found	Not Found	Not Found	Not Found	Not Found	Not Found	Not Found	Low	0.771
	FALSE	Low	LSASALTGSEAGKQVSGVHRK		1	0.870794	2	2	1	Q6WRH9; G3V7S1	2	2083.13	Not Found	Not Found	Not Found	Not Found	Not Found	Not Found	Not Found	Not Found	Not Found	Not Found	Not Found	Not Found	Not Found	Not Found	Not Found	Not Found	Not Found	Not Found	Not Found	Not Found	Not Found	Not Found	Not Found	Not Found	Not Found	Not Found	Not Found	Not Found	Low	Not Found	Not Found	Not Found	Not Found	Not Found	Not Found	Low	0.8209
	FALSE	Low	MGDDLVLMHVR		1	0.865177	2	2	1	Q6WRH9; G3V7S1	0	1285.64	Not Found	Not Found	Not Found	Not Found	Not Found	Not Found	Not Found	Not Found	Not Found	Not Found	Not Found	Not Found	Low	Not Found	Not Found	Not Found	Not Found	Not Found	Not Found	Not Found	Not Found	Not Found	Not Found	Not Found	Not Found	Not Found	Not Found	Not Found	Not Found	Not Found	Not Found	Not Found	Not Found	Not Found	Not Found	Low	0.811
	FALSE	Low	MGDDLVLMHVRLR		1	0.858948	2	2	1	Q6WRH9; G3V7S1	1	1554.82	Not Found	Not Found	Not Found	Not Found	Not Found	Not Found	Not Found	Not Found	Not Found	Not Found	Not Found	Not Found	Not Found	Not Found	Not Found	Not Found	Not Found	Not Found	Not Found	Not Found	Not Found	Not Found	Not Found	Not Found	Not Found	Not Found	Not Found	Not Found	Not Found	Not Found	Not Found	Not Found	Low	Not Found	Not Found	Low	0.803
	FALSE	Low	MVEHDREAGGSGLGEPNSSVSLK	1xOxidation [M1]	1	0.843274	2	2	1	Q6WRH9; G3V7S1	1	2372.11	Not Found	Not Found	Not Found	Not Found	Not Found	Not Found	Not Found	Not Found	Not Found	Not Found	Not Found	Not Found	Not Found	Not Found	Not Found	Not Found	Not Found	Not Found	Not Found	Not Found	Not Found	Not Found	Not Found	Not Found	Not Found	Not Found	Not Found	Not Found	Not Found	Not Found	Not Found	Not Found	Low	Not Found	Not Found	Low	0.7769
	FALSE	Low	NMLRRTGEAMQLHCVALGIPKPK	1xCarbamidomethyl [C14]	1	0.897004	2	2	1	Q6WRH9; G3V7S1	2	2620.4	Not Found	Not Found	Not Found	Not Found	Not Found	Low	Not Found	Not Found	Not Found	Not Found	Not Found	Not Found	Not Found	Not Found	Not Found	Not Found	Not Found	Not Found	Not Found	Not Found	Not Found	Not Found	Not Found	Not Found	Not Found	Not Found	Not Found	Not Found	Not Found	Not Found	Not Found	Not Found	Not Found	Not Found	Not Found	Low	0.8697
	FALSE	Low	QVLHGKDFQVDCK	1xCarbamidomethyl [C12]	0.973586	0.777965	2	2	1	Q6WRH9; G3V7S1	1	1573.78	Not Found	Not Found	Not Found	Not Found	Not Found	Not Found	Not Found	Not Found	Not Found	Not Found	Not Found	Not Found	Not Found	Not Found	Not Found	Not Found	Not Found	Not Found	Not Found	Not Found	Not Found	Low	Not Found	Not Found	Not Found	Not Found	Not Found	Not Found	Not Found	Not Found	Not Found	Not Found	Not Found	Not Found	Not Found	Low	0.6873
	FALSE	Low	QVLHGKDFQVDCKASGSPVPEVSWSLPDGTVLNNVAQADDSGYR	1xCarbamidomethyl [C12]	1	0.903035	2	2	1	Q6WRH9; G3V7S1	2	4743.27	Not Found	Not Found	Not Found	Not Found	Not Found	Not Found	Not Found	Not Found	Not Found	Not Found	Not Found	Not Found	Not Found	Not Found	Not Found	Not Found	Not Found	Not Found	Not Found	Not Found	Not Found	Low	Not Found	Not Found	Not Found	Not Found	Not Found	Not Found	Not Found	Not Found	Not Found	Not Found	Not Found	Not Found	Not Found	Low	0.8815
	FALSE	Low	RIDPQRWAALLEK		1	0.904115	2	2	3	Q6WRH9; G3V7S1	2	1595.9	Not Found	Not Found	Not Found	Not Found	Not Found	Not Found	Not Found	Not Found	Not Found	Not Found	Not Found	Not Found	Not Found	Not Found	Not Found	Not Found	Not Found	Not Found	Not Found	Low	Not Found	Not Found	Not Found	Not Found	Not Found	Not Found	Not Found	Low	Not Found	Not Found	Not Found	Not Found	Not Found	Not Found	Not Found	Low	0.8843
	FALSE	Low	SEMLHPQGTLVIQNLQTSDSGVYK	1xOxidation [M3]	1	0.894866	2	2	1	Q6WRH9; G3V7S1	0	2661.32	Not Found	Not Found	Not Found	Not Found	Not Found	Not Found	Not Found	Not Found	Not Found	Not Found	Not Found	Not Found	Not Found	Low	Not Found	Not Found	Not Found	Not Found	Not Found	Not Found	Not Found	Not Found	Not Found	Not Found	Not Found	Not Found	Not Found	Not Found	Not Found	Not Found	Not Found	Not Found	Not Found	Not Found	Not Found	Low	0.8656
	FALSE	Low	SIAPSVRGTYECIATSSSGSER	1xCarbamidomethyl [C12]	0.757371	0.432496	2	2	3	Q6WRH9; G3V7S1	1	2315.09	Not Found	Low	Not Found	Not Found	Not Found	Low	Not Found	Not Found	Not Found	Not Found	Not Found	Not Found	Not Found	Not Found	Not Found	Not Found	Not Found	Not Found	Not Found	Not Found	Not Found	Low	Not Found	Not Found	Not Found	Not Found	Not Found	Not Found	Not Found	Not Found	Not Found	Not Found	Not Found	Not Found	Not Found	Low	0.2717
	FALSE	Low	SLSAGKKQPFTNSSPVLPSTISK		0.931904	0.717096	2	2	4	Q6WRH9; G3V7S1	2	2374.3	Not Found	Not Found	Not Found	Low	Not Found	Not Found	Not Found	Not Found	Not Found	Not Found	Not Found	Not Found	Low	Not Found	Not Found	Not Found	Not Found	Low	Not Found	Low	Not Found	Not Found	Not Found	Not Found	Not Found	Not Found	Not Found	Not Found	Not Found	Not Found	Not Found	Not Found	Not Found	Not Found	Not Found	Low	0.6044
	FALSE	Low	SSSSPQQCPLCMNPR	2xCarbamidomethyl [C8; C11]	0.948997	0.741022	2	2	1	Q6WRH9; G3V7S1	0	1748.75	Not Found	Not Found	Not Found	Not Found	Not Found	Not Found	Not Found	Not Found	Not Found	Not Found	Not Found	Not Found	Not Found	Not Found	Not Found	Not Found	Not Found	Not Found	Not Found	Not Found	Not Found	Not Found	Not Found	Low	Not Found	Not Found	Not Found	Not Found	Not Found	Not Found	Not Found	Not Found	Not Found	Not Found	Not Found	Low	0.6374
	FALSE	Low	SSSSPQQCPLCMNPRISK	2xCarbamidomethyl [C8; C11]	0.898724	0.667796	2	2	1	Q6WRH9; G3V7S1	1	2076.96	Not Found	Not Found	Not Found	Not Found	Not Found	Not Found	Not Found	Not Found	Not Found	Not Found	Not Found	Not Found	Not Found	Not Found	Not Found	Not Found	Not Found	Not Found	Not Found	Not Found	Low	Not Found	Not Found	Not Found	Not Found	Not Found	Not Found	Not Found	Not Found	Not Found	Not Found	Not Found	Not Found	Not Found	Not Found	Low	0.5375
	FALSE	Low	TFSGLQSLQVLK		0.929283	0.711776	2	2	1	Q6WRH9; G3V7S1	0	1320.75	Not Found	Not Found	Not Found	Not Found	Not Found	Not Found	Not Found	Not Found	Not Found	Not Found	Not Found	Not Found	Not Found	Not Found	Not Found	Not Found	Not Found	Not Found	Not Found	Not Found	Not Found	Not Found	Not Found	Not Found	Not Found	Not Found	Not Found	Not Found	Not Found	Not Found	Not Found	Not Found	Low	Not Found	Not Found	Low	0.5978
	FALSE	Low	TGEAMQLHCVALGIPKPK	1xCarbamidomethyl [C9]; 1xOxidation [M5]	0.406347	0.0713744	2	2	1	Q6WRH9; G3V7S1	0	1966.02	Not Found	Not Found	Not Found	Not Found	Not Found	Not Found	Not Found	Not Found	Not Found	Not Found	Not Found	Not Found	Not Found	Not Found	Not Found	Not Found	Not Found	Not Found	Not Found	Not Found	Not Found	Not Found	Not Found	Not Found	Not Found	Not Found	Not Found	Not Found	Medium	Not Found	Not Found	Not Found	Not Found	Not Found	Not Found	Medium	0.02833
	FALSE	Low	TPLHQIFVNNQKKEGMLK	1xOxidation [M16]	0.999413	0.833065	2	2	1	Q6WRH9; G3V7S1	2	2141.15	Not Found	Not Found	Not Found	Not Found	Not Found	Not Found	Not Found	Not Found	Not Found	Not Found	Not Found	Not Found	Not Found	Not Found	Not Found	Low	Not Found	Not Found	Not Found	Not Found	Not Found	Not Found	Not Found	Not Found	Not Found	Not Found	Not Found	Not Found	Not Found	Not Found	Not Found	Not Found	Not Found	Not Found	Not Found	Low	0.7637
	FALSE	Low	TPVLRRHR		1	0.890355	2	2	4	Q6WRH9; G3V7S1	2	1034.63	Not Found	Not Found	Low	Not Found	Not Found	Not Found	Not Found	Low	Not Found	Not Found	Not Found	Not Found	Not Found	Not Found	Not Found	Not Found	Not Found	Not Found	Low	Not Found	Not Found	Not Found	Not Found	Not Found	Low	Not Found	Not Found	Not Found	Not Found	Not Found	Not Found	Not Found	Not Found	Not Found	Not Found	Low	0.8558
	FALSE	Low	TVRPAIKGPANK		1	0.841132	2	2	64	Q6WRH9; G3V7S1	1	1251.75	Low	Low	Low	Low	Low	Not Found	Low	Not Found	Low	Low	Low	Not Found	Low	Low	Low	Low	Low	Low	Not Found	Low	Low	Low	Not Found	Low	Low	Low	Low	Low	Not Found	Low	Low	Low	Low	Low	Low	Low	0.7738
	FALSE	Low	VTVHPNGTLEMR	1xOxidation [M11]	1	0.875942	2	2	2	Q6WRH9; G3V7S1	0	1369.69	Not Found	Not Found	Not Found	Not Found	Not Found	Not Found	Not Found	Not Found	Not Found	Not Found	Not Found	Not Found	Not Found	Not Found	Not Found	Not Found	Not Found	Not Found	Not Found	Not Found	Low	Not Found	Not Found	Low	Not Found	Not Found	Not Found	Not Found	Not Found	Not Found	Not Found	Not Found	Not Found	Not Found	Not Found	Low	0.8435
	FALSE	Low	WLSEWMQGNPDIIK		0.841187	0.567254	2	2	1	Q6WRH9; G3V7S1	0	1716.84	Not Found	Not Found	Not Found	Not Found	Not Found	Not Found	Not Found	Not Found	Not Found	Not Found	Not Found	Low	Not Found	Not Found	Not Found	Not Found	Not Found	Not Found	Not Found	Not Found	Not Found	Not Found	Not Found	Not Found	Not Found	Not Found	Not Found	Not Found	Not Found	Not Found	Not Found	Not Found	Not Found	Not Found	Not Found	Low	0.4168
	FALSE	Low	WTMILMMNNPK	1xOxidation [M]	0.78085	0.468645	2	2	3	Q6WRH9; G3V7S1	0	1394.66	Not Found	Not Found	Not Found	Not Found	Not Found	Not Found	Not Found	Not Found	Not Found	Not Found	Low	Not Found	Not Found	Not Found	Not Found	Not Found	Not Found	Not Found	Not Found	Not Found	Not Found	Not Found	Not Found	Not Found	Not Found	Not Found	Not Found	Not Found	Not Found	Not Found	Not Found	Not Found	Not Found	Not Found	Not Found	Low	0.3073
	FALSE	Low	WTMILMMNNPK	2xOxidation [M6; M]	0.903401	0.674919	2	2	2	Q6WRH9; G3V7S1	0	1410.66	Not Found	Not Found	Not Found	Not Found	Not Found	Not Found	Not Found	Not Found	Not Found	Not Found	Not Found	Not Found	Not Found	Not Found	Not Found	Not Found	Not Found	Low	Not Found	Not Found	Not Found	Not Found	Not Found	Not Found	Not Found	Not Found	Not Found	Not Found	Not Found	Not Found	Not Found	Not Found	Not Found	Not Found	Not Found	Low	0.5475
	FALSE	Low	WTMILMMNNPKLER	2xOxidation [M6; M7]	1	0.863661	2	2	1	Q6WRH9; G3V7S1	1	1808.89	Not Found	Not Found	Not Found	Not Found	Not Found	Low	Not Found	Not Found	Not Found	Not Found	Not Found	Not Found	Not Found	Not Found	Not Found	Not Found	Not Found	Not Found	Not Found	Not Found	Not Found	Not Found	Not Found	Not Found	Not Found	Not Found	Not Found	Not Found	Not Found	Not Found	Not Found	Not Found	Not Found	Not Found	Not Found	Low	0.8093
	FALSE	Low	WTTPGGHVIDRPQVDGKYILHENGTLVIK		0.921815	0.702477	2	2	1	Q6WRH9; G3V7S1	1	3243.73	Not Found	Not Found	Not Found	Not Found	Not Found	Not Found	Not Found	Not Found	Not Found	Not Found	Not Found	Not Found	Not Found	Not Found	Not Found	Not Found	Not Found	Not Found	Not Found	Not Found	Not Found	Not Found	Not Found	Not Found	Not Found	Not Found	Not Found	Not Found	Not Found	Not Found	Low	Not Found	Not Found	Not Found	Not Found	Low	0.5847
	FALSE	Low	YFDCRADGIPSSQVTWIMPGNIFLPAPYFGSR	1xCarbamidomethyl [C4]	1	0.903096	2	2	1	Q6WRH9; G3V7S1	1	3662.76	Not Found	Not Found	Not Found	Not Found	Not Found	Not Found	Not Found	Not Found	Not Found	Not Found	Not Found	Not Found	Not Found	Not Found	Not Found	Not Found	Not Found	Not Found	Not Found	Not Found	Not Found	Not Found	Not Found	Not Found	Not Found	Not Found	Low	Not Found	Not Found	Not Found	Not Found	Not Found	Not Found	Not Found	Not Found	Low	0.8819
	FALSE	Low	YLFLSDNFLTSLPK		0.910245	0.684368	2	2	1	Q6WRH9; G3V7S1	0	1657.88	Not Found	Not Found	Not Found	Low	Not Found	Not Found	Not Found	Not Found	Not Found	Not Found	Not Found	Not Found	Not Found	Not Found	Not Found	Not Found	Not Found	Not Found	Not Found	Not Found	Not Found	Not Found	Not Found	Not Found	Not Found	Not Found	Not Found	Not Found	Not Found	Not Found	Not Found	Not Found	Not Found	Not Found	Not Found	Low	0.5608
	FALSE	Low	YLFLSDNFLTSLPKEMVSYMPNLESLYLHGNPWTCDCHLK	2xCarbamidomethyl [C35; C37]	1	0.902266	2	2	1	Q6WRH9; G3V7S1	1	4833.29	Not Found	Not Found	Not Found	Not Found	Not Found	Not Found	Not Found	Low	Not Found	Not Found	Not Found	Not Found	Not Found	Not Found	Not Found	Not Found	Not Found	Not Found	Not Found	Not Found	Not Found	Not Found	Not Found	Not Found	Not Found	Not Found	Not Found	Not Found	Not Found	Not Found	Not Found	Not Found	Not Found	Not Found	Not Found	Low	0.8803
	FALSE	Low	YTQTLGNTTALETTLLSK		0.880131	0.635731	1	1	2	Q6WRH9	0	1955.03	Not Found	Not Found	Not Found	Not Found	Not Found	Not Found	Not Found	Not Found	Not Found	Not Found	Not Found	Not Found	Not Found	Not Found	Low	Not Found	Not Found	Not Found	Not Found	Not Found	Not Found	Not Found	Not Found	Not Found	Not Found	Not Found	Not Found	Not Found	Low	Not Found	Not Found	Not Found	Not Found	Not Found	Not Found	Low	0.4971
FALSE	Low	Master Protein	G3V7S1	Immunoglobulin superfamily member 10 OS=Rattus norvegicus OX=10116 GN=Igsf10 PE=1 SV=1	0.064	1.917	29	55	191	2	2597	284.3	9.26	0	55	Not Found	Low	Low	Low	Not Found	Not Found	Low	Not Found	Not Found	Low	Not Found	Not Found	Not Found	Not Found	Not Found	Low	Not Found	Not Found	Not Found	Not Found	Not Found	Not Found	Not Found	Low	Not Found	Not Found	Not Found	Not Found	Not Found	Not Found	Not Found	Not Found	Not Found	Not Found
	Checked	Confidence	Sequence	Modifications	Qvality PEP	Qvality q-value	# Protein Groups	# Proteins	# PSMs	Master Protein Accessions	# Missed Cleavages	Theo. MH+ [Da]	Found in Sample: [S1] F1: Sample	Found in Sample: [S2] F2: Sample	Found in Sample: [S3] F3: Sample	Found in Sample: [S4] F4: Sample	Found in Sample: [S5] F5: Sample	Found in Sample: [S6] F6: Sample	Found in Sample: [S7] F7: Sample	Found in Sample: [S8] F8: Sample	Found in Sample: [S9] F9: Sample	Found in Sample: [S10] F10: Sample	Found in Sample: [S11] F11: Sample	Found in Sample: [S12] F12: Sample	Found in Sample: [S13] F13: Sample	Found in Sample: [S14] F14: Sample	Found in Sample: [S15] F15: Sample	Found in Sample: [S16] F16: Sample	Found in Sample: [S17] F17: Sample	Found in Sample: [S18] F18: Sample	Found in Sample: [S19] F19: Sample	Found in Sample: [S20] F20: Sample	Found in Sample: [S21] F21: Sample	Found in Sample: [S22] F22: Sample	Found in Sample: [S23] F23: Sample	Found in Sample: [S24] F24: Sample	Found in Sample: [S25] F25: Sample	Found in Sample: [S26] F26: Sample	Found in Sample: [S27] F27: Sample	Found in Sample: [S28] F28: Sample	Found in Sample: [S29] F29: Sample	Found in Sample: [S30] F30: Sample	Found in Sample: [S31] F31: Sample	Found in Sample: [S32] F32: Sample	Found in Sample: [S33] F33: Sample	Found in Sample: [S34] F34: Sample	Found in Sample: [S35] F35: Sample	Confidence (by Search Engine): Sequest HT	Percolator q-Value (by Search Engine): Sequest HT
	FALSE	Low	AERLKWTMILMMNNPK	3xOxidation [M8; M11; M12]	1	0.900205	2	2	1	Q6WRH9; G3V7S1	2	2024.01	Not Found	Not Found	Not Found	Not Found	Not Found	Not Found	Not Found	Not Found	Not Found	Not Found	Not Found	Not Found	Not Found	Not Found	Low	Not Found	Not Found	Not Found	Not Found	Not Found	Not Found	Not Found	Not Found	Not Found	Not Found	Not Found	Not Found	Not Found	Not Found	Not Found	Not Found	Not Found	Not Found	Not Found	Not Found	Low	0.8753
	FALSE	Low	ASGSPVPEVSWSLPDGTVLNNVAQADDSGYR		1	0.867181	2	2	2	Q6WRH9; G3V7S1	0	3188.51	Not Found	Not Found	Not Found	Not Found	Not Found	Not Found	Not Found	Not Found	Not Found	Not Found	Not Found	Not Found	Low	Not Found	Not Found	Not Found	Not Found	Not Found	Not Found	Not Found	Not Found	Not Found	Not Found	Not Found	Not Found	Not Found	Not Found	Not Found	Not Found	Not Found	Not Found	Not Found	Not Found	Not Found	Not Found	Low	0.815
	FALSE	Low	CACYVPTEVHCTFR	3xCarbamidomethyl [C1; C3; C11]	0.875506	0.627524	2	2	2	Q6WRH9; G3V7S1	0	1799.77	Not Found	Not Found	Not Found	Not Found	Not Found	Not Found	Not Found	Not Found	Not Found	Not Found	Not Found	Not Found	Low	Not Found	Not Found	Not Found	Not Found	Not Found	Not Found	Not Found	Not Found	Not Found	Not Found	Not Found	Not Found	Not Found	Not Found	Not Found	Not Found	Not Found	Not Found	Not Found	Not Found	Not Found	Not Found	Low	0.4871
	FALSE	Low	CRVEGMPRPTVSWILANQTVVSETAK	1xCarbamidomethyl [C1]; 1xOxidation [M6]	1	0.86281	2	2	1	Q6WRH9; G3V7S1	1	2945.5	Not Found	Not Found	Not Found	Not Found	Not Found	Not Found	Not Found	Not Found	Not Found	Not Found	Not Found	Not Found	Not Found	Not Found	Not Found	Not Found	Not Found	Not Found	Not Found	Not Found	Not Found	Not Found	Not Found	Not Found	Not Found	Not Found	Not Found	Not Found	Not Found	Not Found	Not Found	Not Found	Not Found	Low	Not Found	Low	0.808
	FALSE	Low	DAGDYLCVARNKMGDDLVLMHVR	1xCarbamidomethyl [C7]; 1xOxidation [M]	1	0.861448	2	2	5	Q6WRH9; G3V7S1	2	2664.27	Not Found	Not Found	Not Found	Not Found	Not Found	Not Found	Not Found	Not Found	Not Found	Not Found	Not Found	Not Found	Not Found	Not Found	Not Found	Not Found	Not Found	Not Found	Not Found	Low	Not Found	Low	Not Found	Not Found	Low	Not Found	Not Found	Not Found	Not Found	Not Found	Not Found	Not Found	Not Found	Not Found	Not Found	Low	0.8059
	FALSE	Low	DAGDYLCVARNKMGDDLVLMHVR	1xCarbamidomethyl [C7]; 2xOxidation [M13; M20]	0.97612	0.782793	2	2	2	Q6WRH9; G3V7S1	2	2680.26	Not Found	Not Found	Not Found	Not Found	Not Found	Not Found	Not Found	Not Found	Not Found	Not Found	Not Found	Low	Not Found	Not Found	Not Found	Not Found	Not Found	Not Found	Not Found	Not Found	Low	Not Found	Not Found	Not Found	Not Found	Not Found	Not Found	Not Found	Not Found	Not Found	Not Found	Not Found	Not Found	Not Found	Not Found	Low	0.6942
	FALSE	Low	DASGMIPPDEEFMVLK	1xOxidation [M]	0.742294	0.4083	2	2	7	Q6WRH9; G3V7S1	0	1794.83	Not Found	Not Found	Not Found	Low	Not Found	Not Found	Not Found	Not Found	Not Found	Not Found	Low	Not Found	Not Found	Not Found	Not Found	Not Found	Not Found	Not Found	Not Found	Not Found	Not Found	Not Found	Not Found	Not Found	Low	Low	Not Found	Not Found	Not Found	Not Found	Not Found	Not Found	Low	Not Found	Not Found	Low	0.2498
	FALSE	Low	DASGMIPPDEEFMVLK	2xOxidation [M5; M13]	1	0.889184	2	2	2	Q6WRH9; G3V7S1	0	1810.82	Not Found	Not Found	Not Found	Low	Not Found	Not Found	Not Found	Not Found	Not Found	Not Found	Not Found	Not Found	Not Found	Not Found	Not Found	Not Found	Not Found	Not Found	Not Found	Not Found	Not Found	Not Found	Not Found	Not Found	Not Found	Low	Not Found	Not Found	Not Found	Not Found	Not Found	Not Found	Not Found	Not Found	Not Found	Low	0.8538
	FALSE	Low	DASGMIPPDEEFMVLKTKASGVPGR		1	0.902641	2	2	1	Q6WRH9; G3V7S1	2	2632.31	Not Found	Not Found	Not Found	Not Found	Not Found	Not Found	Not Found	Not Found	Not Found	Not Found	Not Found	Not Found	Not Found	Not Found	Not Found	Not Found	Not Found	Not Found	Low	Not Found	Not Found	Not Found	Not Found	Not Found	Not Found	Not Found	Not Found	Not Found	Not Found	Not Found	Not Found	Not Found	Not Found	Not Found	Not Found	Low	0.8811
	FALSE	Low	DEMKVHLTVLTAIPR	1xOxidation [M3]	1	0.873419	2	2	3	Q6WRH9; G3V7S1	1	1738.95	Not Found	Not Found	Not Found	Not Found	Not Found	Not Found	Not Found	Not Found	Low	Not Found	Not Found	Not Found	Not Found	Not Found	Not Found	Not Found	Not Found	Not Found	Not Found	Low	Not Found	Not Found	Not Found	Not Found	Not Found	Not Found	Not Found	Not Found	Not Found	Not Found	Low	Not Found	Not Found	Not Found	Not Found	Low	0.8493
	FALSE	Low	DSAQAGRASSQSAHPVTGGNMATYGHTNTYSSFTSK		1	0.910196	2	2	1	Q6WRH9; G3V7S1	1	3674.65	Not Found	Not Found	Not Found	Not Found	Not Found	Not Found	Not Found	Not Found	Low	Not Found	Not Found	Not Found	Not Found	Not Found	Not Found	Not Found	Not Found	Not Found	Not Found	Not Found	Not Found	Not Found	Not Found	Not Found	Not Found	Not Found	Not Found	Not Found	Not Found	Not Found	Not Found	Not Found	Not Found	Not Found	Not Found	Low	0.9034
	FALSE	Low	EMVSYMPNLESLYLHGNPWTCDCHLKWLSEWMQGNPDIIK	2xCarbamidomethyl [C21; C23]	0.975409	0.781377	2	2	20	Q6WRH9; G3V7S1	1	4892.24	Not Found	Not Found	Not Found	Not Found	Not Found	Low	Not Found	Not Found	Low	Not Found	Not Found	Not Found	Low	Not Found	Not Found	Not Found	Not Found	Not Found	Low	Low	Not Found	Not Found	Low	Low	Low	Not Found	Not Found	Low	Low	Not Found	Low	Not Found	Not Found	Not Found	Low	Low	0.6918
	FALSE	Low	GTYECIATSSSGSER	1xCarbamidomethyl [C5]	0.799051	0.499023	2	2	1	Q6WRH9; G3V7S1	0	1604.69	Not Found	Not Found	Not Found	Not Found	Not Found	Not Found	Not Found	Not Found	Not Found	Not Found	Not Found	Not Found	Not Found	Not Found	Not Found	Not Found	Not Found	Not Found	Not Found	Not Found	Not Found	Not Found	Not Found	Not Found	Not Found	Not Found	Not Found	Not Found	Not Found	Not Found	Not Found	Low	Not Found	Not Found	Not Found	Low	0.3383
	FALSE	Low	GTYECIATSSSGSERR	1xCarbamidomethyl [C5]	1	0.845122	2	2	1	Q6WRH9; G3V7S1	1	1760.79	Not Found	Not Found	Not Found	Low	Not Found	Not Found	Not Found	Not Found	Not Found	Not Found	Not Found	Not Found	Not Found	Not Found	Not Found	Not Found	Not Found	Not Found	Not Found	Not Found	Not Found	Not Found	Not Found	Not Found	Not Found	Not Found	Not Found	Not Found	Not Found	Not Found	Not Found	Not Found	Not Found	Not Found	Not Found	Low	0.7796
	FALSE	Low	HLPYVSLPKTLLKKPR		1	0.883271	2	2	1	Q6WRH9; G3V7S1	2	1890.17	Not Found	Not Found	Not Found	Not Found	Not Found	Not Found	Not Found	Not Found	Not Found	Not Found	Not Found	Not Found	Not Found	Not Found	Not Found	Not Found	Not Found	Not Found	Not Found	Not Found	Not Found	Not Found	Not Found	Not Found	Not Found	Low	Not Found	Not Found	Not Found	Not Found	Not Found	Not Found	Not Found	Not Found	Not Found	Low	0.84
	FALSE	Low	HRHRTVRPAIK		1	0.904287	2	2	2	Q6WRH9; G3V7S1	2	1370.82	Not Found	Not Found	Not Found	Not Found	Not Found	Not Found	Not Found	Not Found	Not Found	Not Found	Not Found	Not Found	Not Found	Not Found	Not Found	Not Found	Not Found	Not Found	Not Found	Not Found	Not Found	Not Found	Low	Not Found	Low	Not Found	Not Found	Not Found	Not Found	Not Found	Not Found	Not Found	Not Found	Not Found	Not Found	Low	0.8983
	FALSE	Low	KDRSSSSPQQCPLCMNPR	2xCarbamidomethyl [C11; C14]	1	0.856711	2	2	2	Q6WRH9; G3V7S1	2	2147.97	Low	Not Found	Not Found	Not Found	Not Found	Not Found	Not Found	Not Found	Not Found	Not Found	Not Found	Not Found	Not Found	Not Found	Not Found	Not Found	Not Found	Not Found	Not Found	Not Found	Not Found	Not Found	Not Found	Not Found	Not Found	Not Found	Not Found	Not Found	Not Found	Not Found	Not Found	Not Found	Not Found	Not Found	Low	Low	0.7984
	FALSE	Low	KGQRMVEHDR	1xOxidation [M5]	1	0.875083	2	2	1	Q6WRH9; G3V7S1	2	1271.63	Not Found	Not Found	Not Found	Not Found	Not Found	Not Found	Not Found	Not Found	Not Found	Not Found	Not Found	Not Found	Not Found	Not Found	Not Found	Not Found	Not Found	Not Found	Not Found	Not Found	Not Found	Not Found	Not Found	Not Found	Not Found	Not Found	Not Found	Not Found	Not Found	Not Found	Not Found	Not Found	Not Found	Low	Not Found	Low	0.8267
	FALSE	Low	KNRNNASTTPR		1	0.857571	1	1	3	G3V7S1	2	1258.66	Not Found	Low	Not Found	Low	Not Found	Not Found	Not Found	Not Found	Not Found	Low	Not Found	Not Found	Not Found	Not Found	Not Found	Not Found	Not Found	Not Found	Not Found	Not Found	Not Found	Not Found	Not Found	Not Found	Not Found	Not Found	Not Found	Not Found	Not Found	Not Found	Not Found	Not Found	Not Found	Not Found	Not Found	Low	0.8008
	FALSE	Low	KPLLLFKDKQNVDIEIITTTTK		1	0.91137	2	2	1	Q6WRH9; G3V7S1	2	2558.48	Not Found	Not Found	Not Found	Low	Not Found	Not Found	Not Found	Not Found	Not Found	Not Found	Not Found	Not Found	Not Found	Not Found	Not Found	Not Found	Not Found	Not Found	Not Found	Not Found	Not Found	Not Found	Not Found	Not Found	Not Found	Not Found	Not Found	Not Found	Not Found	Not Found	Not Found	Not Found	Not Found	Not Found	Not Found	Low	0.9083
	FALSE	Low	KPQLTETPSLSSR		0.964848	0.764949	2	2	1	Q6WRH9; G3V7S1	0	1443.78	Not Found	Not Found	Not Found	Not Found	Not Found	Not Found	Not Found	Not Found	Not Found	Not Found	Not Found	Not Found	Not Found	Not Found	Not Found	Not Found	Not Found	Not Found	Not Found	Not Found	Not Found	Not Found	Not Found	Not Found	Not Found	Not Found	Low	Not Found	Not Found	Not Found	Not Found	Not Found	Not Found	Not Found	Not Found	Low	0.6694
	FALSE	Low	KPQLTETPSLSSRYK		0.944605	0.734526	2	2	1	Q6WRH9; G3V7S1	1	1734.94	Not Found	Not Found	Not Found	Not Found	Not Found	Not Found	Not Found	Not Found	Not Found	Not Found	Not Found	Not Found	Not Found	Not Found	Not Found	Not Found	Not Found	Not Found	Not Found	Not Found	Not Found	Not Found	Not Found	Not Found	Not Found	Not Found	Not Found	Not Found	Low	Not Found	Not Found	Not Found	Not Found	Not Found	Not Found	Low	0.6281
	FALSE	Low	KQPFTNSSPVLPSTISK		0.842767	0.5702	2	2	1	Q6WRH9; G3V7S1	1	1831	Not Found	Not Found	Low	Not Found	Not Found	Not Found	Not Found	Not Found	Not Found	Not Found	Not Found	Not Found	Not Found	Not Found	Not Found	Not Found	Not Found	Not Found	Not Found	Not Found	Not Found	Not Found	Not Found	Not Found	Not Found	Not Found	Not Found	Not Found	Not Found	Not Found	Not Found	Not Found	Not Found	Not Found	Not Found	Low	0.4196
	FALSE	Low	IAPLLPTGQSSPSDSTTLLTSPPPALSTTMAATQNKGTEVVSGAR		0.853526	0.588254	2	2	1	Q6WRH9; G3V7S1	1	4451.3	Not Found	Not Found	Not Found	Not Found	Not Found	Not Found	Not Found	Not Found	Low	Not Found	Not Found	Not Found	Not Found	Not Found	Not Found	Not Found	Not Found	Not Found	Not Found	Not Found	Not Found	Not Found	Not Found	Not Found	Not Found	Not Found	Not Found	Not Found	Not Found	Not Found	Not Found	Not Found	Not Found	Not Found	Not Found	Low	0.4414
	FALSE	Low	LELLMLHSNGIHR	1xOxidation [M5]	0.860892	0.60153	2	2	7	Q6WRH9; G3V7S1	0	1548.83	Not Found	Not Found	Low	Not Found	Not Found	Not Found	Not Found	Low	Not Found	Not Found	Not Found	Not Found	Not Found	Low	Not Found	Not Found	Low	Not Found	Not Found	Not Found	Not Found	Low	Not Found	Low	Not Found	Not Found	Not Found	Not Found	Not Found	Not Found	Not Found	Not Found	Not Found	Not Found	Not Found	Low	0.4556
	FALSE	Low	IETASQKWTEVNLGEKLLLNCSATGDPKPR	1xCarbamidomethyl [C21]	1	0.901179	2	2	7	Q6WRH9; G3V7S1	2	3355.73	Low	Not Found	Not Found	Not Found	Not Found	Low	Not Found	Not Found	Low	Low	Not Found	Not Found	Not Found	Not Found	Low	Not Found	Not Found	Not Found	Low	Not Found	Not Found	Not Found	Low	Not Found	Not Found	Not Found	Not Found	Not Found	Not Found	Not Found	Not Found	Not Found	Not Found	Not Found	Not Found	Low	0.8776
	FALSE	Low	LKWTMILMMNNPK	2xOxidation [M5; M8]	1	0.892745	2	2	1	Q6WRH9; G3V7S1	1	1651.84	Not Found	Not Found	Not Found	Not Found	Not Found	Low	Not Found	Not Found	Not Found	Not Found	Not Found	Not Found	Not Found	Not Found	Not Found	Not Found	Not Found	Not Found	Not Found	Not Found	Not Found	Not Found	Not Found	Not Found	Not Found	Not Found	Not Found	Not Found	Not Found	Not Found	Not Found	Not Found	Not Found	Not Found	Not Found	Low	0.8617
	FALSE	Low	ILIDKNGK		0.79812	0.49776	2	2	1	Q6WRH9; G3V7S1	1	900.551	Not Found	Not Found	Not Found	Not Found	Not Found	Not Found	Not Found	Not Found	Not Found	Not Found	Not Found	Not Found	Not Found	Not Found	Not Found	Not Found	Not Found	Low	Not Found	Not Found	Not Found	Not Found	Not Found	Not Found	Not Found	Not Found	Not Found	Not Found	Not Found	Not Found	Not Found	Not Found	Not Found	Not Found	Not Found	Low	0.3366
	FALSE	Low	INLGYNSLTR		1	0.847317	2	2	1	Q6WRH9; G3V7S1	0	1150.62	Not Found	Not Found	Not Found	Not Found	Not Found	Not Found	Not Found	Not Found	Not Found	Not Found	Not Found	Low	Not Found	Not Found	Not Found	Not Found	Not Found	Not Found	Not Found	Not Found	Not Found	Not Found	Not Found	Not Found	Not Found	Not Found	Not Found	Not Found	Not Found	Not Found	Not Found	Not Found	Not Found	Not Found	Not Found	Low	0.7832
	FALSE	Low	LSASALTGSEAGK		1	0.838597	2	2	1	Q6WRH9; G3V7S1	0	1191.62	Not Found	Not Found	Not Found	Not Found	Not Found	Low	Not Found	Not Found	Not Found	Not Found	Not Found	Not Found	Not Found	Not Found	Not Found	Not Found	Not Found	Not Found	Not Found	Not Found	Not Found	Not Found	Not Found	Not Found	Not Found	Not Found	Not Found	Not Found	Not Found	Not Found	Not Found	Not Found	Not Found	Not Found	Not Found	Low	0.771
	FALSE	Low	LSASALTGSEAGKQVSGVHRK		1	0.870794	2	2	1	Q6WRH9; G3V7S1	2	2083.13	Not Found	Not Found	Not Found	Not Found	Not Found	Not Found	Not Found	Not Found	Not Found	Not Found	Not Found	Not Found	Not Found	Not Found	Not Found	Not Found	Not Found	Not Found	Not Found	Not Found	Not Found	Not Found	Not Found	Not Found	Not Found	Not Found	Not Found	Not Found	Low	Not Found	Not Found	Not Found	Not Found	Not Found	Not Found	Low	0.8209
	FALSE	Low	MGDDLVLMHVR		1	0.865177	2	2	1	Q6WRH9; G3V7S1	0	1285.64	Not Found	Not Found	Not Found	Not Found	Not Found	Not Found	Not Found	Not Found	Not Found	Not Found	Not Found	Not Found	Low	Not Found	Not Found	Not Found	Not Found	Not Found	Not Found	Not Found	Not Found	Not Found	Not Found	Not Found	Not Found	Not Found	Not Found	Not Found	Not Found	Not Found	Not Found	Not Found	Not Found	Not Found	Not Found	Low	0.811
	FALSE	Low	MGDDLVLMHVRLR		1	0.858948	2	2	1	Q6WRH9; G3V7S1	1	1554.82	Not Found	Not Found	Not Found	Not Found	Not Found	Not Found	Not Found	Not Found	Not Found	Not Found	Not Found	Not Found	Not Found	Not Found	Not Found	Not Found	Not Found	Not Found	Not Found	Not Found	Not Found	Not Found	Not Found	Not Found	Not Found	Not Found	Not Found	Not Found	Not Found	Not Found	Not Found	Not Found	Low	Not Found	Not Found	Low	0.803
	FALSE	Low	MVEHDREAGGSGLGEPNSSVSLK	1xOxidation [M1]	1	0.843274	2	2	1	Q6WRH9; G3V7S1	1	2372.11	Not Found	Not Found	Not Found	Not Found	Not Found	Not Found	Not Found	Not Found	Not Found	Not Found	Not Found	Not Found	Not Found	Not Found	Not Found	Not Found	Not Found	Not Found	Not Found	Not Found	Not Found	Not Found	Not Found	Not Found	Not Found	Not Found	Not Found	Not Found	Not Found	Not Found	Not Found	Not Found	Low	Not Found	Not Found	Low	0.7769
	FALSE	Low	NMLRRTGEAMQLHCVALGIPKPK	1xCarbamidomethyl [C14]	1	0.897004	2	2	1	Q6WRH9; G3V7S1	2	2620.4	Not Found	Not Found	Not Found	Not Found	Not Found	Low	Not Found	Not Found	Not Found	Not Found	Not Found	Not Found	Not Found	Not Found	Not Found	Not Found	Not Found	Not Found	Not Found	Not Found	Not Found	Not Found	Not Found	Not Found	Not Found	Not Found	Not Found	Not Found	Not Found	Not Found	Not Found	Not Found	Not Found	Not Found	Not Found	Low	0.8697
	FALSE	Low	QVLHGKDFQVDCK	1xCarbamidomethyl [C12]	0.973586	0.777965	2	2	1	Q6WRH9; G3V7S1	1	1573.78	Not Found	Not Found	Not Found	Not Found	Not Found	Not Found	Not Found	Not Found	Not Found	Not Found	Not Found	Not Found	Not Found	Not Found	Not Found	Not Found	Not Found	Not Found	Not Found	Not Found	Not Found	Low	Not Found	Not Found	Not Found	Not Found	Not Found	Not Found	Not Found	Not Found	Not Found	Not Found	Not Found	Not Found	Not Found	Low	0.6873
	FALSE	Low	QVLHGKDFQVDCKASGSPVPEVSWSLPDGTVLNNVAQADDSGYR	1xCarbamidomethyl [C12]	1	0.903035	2	2	1	Q6WRH9; G3V7S1	2	4743.27	Not Found	Not Found	Not Found	Not Found	Not Found	Not Found	Not Found	Not Found	Not Found	Not Found	Not Found	Not Found	Not Found	Not Found	Not Found	Not Found	Not Found	Not Found	Not Found	Not Found	Not Found	Low	Not Found	Not Found	Not Found	Not Found	Not Found	Not Found	Not Found	Not Found	Not Found	Not Found	Not Found	Not Found	Not Found	Low	0.8815
	FALSE	Low	RIDPQRWAALLEK		1	0.904115	2	2	3	Q6WRH9; G3V7S1	2	1595.9	Not Found	Not Found	Not Found	Not Found	Not Found	Not Found	Not Found	Not Found	Not Found	Not Found	Not Found	Not Found	Not Found	Not Found	Not Found	Not Found	Not Found	Not Found	Not Found	Low	Not Found	Not Found	Not Found	Not Found	Not Found	Not Found	Not Found	Low	Not Found	Not Found	Not Found	Not Found	Not Found	Not Found	Not Found	Low	0.8843
	FALSE	Low	SEMLHPQGTLVIQNLQTSDSGVYK	1xOxidation [M3]	1	0.894866	2	2	1	Q6WRH9; G3V7S1	0	2661.32	Not Found	Not Found	Not Found	Not Found	Not Found	Not Found	Not Found	Not Found	Not Found	Not Found	Not Found	Not Found	Not Found	Low	Not Found	Not Found	Not Found	Not Found	Not Found	Not Found	Not Found	Not Found	Not Found	Not Found	Not Found	Not Found	Not Found	Not Found	Not Found	Not Found	Not Found	Not Found	Not Found	Not Found	Not Found	Low	0.8656
	FALSE	Low	SIAPSVRGTYECIATSSSGSER	1xCarbamidomethyl [C12]	0.757371	0.432496	2	2	3	Q6WRH9; G3V7S1	1	2315.09	Not Found	Low	Not Found	Not Found	Not Found	Low	Not Found	Not Found	Not Found	Not Found	Not Found	Not Found	Not Found	Not Found	Not Found	Not Found	Not Found	Not Found	Not Found	Not Found	Not Found	Low	Not Found	Not Found	Not Found	Not Found	Not Found	Not Found	Not Found	Not Found	Not Found	Not Found	Not Found	Not Found	Not Found	Low	0.2717
	FALSE	Low	SLSAGKKQPFTNSSPVLPSTISK		0.931904	0.717096	2	2	4	Q6WRH9; G3V7S1	2	2374.3	Not Found	Not Found	Not Found	Low	Not Found	Not Found	Not Found	Not Found	Not Found	Not Found	Not Found	Not Found	Low	Not Found	Not Found	Not Found	Not Found	Low	Not Found	Low	Not Found	Not Found	Not Found	Not Found	Not Found	Not Found	Not Found	Not Found	Not Found	Not Found	Not Found	Not Found	Not Found	Not Found	Not Found	Low	0.6044
	FALSE	Low	SSSSPQQCPLCMNPR	2xCarbamidomethyl [C8; C11]	0.948997	0.741022	2	2	1	Q6WRH9; G3V7S1	0	1748.75	Not Found	Not Found	Not Found	Not Found	Not Found	Not Found	Not Found	Not Found	Not Found	Not Found	Not Found	Not Found	Not Found	Not Found	Not Found	Not Found	Not Found	Not Found	Not Found	Not Found	Not Found	Not Found	Not Found	Low	Not Found	Not Found	Not Found	Not Found	Not Found	Not Found	Not Found	Not Found	Not Found	Not Found	Not Found	Low	0.6374
	FALSE	Low	SSSSPQQCPLCMNPRISK	2xCarbamidomethyl [C8; C11]	0.898724	0.667796	2	2	1	Q6WRH9; G3V7S1	1	2076.96	Not Found	Not Found	Not Found	Not Found	Not Found	Not Found	Not Found	Not Found	Not Found	Not Found	Not Found	Not Found	Not Found	Not Found	Not Found	Not Found	Not Found	Not Found	Not Found	Not Found	Low	Not Found	Not Found	Not Found	Not Found	Not Found	Not Found	Not Found	Not Found	Not Found	Not Found	Not Found	Not Found	Not Found	Not Found	Low	0.5375
	FALSE	Low	TFSGLQSLQVLK		0.929283	0.711776	2	2	1	Q6WRH9; G3V7S1	0	1320.75	Not Found	Not Found	Not Found	Not Found	Not Found	Not Found	Not Found	Not Found	Not Found	Not Found	Not Found	Not Found	Not Found	Not Found	Not Found	Not Found	Not Found	Not Found	Not Found	Not Found	Not Found	Not Found	Not Found	Not Found	Not Found	Not Found	Not Found	Not Found	Not Found	Not Found	Not Found	Not Found	Low	Not Found	Not Found	Low	0.5978
	FALSE	Low	TGEAMQLHCVALGIPKPK	1xCarbamidomethyl [C9]; 1xOxidation [M5]	0.406347	0.0713744	2	2	1	Q6WRH9; G3V7S1	0	1966.02	Not Found	Not Found	Not Found	Not Found	Not Found	Not Found	Not Found	Not Found	Not Found	Not Found	Not Found	Not Found	Not Found	Not Found	Not Found	Not Found	Not Found	Not Found	Not Found	Not Found	Not Found	Not Found	Not Found	Not Found	Not Found	Not Found	Not Found	Not Found	Medium	Not Found	Not Found	Not Found	Not Found	Not Found	Not Found	Medium	0.02833
	FALSE	Low	TPLHQIFVNNQKKEGMLK	1xOxidation [M16]	0.999413	0.833065	2	2	1	Q6WRH9; G3V7S1	2	2141.15	Not Found	Not Found	Not Found	Not Found	Not Found	Not Found	Not Found	Not Found	Not Found	Not Found	Not Found	Not Found	Not Found	Not Found	Not Found	Low	Not Found	Not Found	Not Found	Not Found	Not Found	Not Found	Not Found	Not Found	Not Found	Not Found	Not Found	Not Found	Not Found	Not Found	Not Found	Not Found	Not Found	Not Found	Not Found	Low	0.7637
	FALSE	Low	TPVLRRHR		1	0.890355	2	2	4	Q6WRH9; G3V7S1	2	1034.63	Not Found	Not Found	Low	Not Found	Not Found	Not Found	Not Found	Low	Not Found	Not Found	Not Found	Not Found	Not Found	Not Found	Not Found	Not Found	Not Found	Not Found	Low	Not Found	Not Found	Not Found	Not Found	Not Found	Low	Not Found	Not Found	Not Found	Not Found	Not Found	Not Found	Not Found	Not Found	Not Found	Not Found	Low	0.8558
	FALSE	Low	TVRPAIKGPANK		1	0.841132	2	2	64	Q6WRH9; G3V7S1	1	1251.75	Low	Low	Low	Low	Low	Not Found	Low	Not Found	Low	Low	Low	Not Found	Low	Low	Low	Low	Low	Low	Not Found	Low	Low	Low	Not Found	Low	Low	Low	Low	Low	Not Found	Low	Low	Low	Low	Low	Low	Low	0.7738
	FALSE	Low	VTVHPNGTLEMR	1xOxidation [M11]	1	0.875942	2	2	2	Q6WRH9; G3V7S1	0	1369.69	Not Found	Not Found	Not Found	Not Found	Not Found	Not Found	Not Found	Not Found	Not Found	Not Found	Not Found	Not Found	Not Found	Not Found	Not Found	Not Found	Not Found	Not Found	Not Found	Not Found	Low	Not Found	Not Found	Low	Not Found	Not Found	Not Found	Not Found	Not Found	Not Found	Not Found	Not Found	Not Found	Not Found	Not Found	Low	0.8435
	FALSE	Low	WLSEWMQGNPDIIK		0.841187	0.567254	2	2	1	Q6WRH9; G3V7S1	0	1716.84	Not Found	Not Found	Not Found	Not Found	Not Found	Not Found	Not Found	Not Found	Not Found	Not Found	Not Found	Low	Not Found	Not Found	Not Found	Not Found	Not Found	Not Found	Not Found	Not Found	Not Found	Not Found	Not Found	Not Found	Not Found	Not Found	Not Found	Not Found	Not Found	Not Found	Not Found	Not Found	Not Found	Not Found	Not Found	Low	0.4168
	FALSE	Low	WTMILMMNNPK	1xOxidation [M]	0.78085	0.468645	2	2	3	Q6WRH9; G3V7S1	0	1394.66	Not Found	Not Found	Not Found	Not Found	Not Found	Not Found	Not Found	Not Found	Not Found	Not Found	Low	Not Found	Not Found	Not Found	Not Found	Not Found	Not Found	Not Found	Not Found	Not Found	Not Found	Not Found	Not Found	Not Found	Not Found	Not Found	Not Found	Not Found	Not Found	Not Found	Not Found	Not Found	Not Found	Not Found	Not Found	Low	0.3073
	FALSE	Low	WTMILMMNNPK	2xOxidation [M6; M]	0.903401	0.674919	2	2	2	Q6WRH9; G3V7S1	0	1410.66	Not Found	Not Found	Not Found	Not Found	Not Found	Not Found	Not Found	Not Found	Not Found	Not Found	Not Found	Not Found	Not Found	Not Found	Not Found	Not Found	Not Found	Low	Not Found	Not Found	Not Found	Not Found	Not Found	Not Found	Not Found	Not Found	Not Found	Not Found	Not Found	Not Found	Not Found	Not Found	Not Found	Not Found	Not Found	Low	0.5475
	FALSE	Low	WTMILMMNNPKLER	2xOxidation [M6; M7]	1	0.863661	2	2	1	Q6WRH9; G3V7S1	1	1808.89	Not Found	Not Found	Not Found	Not Found	Not Found	Low	Not Found	Not Found	Not Found	Not Found	Not Found	Not Found	Not Found	Not Found	Not Found	Not Found	Not Found	Not Found	Not Found	Not Found	Not Found	Not Found	Not Found	Not Found	Not Found	Not Found	Not Found	Not Found	Not Found	Not Found	Not Found	Not Found	Not Found	Not Found	Not Found	Low	0.8093
	FALSE	Low	WTTPGGHVIDRPQVDGKYILHENGTLVIK		0.921815	0.702477	2	2	1	Q6WRH9; G3V7S1	1	3243.73	Not Found	Not Found	Not Found	Not Found	Not Found	Not Found	Not Found	Not Found	Not Found	Not Found	Not Found	Not Found	Not Found	Not Found	Not Found	Not Found	Not Found	Not Found	Not Found	Not Found	Not Found	Not Found	Not Found	Not Found	Not Found	Not Found	Not Found	Not Found	Not Found	Not Found	Low	Not Found	Not Found	Not Found	Not Found	Low	0.5847
	FALSE	Low	YFDCRADGIPSSQVTWIMPGNIFLPAPYFGSR	1xCarbamidomethyl [C4]	1	0.903096	2	2	1	Q6WRH9; G3V7S1	1	3662.76	Not Found	Not Found	Not Found	Not Found	Not Found	Not Found	Not Found	Not Found	Not Found	Not Found	Not Found	Not Found	Not Found	Not Found	Not Found	Not Found	Not Found	Not Found	Not Found	Not Found	Not Found	Not Found	Not Found	Not Found	Not Found	Not Found	Low	Not Found	Not Found	Not Found	Not Found	Not Found	Not Found	Not Found	Not Found	Low	0.8819
	FALSE	Low	YLFLSDNFLTSLPK		0.910245	0.684368	2	2	1	Q6WRH9; G3V7S1	0	1657.88	Not Found	Not Found	Not Found	Low	Not Found	Not Found	Not Found	Not Found	Not Found	Not Found	Not Found	Not Found	Not Found	Not Found	Not Found	Not Found	Not Found	Not Found	Not Found	Not Found	Not Found	Not Found	Not Found	Not Found	Not Found	Not Found	Not Found	Not Found	Not Found	Not Found	Not Found	Not Found	Not Found	Not Found	Not Found	Low	0.5608
	FALSE	Low	YLFLSDNFLTSLPKEMVSYMPNLESLYLHGNPWTCDCHLK	2xCarbamidomethyl [C35; C37]	1	0.902266	2	2	1	Q6WRH9; G3V7S1	1	4833.29	Not Found	Not Found	Not Found	Not Found	Not Found	Not Found	Not Found	Low	Not Found	Not Found	Not Found	Not Found	Not Found	Not Found	Not Found	Not Found	Not Found	Not Found	Not Found	Not Found	Not Found	Not Found	Not Found	Not Found	Not Found	Not Found	Not Found	Not Found	Not Found	Not Found	Not Found	Not Found	Not Found	Not Found	Not Found	Low	0.8803
	FALSE	Low	YTQTLGNTTALETMLLSKSQESTTVK		1	0.880001	1	1	3	G3V7S1	1	2845.45	Not Found	Not Found	Low	Not Found	Not Found	Not Found	Not Found	Not Found	Not Found	Not Found	Not Found	Not Found	Not Found	Not Found	Not Found	Low	Not Found	Not Found	Not Found	Not Found	Not Found	Not Found	Not Found	Not Found	Not Found	Not Found	Not Found	Not Found	Not Found	Not Found	Not Found	Not Found	Not Found	Not Found	Low	Low	0.8726
	FALSE	Low	YTQTLGNTTALETMLLSKSQESTTVK	1xOxidation [M14]	1	0.901179	1	1	3	G3V7S1	1	2861.44	Not Found	Not Found	Low	Not Found	Not Found	Not Found	Low	Not Found	Not Found	Not Found	Not Found	Not Found	Not Found	Not Found	Not Found	Not Found	Not Found	Not Found	Not Found	Not Found	Not Found	Not Found	Not Found	Low	Not Found	Not Found	Not Found	Not Found	Not Found	Not Found	Not Found	Not Found	Not Found	Not Found	Not Found	Low	0.8831
FALSE	Low	Master Protein	RatNor_2_chr6	IGHV6-10X01 Rattus norvegicus_BN; Sprague-Dawley|F|V-REGION|1036958..1037257|300 nt|1| | | |100 AA|100+0=100| |rev-compl|	0.135	1.476	22	2	11	2	100	11.3	7.94	0	2	Not Found	Not Found	Not Found	Not Found	Not Found	Not Found	Not Found	Not Found	Not Found	Not Found	Not Found	Low	Low	Not Found	Not Found	Not Found	Not Found	Not Found	Not Found	Low	Not Found	Not Found	Not Found	Not Found	Not Found	Not Found	Low	Low	Not Found	Not Found	High	Not Found	Not Found	Not Found
	Checked	Confidence	Sequence	Modifications	Qvality PEP	Qvality q-value	# Protein Groups	# Proteins	# PSMs	Master Protein Accessions	# Missed Cleavages	Theo. MH+ [Da]	Found in Sample: [S1] F1: Sample	Found in Sample: [S2] F2: Sample	Found in Sample: [S3] F3: Sample	Found in Sample: [S4] F4: Sample	Found in Sample: [S5] F5: Sample	Found in Sample: [S6] F6: Sample	Found in Sample: [S7] F7: Sample	Found in Sample: [S8] F8: Sample	Found in Sample: [S9] F9: Sample	Found in Sample: [S10] F10: Sample	Found in Sample: [S11] F11: Sample	Found in Sample: [S12] F12: Sample	Found in Sample: [S13] F13: Sample	Found in Sample: [S14] F14: Sample	Found in Sample: [S15] F15: Sample	Found in Sample: [S16] F16: Sample	Found in Sample: [S17] F17: Sample	Found in Sample: [S18] F18: Sample	Found in Sample: [S19] F19: Sample	Found in Sample: [S20] F20: Sample	Found in Sample: [S21] F21: Sample	Found in Sample: [S22] F22: Sample	Found in Sample: [S23] F23: Sample	Found in Sample: [S24] F24: Sample	Found in Sample: [S25] F25: Sample	Found in Sample: [S26] F26: Sample	Found in Sample: [S27] F27: Sample	Found in Sample: [S28] F28: Sample	Found in Sample: [S29] F29: Sample	Found in Sample: [S30] F30: Sample	Found in Sample: [S31] F31: Sample	Found in Sample: [S32] F32: Sample	Found in Sample: [S33] F33: Sample	Found in Sample: [S34] F34: Sample	Found in Sample: [S35] F35: Sample	Confidence (by Search Engine): Sequest HT	Percolator q-Value (by Search Engine): Sequest HT
	FALSE	Low	EEDTATYYCTM	1xCarbamidomethyl [C9]; 1xOxidation [M11]	0.776881	0.460379	1	1	10	RatNor_2_chr6	0	1399.5	Not Found	Not Found	Not Found	Not Found	Not Found	Not Found	Not Found	Not Found	Not Found	Not Found	Not Found	Low	Low	Not Found	Not Found	Not Found	Not Found	Not Found	Not Found	Low	Not Found	Not Found	Not Found	Not Found	Not Found	Not Found	Low	Low	Not Found	Not Found	Not Found	Not Found	Not Found	Not Found	Low	Low	0.2997
	FALSE	High	SSIYLQMNSLK	1xOxidation [M7]	0.123325	0.0064949	1	2	1	RatNor_2_chr6	0	1299.66	Not Found	Not Found	Not Found	Not Found	Not Found	Not Found	Not Found	Not Found	Not Found	Not Found	Not Found	Not Found	Not Found	Not Found	Not Found	Not Found	Not Found	Not Found	Not Found	Not Found	Not Found	Not Found	Not Found	Not Found	Not Found	Not Found	Not Found	Not Found	Not Found	Not Found	High	Not Found	Not Found	Not Found	Not Found	High	0.001744
FALSE	Low	Master Protein	RatNor_2_chr6	IGHV7-10X01 Rattus norvegicus_BN; Sprague-Dawley|P|V-REGION|696495..696800|306 nt|1| | | |102 AA|102+0=102| |rev-compl|	0.142	1.435	35	5	5	3	102	11.5	6.61	0	5	Not Found	Low	Low	Not Found	Not Found	Not Found	Not Found	Not Found	Not Found	Not Found	Not Found	Not Found	Not Found	Not Found	Not Found	Not Found	Not Found	Not Found	Not Found	Not Found	Not Found	Not Found	Not Found	Not Found	Not Found	Not Found	Not Found	Not Found	Not Found	Not Found	Not Found	Not Found	Not Found	Low
	Checked	Confidence	Sequence	Modifications	Qvality PEP	Qvality q-value	# Protein Groups	# Proteins	# PSMs	Master Protein Accessions	# Missed Cleavages	Theo. MH+ [Da]	Found in Sample: [S1] F1: Sample	Found in Sample: [S2] F2: Sample	Found in Sample: [S3] F3: Sample	Found in Sample: [S4] F4: Sample	Found in Sample: [S5] F5: Sample	Found in Sample: [S6] F6: Sample	Found in Sample: [S7] F7: Sample	Found in Sample: [S8] F8: Sample	Found in Sample: [S9] F9: Sample	Found in Sample: [S10] F10: Sample	Found in Sample: [S11] F11: Sample	Found in Sample: [S12] F12: Sample	Found in Sample: [S13] F13: Sample	Found in Sample: [S14] F14: Sample	Found in Sample: [S15] F15: Sample	Found in Sample: [S16] F16: Sample	Found in Sample: [S17] F17: Sample	Found in Sample: [S18] F18: Sample	Found in Sample: [S19] F19: Sample	Found in Sample: [S20] F20: Sample	Found in Sample: [S21] F21: Sample	Found in Sample: [S22] F22: Sample	Found in Sample: [S23] F23: Sample	Found in Sample: [S24] F24: Sample	Found in Sample: [S25] F25: Sample	Found in Sample: [S26] F26: Sample	Found in Sample: [S27] F27: Sample	Found in Sample: [S28] F28: Sample	Found in Sample: [S29] F29: Sample	Found in Sample: [S30] F30: Sample	Found in Sample: [S31] F31: Sample	Found in Sample: [S32] F32: Sample	Found in Sample: [S33] F33: Sample	Found in Sample: [S34] F34: Sample	Found in Sample: [S35] F35: Sample	Confidence (by Search Engine): Sequest HT	Percolator q-Value (by Search Engine): Sequest HT
	FALSE	Low	ANDYSTVYSASVK		0.690757	0.340141	2	3	1	RatNor_2_chr6; D4ACR1	0	1404.66	Not Found	Not Found	Not Found	Not Found	Not Found	Not Found	Not Found	Not Found	Not Found	Not Found	Not Found	Not Found	Not Found	Not Found	Not Found	Not Found	Not Found	Not Found	Not Found	Not Found	Not Found	Not Found	Not Found	Not Found	Not Found	Not Found	Not Found	Not Found	Not Found	Not Found	Low	Not Found	Not Found	Not Found	Not Found	Low	0.1878
	FALSE	Low	ANDYSTVYSASVKGWFTVSR		0.964002	0.763665	1	1	1	RatNor_2_chr6	1	2238.08	Not Found	Not Found	Low	Not Found	Not Found	Not Found	Not Found	Not Found	Not Found	Not Found	Not Found	Not Found	Not Found	Not Found	Not Found	Not Found	Not Found	Not Found	Not Found	Not Found	Not Found	Not Found	Not Found	Not Found	Not Found	Not Found	Not Found	Not Found	Not Found	Not Found	Not Found	Not Found	Not Found	Not Found	Not Found	Low	0.6676
	FALSE	High	NKANDYSTVYSASVK		0.151237	0.00977808	2	3	1	RatNor_2_chr6; D4ACR1	1	1646.8	Not Found	Not Found	Not Found	Not Found	Not Found	Not Found	Not Found	Not Found	Not Found	Not Found	Not Found	Not Found	Not Found	Not Found	Not Found	Not Found	Not Found	Not Found	Not Found	Not Found	Not Found	Not Found	Not Found	Not Found	Not Found	Not Found	Not Found	Not Found	Not Found	Not Found	High	Not Found	Not Found	Not Found	Not Found	High	0.002868
	FALSE	Low	QAPGKRLQWIAATR		1	0.894735	1	1	1	RatNor_2_chr6	2	1595.91	Not Found	Not Found	Not Found	Not Found	Not Found	Not Found	Not Found	Not Found	Not Found	Not Found	Not Found	Not Found	Not Found	Not Found	Not Found	Not Found	Not Found	Not Found	Not Found	Not Found	Not Found	Not Found	Not Found	Not Found	Not Found	Not Found	Not Found	Not Found	Not Found	Not Found	Not Found	Not Found	Not Found	Low	Not Found	Low	0.8655
	FALSE	Low	RLQWIAATR		1	0.851325	1	1	1	RatNor_2_chr6	1	1114.65	Not Found	Low	Not Found	Not Found	Not Found	Not Found	Not Found	Not Found	Not Found	Not Found	Not Found	Not Found	Not Found	Not Found	Not Found	Not Found	Not Found	Not Found	Not Found	Not Found	Not Found	Not Found	Not Found	Not Found	Not Found	Not Found	Not Found	Not Found	Not Found	Not Found	Not Found	Not Found	Not Found	Not Found	Not Found	Low	0.7876
FALSE	Low	Master Protein	RatNor_2_chr6	IGHV6-16X01 Rattus norvegicus_BN; Sprague-Dawley|P|V-REGION|1144485..1144781|297 nt|1| | | |99 AA|99+0=99| |rev-compl|	0.236	1.099	42	2	30	2	99	11.5	7.62	0	2	Low	Low	Not Found	Low	Low	Low	Low	Not Found	Not Found	Low	Low	Low	Not Found	Not Found	Not Found	Low	Not Found	Low	Low	Low	Low	Low	Not Found	Low	Not Found	Low	Not Found	Not Found	Low	Not Found	Low	Medium	Not Found	Not Found
	Checked	Confidence	Sequence	Modifications	Qvality PEP	Qvality q-value	# Protein Groups	# Proteins	# PSMs	Master Protein Accessions	# Missed Cleavages	Theo. MH+ [Da]	Found in Sample: [S1] F1: Sample	Found in Sample: [S2] F2: Sample	Found in Sample: [S3] F3: Sample	Found in Sample: [S4] F4: Sample	Found in Sample: [S5] F5: Sample	Found in Sample: [S6] F6: Sample	Found in Sample: [S7] F7: Sample	Found in Sample: [S8] F8: Sample	Found in Sample: [S9] F9: Sample	Found in Sample: [S10] F10: Sample	Found in Sample: [S11] F11: Sample	Found in Sample: [S12] F12: Sample	Found in Sample: [S13] F13: Sample	Found in Sample: [S14] F14: Sample	Found in Sample: [S15] F15: Sample	Found in Sample: [S16] F16: Sample	Found in Sample: [S17] F17: Sample	Found in Sample: [S18] F18: Sample	Found in Sample: [S19] F19: Sample	Found in Sample: [S20] F20: Sample	Found in Sample: [S21] F21: Sample	Found in Sample: [S22] F22: Sample	Found in Sample: [S23] F23: Sample	Found in Sample: [S24] F24: Sample	Found in Sample: [S25] F25: Sample	Found in Sample: [S26] F26: Sample	Found in Sample: [S27] F27: Sample	Found in Sample: [S28] F28: Sample	Found in Sample: [S29] F29: Sample	Found in Sample: [S30] F30: Sample	Found in Sample: [S31] F31: Sample	Found in Sample: [S32] F32: Sample	Found in Sample: [S33] F33: Sample	Found in Sample: [S34] F34: Sample	Found in Sample: [S35] F35: Sample	Confidence (by Search Engine): Sequest HT	Percolator q-Value (by Search Engine): Sequest HT
	FALSE	Low	EVQLLETWGDLVQPGNSPK	1xAcetyl [N-Term]	0.698179	0.349427	1	1	3	RatNor_2_chr6	0	2152.09	Not Found	Low	Not Found	Not Found	Not Found	Not Found	Not Found	Not Found	Not Found	Low	Not Found	Not Found	Not Found	Not Found	Not Found	Not Found	Not Found	Not Found	Not Found	Low	Not Found	Not Found	Not Found	Not Found	Not Found	Not Found	Not Found	Not Found	Not Found	Not Found	Not Found	Not Found	Not Found	Not Found	Not Found	Low	0.1956
	FALSE	Low	LYCATQGFTLSNQWMNWVCQPSR	2xCarbamidomethyl [C3; C19]	0.549662	0.170653	1	1	6	RatNor_2_chr6	0	2847.28	Not Found	Not Found	Not Found	Not Found	Not Found	Low	Not Found	Not Found	Not Found	Low	Low	Not Found	Not Found	Not Found	Not Found	Not Found	Not Found	Low	Not Found	Not Found	Not Found	Low	Not Found	Not Found	Not Found	Not Found	Not Found	Not Found	Not Found	Not Found	Low	Not Found	Not Found	Not Found	Not Found	Low	0.07722
	FALSE	Low	LYCATQGFTLSNQWMNWVCQPSR	2xCarbamidomethyl [C3; C19]; 1xOxidation [M15]	0.464253	0.104053	1	1	21	RatNor_2_chr6	0	2863.27	Low	Low	Not Found	Low	Low	Low	Low	Not Found	Not Found	Not Found	Low	Low	Not Found	Not Found	Not Found	Low	Not Found	Low	Low	Not Found	Low	Low	Not Found	Low	Not Found	Low	Not Found	Not Found	Low	Not Found	Low	Medium	Not Found	Not Found	Low	Medium	0.04371
FALSE	Low	Master Protein	AABR03036405	IGKV6S11X01 Rattus norvegicus_BN/SsNHsdMCW|F|V-REGION|0..0|287 nt|1| | | |95 AA|95+0=95| | |	0.286	0.965	35	2	3	1	95	10.5	6.48	0	2	Not Found	Not Found	Not Found	Not Found	Not Found	Not Found	Not Found	Not Found	Not Found	Low	Not Found	Not Found	Not Found	Not Found	Not Found	Not Found	Not Found	Not Found	Not Found	Not Found	Not Found	Not Found	Not Found	Not Found	Not Found	Not Found	Not Found	Not Found	Not Found	Low	Not Found	Not Found	Not Found	Not Found
	Checked	Confidence	Sequence	Modifications	Qvality PEP	Qvality q-value	# Protein Groups	# Proteins	# PSMs	Master Protein Accessions	# Missed Cleavages	Theo. MH+ [Da]	Found in Sample: [S1] F1: Sample	Found in Sample: [S2] F2: Sample	Found in Sample: [S3] F3: Sample	Found in Sample: [S4] F4: Sample	Found in Sample: [S5] F5: Sample	Found in Sample: [S6] F6: Sample	Found in Sample: [S7] F7: Sample	Found in Sample: [S8] F8: Sample	Found in Sample: [S9] F9: Sample	Found in Sample: [S10] F10: Sample	Found in Sample: [S11] F11: Sample	Found in Sample: [S12] F12: Sample	Found in Sample: [S13] F13: Sample	Found in Sample: [S14] F14: Sample	Found in Sample: [S15] F15: Sample	Found in Sample: [S16] F16: Sample	Found in Sample: [S17] F17: Sample	Found in Sample: [S18] F18: Sample	Found in Sample: [S19] F19: Sample	Found in Sample: [S20] F20: Sample	Found in Sample: [S21] F21: Sample	Found in Sample: [S22] F22: Sample	Found in Sample: [S23] F23: Sample	Found in Sample: [S24] F24: Sample	Found in Sample: [S25] F25: Sample	Found in Sample: [S26] F26: Sample	Found in Sample: [S27] F27: Sample	Found in Sample: [S28] F28: Sample	Found in Sample: [S29] F29: Sample	Found in Sample: [S30] F30: Sample	Found in Sample: [S31] F31: Sample	Found in Sample: [S32] F32: Sample	Found in Sample: [S33] F33: Sample	Found in Sample: [S34] F34: Sample	Found in Sample: [S35] F35: Sample	Confidence (by Search Engine): Sequest HT	Percolator q-Value (by Search Engine): Sequest HT
	FALSE	Medium	LLIYGASNR		0.259836	0.0254832	5	7	1	AABR03036405; F1M5L5; A0A0G2JZW1; AABR03033646; AABR03032150	0	1006.57	Not Found	Not Found	Not Found	Not Found	Not Found	Not Found	Not Found	Not Found	Not Found	Not Found	Not Found	Not Found	Not Found	Not Found	Not Found	Not Found	Not Found	Not Found	Not Found	Not Found	Not Found	Not Found	Not Found	Not Found	Not Found	Not Found	Not Found	Not Found	Not Found	Not Found	Not Found	Not Found	Not Found	High	Not Found	High	0.009421
	FALSE	Low	NTVMTQSPTSMFISVGDRVTMNCK	1xCarbamidomethyl [C23]; 3xOxidation [M4; M11; M21]	1	0.854666	1	1	1	AABR03036405	1	2752.24	Not Found	Not Found	Not Found	Not Found	Not Found	Not Found	Not Found	Not Found	Not Found	Low	Not Found	Not Found	Not Found	Not Found	Not Found	Not Found	Not Found	Not Found	Not Found	Not Found	Not Found	Not Found	Not Found	Not Found	Not Found	Not Found	Not Found	Not Found	Not Found	Not Found	Not Found	Not Found	Not Found	Not Found	Not Found	Low	0.7935
	FALSE	Low	NTVMTQSPTSMFISVGDRVTMNCK	1xAcetyl [N-Term]; 1xCarbamidomethyl [C23]; 2xOxidation [M11; M21]	0.795308	0.493004	1	1	1	AABR03036405	1	2778.26	Not Found	Not Found	Not Found	Not Found	Not Found	Not Found	Not Found	Not Found	Not Found	Not Found	Not Found	Not Found	Not Found	Not Found	Not Found	Not Found	Not Found	Not Found	Not Found	Not Found	Not Found	Not Found	Not Found	Not Found	Not Found	Not Found	Not Found	Not Found	Not Found	Low	Not Found	Not Found	Not Found	Not Found	Not Found	Low	0.3307
FALSE	Low	Master Protein	AABR03032150	IGKV6S8X01 Rattus norvegicus_BN/SsNHsdMCW|F|V-REGION|0..0|287 nt|1| | | |95 AA|95+0=95| | |	0.302	0.933	72	4	5	2	95	10.4	5.24	0	4	Not Found	Not Found	Not Found	Not Found	Not Found	Low	Not Found	Low	Not Found	Not Found	Not Found	Not Found	Not Found	Not Found	Not Found	Not Found	Not Found	Not Found	Not Found	Not Found	Not Found	Not Found	Low	Not Found	Not Found	Not Found	Not Found	Not Found	Not Found	Not Found	Not Found	Not Found	Not Found	Not Found
	Checked	Confidence	Sequence	Modifications	Qvality PEP	Qvality q-value	# Protein Groups	# Proteins	# PSMs	Master Protein Accessions	# Missed Cleavages	Theo. MH+ [Da]	Found in Sample: [S1] F1: Sample	Found in Sample: [S2] F2: Sample	Found in Sample: [S3] F3: Sample	Found in Sample: [S4] F4: Sample	Found in Sample: [S5] F5: Sample	Found in Sample: [S6] F6: Sample	Found in Sample: [S7] F7: Sample	Found in Sample: [S8] F8: Sample	Found in Sample: [S9] F9: Sample	Found in Sample: [S10] F10: Sample	Found in Sample: [S11] F11: Sample	Found in Sample: [S12] F12: Sample	Found in Sample: [S13] F13: Sample	Found in Sample: [S14] F14: Sample	Found in Sample: [S15] F15: Sample	Found in Sample: [S16] F16: Sample	Found in Sample: [S17] F17: Sample	Found in Sample: [S18] F18: Sample	Found in Sample: [S19] F19: Sample	Found in Sample: [S20] F20: Sample	Found in Sample: [S21] F21: Sample	Found in Sample: [S22] F22: Sample	Found in Sample: [S23] F23: Sample	Found in Sample: [S24] F24: Sample	Found in Sample: [S25] F25: Sample	Found in Sample: [S26] F26: Sample	Found in Sample: [S27] F27: Sample	Found in Sample: [S28] F28: Sample	Found in Sample: [S29] F29: Sample	Found in Sample: [S30] F30: Sample	Found in Sample: [S31] F31: Sample	Found in Sample: [S32] F32: Sample	Found in Sample: [S33] F33: Sample	Found in Sample: [S34] F34: Sample	Found in Sample: [S35] F35: Sample	Confidence (by Search Engine): Sequest HT	Percolator q-Value (by Search Engine): Sequest HT
	FALSE	Low	ETVMTQSPTSMSTSIGER	1xOxidation [M4]	1	0.89606	1	1	1	AABR03032150	0	1957.88	Not Found	Not Found	Not Found	Not Found	Not Found	Low	Not Found	Not Found	Not Found	Not Found	Not Found	Not Found	Not Found	Not Found	Not Found	Not Found	Not Found	Not Found	Not Found	Not Found	Not Found	Not Found	Not Found	Not Found	Not Found	Not Found	Not Found	Not Found	Not Found	Not Found	Not Found	Not Found	Not Found	Not Found	Not Found	Low	0.8678
	FALSE	Low	ETVMTQSPTSMSTSIGER	2xOxidation [M4; M11]	0.854275	0.589358	1	1	1	AABR03032150	0	1973.88	Not Found	Not Found	Not Found	Not Found	Not Found	Not Found	Not Found	Not Found	Not Found	Not Found	Not Found	Not Found	Not Found	Not Found	Not Found	Not Found	Not Found	Not Found	Not Found	Not Found	Not Found	Not Found	Low	Not Found	Not Found	Not Found	Not Found	Not Found	Not Found	Not Found	Not Found	Not Found	Not Found	Not Found	Not Found	Low	0.4434
	FALSE	Low	HTGVPDRFTGSGFGRDFTLTISNMEAEDLAVYYCLQYGSIP	1xCarbamidomethyl [C34]	1	0.906509	1	1	1	AABR03032150	2	4585.14	Not Found	Not Found	Not Found	Not Found	Not Found	Not Found	Not Found	Low	Not Found	Not Found	Not Found	Not Found	Not Found	Not Found	Not Found	Not Found	Not Found	Not Found	Not Found	Not Found	Not Found	Not Found	Not Found	Not Found	Not Found	Not Found	Not Found	Not Found	Not Found	Not Found	Not Found	Not Found	Not Found	Not Found	Not Found	Low	0.8904
	FALSE	Medium	LLIYGASNR		0.259836	0.0254832	5	7	1	AABR03036405; F1M5L5; A0A0G2JZW1; AABR03033646; AABR03032150	0	1006.57	Not Found	Not Found	Not Found	Not Found	Not Found	Not Found	Not Found	Not Found	Not Found	Not Found	Not Found	Not Found	Not Found	Not Found	Not Found	Not Found	Not Found	Not Found	Not Found	Not Found	Not Found	Not Found	Not Found	Not Found	Not Found	Not Found	Not Found	Not Found	Not Found	Not Found	Not Found	Not Found	Not Found	High	Not Found	High	0.009421
	FALSE	Low	LLIYGASNRHTGVPDRFTGSGFGR		1	0.885076	2	2	1	F1M5L5; AABR03032150	2	2578.33	Not Found	Not Found	Not Found	Not Found	Not Found	Not Found	Not Found	Not Found	Not Found	Not Found	Not Found	Not Found	Not Found	Not Found	Not Found	Not Found	Not Found	Not Found	Not Found	Not Found	Not Found	Not Found	Low	Not Found	Not Found	Not Found	Not Found	Not Found	Not Found	Not Found	Not Found	Not Found	Not Found	Not Found	Not Found	Low	0.8428
FALSE	Low	Master Protein	F1M5L5	Ig-like domain-containing protein OS=Rattus norvegicus OX=10116 PE=1 SV=2	0.329	0.864	33	4	4	2	117	12.9	6.77	0	4	Not Found	Not Found	Not Found	Not Found	Not Found	Not Found	Not Found	Not Found	Not Found	Not Found	Not Found	Not Found	Not Found	Not Found	Not Found	Not Found	Not Found	Not Found	Not Found	Not Found	Not Found	Not Found	Not Found	Low	Not Found	Not Found	Not Found	Not Found	Not Found	Not Found	Low	Not Found	Not Found	Not Found
	Checked	Confidence	Sequence	Modifications	Qvality PEP	Qvality q-value	# Protein Groups	# Proteins	# PSMs	Master Protein Accessions	# Missed Cleavages	Theo. MH+ [Da]	Found in Sample: [S1] F1: Sample	Found in Sample: [S2] F2: Sample	Found in Sample: [S3] F3: Sample	Found in Sample: [S4] F4: Sample	Found in Sample: [S5] F5: Sample	Found in Sample: [S6] F6: Sample	Found in Sample: [S7] F7: Sample	Found in Sample: [S8] F8: Sample	Found in Sample: [S9] F9: Sample	Found in Sample: [S10] F10: Sample	Found in Sample: [S11] F11: Sample	Found in Sample: [S12] F12: Sample	Found in Sample: [S13] F13: Sample	Found in Sample: [S14] F14: Sample	Found in Sample: [S15] F15: Sample	Found in Sample: [S16] F16: Sample	Found in Sample: [S17] F17: Sample	Found in Sample: [S18] F18: Sample	Found in Sample: [S19] F19: Sample	Found in Sample: [S20] F20: Sample	Found in Sample: [S21] F21: Sample	Found in Sample: [S22] F22: Sample	Found in Sample: [S23] F23: Sample	Found in Sample: [S24] F24: Sample	Found in Sample: [S25] F25: Sample	Found in Sample: [S26] F26: Sample	Found in Sample: [S27] F27: Sample	Found in Sample: [S28] F28: Sample	Found in Sample: [S29] F29: Sample	Found in Sample: [S30] F30: Sample	Found in Sample: [S31] F31: Sample	Found in Sample: [S32] F32: Sample	Found in Sample: [S33] F33: Sample	Found in Sample: [S34] F34: Sample	Found in Sample: [S35] F35: Sample	Confidence (by Search Engine): Sequest HT	Percolator q-Value (by Search Engine): Sequest HT
	FALSE	Low	LHKTSMGIRMESHTR	2xOxidation [M6; M10]	1	0.899353	1	1	1	F1M5L5	2	1815.9	Not Found	Not Found	Not Found	Not Found	Not Found	Not Found	Not Found	Not Found	Not Found	Not Found	Not Found	Not Found	Not Found	Not Found	Not Found	Not Found	Not Found	Not Found	Not Found	Not Found	Not Found	Not Found	Not Found	Not Found	Not Found	Not Found	Not Found	Not Found	Not Found	Not Found	Low	Not Found	Not Found	Not Found	Not Found	Low	0.8737
	FALSE	Medium	LLIYGASNR		0.259836	0.0254832	5	7	1	AABR03036405; F1M5L5; A0A0G2JZW1; AABR03033646; AABR03032150	0	1006.57	Not Found	Not Found	Not Found	Not Found	Not Found	Not Found	Not Found	Not Found	Not Found	Not Found	Not Found	Not Found	Not Found	Not Found	Not Found	Not Found	Not Found	Not Found	Not Found	Not Found	Not Found	Not Found	Not Found	Not Found	Not Found	Not Found	Not Found	Not Found	Not Found	Not Found	Not Found	Not Found	Not Found	High	Not Found	High	0.009421
	FALSE	Low	LLIYGASNRHTGVPDRFTGSGFGR		1	0.885076	2	2	1	F1M5L5; AABR03032150	2	2578.33	Not Found	Not Found	Not Found	Not Found	Not Found	Not Found	Not Found	Not Found	Not Found	Not Found	Not Found	Not Found	Not Found	Not Found	Not Found	Not Found	Not Found	Not Found	Not Found	Not Found	Not Found	Not Found	Low	Not Found	Not Found	Not Found	Not Found	Not Found	Not Found	Not Found	Not Found	Not Found	Not Found	Not Found	Not Found	Low	0.8428
	FALSE	Low	TSMGIRMESHTR	2xOxidation [M3; M7]	1	0.866559	1	1	1	F1M5L5	1	1437.66	Not Found	Not Found	Not Found	Not Found	Not Found	Not Found	Not Found	Not Found	Not Found	Not Found	Not Found	Not Found	Not Found	Not Found	Not Found	Not Found	Not Found	Not Found	Not Found	Not Found	Not Found	Not Found	Not Found	Low	Not Found	Not Found	Not Found	Not Found	Not Found	Not Found	Not Found	Not Found	Not Found	Not Found	Not Found	Low	0.8147
FALSE	Low	Master Protein	AABR03033646	IGKV8S10X01 Rattus norvegicus_BN/SsNHsdMCW|F|V-REGION|0..0|305 nt|1| | | |101 AA|101+0=101| |rev-compl|	0.329	0.864	33	2	2	1	101	11.1	4.78	0	2	Not Found	Not Found	Not Found	Not Found	Not Found	Not Found	Not Found	Not Found	Not Found	Not Found	Not Found	Not Found	Not Found	Not Found	Low	Not Found	Not Found	Not Found	Not Found	Not Found	Not Found	Not Found	Not Found	Not Found	Not Found	Not Found	Not Found	Not Found	Not Found	Not Found	Not Found	Not Found	Not Found	Not Found
	Checked	Confidence	Sequence	Modifications	Qvality PEP	Qvality q-value	# Protein Groups	# Proteins	# PSMs	Master Protein Accessions	# Missed Cleavages	Theo. MH+ [Da]	Found in Sample: [S1] F1: Sample	Found in Sample: [S2] F2: Sample	Found in Sample: [S3] F3: Sample	Found in Sample: [S4] F4: Sample	Found in Sample: [S5] F5: Sample	Found in Sample: [S6] F6: Sample	Found in Sample: [S7] F7: Sample	Found in Sample: [S8] F8: Sample	Found in Sample: [S9] F9: Sample	Found in Sample: [S10] F10: Sample	Found in Sample: [S11] F11: Sample	Found in Sample: [S12] F12: Sample	Found in Sample: [S13] F13: Sample	Found in Sample: [S14] F14: Sample	Found in Sample: [S15] F15: Sample	Found in Sample: [S16] F16: Sample	Found in Sample: [S17] F17: Sample	Found in Sample: [S18] F18: Sample	Found in Sample: [S19] F19: Sample	Found in Sample: [S20] F20: Sample	Found in Sample: [S21] F21: Sample	Found in Sample: [S22] F22: Sample	Found in Sample: [S23] F23: Sample	Found in Sample: [S24] F24: Sample	Found in Sample: [S25] F25: Sample	Found in Sample: [S26] F26: Sample	Found in Sample: [S27] F27: Sample	Found in Sample: [S28] F28: Sample	Found in Sample: [S29] F29: Sample	Found in Sample: [S30] F30: Sample	Found in Sample: [S31] F31: Sample	Found in Sample: [S32] F32: Sample	Found in Sample: [S33] F33: Sample	Found in Sample: [S34] F34: Sample	Found in Sample: [S35] F35: Sample	Confidence (by Search Engine): Sequest HT	Percolator q-Value (by Search Engine): Sequest HT
	FALSE	Low	DILINQSPASLTVSAGEKVTMSCK	1xAcetyl [N-Term]; 1xCarbamidomethyl [C23]; 1xOxidation [M21]	1	0.884557	1	1	1	AABR03033646	1	2607.3	Not Found	Not Found	Not Found	Not Found	Not Found	Not Found	Not Found	Not Found	Not Found	Not Found	Not Found	Not Found	Not Found	Not Found	Low	Not Found	Not Found	Not Found	Not Found	Not Found	Not Found	Not Found	Not Found	Not Found	Not Found	Not Found	Not Found	Not Found	Not Found	Not Found	Not Found	Not Found	Not Found	Not Found	Not Found	Low	0.8418
	FALSE	Medium	LLIYGASNR		0.259836	0.0254832	5	7	1	AABR03036405; F1M5L5; A0A0G2JZW1; AABR03033646; AABR03032150	0	1006.57	Not Found	Not Found	Not Found	Not Found	Not Found	Not Found	Not Found	Not Found	Not Found	Not Found	Not Found	Not Found	Not Found	Not Found	Not Found	Not Found	Not Found	Not Found	Not Found	Not Found	Not Found	Not Found	Not Found	Not Found	Not Found	Not Found	Not Found	Not Found	Not Found	Not Found	Not Found	Not Found	Not Found	High	Not Found	High	0.009421
FALSE	Low	Master Protein	AABR03036510	IGKV22S2X01 Rattus norvegicus_BN/SsNHsdMCW|F|V-REGION|0..0|285 nt|1| | | |95 AA|95+0=95| | |	0.341	0.836	52	3	76	1	95	10.4	7.12	0	3	Not Found	Not Found	Not Found	Not Found	Not Found	Not Found	Not Found	Not Found	Not Found	Not Found	Not Found	Not Found	Not Found	Not Found	Not Found	Not Found	Not Found	Not Found	Not Found	Not Found	Not Found	Not Found	Not Found	Not Found	Not Found	Not Found	Not Found	Low	Not Found	Not Found	Not Found	Not Found	Not Found	Not Found
	Checked	Confidence	Sequence	Modifications	Qvality PEP	Qvality q-value	# Protein Groups	# Proteins	# PSMs	Master Protein Accessions	# Missed Cleavages	Theo. MH+ [Da]	Found in Sample: [S1] F1: Sample	Found in Sample: [S2] F2: Sample	Found in Sample: [S3] F3: Sample	Found in Sample: [S4] F4: Sample	Found in Sample: [S5] F5: Sample	Found in Sample: [S6] F6: Sample	Found in Sample: [S7] F7: Sample	Found in Sample: [S8] F8: Sample	Found in Sample: [S9] F9: Sample	Found in Sample: [S10] F10: Sample	Found in Sample: [S11] F11: Sample	Found in Sample: [S12] F12: Sample	Found in Sample: [S13] F13: Sample	Found in Sample: [S14] F14: Sample	Found in Sample: [S15] F15: Sample	Found in Sample: [S16] F16: Sample	Found in Sample: [S17] F17: Sample	Found in Sample: [S18] F18: Sample	Found in Sample: [S19] F19: Sample	Found in Sample: [S20] F20: Sample	Found in Sample: [S21] F21: Sample	Found in Sample: [S22] F22: Sample	Found in Sample: [S23] F23: Sample	Found in Sample: [S24] F24: Sample	Found in Sample: [S25] F25: Sample	Found in Sample: [S26] F26: Sample	Found in Sample: [S27] F27: Sample	Found in Sample: [S28] F28: Sample	Found in Sample: [S29] F29: Sample	Found in Sample: [S30] F30: Sample	Found in Sample: [S31] F31: Sample	Found in Sample: [S32] F32: Sample	Found in Sample: [S33] F33: Sample	Found in Sample: [S34] F34: Sample	Found in Sample: [S35] F35: Sample	Confidence (by Search Engine): Sequest HT	Percolator q-Value (by Search Engine): Sequest HT
	FALSE	Low	ASQNINKYLAWYQQK		0.934499	0.721139	1	1	1	AABR03036510	1	1854.95	Not Found	Not Found	Not Found	Not Found	Not Found	Not Found	Not Found	Not Found	Not Found	Not Found	Not Found	Not Found	Not Found	Not Found	Not Found	Not Found	Not Found	Not Found	Not Found	Not Found	Not Found	Not Found	Not Found	Not Found	Not Found	Not Found	Not Found	Low	Not Found	Not Found	Not Found	Not Found	Not Found	Not Found	Not Found	Low	0.609
	FALSE	Low	DIQMTQSPSFLSASVGDR		0.783796	0.474485	4	5	1	AABR03035600; AABR03039043; AABR03036510; AABR03034059	0	1938.92	Not Found	Not Found	Not Found	Not Found	Not Found	Not Found	Not Found	Not Found	Not Found	Not Found	Not Found	Not Found	Not Found	Not Found	Not Found	Not Found	Not Found	Not Found	Low	Not Found	Not Found	Not Found	Not Found	Not Found	Not Found	Not Found	Not Found	Not Found	Not Found	Not Found	Not Found	Not Found	Not Found	Not Found	Not Found	Low	0.3111
	FALSE	Medium	LLIYNANSLQTGIPSR		0.331671	0.0444037	2	2	74	AABR03039043; AABR03036510	0	1759.97	Medium	Not Found	Low	Low	Low	Low	Low	Low	Low	Low	Low	Low	Not Found	Low	Low	Low	Medium	Not Found	Low	Low	Not Found	Not Found	Low	Low	Low	Not Found	Low	Low	Low	Low	Low	Low	Low	Low	Low	Medium	0.01675
FALSE	Low	Master Protein	AABR03039043	IGKV22S4X01 Rattus norvegicus_BN/SsNHsdMCW|F|V-REGION|1782..2066|285 nt|1| | | |95 AA|95+0=95| | |	0.361	0.798	58	4	77	2	95	10.5	7.12	0	4	Not Found	Not Found	Not Found	Not Found	Not Found	Not Found	Not Found	Low	Not Found	Not Found	Not Found	Not Found	Not Found	Not Found	Not Found	Not Found	Not Found	Not Found	Not Found	Not Found	Not Found	Not Found	Not Found	Low	Not Found	Not Found	Not Found	Not Found	Not Found	Not Found	Not Found	Not Found	Not Found	Not Found
	Checked	Confidence	Sequence	Modifications	Qvality PEP	Qvality q-value	# Protein Groups	# Proteins	# PSMs	Master Protein Accessions	# Missed Cleavages	Theo. MH+ [Da]	Found in Sample: [S1] F1: Sample	Found in Sample: [S2] F2: Sample	Found in Sample: [S3] F3: Sample	Found in Sample: [S4] F4: Sample	Found in Sample: [S5] F5: Sample	Found in Sample: [S6] F6: Sample	Found in Sample: [S7] F7: Sample	Found in Sample: [S8] F8: Sample	Found in Sample: [S9] F9: Sample	Found in Sample: [S10] F10: Sample	Found in Sample: [S11] F11: Sample	Found in Sample: [S12] F12: Sample	Found in Sample: [S13] F13: Sample	Found in Sample: [S14] F14: Sample	Found in Sample: [S15] F15: Sample	Found in Sample: [S16] F16: Sample	Found in Sample: [S17] F17: Sample	Found in Sample: [S18] F18: Sample	Found in Sample: [S19] F19: Sample	Found in Sample: [S20] F20: Sample	Found in Sample: [S21] F21: Sample	Found in Sample: [S22] F22: Sample	Found in Sample: [S23] F23: Sample	Found in Sample: [S24] F24: Sample	Found in Sample: [S25] F25: Sample	Found in Sample: [S26] F26: Sample	Found in Sample: [S27] F27: Sample	Found in Sample: [S28] F28: Sample	Found in Sample: [S29] F29: Sample	Found in Sample: [S30] F30: Sample	Found in Sample: [S31] F31: Sample	Found in Sample: [S32] F32: Sample	Found in Sample: [S33] F33: Sample	Found in Sample: [S34] F34: Sample	Found in Sample: [S35] F35: Sample	Confidence (by Search Engine): Sequest HT	Percolator q-Value (by Search Engine): Sequest HT
	FALSE	Low	DIQMTQSPSFLSASVGDR		0.783796	0.474485	4	5	1	AABR03035600; AABR03039043; AABR03036510; AABR03034059	0	1938.92	Not Found	Not Found	Not Found	Not Found	Not Found	Not Found	Not Found	Not Found	Not Found	Not Found	Not Found	Not Found	Not Found	Not Found	Not Found	Not Found	Not Found	Not Found	Low	Not Found	Not Found	Not Found	Not Found	Not Found	Not Found	Not Found	Not Found	Not Found	Not Found	Not Found	Not Found	Not Found	Not Found	Not Found	Not Found	Low	0.3111
	FALSE	Medium	LLIYNANSLQTGIPSR		0.331671	0.0444037	2	2	74	AABR03039043; AABR03036510	0	1759.97	Medium	Not Found	Low	Low	Low	Low	Low	Low	Low	Low	Low	Low	Not Found	Low	Low	Low	Medium	Not Found	Low	Low	Not Found	Not Found	Low	Low	Low	Not Found	Low	Low	Low	Low	Low	Low	Low	Low	Low	Medium	0.01675
	FALSE	Low	VTINCKASQNINR	1xCarbamidomethyl [C5]	1	0.889867	1	1	1	AABR03039043	1	1517.79	Not Found	Not Found	Not Found	Not Found	Not Found	Not Found	Not Found	Not Found	Not Found	Not Found	Not Found	Not Found	Not Found	Not Found	Not Found	Not Found	Not Found	Not Found	Not Found	Not Found	Not Found	Not Found	Not Found	Low	Not Found	Not Found	Not Found	Not Found	Not Found	Not Found	Not Found	Not Found	Not Found	Not Found	Not Found	Low	0.8552
	FALSE	Low	VTINCKASQNINRYLNWYQQK	1xCarbamidomethyl [C5]	1	0.904115	1	1	1	AABR03039043	2	2641.33	Not Found	Not Found	Not Found	Not Found	Not Found	Not Found	Not Found	Low	Not Found	Not Found	Not Found	Not Found	Not Found	Not Found	Not Found	Not Found	Not Found	Not Found	Not Found	Not Found	Not Found	Not Found	Not Found	Not Found	Not Found	Not Found	Not Found	Not Found	Not Found	Not Found	Not Found	Not Found	Not Found	Not Found	Not Found	Low	0.8846
FALSE	Low	Master Protein	AABR03036545	IGKV17S1X01 Rattus norvegicus_BN/SsNHsdMCW|F|V-REGION|0..0|287 nt|1| | | |95 AA|95+0=95| | |	0.408	0.706	64	6	10	6	95	10.3	4.42	0	6	Low	Low	Low	Not Found	Low	Not Found	Not Found	Not Found	Low	Not Found	Not Found	Not Found	Not Found	Not Found	Low	Low	Not Found	Not Found	Not Found	Not Found	Not Found	Not Found	Not Found	Not Found	Not Found	Not Found	Low	Not Found	Not Found	Not Found	Not Found	Not Found	Not Found	Medium
	Checked	Confidence	Sequence	Modifications	Qvality PEP	Qvality q-value	# Protein Groups	# Proteins	# PSMs	Master Protein Accessions	# Missed Cleavages	Theo. MH+ [Da]	Found in Sample: [S1] F1: Sample	Found in Sample: [S2] F2: Sample	Found in Sample: [S3] F3: Sample	Found in Sample: [S4] F4: Sample	Found in Sample: [S5] F5: Sample	Found in Sample: [S6] F6: Sample	Found in Sample: [S7] F7: Sample	Found in Sample: [S8] F8: Sample	Found in Sample: [S9] F9: Sample	Found in Sample: [S10] F10: Sample	Found in Sample: [S11] F11: Sample	Found in Sample: [S12] F12: Sample	Found in Sample: [S13] F13: Sample	Found in Sample: [S14] F14: Sample	Found in Sample: [S15] F15: Sample	Found in Sample: [S16] F16: Sample	Found in Sample: [S17] F17: Sample	Found in Sample: [S18] F18: Sample	Found in Sample: [S19] F19: Sample	Found in Sample: [S20] F20: Sample	Found in Sample: [S21] F21: Sample	Found in Sample: [S22] F22: Sample	Found in Sample: [S23] F23: Sample	Found in Sample: [S24] F24: Sample	Found in Sample: [S25] F25: Sample	Found in Sample: [S26] F26: Sample	Found in Sample: [S27] F27: Sample	Found in Sample: [S28] F28: Sample	Found in Sample: [S29] F29: Sample	Found in Sample: [S30] F30: Sample	Found in Sample: [S31] F31: Sample	Found in Sample: [S32] F32: Sample	Found in Sample: [S33] F33: Sample	Found in Sample: [S34] F34: Sample	Found in Sample: [S35] F35: Sample	Confidence (by Search Engine): Sequest HT	Percolator q-Value (by Search Engine): Sequest HT
	FALSE	Low	ETTVTQSPASLSMAVGEKVSISCK	1xCarbamidomethyl [C23]; 1xOxidation [M13]	1	0.9101	1	1	1	AABR03036545	1	2526.24	Not Found	Not Found	Not Found	Not Found	Not Found	Not Found	Not Found	Not Found	Not Found	Not Found	Not Found	Not Found	Not Found	Not Found	Not Found	Not Found	Not Found	Not Found	Not Found	Not Found	Not Found	Not Found	Not Found	Not Found	Not Found	Not Found	Low	Not Found	Not Found	Not Found	Not Found	Not Found	Not Found	Not Found	Not Found	Low	0.9027
	FALSE	Low	ETTVTQSPASLSMAVGEKVSISCKTSTDIDDDMNWYQQK	1xCarbamidomethyl [C23]	1	0.889867	1	1	1	AABR03036545	2	4351.01	Not Found	Not Found	Low	Not Found	Not Found	Not Found	Not Found	Not Found	Not Found	Not Found	Not Found	Not Found	Not Found	Not Found	Not Found	Not Found	Not Found	Not Found	Not Found	Not Found	Not Found	Not Found	Not Found	Not Found	Not Found	Not Found	Not Found	Not Found	Not Found	Not Found	Not Found	Not Found	Not Found	Not Found	Not Found	Low	0.8552
	FALSE	Medium	LLISEGNTLRPGVPSR		0.343396	0.0476144	1	1	1	AABR03036545	0	1708.97	Not Found	Not Found	Not Found	Not Found	Not Found	Not Found	Not Found	Not Found	Not Found	Not Found	Not Found	Not Found	Not Found	Not Found	Not Found	Not Found	Not Found	Not Found	Not Found	Not Found	Not Found	Not Found	Not Found	Not Found	Not Found	Not Found	Not Found	Not Found	Not Found	Not Found	Not Found	Not Found	Not Found	Medium	Not Found	Medium	0.01828
	FALSE	Low	SGEAPKLLISEGNTLRPGVPSR		1	0.857107	1	1	2	AABR03036545	1	2278.25	Not Found	Low	Not Found	Not Found	Not Found	Not Found	Not Found	Not Found	Not Found	Not Found	Not Found	Not Found	Not Found	Not Found	Not Found	Low	Not Found	Not Found	Not Found	Not Found	Not Found	Not Found	Not Found	Not Found	Not Found	Not Found	Not Found	Not Found	Not Found	Not Found	Not Found	Not Found	Not Found	Not Found	Not Found	Low	0.7996
	FALSE	Low	TSTDIDDDMNWYQQK	1xOxidation [M9]	0.941119	0.730568	1	1	4	AABR03036545	0	1875.77	Low	Not Found	Not Found	Not Found	Low	Not Found	Not Found	Not Found	Low	Not Found	Not Found	Not Found	Not Found	Not Found	Low	Not Found	Not Found	Not Found	Not Found	Not Found	Not Found	Not Found	Not Found	Not Found	Not Found	Not Found	Not Found	Not Found	Not Found	Not Found	Not Found	Not Found	Not Found	Not Found	Not Found	Low	0.6225
	FALSE	Low	VSISCKTSTDIDDDMNWYQQK	1xCarbamidomethyl [C5]; 1xOxidation [M15]	1	0.862101	1	1	1	AABR03036545	1	2550.11	Not Found	Not Found	Not Found	Not Found	Not Found	Not Found	Not Found	Not Found	Not Found	Not Found	Not Found	Not Found	Not Found	Not Found	Low	Not Found	Not Found	Not Found	Not Found	Not Found	Not Found	Not Found	Not Found	Not Found	Not Found	Not Found	Not Found	Not Found	Not Found	Not Found	Not Found	Not Found	Not Found	Not Found	Not Found	Low	0.8065
FALSE	Low	Master Protein	RatNor_3_chr6	IGHV10-10X01 Rattus norvegicus_BN; Sprague-Dawley|ORF|V-REGION|12016..12316|301 nt|1| | | |100 AA|100+0=100| |rev-compl|	0.409	0.704	19	1	1	1	100	11	4.88	0	1	Not Found	Not Found	Not Found	Not Found	Not Found	Medium	Not Found	Not Found	Not Found	Not Found	Not Found	Not Found	Not Found	Not Found	Not Found	Not Found	Not Found	Not Found	Not Found	Not Found	Not Found	Not Found	Not Found	Not Found	Not Found	Not Found	Not Found	Not Found	Not Found	Not Found	Not Found	Not Found	Not Found	Not Found
	Checked	Confidence	Sequence	Modifications	Qvality PEP	Qvality q-value	# Protein Groups	# Proteins	# PSMs	Master Protein Accessions	# Missed Cleavages	Theo. MH+ [Da]	Found in Sample: [S1] F1: Sample	Found in Sample: [S2] F2: Sample	Found in Sample: [S3] F3: Sample	Found in Sample: [S4] F4: Sample	Found in Sample: [S5] F5: Sample	Found in Sample: [S6] F6: Sample	Found in Sample: [S7] F7: Sample	Found in Sample: [S8] F8: Sample	Found in Sample: [S9] F9: Sample	Found in Sample: [S10] F10: Sample	Found in Sample: [S11] F11: Sample	Found in Sample: [S12] F12: Sample	Found in Sample: [S13] F13: Sample	Found in Sample: [S14] F14: Sample	Found in Sample: [S15] F15: Sample	Found in Sample: [S16] F16: Sample	Found in Sample: [S17] F17: Sample	Found in Sample: [S18] F18: Sample	Found in Sample: [S19] F19: Sample	Found in Sample: [S20] F20: Sample	Found in Sample: [S21] F21: Sample	Found in Sample: [S22] F22: Sample	Found in Sample: [S23] F23: Sample	Found in Sample: [S24] F24: Sample	Found in Sample: [S25] F25: Sample	Found in Sample: [S26] F26: Sample	Found in Sample: [S27] F27: Sample	Found in Sample: [S28] F28: Sample	Found in Sample: [S29] F29: Sample	Found in Sample: [S30] F30: Sample	Found in Sample: [S31] F31: Sample	Found in Sample: [S32] F32: Sample	Found in Sample: [S33] F33: Sample	Found in Sample: [S34] F34: Sample	Found in Sample: [S35] F35: Sample	Confidence (by Search Engine): Sequest HT	Percolator q-Value (by Search Engine): Sequest HT
	FALSE	Medium	LSCAASGFDFNSYGMSWVR	1xCarbamidomethyl [C3]; 1xOxidation [M15]	0.325889	0.0432859	1	1	1	RatNor_3_chr6	0	2170.93	Not Found	Not Found	Not Found	Not Found	Not Found	Medium	Not Found	Not Found	Not Found	Not Found	Not Found	Not Found	Not Found	Not Found	Not Found	Not Found	Not Found	Not Found	Not Found	Not Found	Not Found	Not Found	Not Found	Not Found	Not Found	Not Found	Not Found	Not Found	Not Found	Not Found	Not Found	Not Found	Not Found	Not Found	Not Found	Medium	0.01635
FALSE	Low	Master Protein	AABR03033598	IGKV12S36X01 Rattus norvegicus_BN/SsNHsdMCW|F|V-REGION|0..0|287 nt|1| | | |95 AA|95+0=95| |rev-compl|	0.423	0.687	41	2	3	2	95	10.4	4.88	0	2	Low	Not Found	Not Found	Not Found	Not Found	Not Found	Not Found	Not Found	Not Found	Not Found	Not Found	Not Found	Not Found	Not Found	Not Found	Not Found	Not Found	Not Found	Not Found	Not Found	Not Found	Not Found	Not Found	Not Found	Not Found	Not Found	Not Found	Not Found	Not Found	Not Found	Not Found	Not Found	Not Found	Not Found
	Checked	Confidence	Sequence	Modifications	Qvality PEP	Qvality q-value	# Protein Groups	# Proteins	# PSMs	Master Protein Accessions	# Missed Cleavages	Theo. MH+ [Da]	Found in Sample: [S1] F1: Sample	Found in Sample: [S2] F2: Sample	Found in Sample: [S3] F3: Sample	Found in Sample: [S4] F4: Sample	Found in Sample: [S5] F5: Sample	Found in Sample: [S6] F6: Sample	Found in Sample: [S7] F7: Sample	Found in Sample: [S8] F8: Sample	Found in Sample: [S9] F9: Sample	Found in Sample: [S10] F10: Sample	Found in Sample: [S11] F11: Sample	Found in Sample: [S12] F12: Sample	Found in Sample: [S13] F13: Sample	Found in Sample: [S14] F14: Sample	Found in Sample: [S15] F15: Sample	Found in Sample: [S16] F16: Sample	Found in Sample: [S17] F17: Sample	Found in Sample: [S18] F18: Sample	Found in Sample: [S19] F19: Sample	Found in Sample: [S20] F20: Sample	Found in Sample: [S21] F21: Sample	Found in Sample: [S22] F22: Sample	Found in Sample: [S23] F23: Sample	Found in Sample: [S24] F24: Sample	Found in Sample: [S25] F25: Sample	Found in Sample: [S26] F26: Sample	Found in Sample: [S27] F27: Sample	Found in Sample: [S28] F28: Sample	Found in Sample: [S29] F29: Sample	Found in Sample: [S30] F30: Sample	Found in Sample: [S31] F31: Sample	Found in Sample: [S32] F32: Sample	Found in Sample: [S33] F33: Sample	Found in Sample: [S34] F34: Sample	Found in Sample: [S35] F35: Sample	Confidence (by Search Engine): Sequest HT	Percolator q-Value (by Search Engine): Sequest HT
	FALSE	Low	ASEDIYNGLAWYQQKPGK		0.38749	0.0631979	1	2	2	AABR03033598	0	2068.01	Not Found	Not Found	Not Found	Not Found	Not Found	Not Found	Not Found	Not Found	Not Found	Not Found	Not Found	Not Found	Not Found	Not Found	Not Found	Not Found	Not Found	Not Found	Not Found	Not Found	Not Found	Not Found	Not Found	Not Found	Not Found	Not Found	Not Found	Not Found	Not Found	Not Found	Not Found	Not Found	Not Found	Not Found	Medium	Medium	0.02468
	FALSE	Low	INSLQSEDVASYFCQQYYDYP	1xCarbamidomethyl [C14]	0.784771	0.475664	1	1	1	AABR03033598	0	2590.11	Low	Not Found	Not Found	Not Found	Not Found	Not Found	Not Found	Not Found	Not Found	Not Found	Not Found	Not Found	Not Found	Not Found	Not Found	Not Found	Not Found	Not Found	Not Found	Not Found	Not Found	Not Found	Not Found	Not Found	Not Found	Not Found	Not Found	Not Found	Not Found	Not Found	Not Found	Not Found	Not Found	Not Found	Not Found	Low	0.3136
FALSE	Low	Master Protein	RatNor_3_chr6	IGHV1-36X01 Rattus norvegicus_BN; Sprague-Dawley|F|V-REGION|456562..456855|294 nt|1| | | |98 AA|98+0=98| |rev-compl|	0.445	0.642	97	8	21	6	98	10.8	9.03	0	8	Low	Not Found	Not Found	Not Found	Low	Not Found	Not Found	Not Found	Low	Not Found	Not Found	Not Found	Not Found	Not Found	Low	Not Found	Not Found	Not Found	Not Found	Not Found	Not Found	Low	Not Found	Low	Not Found	Not Found	Not Found	Not Found	Not Found	Not Found	Medium	Not Found	Not Found	Not Found
	Checked	Confidence	Sequence	Modifications	Qvality PEP	Qvality q-value	# Protein Groups	# Proteins	# PSMs	Master Protein Accessions	# Missed Cleavages	Theo. MH+ [Da]	Found in Sample: [S1] F1: Sample	Found in Sample: [S2] F2: Sample	Found in Sample: [S3] F3: Sample	Found in Sample: [S4] F4: Sample	Found in Sample: [S5] F5: Sample	Found in Sample: [S6] F6: Sample	Found in Sample: [S7] F7: Sample	Found in Sample: [S8] F8: Sample	Found in Sample: [S9] F9: Sample	Found in Sample: [S10] F10: Sample	Found in Sample: [S11] F11: Sample	Found in Sample: [S12] F12: Sample	Found in Sample: [S13] F13: Sample	Found in Sample: [S14] F14: Sample	Found in Sample: [S15] F15: Sample	Found in Sample: [S16] F16: Sample	Found in Sample: [S17] F17: Sample	Found in Sample: [S18] F18: Sample	Found in Sample: [S19] F19: Sample	Found in Sample: [S20] F20: Sample	Found in Sample: [S21] F21: Sample	Found in Sample: [S22] F22: Sample	Found in Sample: [S23] F23: Sample	Found in Sample: [S24] F24: Sample	Found in Sample: [S25] F25: Sample	Found in Sample: [S26] F26: Sample	Found in Sample: [S27] F27: Sample	Found in Sample: [S28] F28: Sample	Found in Sample: [S29] F29: Sample	Found in Sample: [S30] F30: Sample	Found in Sample: [S31] F31: Sample	Found in Sample: [S32] F32: Sample	Found in Sample: [S33] F33: Sample	Found in Sample: [S34] F34: Sample	Found in Sample: [S35] F35: Sample	Confidence (by Search Engine): Sequest HT	Percolator q-Value (by Search Engine): Sequest HT
	FALSE	Low	ATLTVDK		0.96054	0.758826	9	16	12	RatNor_3_chr6; RatNor_3_chr6; RatNor_3_chr6; Q5BK05; RatNor_3_chr6; D3ZC54; RatNor_3_chr6; Q4QQW0; Q6P6S0	0	747.425	Low	Not Found	Not Found	Not Found	Not Found	Low	Not Found	Not Found	Not Found	Not Found	Not Found	Not Found	Not Found	Not Found	Not Found	Not Found	Not Found	Low	Low	Low	Not Found	Not Found	Not Found	Low	Low	Not Found	Not Found	Low	Low	Not Found	Not Found	Low	Not Found	Not Found	Not Found	Low	0.6615
	FALSE	Low	FKGKATLTVDK		1	0.901502	7	13	1	RatNor_3_chr6; RatNor_3_chr6; RatNor_3_chr6; Q5BK05; RatNor_3_chr6; RatNor_3_chr6; Q4QQW0	2	1207.7	Not Found	Not Found	Not Found	Not Found	Not Found	Not Found	Not Found	Not Found	Not Found	Not Found	Not Found	Not Found	Not Found	Not Found	Not Found	Not Found	Not Found	Not Found	Not Found	Not Found	Not Found	Not Found	Not Found	Not Found	Not Found	Not Found	Not Found	Not Found	Not Found	Not Found	Low	Not Found	Not Found	Not Found	Not Found	Low	0.8788
	FALSE	Low	LLQSGAALVKPGASVK		0.443183	0.0909636	1	1	1	RatNor_3_chr6	0	1538.93	Not Found	Not Found	Not Found	Not Found	Not Found	Not Found	Not Found	Not Found	Not Found	Not Found	Not Found	Not Found	Not Found	Not Found	Not Found	Not Found	Not Found	Not Found	Not Found	Not Found	Not Found	Not Found	Not Found	Not Found	Not Found	Not Found	Not Found	Not Found	Not Found	Not Found	Medium	Not Found	Not Found	Not Found	Not Found	Medium	0.03716
	FALSE	Low	LTSEDSAIYYCTR	1xCarbamidomethyl [C11]	0.890892	0.65468	1	1	1	RatNor_3_chr6	0	1578.71	Not Found	Not Found	Not Found	Not Found	Not Found	Not Found	Not Found	Not Found	Not Found	Not Found	Not Found	Not Found	Not Found	Not Found	Not Found	Not Found	Not Found	Not Found	Not Found	Not Found	Not Found	Not Found	Not Found	Not Found	Not Found	Not Found	Not Found	Not Found	Not Found	Not Found	Not Found	Not Found	Not Found	Not Found	Low	Low	0.5198
	FALSE	Low	MSCKASGYTFTDYWVSWVK	1xCarbamidomethyl [C3]	1	0.910474	1	1	1	RatNor_3_chr6	1	2316.05	Low	Not Found	Not Found	Not Found	Not Found	Not Found	Not Found	Not Found	Not Found	Not Found	Not Found	Not Found	Not Found	Not Found	Not Found	Not Found	Not Found	Not Found	Not Found	Not Found	Not Found	Not Found	Not Found	Not Found	Not Found	Not Found	Not Found	Not Found	Not Found	Not Found	Not Found	Not Found	Not Found	Not Found	Not Found	Low	0.9049
	FALSE	Low	QSHGKSLEWIGEIYPNSGATNFNEK		1	0.838388	1	1	1	RatNor_3_chr6	1	2806.34	Not Found	Not Found	Not Found	Not Found	Low	Not Found	Not Found	Not Found	Not Found	Not Found	Not Found	Not Found	Not Found	Not Found	Not Found	Not Found	Not Found	Not Found	Not Found	Not Found	Not Found	Not Found	Not Found	Not Found	Not Found	Not Found	Not Found	Not Found	Not Found	Not Found	Not Found	Not Found	Not Found	Not Found	Not Found	Low	0.7704
	FALSE	Low	SLEWIGEIYPNSGATNFNEK		0.964848	0.764949	1	1	1	RatNor_3_chr6	0	2269.08	Not Found	Not Found	Not Found	Not Found	Not Found	Not Found	Not Found	Not Found	Not Found	Not Found	Not Found	Not Found	Not Found	Not Found	Low	Not Found	Not Found	Not Found	Not Found	Not Found	Not Found	Not Found	Not Found	Not Found	Not Found	Not Found	Not Found	Not Found	Not Found	Not Found	Not Found	Not Found	Not Found	Not Found	Not Found	Low	0.6693
	FALSE	Low	STSTAYMELSRLTSEDSAIYYCTR	1xCarbamidomethyl [C22]; 1xOxidation [M7]	0.920733	0.700777	1	1	3	RatNor_3_chr6	1	2821.27	Not Found	Not Found	Not Found	Not Found	Not Found	Not Found	Not Found	Not Found	Low	Not Found	Not Found	Not Found	Not Found	Not Found	Not Found	Not Found	Not Found	Not Found	Not Found	Not Found	Not Found	Low	Not Found	Low	Not Found	Not Found	Not Found	Not Found	Not Found	Not Found	Not Found	Not Found	Not Found	Not Found	Not Found	Low	0.5825
FALSE	Low	Master Protein	F1M3X3	Ig-like domain-containing protein OS=Rattus norvegicus OX=10116 PE=4 SV=2	0.461	0.605	59	6	12	4	117	13	8.6	0	6	Not Found	Not Found	Not Found	Not Found	Not Found	Low	Not Found	Not Found	Not Found	Not Found	Low	Not Found	Not Found	Not Found	Not Found	Not Found	Low	Not Found	Not Found	Not Found	Not Found	Not Found	Not Found	Not Found	Not Found	Not Found	Not Found	Low	Not Found	Low	Low	Low	Not Found	Low
	Checked	Confidence	Sequence	Modifications	Qvality PEP	Qvality q-value	# Protein Groups	# Proteins	# PSMs	Master Protein Accessions	# Missed Cleavages	Theo. MH+ [Da]	Found in Sample: [S1] F1: Sample	Found in Sample: [S2] F2: Sample	Found in Sample: [S3] F3: Sample	Found in Sample: [S4] F4: Sample	Found in Sample: [S5] F5: Sample	Found in Sample: [S6] F6: Sample	Found in Sample: [S7] F7: Sample	Found in Sample: [S8] F8: Sample	Found in Sample: [S9] F9: Sample	Found in Sample: [S10] F10: Sample	Found in Sample: [S11] F11: Sample	Found in Sample: [S12] F12: Sample	Found in Sample: [S13] F13: Sample	Found in Sample: [S14] F14: Sample	Found in Sample: [S15] F15: Sample	Found in Sample: [S16] F16: Sample	Found in Sample: [S17] F17: Sample	Found in Sample: [S18] F18: Sample	Found in Sample: [S19] F19: Sample	Found in Sample: [S20] F20: Sample	Found in Sample: [S21] F21: Sample	Found in Sample: [S22] F22: Sample	Found in Sample: [S23] F23: Sample	Found in Sample: [S24] F24: Sample	Found in Sample: [S25] F25: Sample	Found in Sample: [S26] F26: Sample	Found in Sample: [S27] F27: Sample	Found in Sample: [S28] F28: Sample	Found in Sample: [S29] F29: Sample	Found in Sample: [S30] F30: Sample	Found in Sample: [S31] F31: Sample	Found in Sample: [S32] F32: Sample	Found in Sample: [S33] F33: Sample	Found in Sample: [S34] F34: Sample	Found in Sample: [S35] F35: Sample	Confidence (by Search Engine): Sequest HT	Percolator q-Value (by Search Engine): Sequest HT
	FALSE	Low	FTISRDNAKNTLYLQMSSVR	1xOxidation [M16]	0.992349	0.812344	2	4	1	RatNor_2_chr6; F1M3X3	2	2360.2	Not Found	Not Found	Not Found	Not Found	Not Found	Not Found	Not Found	Not Found	Not Found	Not Found	Not Found	Not Found	Not Found	Low	Not Found	Not Found	Not Found	Not Found	Not Found	Not Found	Not Found	Not Found	Not Found	Not Found	Not Found	Not Found	Not Found	Not Found	Not Found	Not Found	Not Found	Not Found	Not Found	Not Found	Not Found	Low	0.7363
	FALSE	Low	LSCIVSGFTFSDYWMR	1xCarbamidomethyl [C3]	0.909117	0.682732	1	2	6	F1M3X3	0	1968.9	Not Found	Not Found	Not Found	Not Found	Not Found	Low	Not Found	Not Found	Not Found	Not Found	Low	Not Found	Not Found	Not Found	Not Found	Not Found	Low	Not Found	Not Found	Not Found	Not Found	Not Found	Not Found	Not Found	Not Found	Not Found	Not Found	Not Found	Not Found	Low	Low	Low	Not Found	Not Found	Not Found	Low	0.5585
	FALSE	Low	LSCIVSGFTFSDYWMR	1xCarbamidomethyl [C3]; 1xOxidation [M15]	0.498369	0.125924	1	2	1	F1M3X3	0	1984.89	Not Found	Not Found	Not Found	Not Found	Not Found	Not Found	Not Found	Not Found	Not Found	Not Found	Not Found	Not Found	Not Found	Not Found	Not Found	Not Found	Not Found	Not Found	Not Found	Not Found	Not Found	Not Found	Not Found	Not Found	Not Found	Not Found	Not Found	Low	Not Found	Not Found	Not Found	Not Found	Not Found	Not Found	Not Found	Low	0.05499
	FALSE	Low	LSCIVSGFTFSDYWMRWVR	1xCarbamidomethyl [C3]	0.926637	0.708608	1	2	1	F1M3X3	1	2410.15	Not Found	Not Found	Not Found	Not Found	Not Found	Low	Not Found	Not Found	Not Found	Not Found	Not Found	Not Found	Not Found	Not Found	Not Found	Not Found	Not Found	Not Found	Not Found	Not Found	Not Found	Not Found	Not Found	Not Found	Not Found	Not Found	Not Found	Not Found	Not Found	Not Found	Not Found	Not Found	Not Found	Not Found	Not Found	Low	0.5934
	FALSE	Low	NTLYLQMSSVR	1xOxidation [M7]	0.991729	0.810695	2	4	1	RatNor_2_chr6; F1M3X3	0	1327.67	Not Found	Not Found	Not Found	Not Found	Not Found	Not Found	Not Found	Not Found	Not Found	Not Found	Not Found	Not Found	Not Found	Not Found	Not Found	Not Found	Not Found	Not Found	Not Found	Not Found	Not Found	Not Found	Not Found	Not Found	Not Found	Not Found	Not Found	Not Found	Not Found	Not Found	Not Found	Not Found	Not Found	Low	Not Found	Low	0.7339
	FALSE	Low	NTLYLQMSSVRSEDTATYYCAR	1xCarbamidomethyl [C20]	0.922893	0.703673	1	2	1	F1M3X3	1	2629.2	Not Found	Not Found	Not Found	Not Found	Not Found	Not Found	Not Found	Not Found	Not Found	Not Found	Not Found	Not Found	Not Found	Not Found	Not Found	Not Found	Not Found	Not Found	Not Found	Not Found	Not Found	Not Found	Not Found	Not Found	Not Found	Not Found	Not Found	Not Found	Not Found	Not Found	Not Found	Not Found	Not Found	Low	Not Found	Low	0.5868
	FALSE	Low	QAPGKGLEFIGEIKPDGSK		0.906275	0.679779	1	2	1	F1M3X3	1	1971.05	Not Found	Not Found	Not Found	Not Found	Not Found	Not Found	Not Found	Not Found	Not Found	Not Found	Not Found	Not Found	Not Found	Not Found	Not Found	Not Found	Not Found	Not Found	Not Found	Not Found	Not Found	Not Found	Not Found	Not Found	Not Found	Not Found	Not Found	Not Found	Not Found	Low	Not Found	Not Found	Not Found	Not Found	Not Found	Low	0.5526
FALSE	Low	Master Protein	F1M1Q7	Ig-like domain-containing protein OS=Rattus norvegicus OX=10116 PE=4 SV=3	0.48	0.575	51	3	10	1	134	14.6	5.29	0	3	Not Found	Not Found	Not Found	Not Found	Not Found	Low	Not Found	Not Found	Not Found	Low	Not Found	Low	Low	Not Found	Not Found	Not Found	Not Found	Not Found	Not Found	Not Found	Not Found	Not Found	Low	Not Found	Not Found	Not Found	Not Found	Not Found	Not Found	Not Found	Medium	Not Found	Not Found	Not Found
	Checked	Confidence	Sequence	Modifications	Qvality PEP	Qvality q-value	# Protein Groups	# Proteins	# PSMs	Master Protein Accessions	# Missed Cleavages	Theo. MH+ [Da]	Found in Sample: [S1] F1: Sample	Found in Sample: [S2] F2: Sample	Found in Sample: [S3] F3: Sample	Found in Sample: [S4] F4: Sample	Found in Sample: [S5] F5: Sample	Found in Sample: [S6] F6: Sample	Found in Sample: [S7] F7: Sample	Found in Sample: [S8] F8: Sample	Found in Sample: [S9] F9: Sample	Found in Sample: [S10] F10: Sample	Found in Sample: [S11] F11: Sample	Found in Sample: [S12] F12: Sample	Found in Sample: [S13] F13: Sample	Found in Sample: [S14] F14: Sample	Found in Sample: [S15] F15: Sample	Found in Sample: [S16] F16: Sample	Found in Sample: [S17] F17: Sample	Found in Sample: [S18] F18: Sample	Found in Sample: [S19] F19: Sample	Found in Sample: [S20] F20: Sample	Found in Sample: [S21] F21: Sample	Found in Sample: [S22] F22: Sample	Found in Sample: [S23] F23: Sample	Found in Sample: [S24] F24: Sample	Found in Sample: [S25] F25: Sample	Found in Sample: [S26] F26: Sample	Found in Sample: [S27] F27: Sample	Found in Sample: [S28] F28: Sample	Found in Sample: [S29] F29: Sample	Found in Sample: [S30] F30: Sample	Found in Sample: [S31] F31: Sample	Found in Sample: [S32] F32: Sample	Found in Sample: [S33] F33: Sample	Found in Sample: [S34] F34: Sample	Found in Sample: [S35] F35: Sample	Confidence (by Search Engine): Sequest HT	Percolator q-Value (by Search Engine): Sequest HT
	FALSE	Low	LLIYLASTR		1	0.869587	3	6	2	AABR03032751; F1M1Q7; A0A0G2JTG4	0	1049.64	Not Found	Not Found	Not Found	Not Found	Not Found	Not Found	Not Found	Not Found	Not Found	Not Found	Not Found	Not Found	Not Found	Not Found	Not Found	Not Found	Not Found	Not Found	Not Found	Not Found	Not Found	Not Found	Not Found	Low	Not Found	Not Found	Not Found	Not Found	Not Found	Not Found	Not Found	Not Found	Not Found	Not Found	Not Found	Low	0.8459
	FALSE	Low	MESQTQVLMSLLLWISGTCGDIVMTQSPSSLAVSAGETVTINCK	1xAcetyl [N-Term]; 2xCarbamidomethyl [C19; C43]; 2xOxidation [M9; M24]	0.428682	0.0828842	1	1	7	F1M1Q7	0	4817.31	Not Found	Not Found	Not Found	Not Found	Not Found	Low	Not Found	Not Found	Not Found	Low	Not Found	Low	Low	Not Found	Not Found	Not Found	Not Found	Not Found	Not Found	Not Found	Not Found	Not Found	Low	Not Found	Not Found	Not Found	Not Found	Not Found	Not Found	Not Found	Medium	Not Found	Not Found	Not Found	Not Found	Medium	0.03372
	FALSE	Low	NYLAWYQQKPGQSPK		0.925572	0.706509	6	10	1	AABR03032751; F1M1Q7; AABR03033825; F1M1R0; A0A0G2JTG4; A0A0G2K7P6	0	1807.91	Not Found	Not Found	Not Found	Not Found	Not Found	Not Found	Not Found	Not Found	Not Found	Not Found	Not Found	Not Found	Not Found	Low	Not Found	Not Found	Not Found	Not Found	Not Found	Not Found	Not Found	Not Found	Not Found	Not Found	Not Found	Not Found	Not Found	Not Found	Not Found	Not Found	Not Found	Not Found	Not Found	Not Found	Not Found	Low	0.5908
FALSE	Low	Master Protein	D4A0F4	Ig-like domain-containing protein OS=Rattus norvegicus OX=10116 PE=4 SV=3	0.49	0.559	22	2	34	2	131	14.4	7.75	0	2	Low	Low	Low	Low	Low	Medium	Low	Low	Low	Low	Low	Not Found	Low	Low	Low	Low	Low	Low	Low	Low	Low	Low	Low	Low	Low	Not Found	Low	Low	Not Found	Not Found	Low	Not Found	Low	Not Found
	Checked	Confidence	Sequence	Modifications	Qvality PEP	Qvality q-value	# Protein Groups	# Proteins	# PSMs	Master Protein Accessions	# Missed Cleavages	Theo. MH+ [Da]	Found in Sample: [S1] F1: Sample	Found in Sample: [S2] F2: Sample	Found in Sample: [S3] F3: Sample	Found in Sample: [S4] F4: Sample	Found in Sample: [S5] F5: Sample	Found in Sample: [S6] F6: Sample	Found in Sample: [S7] F7: Sample	Found in Sample: [S8] F8: Sample	Found in Sample: [S9] F9: Sample	Found in Sample: [S10] F10: Sample	Found in Sample: [S11] F11: Sample	Found in Sample: [S12] F12: Sample	Found in Sample: [S13] F13: Sample	Found in Sample: [S14] F14: Sample	Found in Sample: [S15] F15: Sample	Found in Sample: [S16] F16: Sample	Found in Sample: [S17] F17: Sample	Found in Sample: [S18] F18: Sample	Found in Sample: [S19] F19: Sample	Found in Sample: [S20] F20: Sample	Found in Sample: [S21] F21: Sample	Found in Sample: [S22] F22: Sample	Found in Sample: [S23] F23: Sample	Found in Sample: [S24] F24: Sample	Found in Sample: [S25] F25: Sample	Found in Sample: [S26] F26: Sample	Found in Sample: [S27] F27: Sample	Found in Sample: [S28] F28: Sample	Found in Sample: [S29] F29: Sample	Found in Sample: [S30] F30: Sample	Found in Sample: [S31] F31: Sample	Found in Sample: [S32] F32: Sample	Found in Sample: [S33] F33: Sample	Found in Sample: [S34] F34: Sample	Found in Sample: [S35] F35: Sample	Confidence (by Search Engine): Sequest HT	Percolator q-Value (by Search Engine): Sequest HT
	FALSE	Low	ASLHVFLHIR		0.404764	0.0707655	1	2	33	D4A0F4	0	1192.69	Low	Low	Low	Low	Low	Medium	Low	Low	Low	Low	Low	Not Found	Low	Low	Low	Low	Low	Low	Low	Low	Low	Low	Low	Low	Low	Not Found	Low	Low	Not Found	Not Found	Low	Not Found	Low	Not Found	Low	Medium	0.02796
	FALSE	Low	TSLNCTFSDSTSRYFAWYR	1xCarbamidomethyl [C5]	0.997359	0.826372	1	2	1	D4A0F4	1	2362.06	Not Found	Not Found	Not Found	Not Found	Not Found	Not Found	Not Found	Not Found	Not Found	Not Found	Not Found	Not Found	Not Found	Not Found	Not Found	Not Found	Not Found	Not Found	Not Found	Not Found	Not Found	Not Found	Not Found	Not Found	Not Found	Not Found	Not Found	Low	Not Found	Not Found	Not Found	Not Found	Not Found	Not Found	Not Found	Low	0.7541
FALSE	Low	Master Protein	A0A0G2JZL1	Ig-like domain-containing protein OS=Rattus norvegicus OX=10116 PE=4 SV=1	0.491	0.559	47	5	9	1	133	14.9	8.59	0	5	Not Found	Not Found	Not Found	Not Found	Not Found	Not Found	Not Found	Not Found	Not Found	Low	Not Found	Not Found	Not Found	Not Found	Not Found	Not Found	Not Found	Not Found	Not Found	Not Found	Not Found	Not Found	Not Found	Low	Low	Not Found	Not Found	Not Found	Not Found	Not Found	Not Found	Not Found	Not Found	Not Found
	Checked	Confidence	Sequence	Modifications	Qvality PEP	Qvality q-value	# Protein Groups	# Proteins	# PSMs	Master Protein Accessions	# Missed Cleavages	Theo. MH+ [Da]	Found in Sample: [S1] F1: Sample	Found in Sample: [S2] F2: Sample	Found in Sample: [S3] F3: Sample	Found in Sample: [S4] F4: Sample	Found in Sample: [S5] F5: Sample	Found in Sample: [S6] F6: Sample	Found in Sample: [S7] F7: Sample	Found in Sample: [S8] F8: Sample	Found in Sample: [S9] F9: Sample	Found in Sample: [S10] F10: Sample	Found in Sample: [S11] F11: Sample	Found in Sample: [S12] F12: Sample	Found in Sample: [S13] F13: Sample	Found in Sample: [S14] F14: Sample	Found in Sample: [S15] F15: Sample	Found in Sample: [S16] F16: Sample	Found in Sample: [S17] F17: Sample	Found in Sample: [S18] F18: Sample	Found in Sample: [S19] F19: Sample	Found in Sample: [S20] F20: Sample	Found in Sample: [S21] F21: Sample	Found in Sample: [S22] F22: Sample	Found in Sample: [S23] F23: Sample	Found in Sample: [S24] F24: Sample	Found in Sample: [S25] F25: Sample	Found in Sample: [S26] F26: Sample	Found in Sample: [S27] F27: Sample	Found in Sample: [S28] F28: Sample	Found in Sample: [S29] F29: Sample	Found in Sample: [S30] F30: Sample	Found in Sample: [S31] F31: Sample	Found in Sample: [S32] F32: Sample	Found in Sample: [S33] F33: Sample	Found in Sample: [S34] F34: Sample	Found in Sample: [S35] F35: Sample	Confidence (by Search Engine): Sequest HT	Percolator q-Value (by Search Engine): Sequest HT
	FALSE	Low	DKYSNYEANYAESVKGR		0.941621	0.73132	2	2	1	A0A0G2JZL1; RatNor_2_chr6	2	1993.93	Not Found	Not Found	Not Found	Not Found	Not Found	Not Found	Not Found	Low	Not Found	Not Found	Not Found	Not Found	Not Found	Not Found	Not Found	Not Found	Not Found	Not Found	Not Found	Not Found	Not Found	Not Found	Not Found	Not Found	Not Found	Not Found	Not Found	Not Found	Not Found	Not Found	Not Found	Not Found	Not Found	Not Found	Not Found	Low	0.624
	FALSE	Low	LSCATSGFTFSNTWMNWVR	1xCarbamidomethyl [C3]	0.705472	0.360397	2	2	2	A0A0G2JZL1; RatNor_2_chr6	0	2265.02	Not Found	Not Found	Not Found	Not Found	Not Found	Not Found	Not Found	Not Found	Not Found	Not Found	Not Found	Not Found	Not Found	Not Found	Not Found	Not Found	Low	Not Found	Not Found	Not Found	Not Found	Low	Not Found	Not Found	Not Found	Not Found	Not Found	Not Found	Not Found	Not Found	Not Found	Not Found	Not Found	Not Found	Not Found	Low	0.2042
	FALSE	Low	LSCATSGFTFSNTWMNWVRQAPGK	1xCarbamidomethyl [C3]	0.934499	0.721139	2	2	2	A0A0G2JZL1; RatNor_2_chr6	1	2746.29	Not Found	Not Found	Not Found	Not Found	Not Found	Not Found	Not Found	Not Found	Not Found	Not Found	Not Found	Not Found	Not Found	Not Found	Low	Not Found	Not Found	Not Found	Not Found	Not Found	Not Found	Low	Not Found	Not Found	Not Found	Not Found	Not Found	Not Found	Not Found	Not Found	Not Found	Not Found	Not Found	Not Found	Not Found	Low	0.609
	FALSE	Low	PSYSVISLSPYHR	1xAcetyl [N-Term]	0.557519	0.17711	1	1	3	A0A0G2JZL1	0	1547.79	Not Found	Not Found	Not Found	Not Found	Not Found	Not Found	Not Found	Not Found	Not Found	Low	Not Found	Not Found	Not Found	Not Found	Not Found	Not Found	Not Found	Not Found	Not Found	Not Found	Not Found	Not Found	Not Found	Low	Low	Not Found	Not Found	Not Found	Not Found	Not Found	Not Found	Not Found	Not Found	Not Found	Not Found	Low	0.0806
	FALSE	Low	VYLQMNTLR		1	0.897143	2	2	1	A0A0G2JZL1; RatNor_2_chr6	0	1137.61	Not Found	Not Found	Not Found	Not Found	Not Found	Not Found	Not Found	Not Found	Not Found	Not Found	Not Found	Not Found	Not Found	Not Found	Not Found	Not Found	Not Found	Not Found	Not Found	Not Found	Not Found	Not Found	Not Found	Low	Not Found	Not Found	Not Found	Not Found	Not Found	Not Found	Not Found	Not Found	Not Found	Not Found	Not Found	Low	0.87
FALSE	Low	Master Protein	M0R752	Ig-like domain-containing protein OS=Rattus norvegicus OX=10116 PE=4 SV=1	0.504	0.541	32	7	10	7	425	47.8	8.5	0	7	Not Found	Low	Low	Low	Not Found	Not Found	Not Found	Low	Not Found	Low	Not Found	Low	Low	Not Found	Not Found	Not Found	Not Found	Not Found	Not Found	Not Found	Not Found	Not Found	Not Found	Not Found	Not Found	Not Found	Low	Low	Not Found	Not Found	Not Found	Not Found	Not Found	Not Found
	Checked	Confidence	Sequence	Modifications	Qvality PEP	Qvality q-value	# Protein Groups	# Proteins	# PSMs	Master Protein Accessions	# Missed Cleavages	Theo. MH+ [Da]	Found in Sample: [S1] F1: Sample	Found in Sample: [S2] F2: Sample	Found in Sample: [S3] F3: Sample	Found in Sample: [S4] F4: Sample	Found in Sample: [S5] F5: Sample	Found in Sample: [S6] F6: Sample	Found in Sample: [S7] F7: Sample	Found in Sample: [S8] F8: Sample	Found in Sample: [S9] F9: Sample	Found in Sample: [S10] F10: Sample	Found in Sample: [S11] F11: Sample	Found in Sample: [S12] F12: Sample	Found in Sample: [S13] F13: Sample	Found in Sample: [S14] F14: Sample	Found in Sample: [S15] F15: Sample	Found in Sample: [S16] F16: Sample	Found in Sample: [S17] F17: Sample	Found in Sample: [S18] F18: Sample	Found in Sample: [S19] F19: Sample	Found in Sample: [S20] F20: Sample	Found in Sample: [S21] F21: Sample	Found in Sample: [S22] F22: Sample	Found in Sample: [S23] F23: Sample	Found in Sample: [S24] F24: Sample	Found in Sample: [S25] F25: Sample	Found in Sample: [S26] F26: Sample	Found in Sample: [S27] F27: Sample	Found in Sample: [S28] F28: Sample	Found in Sample: [S29] F29: Sample	Found in Sample: [S30] F30: Sample	Found in Sample: [S31] F31: Sample	Found in Sample: [S32] F32: Sample	Found in Sample: [S33] F33: Sample	Found in Sample: [S34] F34: Sample	Found in Sample: [S35] F35: Sample	Confidence (by Search Engine): Sequest HT	Percolator q-Value (by Search Engine): Sequest HT
	FALSE	Low	ATVLGDGTLEIR		0.99578	0.82019	1	1	1	M0R752	0	1244.68	Not Found	Not Found	Not Found	Not Found	Not Found	Not Found	Not Found	Low	Not Found	Not Found	Not Found	Not Found	Not Found	Not Found	Not Found	Not Found	Not Found	Not Found	Not Found	Not Found	Not Found	Not Found	Not Found	Not Found	Not Found	Not Found	Not Found	Not Found	Not Found	Not Found	Not Found	Not Found	Not Found	Not Found	Not Found	Low	0.7477
	FALSE	Low	KNNGAVAEGEVAGPR		0.943615	0.733513	1	1	1	M0R752	1	1468.75	Not Found	Not Found	Not Found	Low	Not Found	Not Found	Not Found	Not Found	Not Found	Not Found	Not Found	Not Found	Not Found	Not Found	Not Found	Not Found	Not Found	Not Found	Not Found	Not Found	Not Found	Not Found	Not Found	Not Found	Not Found	Not Found	Not Found	Not Found	Not Found	Not Found	Not Found	Not Found	Not Found	Not Found	Not Found	Low	0.6269
	FALSE	Low	LLWLLQRQATLQFGGQQPMCAGPDTIRER	1xCarbamidomethyl [C20]; 1xOxidation [M19]	0.990648	0.809023	1	1	1	M0R752	2	3399.74	Not Found	Not Found	Not Found	Not Found	Not Found	Not Found	Not Found	Not Found	Not Found	Not Found	Not Found	Not Found	Not Found	Not Found	Not Found	Not Found	Not Found	Not Found	Not Found	Not Found	Not Found	Not Found	Not Found	Not Found	Not Found	Not Found	Not Found	Low	Not Found	Not Found	Not Found	Not Found	Not Found	Not Found	Not Found	Low	0.7309
	FALSE	Low	LQELHVVGAQLRTIEPHSFQGLR		0.932425	0.717753	1	1	1	M0R752	1	2628.44	Not Found	Not Found	Not Found	Not Found	Not Found	Not Found	Not Found	Not Found	Not Found	Not Found	Not Found	Low	Not Found	Not Found	Not Found	Not Found	Not Found	Not Found	Not Found	Not Found	Not Found	Not Found	Not Found	Not Found	Not Found	Not Found	Not Found	Not Found	Not Found	Not Found	Not Found	Not Found	Not Found	Not Found	Not Found	Low	0.6047
	FALSE	Low	QATLQFGGQQPMCAGPDTIR	1xCarbamidomethyl [C13]	0.619394	0.247334	1	1	2	M0R752	0	2176.03	Not Found	Low	Not Found	Not Found	Not Found	Not Found	Not Found	Not Found	Not Found	Not Found	Not Found	Not Found	Not Found	Not Found	Not Found	Not Found	Not Found	Not Found	Not Found	Not Found	Not Found	Not Found	Not Found	Not Found	Not Found	Not Found	Low	Not Found	Not Found	Not Found	Not Found	Not Found	Not Found	Not Found	Not Found	Low	0.1208
	FALSE	Low	QATLQFGGQQPMCAGPDTIR	1xCarbamidomethyl [C13]; 1xOxidation [M12]	0.999235	0.832312	1	1	1	M0R752	0	2192.02	Not Found	Not Found	Low	Not Found	Not Found	Not Found	Not Found	Not Found	Not Found	Not Found	Not Found	Not Found	Not Found	Not Found	Not Found	Not Found	Not Found	Not Found	Not Found	Not Found	Not Found	Not Found	Not Found	Not Found	Not Found	Not Found	Not Found	Not Found	Not Found	Not Found	Not Found	Not Found	Not Found	Not Found	Not Found	Low	0.7628
	FALSE	Low	TILVSTAMGCFTFLGVVLFCFLLLFVWSR	2xCarbamidomethyl [C10; C20]	1	0.876711	1	1	1	M0R752	0	3397.79	Not Found	Not Found	Not Found	Not Found	Not Found	Not Found	Not Found	Not Found	Not Found	Not Found	Not Found	Not Found	Low	Not Found	Not Found	Not Found	Not Found	Not Found	Not Found	Not Found	Not Found	Not Found	Not Found	Not Found	Not Found	Not Found	Not Found	Not Found	Not Found	Not Found	Not Found	Not Found	Not Found	Not Found	Not Found	Low	0.8299
	FALSE	Low	TPMYMTDSNDTVSNGTNANTFSLDLK	1xOxidation [M]	0.817065	0.530521	1	1	2	M0R752	0	2853.26	Not Found	Not Found	Not Found	Not Found	Not Found	Not Found	Not Found	Not Found	Not Found	Low	Not Found	Not Found	Not Found	Not Found	Not Found	Not Found	Not Found	Not Found	Not Found	Not Found	Not Found	Not Found	Not Found	Not Found	Not Found	Not Found	Not Found	Not Found	Not Found	Not Found	Not Found	Not Found	Not Found	Not Found	Not Found	Low	0.3703
FALSE	Low	Master Protein	RatNor_2_chr6	IGHV6-4X01 Rattus norvegicus_BN; Sprague-Dawley|P|V-REGION|931332..931630|299 nt|1| | ||99 AA|99+0=99| |rev-compl|	0.515	0.518	24	2	5	2	99	11.4	8.15	0	2	Low	Not Found	Not Found	Not Found	Not Found	Not Found	Not Found	Not Found	Not Found	Medium	Low	Not Found	Not Found	Not Found	Not Found	Not Found	Not Found	Not Found	Not Found	Not Found	Not Found	Not Found	Not Found	Not Found	Not Found	Not Found	Not Found	Not Found	Not Found	Not Found	Low	Not Found	Not Found	Not Found
	Checked	Confidence	Sequence	Modifications	Qvality PEP	Qvality q-value	# Protein Groups	# Proteins	# PSMs	Master Protein Accessions	# Missed Cleavages	Theo. MH+ [Da]	Found in Sample: [S1] F1: Sample	Found in Sample: [S2] F2: Sample	Found in Sample: [S3] F3: Sample	Found in Sample: [S4] F4: Sample	Found in Sample: [S5] F5: Sample	Found in Sample: [S6] F6: Sample	Found in Sample: [S7] F7: Sample	Found in Sample: [S8] F8: Sample	Found in Sample: [S9] F9: Sample	Found in Sample: [S10] F10: Sample	Found in Sample: [S11] F11: Sample	Found in Sample: [S12] F12: Sample	Found in Sample: [S13] F13: Sample	Found in Sample: [S14] F14: Sample	Found in Sample: [S15] F15: Sample	Found in Sample: [S16] F16: Sample	Found in Sample: [S17] F17: Sample	Found in Sample: [S18] F18: Sample	Found in Sample: [S19] F19: Sample	Found in Sample: [S20] F20: Sample	Found in Sample: [S21] F21: Sample	Found in Sample: [S22] F22: Sample	Found in Sample: [S23] F23: Sample	Found in Sample: [S24] F24: Sample	Found in Sample: [S25] F25: Sample	Found in Sample: [S26] F26: Sample	Found in Sample: [S27] F27: Sample	Found in Sample: [S28] F28: Sample	Found in Sample: [S29] F29: Sample	Found in Sample: [S30] F30: Sample	Found in Sample: [S31] F31: Sample	Found in Sample: [S32] F32: Sample	Found in Sample: [S33] F33: Sample	Found in Sample: [S34] F34: Sample	Found in Sample: [S35] F35: Sample	Confidence (by Search Engine): Sequest HT	Percolator q-Value (by Search Engine): Sequest HT
	FALSE	Low	ISCSTSWFPFYDYCIK	2xCarbamidomethyl [C3; C14]	0.454515	0.0991	1	1	4	RatNor_2_chr6	0	2073.91	Not Found	Not Found	Not Found	Not Found	Not Found	Not Found	Not Found	Not Found	Not Found	Medium	Low	Not Found	Not Found	Not Found	Not Found	Not Found	Not Found	Not Found	Not Found	Not Found	Not Found	Not Found	Not Found	Not Found	Not Found	Not Found	Not Found	Not Found	Not Found	Not Found	Low	Not Found	Not Found	Not Found	Not Found	Medium	0.04029
	FALSE	Low	ISCSTSWFPFYDYCIKWISQSPEK	2xCarbamidomethyl [C3; C14]	0.906846	0.679832	1	1	1	RatNor_2_chr6	1	3029.38	Low	Not Found	Not Found	Not Found	Not Found	Not Found	Not Found	Not Found	Not Found	Not Found	Not Found	Not Found	Not Found	Not Found	Not Found	Not Found	Not Found	Not Found	Not Found	Not Found	Not Found	Not Found	Not Found	Not Found	Not Found	Not Found	Not Found	Not Found	Not Found	Not Found	Not Found	Not Found	Not Found	Not Found	Not Found	Low	0.5541
FALSE	Low	Master Protein	Q925N6	Immunoglobulin superfamily member 1 OS=Rattus norvegicus OX=10116 GN=Igsf1 PE=1 SV=1	0.518	0.513	11	7	14	7	1320	147.2	5.64	0	7	Not Found	Low	Not Found	Low	Not Found	Not Found	Low	Not Found	Low	Not Found	Not Found	Low	Not Found	Not Found	Not Found	Low	Not Found	Not Found	Low	Not Found	Not Found	Low	Not Found	Not Found	Low	Not Found	Low	Not Found	Not Found	Not Found	Not Found	Low	Low	Low
	Checked	Confidence	Sequence	Modifications	Qvality PEP	Qvality q-value	# Protein Groups	# Proteins	# PSMs	Master Protein Accessions	# Missed Cleavages	Theo. MH+ [Da]	Found in Sample: [S1] F1: Sample	Found in Sample: [S2] F2: Sample	Found in Sample: [S3] F3: Sample	Found in Sample: [S4] F4: Sample	Found in Sample: [S5] F5: Sample	Found in Sample: [S6] F6: Sample	Found in Sample: [S7] F7: Sample	Found in Sample: [S8] F8: Sample	Found in Sample: [S9] F9: Sample	Found in Sample: [S10] F10: Sample	Found in Sample: [S11] F11: Sample	Found in Sample: [S12] F12: Sample	Found in Sample: [S13] F13: Sample	Found in Sample: [S14] F14: Sample	Found in Sample: [S15] F15: Sample	Found in Sample: [S16] F16: Sample	Found in Sample: [S17] F17: Sample	Found in Sample: [S18] F18: Sample	Found in Sample: [S19] F19: Sample	Found in Sample: [S20] F20: Sample	Found in Sample: [S21] F21: Sample	Found in Sample: [S22] F22: Sample	Found in Sample: [S23] F23: Sample	Found in Sample: [S24] F24: Sample	Found in Sample: [S25] F25: Sample	Found in Sample: [S26] F26: Sample	Found in Sample: [S27] F27: Sample	Found in Sample: [S28] F28: Sample	Found in Sample: [S29] F29: Sample	Found in Sample: [S30] F30: Sample	Found in Sample: [S31] F31: Sample	Found in Sample: [S32] F32: Sample	Found in Sample: [S33] F33: Sample	Found in Sample: [S34] F34: Sample	Found in Sample: [S35] F35: Sample	Confidence (by Search Engine): Sequest HT	Percolator q-Value (by Search Engine): Sequest HT
	FALSE	Low	CQGPIYGMTFALMRLEDLK	1xCarbamidomethyl [C1]	0.979187	0.787659	1	1	1	Q925N6	1	2243.1	Not Found	Not Found	Not Found	Not Found	Not Found	Not Found	Not Found	Not Found	Not Found	Not Found	Not Found	Low	Not Found	Not Found	Not Found	Not Found	Not Found	Not Found	Not Found	Not Found	Not Found	Not Found	Not Found	Not Found	Not Found	Not Found	Not Found	Not Found	Not Found	Not Found	Not Found	Not Found	Not Found	Not Found	Not Found	Low	0.7005
	FALSE	Low	GEEKPLQFLDATSNTGNNSFFLK		1	0.878322	1	1	1	Q925N6	0	2557.26	Not Found	Not Found	Not Found	Not Found	Not Found	Not Found	Not Found	Not Found	Not Found	Not Found	Not Found	Not Found	Not Found	Not Found	Not Found	Not Found	Not Found	Not Found	Not Found	Not Found	Not Found	Low	Not Found	Not Found	Not Found	Not Found	Not Found	Not Found	Not Found	Not Found	Not Found	Not Found	Not Found	Not Found	Not Found	Low	0.8326
	FALSE	Low	GWLEGLGFALYKMGEQEPVQQLGAVGREAFFTIQR		1	0.911151	1	1	1	Q925N6	2	3926.01	Not Found	Low	Not Found	Not Found	Not Found	Not Found	Not Found	Not Found	Not Found	Not Found	Not Found	Not Found	Not Found	Not Found	Not Found	Not Found	Not Found	Not Found	Not Found	Not Found	Not Found	Not Found	Not Found	Not Found	Not Found	Not Found	Not Found	Not Found	Not Found	Not Found	Not Found	Not Found	Not Found	Not Found	Not Found	Low	0.9069
	FALSE	Low	KGEEKPLQFLDATSNTGNNSFFLKNVTYR		1	0.91003	1	1	1	Q925N6	2	3318.68	Not Found	Not Found	Not Found	Not Found	Not Found	Not Found	Not Found	Not Found	Not Found	Not Found	Not Found	Not Found	Not Found	Not Found	Not Found	Not Found	Not Found	Not Found	Low	Not Found	Not Found	Not Found	Not Found	Not Found	Not Found	Not Found	Not Found	Not Found	Not Found	Not Found	Not Found	Not Found	Not Found	Not Found	Not Found	Low	0.9018
	FALSE	Low	TQDTGHYLCFYYDGSYRGSLLSDILK	1xCarbamidomethyl [C9]	1	0.838597	1	1	1	Q925N6	1	3072.44	Not Found	Not Found	Not Found	Not Found	Not Found	Not Found	Not Found	Not Found	Not Found	Not Found	Not Found	Not Found	Not Found	Not Found	Not Found	Low	Not Found	Not Found	Not Found	Not Found	Not Found	Not Found	Not Found	Not Found	Not Found	Not Found	Not Found	Not Found	Not Found	Not Found	Not Found	Not Found	Not Found	Not Found	Not Found	Low	0.7708
	FALSE	Low	VSLTVQFLSLLLLVLWLQWK		0.841978	0.568434	1	1	1	Q925N6	0	2399.45	Not Found	Low	Not Found	Not Found	Not Found	Not Found	Not Found	Not Found	Not Found	Not Found	Not Found	Not Found	Not Found	Not Found	Not Found	Not Found	Not Found	Not Found	Not Found	Not Found	Not Found	Not Found	Not Found	Not Found	Not Found	Not Found	Not Found	Not Found	Not Found	Not Found	Not Found	Not Found	Not Found	Not Found	Not Found	Low	0.4189
	FALSE	Low	YSCCYHPDWMSPIK	2xCarbamidomethyl [C3; C4]	0.670318	0.311383	1	1	1	Q925N6	0	1843.76	Not Found	Not Found	Not Found	Not Found	Not Found	Not Found	Not Found	Not Found	Not Found	Not Found	Not Found	Not Found	Not Found	Not Found	Not Found	Not Found	Not Found	Not Found	Not Found	Not Found	Not Found	Not Found	Not Found	Not Found	Low	Not Found	Not Found	Not Found	Not Found	Not Found	Not Found	Not Found	Not Found	Not Found	Not Found	Low	0.1649
	FALSE	Low	YSCCYHPDWMSPIK	2xCarbamidomethyl [C3; C4]; 1xOxidation [M10]	0.644802	0.278622	1	1	7	Q925N6	0	1859.75	Not Found	Not Found	Not Found	Low	Not Found	Not Found	Low	Not Found	Low	Not Found	Not Found	Not Found	Not Found	Not Found	Not Found	Not Found	Not Found	Not Found	Not Found	Not Found	Not Found	Not Found	Not Found	Not Found	Not Found	Not Found	Low	Not Found	Not Found	Not Found	Not Found	Low	Low	Low	Not Found	Low	0.1411
FALSE	Low	Master Protein	RatNor_2_chr6	IGHV7-7X01 Rattus norvegicus_BN; Sprague-Dawley|F|V-REGION|434143..434442|300 nt|1| | | |100 AA|100+0=100| |rev-compl|	0.54	0.474	56	6	16	6	100	11.2	8.88	0	6	Not Found	Low	Not Found	Not Found	Not Found	Low	Not Found	Low	Not Found	Low	Not Found	Not Found	Not Found	Not Found	Not Found	Not Found	Not Found	Not Found	Not Found	Not Found	Not Found	Low	Low	Low	Low	Not Found	Not Found	Not Found	Not Found	Not Found	Low	Not Found	Not Found	Not Found
	Checked	Confidence	Sequence	Modifications	Qvality PEP	Qvality q-value	# Protein Groups	# Proteins	# PSMs	Master Protein Accessions	# Missed Cleavages	Theo. MH+ [Da]	Found in Sample: [S1] F1: Sample	Found in Sample: [S2] F2: Sample	Found in Sample: [S3] F3: Sample	Found in Sample: [S4] F4: Sample	Found in Sample: [S5] F5: Sample	Found in Sample: [S6] F6: Sample	Found in Sample: [S7] F7: Sample	Found in Sample: [S8] F8: Sample	Found in Sample: [S9] F9: Sample	Found in Sample: [S10] F10: Sample	Found in Sample: [S11] F11: Sample	Found in Sample: [S12] F12: Sample	Found in Sample: [S13] F13: Sample	Found in Sample: [S14] F14: Sample	Found in Sample: [S15] F15: Sample	Found in Sample: [S16] F16: Sample	Found in Sample: [S17] F17: Sample	Found in Sample: [S18] F18: Sample	Found in Sample: [S19] F19: Sample	Found in Sample: [S20] F20: Sample	Found in Sample: [S21] F21: Sample	Found in Sample: [S22] F22: Sample	Found in Sample: [S23] F23: Sample	Found in Sample: [S24] F24: Sample	Found in Sample: [S25] F25: Sample	Found in Sample: [S26] F26: Sample	Found in Sample: [S27] F27: Sample	Found in Sample: [S28] F28: Sample	Found in Sample: [S29] F29: Sample	Found in Sample: [S30] F30: Sample	Found in Sample: [S31] F31: Sample	Found in Sample: [S32] F32: Sample	Found in Sample: [S33] F33: Sample	Found in Sample: [S34] F34: Sample	Found in Sample: [S35] F35: Sample	Confidence (by Search Engine): Sequest HT	Percolator q-Value (by Search Engine): Sequest HT
	FALSE	Low	DNTQNMLYLQMNTLR	1xOxidation [M]	0.688254	0.336181	1	1	6	RatNor_2_chr6	0	1870.88	Not Found	Not Found	Not Found	Not Found	Not Found	Not Found	Not Found	Not Found	Not Found	Low	Not Found	Not Found	Not Found	Not Found	Not Found	Not Found	Not Found	Not Found	Not Found	Not Found	Not Found	Not Found	Low	Low	Not Found	Not Found	Not Found	Not Found	Not Found	Not Found	Not Found	Not Found	Not Found	Not Found	Not Found	Low	0.1846
	FALSE	Low	EVKLLESGGGLVQPGGSMR	1xOxidation [M18]	0.990869	0.809586	1	1	1	RatNor_2_chr6	1	1930.01	Not Found	Not Found	Not Found	Not Found	Not Found	Not Found	Not Found	Not Found	Not Found	Not Found	Not Found	Not Found	Not Found	Not Found	Not Found	Not Found	Not Found	Not Found	Not Found	Not Found	Not Found	Not Found	Not Found	Not Found	Low	Not Found	Not Found	Not Found	Not Found	Not Found	Not Found	Not Found	Not Found	Not Found	Not Found	Low	0.7311
	FALSE	Low	FTISRDNTQNMLYLQMNTLR	1xOxidation [M]	0.969751	0.771494	1	1	3	RatNor_2_chr6	1	2475.21	Not Found	Low	Not Found	Not Found	Not Found	Low	Not Found	Not Found	Not Found	Not Found	Not Found	Not Found	Not Found	Not Found	Not Found	Not Found	Not Found	Not Found	Not Found	Not Found	Not Found	Not Found	Not Found	Not Found	Not Found	Not Found	Not Found	Not Found	Not Found	Not Found	Not Found	Not Found	Not Found	Not Found	Not Found	Low	0.6791
	FALSE	Low	GRFTISRDNTQNMLYLQMNTLR	1xOxidation [M]	1	0.856062	1	1	4	RatNor_2_chr6	2	2688.33	Not Found	Not Found	Not Found	Not Found	Not Found	Not Found	Not Found	Low	Not Found	Not Found	Not Found	Not Found	Not Found	Not Found	Not Found	Not Found	Not Found	Not Found	Not Found	Not Found	Not Found	Low	Not Found	Not Found	Not Found	Not Found	Not Found	Not Found	Not Found	Not Found	Not Found	Not Found	Not Found	Not Found	Not Found	Low	0.7976
	FALSE	Low	LLESGGGLVQPGGSMR	1xOxidation [M15]	0.615047	0.241605	1	1	1	RatNor_2_chr6	0	1573.8	Not Found	Not Found	Not Found	Not Found	Not Found	Not Found	Not Found	Not Found	Not Found	Not Found	Not Found	Not Found	Not Found	Not Found	Not Found	Not Found	Not Found	Not Found	Not Found	Not Found	Not Found	Not Found	Not Found	Not Found	Not Found	Not Found	Not Found	Not Found	Not Found	Not Found	Low	Not Found	Not Found	Not Found	Not Found	Low	0.1172
	FALSE	Low	NKANGYTTEYNPSVKGR		1	0.887597	1	1	1	RatNor_2_chr6	2	1898.94	Not Found	Low	Not Found	Not Found	Not Found	Not Found	Not Found	Not Found	Not Found	Not Found	Not Found	Not Found	Not Found	Not Found	Not Found	Not Found	Not Found	Not Found	Not Found	Not Found	Not Found	Not Found	Not Found	Not Found	Not Found	Not Found	Not Found	Not Found	Not Found	Not Found	Not Found	Not Found	Not Found	Not Found	Not Found	Low	0.8497
FALSE	Low	Master Protein	AABR03032751	IGKV8S6X01 Rattus norvegicus_BN/SsNHsdMCW|F|V-REGION|0..0|305 nt|1| | | |101 AA|101+0=101| | |	0.543	0.465	57	3	4	1	101	11	5.24	0	3	Not Found	Not Found	Not Found	Not Found	Not Found	Not Found	Not Found	Not Found	Medium	Not Found	Not Found	Not Found	Not Found	Not Found	Not Found	Not Found	Not Found	Not Found	Not Found	Not Found	Not Found	Not Found	Not Found	Not Found	Not Found	Not Found	Not Found	Not Found	Not Found	Not Found	Not Found	Not Found	Not Found	Not Found
	Checked	Confidence	Sequence	Modifications	Qvality PEP	Qvality q-value	# Protein Groups	# Proteins	# PSMs	Master Protein Accessions	# Missed Cleavages	Theo. MH+ [Da]	Found in Sample: [S1] F1: Sample	Found in Sample: [S2] F2: Sample	Found in Sample: [S3] F3: Sample	Found in Sample: [S4] F4: Sample	Found in Sample: [S5] F5: Sample	Found in Sample: [S6] F6: Sample	Found in Sample: [S7] F7: Sample	Found in Sample: [S8] F8: Sample	Found in Sample: [S9] F9: Sample	Found in Sample: [S10] F10: Sample	Found in Sample: [S11] F11: Sample	Found in Sample: [S12] F12: Sample	Found in Sample: [S13] F13: Sample	Found in Sample: [S14] F14: Sample	Found in Sample: [S15] F15: Sample	Found in Sample: [S16] F16: Sample	Found in Sample: [S17] F17: Sample	Found in Sample: [S18] F18: Sample	Found in Sample: [S19] F19: Sample	Found in Sample: [S20] F20: Sample	Found in Sample: [S21] F21: Sample	Found in Sample: [S22] F22: Sample	Found in Sample: [S23] F23: Sample	Found in Sample: [S24] F24: Sample	Found in Sample: [S25] F25: Sample	Found in Sample: [S26] F26: Sample	Found in Sample: [S27] F27: Sample	Found in Sample: [S28] F28: Sample	Found in Sample: [S29] F29: Sample	Found in Sample: [S30] F30: Sample	Found in Sample: [S31] F31: Sample	Found in Sample: [S32] F32: Sample	Found in Sample: [S33] F33: Sample	Found in Sample: [S34] F34: Sample	Found in Sample: [S35] F35: Sample	Confidence (by Search Engine): Sequest HT	Percolator q-Value (by Search Engine): Sequest HT
	FALSE	Low	FIGSGSGTDFTLTISSVQAEDLADYYCQQHYSYP	1xCarbamidomethyl [C27]	0.483757	0.11454	1	1	1	AABR03032751	0	3820.7	Not Found	Not Found	Not Found	Not Found	Not Found	Not Found	Not Found	Not Found	Medium	Not Found	Not Found	Not Found	Not Found	Not Found	Not Found	Not Found	Not Found	Not Found	Not Found	Not Found	Not Found	Not Found	Not Found	Not Found	Not Found	Not Found	Not Found	Not Found	Not Found	Not Found	Not Found	Not Found	Not Found	Not Found	Not Found	Medium	0.04951
	FALSE	Low	LLIYLASTR		1	0.869587	3	6	2	AABR03032751; F1M1Q7; A0A0G2JTG4	0	1049.64	Not Found	Not Found	Not Found	Not Found	Not Found	Not Found	Not Found	Not Found	Not Found	Not Found	Not Found	Not Found	Not Found	Not Found	Not Found	Not Found	Not Found	Not Found	Not Found	Not Found	Not Found	Not Found	Not Found	Low	Not Found	Not Found	Not Found	Not Found	Not Found	Not Found	Not Found	Not Found	Not Found	Not Found	Not Found	Low	0.8459
	FALSE	Low	NYLAWYQQKPGQSPK		0.925572	0.706509	6	10	1	AABR03032751; F1M1Q7; AABR03033825; F1M1R0; A0A0G2JTG4; A0A0G2K7P6	0	1807.91	Not Found	Not Found	Not Found	Not Found	Not Found	Not Found	Not Found	Not Found	Not Found	Not Found	Not Found	Not Found	Not Found	Low	Not Found	Not Found	Not Found	Not Found	Not Found	Not Found	Not Found	Not Found	Not Found	Not Found	Not Found	Not Found	Not Found	Not Found	Not Found	Not Found	Not Found	Not Found	Not Found	Not Found	Not Found	Low	0.5908
FALSE	Low	Master Protein	RatNor_1_chr6	IGHV2-53X01 Rattus norvegicus_BN; Sprague-Dawley|ORF|V-REGION|714791..715083|293 nt|1| | | |97 AA|97+0=97| |rev-compl|	0.543	0.465	24	2	6	2	97	10.9	8.63	0	2	Not Found	Low	Not Found	Not Found	Not Found	Low	Not Found	Low	Not Found	Not Found	Not Found	Not Found	Not Found	Not Found	Not Found	Not Found	Not Found	Not Found	Low	Not Found	Not Found	Low	Not Found	Not Found	Not Found	Not Found	Not Found	Not Found	Not Found	Not Found	Medium	Not Found	Not Found	Not Found
	Checked	Confidence	Sequence	Modifications	Qvality PEP	Qvality q-value	# Protein Groups	# Proteins	# PSMs	Master Protein Accessions	# Missed Cleavages	Theo. MH+ [Da]	Found in Sample: [S1] F1: Sample	Found in Sample: [S2] F2: Sample	Found in Sample: [S3] F3: Sample	Found in Sample: [S4] F4: Sample	Found in Sample: [S5] F5: Sample	Found in Sample: [S6] F6: Sample	Found in Sample: [S7] F7: Sample	Found in Sample: [S8] F8: Sample	Found in Sample: [S9] F9: Sample	Found in Sample: [S10] F10: Sample	Found in Sample: [S11] F11: Sample	Found in Sample: [S12] F12: Sample	Found in Sample: [S13] F13: Sample	Found in Sample: [S14] F14: Sample	Found in Sample: [S15] F15: Sample	Found in Sample: [S16] F16: Sample	Found in Sample: [S17] F17: Sample	Found in Sample: [S18] F18: Sample	Found in Sample: [S19] F19: Sample	Found in Sample: [S20] F20: Sample	Found in Sample: [S21] F21: Sample	Found in Sample: [S22] F22: Sample	Found in Sample: [S23] F23: Sample	Found in Sample: [S24] F24: Sample	Found in Sample: [S25] F25: Sample	Found in Sample: [S26] F26: Sample	Found in Sample: [S27] F27: Sample	Found in Sample: [S28] F28: Sample	Found in Sample: [S29] F29: Sample	Found in Sample: [S30] F30: Sample	Found in Sample: [S31] F31: Sample	Found in Sample: [S32] F32: Sample	Found in Sample: [S33] F33: Sample	Found in Sample: [S34] F34: Sample	Found in Sample: [S35] F35: Sample	Confidence (by Search Engine): Sequest HT	Percolator q-Value (by Search Engine): Sequest HT
	FALSE	Low	MNNLQTDDTGMYYCAR	1xCarbamidomethyl [C14]; 2xOxidation [M1; M11]	0.459382	0.101658	1	1	1	RatNor_1_chr6	0	1984.78	Not Found	Not Found	Not Found	Not Found	Not Found	Not Found	Not Found	Not Found	Not Found	Not Found	Not Found	Not Found	Not Found	Not Found	Not Found	Not Found	Not Found	Not Found	Not Found	Not Found	Not Found	Not Found	Not Found	Not Found	Not Found	Not Found	Not Found	Not Found	Not Found	Not Found	Medium	Not Found	Not Found	Not Found	Not Found	Medium	0.04199
	FALSE	Low	STLSISR		1	0.851325	1	2	5	RatNor_1_chr6	0	763.431	Not Found	Low	Not Found	Not Found	Not Found	Low	Not Found	Low	Not Found	Not Found	Not Found	Not Found	Not Found	Not Found	Not Found	Not Found	Not Found	Not Found	Low	Not Found	Not Found	Low	Not Found	Not Found	Not Found	Not Found	Not Found	Not Found	Not Found	Not Found	Not Found	Not Found	Not Found	Not Found	Not Found	Low	0.7877
FALSE	Low	Master Protein	RatNor_1_chr6	IGHV2-78X01 Rattus norvegicus_BN; Sprague-Dawley|ORF|V-REGION|1161421..1161713|293 nt|1| | | |97 AA|97+0=97| |rev-compl|	0.544	0.463	43	3	3	3	97	10.8	7.85	0	3	Not Found	Not Found	Not Found	Low	Not Found	Not Found	Not Found	Not Found	Not Found	Not Found	Not Found	Not Found	Not Found	Not Found	Not Found	Not Found	Not Found	Not Found	Low	Not Found	Not Found	Not Found	Not Found	Not Found	Not Found	Not Found	Not Found	Low	Not Found	Not Found	Not Found	Not Found	Not Found	Not Found
	Checked	Confidence	Sequence	Modifications	Qvality PEP	Qvality q-value	# Protein Groups	# Proteins	# PSMs	Master Protein Accessions	# Missed Cleavages	Theo. MH+ [Da]	Found in Sample: [S1] F1: Sample	Found in Sample: [S2] F2: Sample	Found in Sample: [S3] F3: Sample	Found in Sample: [S4] F4: Sample	Found in Sample: [S5] F5: Sample	Found in Sample: [S6] F6: Sample	Found in Sample: [S7] F7: Sample	Found in Sample: [S8] F8: Sample	Found in Sample: [S9] F9: Sample	Found in Sample: [S10] F10: Sample	Found in Sample: [S11] F11: Sample	Found in Sample: [S12] F12: Sample	Found in Sample: [S13] F13: Sample	Found in Sample: [S14] F14: Sample	Found in Sample: [S15] F15: Sample	Found in Sample: [S16] F16: Sample	Found in Sample: [S17] F17: Sample	Found in Sample: [S18] F18: Sample	Found in Sample: [S19] F19: Sample	Found in Sample: [S20] F20: Sample	Found in Sample: [S21] F21: Sample	Found in Sample: [S22] F22: Sample	Found in Sample: [S23] F23: Sample	Found in Sample: [S24] F24: Sample	Found in Sample: [S25] F25: Sample	Found in Sample: [S26] F26: Sample	Found in Sample: [S27] F27: Sample	Found in Sample: [S28] F28: Sample	Found in Sample: [S29] F29: Sample	Found in Sample: [S30] F30: Sample	Found in Sample: [S31] F31: Sample	Found in Sample: [S32] F32: Sample	Found in Sample: [S33] F33: Sample	Found in Sample: [S34] F34: Sample	Found in Sample: [S35] F35: Sample	Confidence (by Search Engine): Sequest HT	Percolator q-Value (by Search Engine): Sequest HT
	FALSE	Low	ETGPDLVQPTQTLSITCIVSR	1xCarbamidomethyl [C17]	0.746663	0.414622	1	1	1	RatNor_1_chr6	0	2315.19	Not Found	Not Found	Not Found	Low	Not Found	Not Found	Not Found	Not Found	Not Found	Not Found	Not Found	Not Found	Not Found	Not Found	Not Found	Not Found	Not Found	Not Found	Not Found	Not Found	Not Found	Not Found	Not Found	Not Found	Not Found	Not Found	Not Found	Not Found	Not Found	Not Found	Not Found	Not Found	Not Found	Not Found	Not Found	Low	0.2561
	FALSE	Low	MNSLQPDDTAMYFCDR	1xCarbamidomethyl [C14]	0.562207	0.181372	1	1	1	RatNor_1_chr6	0	1963.8	Not Found	Not Found	Not Found	Not Found	Not Found	Not Found	Not Found	Not Found	Not Found	Not Found	Not Found	Not Found	Not Found	Not Found	Not Found	Not Found	Not Found	Not Found	Not Found	Not Found	Not Found	Not Found	Not Found	Not Found	Not Found	Not Found	Not Found	Low	Not Found	Not Found	Not Found	Not Found	Not Found	Not Found	Not Found	Low	0.08316
	FALSE	Low	QVQLKETGPDLVQPTQTLSITCIVSR	1xAcetyl [N-Term]; 1xCarbamidomethyl [C22]	0.977167	0.784312	1	1	1	RatNor_1_chr6	1	2953.57	Not Found	Not Found	Not Found	Not Found	Not Found	Not Found	Not Found	Not Found	Not Found	Not Found	Not Found	Not Found	Not Found	Not Found	Not Found	Not Found	Not Found	Not Found	Low	Not Found	Not Found	Not Found	Not Found	Not Found	Not Found	Not Found	Not Found	Not Found	Not Found	Not Found	Not Found	Not Found	Not Found	Not Found	Not Found	Low	0.6965
FALSE	Low	Master Protein	RatNor_1_chr6	IGHV2-76X01 Rattus norvegicus_BN; Sprague-Dawley|P|V-REGION|1116037..1116327|291 nt|1| | | |97 AA|97+0=97| |rev-compl|	0.551	0.452	38	2	4	2	97	10.8	8.88	0	2	Not Found	Not Found	Not Found	Not Found	Not Found	Not Found	Not Found	Not Found	Not Found	Not Found	Not Found	Not Found	Not Found	Low	Not Found	Not Found	Not Found	Not Found	Not Found	Not Found	Low	Not Found	Low	Not Found	Not Found	Not Found	Not Found	Not Found	Not Found	Not Found	Not Found	Not Found	Low	Not Found
	Checked	Confidence	Sequence	Modifications	Qvality PEP	Qvality q-value	# Protein Groups	# Proteins	# PSMs	Master Protein Accessions	# Missed Cleavages	Theo. MH+ [Da]	Found in Sample: [S1] F1: Sample	Found in Sample: [S2] F2: Sample	Found in Sample: [S3] F3: Sample	Found in Sample: [S4] F4: Sample	Found in Sample: [S5] F5: Sample	Found in Sample: [S6] F6: Sample	Found in Sample: [S7] F7: Sample	Found in Sample: [S8] F8: Sample	Found in Sample: [S9] F9: Sample	Found in Sample: [S10] F10: Sample	Found in Sample: [S11] F11: Sample	Found in Sample: [S12] F12: Sample	Found in Sample: [S13] F13: Sample	Found in Sample: [S14] F14: Sample	Found in Sample: [S15] F15: Sample	Found in Sample: [S16] F16: Sample	Found in Sample: [S17] F17: Sample	Found in Sample: [S18] F18: Sample	Found in Sample: [S19] F19: Sample	Found in Sample: [S20] F20: Sample	Found in Sample: [S21] F21: Sample	Found in Sample: [S22] F22: Sample	Found in Sample: [S23] F23: Sample	Found in Sample: [S24] F24: Sample	Found in Sample: [S25] F25: Sample	Found in Sample: [S26] F26: Sample	Found in Sample: [S27] F27: Sample	Found in Sample: [S28] F28: Sample	Found in Sample: [S29] F29: Sample	Found in Sample: [S30] F30: Sample	Found in Sample: [S31] F31: Sample	Found in Sample: [S32] F32: Sample	Found in Sample: [S33] F33: Sample	Found in Sample: [S34] F34: Sample	Found in Sample: [S35] F35: Sample	Confidence (by Search Engine): Sequest HT	Percolator q-Value (by Search Engine): Sequest HT
	FALSE	Low	GLEWMPVIWGNGNTNYNSALK		0.560647	0.17999	1	1	1	RatNor_1_chr6	0	2364.14	Not Found	Not Found	Not Found	Not Found	Not Found	Not Found	Not Found	Not Found	Not Found	Not Found	Not Found	Not Found	Not Found	Not Found	Not Found	Not Found	Not Found	Not Found	Not Found	Not Found	Low	Not Found	Not Found	Not Found	Not Found	Not Found	Not Found	Not Found	Not Found	Not Found	Not Found	Not Found	Not Found	Not Found	Not Found	Low	0.08177
	FALSE	Low	GLEWMPVIWGNGNTNYNSALK	1xOxidation [M5]	0.802747	0.504722	1	1	2	RatNor_1_chr6	0	2380.14	Not Found	Not Found	Not Found	Not Found	Not Found	Not Found	Not Found	Not Found	Not Found	Not Found	Not Found	Not Found	Not Found	Low	Not Found	Not Found	Not Found	Not Found	Not Found	Not Found	Not Found	Not Found	Low	Not Found	Not Found	Not Found	Not Found	Not Found	Not Found	Not Found	Not Found	Not Found	Not Found	Not Found	Not Found	Low	0.3446
	FALSE	Low	INSLQTDYIAMYYCTS	1xCarbamidomethyl [C14]	0.933464	0.72	1	1	1	RatNor_1_chr6	0	1942.86	Not Found	Not Found	Not Found	Not Found	Not Found	Not Found	Not Found	Not Found	Not Found	Not Found	Not Found	Not Found	Not Found	Not Found	Not Found	Not Found	Not Found	Not Found	Not Found	Not Found	Not Found	Not Found	Not Found	Not Found	Not Found	Not Found	Not Found	Not Found	Not Found	Not Found	Not Found	Not Found	Low	Not Found	Not Found	Low	0.6069
FALSE	Low	Master Protein	RatNor_2_chr6	IGHV4-4X01 Rattus norvegicus_BN; Sprague-Dawley|P|V-REGION|172584..172879|296 nt|1| | | |98 AA|98+0=98| |rev-compl|	0.552	0.451	13	1	31	1	98	10.7	5.31	0	1	Not Found	Low	Low	Not Found	Low	Not Found	Low	Low	Low	Not Found	Not Found	Not Found	Low	Low	Not Found	Not Found	Not Found	Not Found	Low	Low	Low	Not Found	Low	Low	Low	Low	Low	Low	Not Found	Not Found	Low	Not Found	Medium	Low
	Checked	Confidence	Sequence	Modifications	Qvality PEP	Qvality q-value	# Protein Groups	# Proteins	# PSMs	Master Protein Accessions	# Missed Cleavages	Theo. MH+ [Da]	Found in Sample: [S1] F1: Sample	Found in Sample: [S2] F2: Sample	Found in Sample: [S3] F3: Sample	Found in Sample: [S4] F4: Sample	Found in Sample: [S5] F5: Sample	Found in Sample: [S6] F6: Sample	Found in Sample: [S7] F7: Sample	Found in Sample: [S8] F8: Sample	Found in Sample: [S9] F9: Sample	Found in Sample: [S10] F10: Sample	Found in Sample: [S11] F11: Sample	Found in Sample: [S12] F12: Sample	Found in Sample: [S13] F13: Sample	Found in Sample: [S14] F14: Sample	Found in Sample: [S15] F15: Sample	Found in Sample: [S16] F16: Sample	Found in Sample: [S17] F17: Sample	Found in Sample: [S18] F18: Sample	Found in Sample: [S19] F19: Sample	Found in Sample: [S20] F20: Sample	Found in Sample: [S21] F21: Sample	Found in Sample: [S22] F22: Sample	Found in Sample: [S23] F23: Sample	Found in Sample: [S24] F24: Sample	Found in Sample: [S25] F25: Sample	Found in Sample: [S26] F26: Sample	Found in Sample: [S27] F27: Sample	Found in Sample: [S28] F28: Sample	Found in Sample: [S29] F29: Sample	Found in Sample: [S30] F30: Sample	Found in Sample: [S31] F31: Sample	Found in Sample: [S32] F32: Sample	Found in Sample: [S33] F33: Sample	Found in Sample: [S34] F34: Sample	Found in Sample: [S35] F35: Sample	Confidence (by Search Engine): Sequest HT	Percolator q-Value (by Search Engine): Sequest HT
	FALSE	Low	DNTQNTLYLQMNK	1xOxidation [M11]	0.465877	0.105362	1	1	31	RatNor_2_chr6	0	1598.75	Not Found	Low	Low	Not Found	Low	Not Found	Low	Low	Low	Not Found	Not Found	Not Found	Low	Low	Not Found	Not Found	Not Found	Not Found	Low	Low	Low	Not Found	Low	Low	Low	Low	Low	Low	Not Found	Not Found	Low	Not Found	Medium	Low	Not Found	Medium	0.04407
FALSE	Low	Master Protein	RatNor_3_chr6	IGHV8-30X01 Rattus norvegicus_BN; Sprague-Dawley|ORF|V-REGION|1234224..1234518|295 nt|1| | | |98 AA|98+0=98| |rev-compl|	0.559	0.443	43	2	3	2	98	10.7	8.48	0	2	Not Found	Not Found	Not Found	Not Found	Not Found	Not Found	Not Found	Not Found	Not Found	Not Found	Not Found	Not Found	Not Found	Not Found	Not Found	Not Found	Not Found	Not Found	Not Found	Low	Not Found	Not Found	Low	Not Found	Not Found	Not Found	Not Found	Not Found	Not Found	Not Found	Not Found	Not Found	Not Found	Not Found
	Checked	Confidence	Sequence	Modifications	Qvality PEP	Qvality q-value	# Protein Groups	# Proteins	# PSMs	Master Protein Accessions	# Missed Cleavages	Theo. MH+ [Da]	Found in Sample: [S1] F1: Sample	Found in Sample: [S2] F2: Sample	Found in Sample: [S3] F3: Sample	Found in Sample: [S4] F4: Sample	Found in Sample: [S5] F5: Sample	Found in Sample: [S6] F6: Sample	Found in Sample: [S7] F7: Sample	Found in Sample: [S8] F8: Sample	Found in Sample: [S9] F9: Sample	Found in Sample: [S10] F10: Sample	Found in Sample: [S11] F11: Sample	Found in Sample: [S12] F12: Sample	Found in Sample: [S13] F13: Sample	Found in Sample: [S14] F14: Sample	Found in Sample: [S15] F15: Sample	Found in Sample: [S16] F16: Sample	Found in Sample: [S17] F17: Sample	Found in Sample: [S18] F18: Sample	Found in Sample: [S19] F19: Sample	Found in Sample: [S20] F20: Sample	Found in Sample: [S21] F21: Sample	Found in Sample: [S22] F22: Sample	Found in Sample: [S23] F23: Sample	Found in Sample: [S24] F24: Sample	Found in Sample: [S25] F25: Sample	Found in Sample: [S26] F26: Sample	Found in Sample: [S27] F27: Sample	Found in Sample: [S28] F28: Sample	Found in Sample: [S29] F29: Sample	Found in Sample: [S30] F30: Sample	Found in Sample: [S31] F31: Sample	Found in Sample: [S32] F32: Sample	Found in Sample: [S33] F33: Sample	Found in Sample: [S34] F34: Sample	Found in Sample: [S35] F35: Sample	Confidence (by Search Engine): Sequest HT	Percolator q-Value (by Search Engine): Sequest HT
	FALSE	Low	QVTLKESGPGMLQPSK	1xOxidation [M11]	0.94559	0.736286	1	3	1	RatNor_3_chr6	1	1715.9	Not Found	Not Found	Not Found	Not Found	Not Found	Not Found	Not Found	Not Found	Not Found	Not Found	Not Found	Not Found	Not Found	Not Found	Not Found	Not Found	Not Found	Not Found	Not Found	Not Found	Not Found	Not Found	Low	Not Found	Not Found	Not Found	Not Found	Not Found	Not Found	Not Found	Not Found	Not Found	Not Found	Not Found	Not Found	Low	0.6303
	FALSE	Low	QVTLKESGPGMLQPSK	1xAcetyl [N-Term]	0.994791	0.818239	1	3	1	RatNor_3_chr6	1	1741.92	Not Found	Not Found	Not Found	Not Found	Not Found	Not Found	Not Found	Not Found	Not Found	Not Found	Not Found	Not Found	Not Found	Not Found	Not Found	Not Found	Not Found	Not Found	Not Found	Not Found	Not Found	Not Found	Low	Not Found	Not Found	Not Found	Not Found	Not Found	Not Found	Not Found	Not Found	Not Found	Not Found	Not Found	Not Found	Low	0.7441
	FALSE	Low	TLSLTCSFSGFSLTIHGTHGAPMPIR	1xCarbamidomethyl [C6]	0.49999	0.127054	1	1	1	RatNor_3_chr6	0	2788.39	Not Found	Not Found	Not Found	Not Found	Not Found	Not Found	Not Found	Not Found	Not Found	Not Found	Not Found	Not Found	Not Found	Not Found	Not Found	Not Found	Not Found	Not Found	Not Found	Low	Not Found	Not Found	Not Found	Not Found	Not Found	Not Found	Not Found	Not Found	Not Found	Not Found	Not Found	Not Found	Not Found	Not Found	Not Found	Low	0.05539
FALSE	Low	Master Protein	AABR03050377	IGHV2S75X01 Rattus norvegicus_BN/SsNHsdMCW|F|V-REGION|19256..19548|293 nt|1| | ||97 AA|97+0=97| |rev-compl|	0.567	0.431	45	3	5	3	97	10.8	7.96	0	3	Not Found	Not Found	Not Found	Not Found	Not Found	Low	Not Found	Not Found	Not Found	Not Found	Medium	Low	Low	Not Found	Not Found	Not Found	Not Found	Not Found	Not Found	Not Found	Not Found	Not Found	Not Found	Not Found	Not Found	Not Found	Not Found	Not Found	Not Found	Not Found	Not Found	Not Found	Not Found	Low
	Checked	Confidence	Sequence	Modifications	Qvality PEP	Qvality q-value	# Protein Groups	# Proteins	# PSMs	Master Protein Accessions	# Missed Cleavages	Theo. MH+ [Da]	Found in Sample: [S1] F1: Sample	Found in Sample: [S2] F2: Sample	Found in Sample: [S3] F3: Sample	Found in Sample: [S4] F4: Sample	Found in Sample: [S5] F5: Sample	Found in Sample: [S6] F6: Sample	Found in Sample: [S7] F7: Sample	Found in Sample: [S8] F8: Sample	Found in Sample: [S9] F9: Sample	Found in Sample: [S10] F10: Sample	Found in Sample: [S11] F11: Sample	Found in Sample: [S12] F12: Sample	Found in Sample: [S13] F13: Sample	Found in Sample: [S14] F14: Sample	Found in Sample: [S15] F15: Sample	Found in Sample: [S16] F16: Sample	Found in Sample: [S17] F17: Sample	Found in Sample: [S18] F18: Sample	Found in Sample: [S19] F19: Sample	Found in Sample: [S20] F20: Sample	Found in Sample: [S21] F21: Sample	Found in Sample: [S22] F22: Sample	Found in Sample: [S23] F23: Sample	Found in Sample: [S24] F24: Sample	Found in Sample: [S25] F25: Sample	Found in Sample: [S26] F26: Sample	Found in Sample: [S27] F27: Sample	Found in Sample: [S28] F28: Sample	Found in Sample: [S29] F29: Sample	Found in Sample: [S30] F30: Sample	Found in Sample: [S31] F31: Sample	Found in Sample: [S32] F32: Sample	Found in Sample: [S33] F33: Sample	Found in Sample: [S34] F34: Sample	Found in Sample: [S35] F35: Sample	Confidence (by Search Engine): Sequest HT	Percolator q-Value (by Search Engine): Sequest HT
	FALSE	Low	MNSLQTDDTAIYYCTR	1xCarbamidomethyl [C14]	0.485382	0.114984	1	2	1	AABR03050377	0	1951.85	Not Found	Not Found	Not Found	Not Found	Not Found	Not Found	Not Found	Not Found	Not Found	Not Found	Medium	Not Found	Not Found	Not Found	Not Found	Not Found	Not Found	Not Found	Not Found	Not Found	Not Found	Not Found	Not Found	Not Found	Not Found	Not Found	Not Found	Not Found	Not Found	Not Found	Not Found	Not Found	Not Found	Not Found	Not Found	Medium	0.04966
	FALSE	Low	QSPGKGLEWMGIIWGDGNTDYNSALK	1xOxidation [M10]	0.994791	0.818239	1	1	2	AABR03050377	1	2853.35	Not Found	Not Found	Not Found	Not Found	Not Found	Not Found	Not Found	Not Found	Not Found	Not Found	Not Found	Not Found	Low	Not Found	Not Found	Not Found	Not Found	Not Found	Not Found	Not Found	Not Found	Not Found	Not Found	Not Found	Not Found	Not Found	Not Found	Not Found	Not Found	Not Found	Not Found	Not Found	Not Found	Low	Not Found	Low	0.744
	FALSE	Low	QSPGKGLEWMGIIWGDGNTDYNSALKSR		1	0.901983	1	1	1	AABR03050377	2	3080.49	Not Found	Not Found	Not Found	Not Found	Not Found	Not Found	Not Found	Not Found	Not Found	Not Found	Not Found	Low	Not Found	Not Found	Not Found	Not Found	Not Found	Not Found	Not Found	Not Found	Not Found	Not Found	Not Found	Not Found	Not Found	Not Found	Not Found	Not Found	Not Found	Not Found	Not Found	Not Found	Not Found	Not Found	Not Found	Low	0.8799
	FALSE	Low	QSPGKGLEWMGIIWGDGNTDYNSALKSR	1xOxidation [M10]	1	0.875676	1	1	1	AABR03050377	2	3096.48	Not Found	Not Found	Not Found	Not Found	Not Found	Low	Not Found	Not Found	Not Found	Not Found	Not Found	Not Found	Not Found	Not Found	Not Found	Not Found	Not Found	Not Found	Not Found	Not Found	Not Found	Not Found	Not Found	Not Found	Not Found	Not Found	Not Found	Not Found	Not Found	Not Found	Not Found	Not Found	Not Found	Not Found	Not Found	Low	0.827
[truncated: 2 more columns]

## Sheet: Ig Astro High-Medium
													DITNC1											CTX												RateLPS
													20	100	65	60	50	45	35-40	35	27	17	10	60	50	140	100	70	45	35-40	35	27	20	17
													1	2	3	4	5	6	7	8	9	10	11	17	18	19	20	21	22	23	24	25	26	27	28	29	30	31	32	33	34	35
Checked	Protein FDR Confidence: Combined	Master	Accession	Description	Exp. q-value: Combined	Sum PEP Score	Coverage [%]	# Peptides	# PSMs	# Unique Peptides	# AAs	MW [kDa]	calc. pI	Score Sequest HT: Sequest HT	# Peptides (by Search Engine): Sequest HT	Found in Sample: [S1] F1: Sample	Found in Sample: [S2] F2: Sample	Found in Sample: [S3] F3: Sample	Found in Sample: [S4] F4: Sample	Found in Sample: [S5] F5: Sample	Found in Sample: [S6] F6: Sample	Found in Sample: [S7] F7: Sample	Found in Sample: [S8] F8: Sample	Found in Sample: [S14] F14: Sample	Found in Sample: [S15] F15: Sample	Found in Sample: [S16] F16: Sample	Found in Sample: [S17] F17: Sample	Found in Sample: [S18] F18: Sample	Found in Sample: [S19] F19: Sample	Found in Sample: [S20] F20: Sample	Found in Sample: [S21] F21: Sample	Found in Sample: [S22] F22: Sample	Found in Sample: [S23] F23: Sample	Found in Sample: [S24] F24: Sample	Found in Sample: [S25] F25: Sample	Found in Sample: [S26] F26: Sample	Found in Sample: [S27] F27: Sample	Found in Sample: [S28] F28: Sample	Found in Sample: [S29] F29: Sample	Found in Sample: [S30] F30: Sample	Found in Sample: [S31] F31: Sample	Found in Sample: [S32] F32: Sample	Found in Sample: [S33] F33: Sample	Found in Sample: [S34] F34: Sample	Found in Sample: [S35] F35: Sample	# Protein Groups
FALSE	High	Master Protein	D3ZKI0	Ig-like domain-containing protein (Fragment) OS=Rattus norvegicus OX=10116 PE=1 SV=3	0	16.868	49	9	35	1	265	30.5	6.71	2.64	9	Not Found	Not Found	Not Found	Not Found	Not Found	Low	Low	Not Found	Not Found	Low	Not Found	Not Found	Not Found	Not Found	Not Found	Not Found	Not Found	Low	Low	Not Found	Not Found	Not Found	Not Found	Not Found	Not Found	Low	Not Found	Not Found	Not Found	Not Found	1
	Checked	Confidence	Sequence	Modifications	Qvality PEP	Qvality q-value	# Protein Groups	# Proteins	# PSMs	Master Protein Accessions	# Missed Cleavages	Theo. MH+ [Da]	Found in Sample: [S1] F1: Sample	Found in Sample: [S2] F2: Sample	Found in Sample: [S3] F3: Sample	Found in Sample: [S4] F4: Sample	Found in Sample: [S5] F5: Sample	Found in Sample: [S6] F6: Sample	Found in Sample: [S7] F7: Sample	Found in Sample: [S8] F8: Sample	Found in Sample: [S9] F9: Sample	Found in Sample: [S10] F10: Sample	Found in Sample: [S11] F11: Sample	Found in Sample: [S17] F17: Sample	Found in Sample: [S18] F18: Sample	Found in Sample: [S19] F19: Sample	Found in Sample: [S20] F20: Sample	Found in Sample: [S21] F21: Sample	Found in Sample: [S22] F22: Sample	Found in Sample: [S23] F23: Sample	Found in Sample: [S24] F24: Sample	Found in Sample: [S25] F25: Sample	Found in Sample: [S26] F26: Sample	Found in Sample: [S27] F27: Sample	Found in Sample: [S28] F28: Sample	Found in Sample: [S29] F29: Sample	Found in Sample: [S30] F30: Sample	Found in Sample: [S31] F31: Sample	Found in Sample: [S32] F32: Sample	Found in Sample: [S33] F33: Sample	Found in Sample: [S34] F34: Sample	Found in Sample: [S35] F35: Sample	Confidence (by Search Engine): Sequest HT	Percolator q-Value (by Search Engine): Sequest HT	Percolator PEP (by Search Engine): Sequest HT	XCorr (by Search Engine): Sequest HT
	FALSE	High	AHVTLHPRPEGDVTLR		0.00453785	0.000218018	48	101	12	Q31274; Q9JHM2; A0A5B8HT80; Q861Q2; A0A2P1NRV5; P79589; Q861I6; Q31258; Q6MG30; A0A2P1NRX8; Q861Q3; D3ZLE6; Q9QYQ1; Q9R0V0; O02938; Q861J0; A0A2P1NRY9; Q6MFW8; O77951; D3ZKI0; Q6MG33; O78088; O62934; Q95565; F1MAQ9; Q861I5; Q05081; A0A2P1NRX6; O62933; P70527; A0A2P1NRY8; Q9QYP8; Q08680; P79599; A0A0G2K2E1; V9GZT6; D3ZKH0; Q9QYQ3; Q95II0; A0A0G2K8R6; A0A0G2K8G8; Q31266; O19446; Q31257; O46875; Q6M…	0	1797.97	Not Found	Not Found	Not Found	Not Found	Not Found	High	Not Found	Not Found	Not Found	Not Found	Not Found	Not Found	High	Not Found	Not Found	Not Found	High	High	Not Found	Not Found	Not Found	Not Found	Not Found	Not Found	Not Found	High	High	High	Not Found	Not Found	High	5.589e-05	0.0003445	2.2
	FALSE	Low	CWALGFYPAGISLTWQLNGEDLTQDMELVETRPAGDGTFQKW	1xCarbamidomethyl [C1]	0.993714	0.815238	1	2	1	D3ZKI0	1	4801.27	Not Found	Not Found	Not Found	Not Found	Not Found	Not Found	Not Found	Not Found	Not Found	Not Found	Not Found	Not Found	Not Found	Not Found	Not Found	Not Found	Not Found	Not Found	Not Found	Not Found	Not Found	Not Found	Not Found	Not Found	Not Found	Low	Not Found	Not Found	Not Found	Not Found	Low	0.7402	0.9785	0.81
	FALSE	Low	CWALGFYPAGISLTWQLNGEDLTQDMELVETRPAGDGTFQKW	1xCarbamidomethyl [C1]; 1xOxidation [M26]	0.890277	0.653312	1	2	5	D3ZKI0	1	4817.27	Not Found	Not Found	Not Found	Not Found	Not Found	Low	Low	Not Found	Not Found	Not Found	Not Found	Not Found	Not Found	Not Found	Not Found	Not Found	Not Found	Low	Low	Not Found	Not Found	Not Found	Not Found	Not Found	Not Found	Not Found	Not Found	Not Found	Not Found	Not Found	Low	0.5194	0.8802	0.25
	FALSE	High	DYIALNEDLK		0.0371961	0.00100294	53	90	14	Q31274; Q9JHM2; A0A5B8HT80; O62937; Q6SY93; A0A2P1NRV5; Q861I6; Q95577; Q31258; A0A2P1NRX4; B2RZB1; Q9QYP7; P16391; Q95568; Q861Q1; Q6MG30; B2RYE7; Q861Q3; D3ZLE6; Q9QYQ1; O02938; Q31267; Q6TH80; D3ZKI0; D3ZNA5; O02949; Q6MG33; Q9QYQ0; O62934; Q95565; F1MAQ9; Q6MG34; O02953; A0A2P1NRX6; O62933; Q31265; Q860Y5; Q9QYP9; P70527; Q9QYP8; Q08680; P79599; Q31271; A0A0G2K2E1; Q9QYQ3; A0A0G2K8R6; A0A0G2K…	0	1193.6	Not Found	Not Found	Not Found	Not Found	Not Found	High	Not Found	Not Found	Not Found	Not Found	Not Found	Not Found	High	Not Found	Not Found	Not Found	High	Not Found	Not Found	Not Found	Not Found	Not Found	Not Found	Not Found	Not Found	Low	Not Found	Low	Not Found	Not Found	High	0.0002365	0.007212	0.82
	FALSE	High	EGPEYWER		0.0955786	0.00362898	24	42	2	Q9JHM2; Q6SY93; Q861I6; Q95577; A0A2P1NRX4; Q95568; Q861Q1; Q9QYQ1; A0A2P1NRY3; A0A2P1NRY9; Q31267; Q6MG31; D3ZKI0; Q9QYQ0; Q95565; Q6MG34; Q31265; Q08680; P79599; V9GZT6; Q8SNJ3; A0A0G2K8G8; Q9TP50; A0A2P1NRZ0	0	1065.46	Not Found	Not Found	Not Found	Not Found	Not Found	Medium	Not Found	Not Found	Not Found	Not Found	Not Found	Not Found	High	Not Found	Not Found	Not Found	Not Found	Not Found	Not Found	Not Found	Not Found	Not Found	Not Found	Not Found	Not Found	Not Found	Not Found	Not Found	Not Found	Not Found	High	0.001024	0.02928	1.58
	FALSE	Low	LSGCDVGSDGSLLR	1xCarbamidomethyl [C4]	0.71968	0.378212	2	3	1	Q9JHM2; D3ZKI0	0	1435.68	Not Found	Not Found	Not Found	Not Found	Not Found	Not Found	Not Found	Not Found	Not Found	Low	Not Found	Not Found	Not Found	Not Found	Not Found	Not Found	Not Found	Not Found	Not Found	Not Found	Not Found	Not Found	Not Found	Not Found	Not Found	Not Found	Not Found	Not Found	Not Found	Not Found	Low	0.222	0.7062	0.05
[truncated: 66 more rows]
