# Supplementary material for: Heimdall, an alternative protein issued from a ncRNA related to kappa light chain variable region of immunoglobulins from astrocytes: a new player in neural proteome
Source: Cell Death Dis. 2023 Aug 16;14(8):526. doi: 10.1038/s41419-023-06037-y (PMC10432539; doi:10.1038/s41419-023-06037-y)
Supplement: Supplementary file 9 — Data S4 [file 41419_2023_6037_MOESM9_ESM.xlsx]

## Sheet: Total
Total Proteins
Protein IDs	Majority protein IDs	Protein names	Gene names
Q66HD3	Q66HD3	Nuclear autoantigenic sperm protein	Nasp
F1M7P4;P21807	F1M7P4;P21807	Peripherin	Prph
P0C5H9	P0C5H9	Mesencephalic astrocyte-derived neurotrophic factor	Manf
G3V763;Q9JI03	G3V763;Q9JI03	Collagen alpha-1(V) chain	Col5a1
D3ZFY8;A0A0G2JU07;Q7M767;Q66H93;F1M227	D3ZFY8;A0A0G2JU07;Q7M767	Ubiquitin-conjugating enzyme E2 variant 2	LOC100912618;Ube2v2
P02466;A0A0G2K5E8;F1LS40;A0A0G2KAN1	P02466;A0A0G2K5E8;F1LS40;A0A0G2KAN1	Collagen alpha-2(I) chain	Col1a2
P02454;CON__Q862S4	P02454	Collagen alpha-1(I) chain	Col1a1
A0A0G2K3Z9;Q63716	A0A0G2K3Z9;Q63716	Peroxiredoxin-1	Prdx1
D4A3K5	D4A3K5	Histone H1.1	Hist1h1a
G3V824	G3V824		Igf2r
G3V8G5;Q62638	G3V8G5;Q62638	Golgi apparatus protein 1	Glg1
Q6P0K8;A0A0G2JT93;Q9WU82	Q6P0K8	Junction plakoglobin	Jup
A0A140TAA4;Q9QZA2	A0A140TAA4;Q9QZA2	Programmed cell death 6-interacting protein	Pdcd6ip
D3ZTT7	D3ZTT7		Sun2
F1LRI5	F1LRI5		Gcn1l1
A0A0G2K4T7;Q5U2Y1-2;Q5U2Y1;A0A1B0GWN0	A0A0G2K4T7;Q5U2Y1-2;Q5U2Y1	General transcription factor II-I	Gtf2i
M0RBX6;D3ZK97;D3ZJ08;Q6LED0;P84245;A0A0G2K0N8;A0A0G2K9I5;A0A0G2K5X7	M0RBX6;D3ZK97;D3ZJ08;Q6LED0;P84245;A0A0G2K0N8;A0A0G2K9I5	Histone H3;Histone H3.1;Histone H3.3	Hist1h3e;H3f3c;Hist2h3c2;H3f3b
O35244	O35244	Peroxiredoxin-6	Prdx6
Q66HC5	Q66HC5	Nuclear pore complex protein Nup93	Nup93
P50503	P50503	Hsc70-interacting protein	St13
P07632	P07632	Superoxide dismutase [Cu-Zn]	Sod1
P52555	P52555	Endoplasmic reticulum resident protein 29	Erp29
P54001	P54001	Prolyl 4-hydroxylase subunit alpha-1	P4ha1
O88767;Q5BKC3	O88767;Q5BKC3	Protein deglycase DJ-1	Park7
P04797;M0R590;D3ZGY4;M0R660;E9PTV9;E9PTN6;A0A0G2K8S2;F1LU03;F1LUV3;D3ZQT0;D3ZEN2;F1LUI2;F1M2N4;D3ZME3;F1M4G6;D3ZWV2;Q498M9;A0A0G2JYY8	P04797;M0R590;D3ZGY4;M0R660;E9PTV9	Glyceraldehyde-3-phosphate dehydrogenase	Gapdh;LOC685186;Gapdh-ps2;RGD1565368;RGD1562758
Q5PPK6;Q9QZ86	Q5PPK6;Q9QZ86	Nucleolar protein 58	Nop58
Q8CGU6;B3DM90	Q8CGU6;B3DM90	Nicastrin	Ncstn
G3V8V1;P23785;F1LMP7	G3V8V1;P23785;F1LMP7	Granulins;Acrogranin;Granulin-1;Granulin-2;Granulin-3;Granulin-4;Granulin-5;Granulin-6;Granulin-7	Grn
A0A0G2JSH9;P35704	A0A0G2JSH9;P35704	Peroxiredoxin-2	Prdx2
G3V8D5;P85971	G3V8D5;P85971	6-phosphogluconolactonase	Pgls
P11980-2;A0A0G2JVG3;P11980;M0RD14;A0A0H2UI07;P12928-2;P12928	P11980-2;A0A0G2JVG3;P11980;M0RD14	Pyruvate kinase PKM;Pyruvate kinase	Pkm
D4ABT8	D4ABT8		Hnrnpul2
A1A5S1	A1A5S1	Pre-mRNA-processing factor 6	Prpf6
P05065;Q6AY07	P05065;Q6AY07	Fructose-bisphosphate aldolase A;Fructose-bisphosphate aldolase	Aldoa;Aldoart2
D3ZPP2;Q66HA6	D3ZPP2;Q66HA6	ADP-ribosylation factor-like protein 8B	Arl8a;Arl8b
P00507	P00507	Aspartate aminotransferase, mitochondrial	Got2
D3ZZ19;A0A0G2JZA7	D3ZZ19;A0A0G2JZA7		Tmem2
P14668;Q66HH8	P14668;Q66HH8	Annexin A5;Annexin	Anxa5
A0A0H2UHT5;F1LNI5	A0A0H2UHT5;F1LNI5	Protein phosphatase 1G	Ppm1g
P69897;P69897-2	P69897;P69897-2	Tubulin beta-5 chain	Tubb5
Q5M7V8	Q5M7V8	Thyroid hormone receptor-associated protein 3	Thrap3
G3V8C3;P31000;Q6P725;P48675;G3V8Q2;G3V7S2;F1LRZ7;P23565;P19527;P12839;P16884	G3V8C3;P31000	Vimentin	Vim
Q7TPJ6;P83871	Q7TPJ6;P83871	PHD finger-like domain-containing protein 5A	Phf5a
Q68G41;P23965;A0A0G2K2R2	Q68G41;P23965;A0A0G2K2R2	Enoyl-CoA delta isomerase 1, mitochondrial	Eci1
Q9EST6;F1LP34	Q9EST6;F1LP34	Acidic leucine-rich nuclear phosphoprotein 32 family member B	Anp32b
Q62733	Q62733	Lamina-associated polypeptide 2, isoform beta	Tmpo
A0A0G2K8H0;Q5M9G3	A0A0G2K8H0;Q5M9G3	Caprin-1	Caprin1
G3V6T7;P38659	G3V6T7;P38659	Protein disulfide-isomerase A4	Pdia4
D4A4T0	D4A4T0		Stub1
P11030;Q6TXF3	P11030;Q6TXF3	Acyl-CoA-binding protein;Triakontatetraneuropeptide;Octadecaneuropeptide	Dbi
A0A0G2JSU3;D3ZC07;Q63945-2;Q63945;A0A0G2K5L9	A0A0G2JSU3;D3ZC07;Q63945-2;Q63945;A0A0G2K5L9	Protein SET	Pkn3;Set
P18163	P18163	Long-chain-fatty-acid--CoA ligase 1	Acsl1
P60711;A0A0G2K3K2;D3ZRN3	P60711;A0A0G2K3K2	Actin, cytoplasmic 1;Actin, cytoplasmic 1, N-terminally processed	Actb
G3V913;P42930	G3V913;P42930	Heat shock protein beta-1	Hspb1
Q6PDU1	Q6PDU1	Serine/arginine-rich splicing factor 2	Srsf2
D4A9L2	D4A9L2		Srsf1
F1LNF1;A7VJC2-4;A7VJC2;F1LM82;A7VJC2-3;A7VJC2-2	F1LNF1;A7VJC2-4;A7VJC2;F1LM82;A7VJC2-3;A7VJC2-2	Heterogeneous nuclear ribonucleoproteins A2/B1	Hnrnpa2b1
Q4V886	Q4V886	RNA polymerase II-associated factor 1 homolog	Paf1
A0A0H2UHK5;A0A0G2JYN3;A0A0G2JUW8;P97629	A0A0H2UHK5;A0A0G2JYN3;A0A0G2JUW8;P97629	Leucyl-cystinyl aminopeptidase	Lnpep
M0R961;A0A0G2K2B3;Q99PF5	M0R961;A0A0G2K2B3;Q99PF5	Far upstream element-binding protein 2	Khsrp
Q6MG61	Q6MG61	Chloride intracellular channel protein 1	Clic1
B4F795	B4F795	Choline transporter-like protein 2	Slc44a2
P04636	P04636	Malate dehydrogenase, mitochondrial	Mdh2
G3V7K3;A0A0G2K9I6;P13635	G3V7K3;A0A0G2K9I6;P13635	Ceruloplasmin	Cp
Q9JLZ1-2;Q9JLZ1;A0A0G2K5P8	Q9JLZ1-2;Q9JLZ1;A0A0G2K5P8	Glutaredoxin-3	Glrx3
B2RYP6	B2RYP6		Luc7l2
Q5XIW9;A0A0G2JXA8;Q9Z2S9-3;Q9Z2S9-2;Q9Z2S9	Q5XIW9;A0A0G2JXA8;Q9Z2S9-3;Q9Z2S9-2;Q9Z2S9	Flotillin-2	Flot2
A0A0G2K013;A0A0G2K5U9;Q9QXQ0	A0A0G2K013;A0A0G2K5U9;Q9QXQ0	Alpha-actinin-4	Actn4
D3ZUP5	D3ZUP5		Brk1
D3ZF39;B5DEH4	D3ZF39;B5DEH4		Uap1;Uap1l1
A0A0H2UHV4;M0R7Z0;B2GUV7	A0A0H2UHV4;M0R7Z0;B2GUV7	Eukaryotic translation initiation factor 5B	Eif5b
Q00238	Q00238	Intercellular adhesion molecule 1	Icam1
P61023	P61023	Calcineurin B homologous protein 1	Chp1
Q07936;Q07936-2	Q07936;Q07936-2	Annexin A2	Anxa2
Q9Z1P2;Q6GMN8;Q6T487;D3ZCV0;Q8R4I6	Q9Z1P2;Q6GMN8;Q6T487	Alpha-actinin-1	Actn1
P07150	P07150	Annexin A1	Anxa1
P11884;F1LN88	P11884;F1LN88	Aldehyde dehydrogenase, mitochondrial	Aldh2
M0RAD5	M0RAD5	ATP-dependent Clp protease proteolytic subunit	Clpp
F1LY19;A0A0U1RS25	F1LY19;A0A0U1RS25		Upf1
Q7TQN4;F1M5R1	Q7TQN4		Rela
G3V9G4;A0A0G2K5E7;G3V888;P16638-2;P16638	G3V9G4;A0A0G2K5E7;G3V888;P16638-2;P16638	ATP-citrate synthase	Acly
Q4QQT3	Q4QQT3	CUGBP Elav-like family member 1	Celf1
D3ZV82;M0R672;F1LW83;M0RDF8	D3ZV82;M0R672;F1LW83;M0RDF8		LOC685067;LOC498435;Mpa2l
Q6P9X2;P42667	Q6P9X2;P42667	Signal peptidase complex catalytic subunit SEC11;Signal peptidase complex catalytic subunit SEC11A	Sec11a
P54319	P54319	Phospholipase A-2-activating protein	Plaa
Q5U2U4	Q5U2U4		Scamp2
P29266	P29266	3-hydroxyisobutyrate dehydrogenase, mitochondrial	Hibadh
D3Z941	D3Z941		Mars
Q68FS2	Q68FS2	COP9 signalosome complex subunit 4	Cops4
G3V8A5	G3V8A5		Vps35
B5DEF3;O88496;A0A0G2K0A3;Q497C4	B5DEF3;O88496	Vitamin K-dependent gamma-carboxylase	Ggcx
D3ZKB6;A0A096MJY8;Q5XI22;F1LS48;A0A0G2JUB4	D3ZKB6;A0A096MJY8;Q5XI22;F1LS48;A0A0G2JUB4	Acetyl-CoA acetyltransferase, cytosolic	RGD1562948;Acat2
P05942	P05942	Protein S100-A4	S100a4
Q9JKB7;Q9WTT6	Q9JKB7;Q9WTT6	Guanine deaminase	Gda
Q5XIC6	Q5XIC6		Psmd12
A0A0G2KAB8;A0A0G2K8Q7;Q6MG66	A0A0G2KAB8;A0A0G2K8Q7;Q6MG66		Lsm2
P18420	P18420	Proteasome subunit alpha type-1	Psma1
P21272-3;P21272-2;P21272	P21272-3;P21272-2;P21272	CCAAT/enhancer-binding protein beta	Cebpb
F1LM47	F1LM47	Succinyl-CoA ligase subunit beta	Sucla2
Q5M843	Q5M843	2-oxoglutarate and iron-dependent oxygenase domain-containing protein 3	Ogfod3
O88656	O88656	Actin-related protein 2/3 complex subunit 1B	Arpc1b
M0RD20;Q64537;A0A0G2K6H7	M0RD20;Q64537	Calpain small subunit 1	Capns1
A0A140TAF7;G3V9D0	A0A140TAF7;G3V9D0	Protein O-glucosyltransferase 1	Poglut1
B2GUZ5	B2GUZ5	F-actin-capping protein subunit alpha-1	Capza1
A0A0G2K261;A0A0G2K150;D4A8P9	A0A0G2K261;A0A0G2K150
A0A0G2JXD0;P17077;F1M7A9;A0A0G2JX41	A0A0G2JXD0;P17077;F1M7A9;A0A0G2JX41	60S ribosomal protein L9	Rpl9;RGD1561928
P56571	P56571	ES1 protein homolog, mitochondrial
P13599	P13599	IgG receptor FcRn large subunit p51	Fcgrt
Q5M7U6	Q5M7U6	Actin-related protein 2	Actr2
P45479	P45479	Palmitoyl-protein thioesterase 1	Ppt1
B2RZB7	B2RZB7		Snrpd1
M0R907	M0R907		Snrpd3
P04906;D4A8S2;A0A0G2K4Q5	P04906	Glutathione S-transferase P	Gstp1
P17220	P17220	Proteasome subunit alpha type-2	Psma2
D4A1R8	D4A1R8		Cpne1
F1LQJ7	F1LQJ7		Pck2
P35351	P35351	Type-2 angiotensin II receptor	Agtr2
Q4V8C0;O89044	Q4V8C0;O89044	DNA primase large subunit	Prim2
Q5RJN0	Q5RJN0		Ndufs7
D3ZJ32	D3ZJ32		Esyt2
A0A0G2JWH3	A0A0G2JWH3
A0A0H2UHX2;P60531	A0A0H2UHX2;P60531	Testis-specific serine kinase substrate	Tsks
D3ZF13	D3ZF13	Acyl carrier protein	LOC683884
M0R402	M0R402		Tmx3
Q8CFN2;A0A0G2JSM8;Q8CFN2-2	Q8CFN2;A0A0G2JSM8;Q8CFN2-2	Cell division control protein 42 homolog	Cdc42
A0A0G2KAN7;P13264-2;A0A0G2K1T0;P13264	A0A0G2KAN7;P13264-2;A0A0G2K1T0;P13264	Glutaminase kidney isoform, mitochondrial;Glutaminase kidney isoform 68 kDa chain;Glutaminase kidney isoform 65 kDa chain	Gls
P40112;D3Z8J0	P40112	Proteasome subunit beta type-3	Psmb3
Q5XI86	Q5XI86		Ptrh2
B5DEP7;A0A0G2K3V8	B5DEP7;A0A0G2K3V8		LOC100911683
D4A4W6	D4A4W6		Slirp
Q5U2Z4	Q5U2Z4		Nfkb2
G3V8Q1;A0A0U1RRT4	G3V8Q1		Cope
Q498E0	Q498E0	Thioredoxin domain-containing protein 12	Txndc12
P63095;M0R9J4;P63095-2;Q63803	P63095;M0R9J4;P63095-2;Q63803	Guanine nucleotide-binding protein G(s) subunit alpha isoforms short;Guanine nucleotide-binding protein G(s) subunit alpha isoforms XLas	Gnas
A0A0H2UHH9;D4ACJ1;P62850-2;P62850-3;P62850;D3ZFZ8	A0A0H2UHH9;D4ACJ1;P62850-2;P62850-3;P62850	40S ribosomal protein S24	LOC100363469;Rps24
P61589;B2RYP0;A0A0G2K6E0;Q5XIM3	P61589;B2RYP0;A0A0G2K6E0	Transforming protein RhoA	Rhoa;Rhoc
Q6AY09	Q6AY09	Heterogeneous nuclear ribonucleoprotein H2	Hnrnph2
Q75Q41	Q75Q41	Mitochondrial import receptor subunit TOM22 homolog	Tomm22
P20070-3;P20070;P20070-2	P20070-3;P20070;P20070-2	NADH-cytochrome b5 reductase 3;NADH-cytochrome b5 reductase 3 membrane-bound form;NADH-cytochrome b5 reductase 3 soluble form	Cyb5r3
Q52KJ9	Q52KJ9		Tmx1
P62142	P62142	Serine/threonine-protein phosphatase PP1-beta catalytic subunit	Ppp1cb
A0A0G2JXC3;P05765;D3ZSE0;D3ZRI8	A0A0G2JXC3;P05765;D3ZSE0	40S ribosomal protein S21	Rps21;LOC100363012
F1LND0	F1LND0		Col16a1
C7E1V1;Q63269	C7E1V1;Q63269	Inositol 1,4,5-trisphosphate receptor type 3	Itpr3
Q9WVK7	Q9WVK7	Hydroxyacyl-coenzyme A dehydrogenase, mitochondrial	Hadh
Q09167;Q09167-2	Q09167	Serine/arginine-rich splicing factor 5	Srsf5
B1H227	B1H227		Rcc1
Q5XI60	Q5XI60	Receptor expression-enhancing protein 6	Reep6
G3V7Q6;P28075	G3V7Q6;P28075	Proteasome subunit beta type;Proteasome subunit beta type-5	Psmb5
Q9EPB1	Q9EPB1	Dipeptidyl peptidase 2	Dpp7
P08461	P08461	Dihydrolipoyllysine-residue acetyltransferase component of pyruvate dehydrogenase complex, mitochondrial	Dlat
Q6IMZ3;P48037	Q6IMZ3;P48037	Annexin;Annexin A6	Anxa6
P68255	P68255	14-3-3 protein theta	Ywhaq
D3ZTX0	D3ZTX0	Transmembrane emp24 domain-containing protein 7	Tmed7
P11762	P11762	Galectin-1	Lgals1
A0A0G2JZ13;D3ZGE6;Q66HL2	A0A0G2JZ13;D3ZGE6;Q66HL2	Src substrate cortactin	Cttn
Q3ZAV2;P62961;D3ZEV0;D4A3P0	Q3ZAV2;P62961;D3ZEV0	Nuclease-sensitive element-binding protein 1	Ybx1;LOC100912427
A0A0G2JWM2;Q5RJQ4	A0A0G2JWM2;Q5RJQ4	NAD-dependent protein deacetylase sirtuin-2	Sirt2
G3V6D3;P10719	G3V6D3;P10719	ATP synthase subunit beta;ATP synthase subunit beta, mitochondrial	Atp5b
P46462	P46462	Transitional endoplasmic reticulum ATPase	Vcp
P81155	P81155	Voltage-dependent anion-selective channel protein 2	Vdac2
M0R5J4;P04764;P15429	M0R5J4;P04764	Alpha-enolase	Eno1
Q6P136;Q63617	Q6P136;Q63617	Hypoxia up-regulated protein 1	Hyou1
P35565	P35565	Calnexin	Canx
D4ADG9	D4ADG9		Col8a2
Q4KM38;A0A0G2K2F4	Q4KM38		Srsf10
G3V8L9;P85125	G3V8L9;P85125	Polymerase I and transcript release factor	Ptrf
Q6AXQ0	Q6AXQ0	SUMO-activating enzyme subunit 1;SUMO-activating enzyme subunit 1, N-terminally processed	Sae1
D4A720;A0A0G2K1A3	D4A720		Srsf7
P47875	P47875	Cysteine and glycine-rich protein 1	Csrp1
G3V936;Q8VHF5	G3V936;Q8VHF5	Citrate synthase;Citrate synthase, mitochondrial	Cs
Q5RKH6	Q5RKH6	Protein OS-9	Os9
Q2IBC6;P41350;P41350-2	Q2IBC6;P41350;P41350-2	Caveolin;Caveolin-1	Cav1
A0A0H2UHX1;Q6RJR6-2;Q6RJR6	A0A0H2UHX1;Q6RJR6-2;Q6RJR6	Reticulon-3	Rtn3
P47942;Q62950	P47942	Dihydropyrimidinase-related protein 2	Dpysl2
P63004	P63004	Platelet-activating factor acetylhydrolase IB subunit alpha	Pafah1b1
A0A0H2UHM5;P11598	A0A0H2UHM5;P11598	Protein disulfide-isomerase A3	Pdia3
P0DN35	P0DN35
Q4KMA2	Q4KMA2	UV excision repair protein RAD23 homolog B	Rad23b
F1LSW7;B5DEM5;Q6TUH8;Q63507	F1LSW7;B5DEM5;Q6TUH8;Q63507	60S ribosomal protein L14	Rpl14;LOC306079
Q641Z8	Q641Z8	Peflin	Pef1
A0A0G2JSR7;P43244	A0A0G2JSR7;P43244	Matrin-3	Matr3
F1LRV4;O88600	F1LRV4;O88600	Heat shock 70 kDa protein 4	Hspa4
B5DEZ4;D3ZTL0;D4AE82	B5DEZ4;D3ZTL0		Tcerg1
Q5U1Z9	Q5U1Z9		Mtx2
P62250;A0A1W2Q631;M0R8S7;M0R4I3	P62250;A0A1W2Q631	40S ribosomal protein S16	Rps16
G3V7W1-2;G3V7W1	G3V7W1-2;G3V7W1		Pdcd6
A0A0G2KB63;Q5XIH7	A0A0G2KB63;Q5XIH7	Prohibitin-2	Phb2
P40329	P40329	Arginine--tRNA ligase, cytoplasmic	Rars
A0A0G2JU77	A0A0G2JU77
O70187;O70186;O70185;A0A0G2JUB7;A0A0G2K4J4;F1LRV0;A0A0G2K5I9;P09414	O70187;O70186;O70185	Nuclear factor 1	Nfib
Q6AXM8	Q6AXM8	Serum paraoxonase/arylesterase 2	Pon2
Q6AYS3	Q6AYS3		Ctsa
Q642E6;Q9EQV6	Q642E6;Q9EQV6	Tripeptidyl-peptidase 1	Tpp1
Q4FZT0	Q4FZT0	Stomatin-like protein 2, mitochondrial	Stoml2
D3ZS58	D3ZS58	NADH dehydrogenase [ubiquinone] 1 alpha subcomplex subunit 2	Ndufa2
G3V8G2	G3V8G2		Psmd5
P25113;F1M1Y1	P25113	Phosphoglycerate mutase 1	Pgam1
D4A5L9;P62898;CON__P62894	D4A5L9;P62898	Cytochrome c, somatic	LOC679794;Cycs
M0R6L4;P49242;Q6TXJ6	M0R6L4;P49242	40S ribosomal protein S3a;40S ribosomal protein S3a;40S ribosomal protein S3b	LOC100365839;Rps3a
Q6PDV6;P13471;F1MA00;D4A290	Q6PDV6;P13471	40S ribosomal protein S14	Rps14
Q5RJR9;P29457	Q5RJR9;P29457	Serpin H1	Serpinh1
A0A0G2JSG6;P29410-2;P29410	A0A0G2JSG6;P29410-2;P29410	Adenylate kinase 2, mitochondrial;Adenylate kinase 2, mitochondrial, N-terminally processed	Ak2
I6L9G6	I6L9G6		Tardbp
Q99068	Q99068	Alpha-2-macroglobulin receptor-associated protein	Lrpap1
X1WI37;A0A0H2UHX3;P62703;D3ZX01	X1WI37;A0A0H2UHX3;P62703;D3ZX01	40S ribosomal protein S4, X isoform;40S ribosomal protein S4	LOC100362640;Rps4x;Rps4y2
P26376	P26376	Interferon-induced transmembrane protein 3	ifitm3
Q5U2X6	Q5U2X6	Coiled-coil domain-containing protein 47	Ccdc47
P63029	P63029	Translationally-controlled tumor protein	Tpt1
Q5PQX1-3;Q5PQX1;Q5PQX1-2	Q5PQX1-3;Q5PQX1;Q5PQX1-2	Torsin-1A-interacting protein 1	Tor1aip1
Q9Z1X1;A0A0G2JXJ7	Q9Z1X1;A0A0G2JXJ7	Extended synaptotagmin-1	Esyt1
P0DP31;P0DP30;P0DP29;D4ABV5;Q5U206;M0RCJ6	P0DP31;P0DP30;P0DP29;D4ABV5		Calm2
P14562	P14562	Lysosome-associated membrane glycoprotein 1	Lamp1
P61354;M0R7P0;D3ZTK5	P61354;M0R7P0;D3ZTK5	60S ribosomal protein L27	Rpl27;LOC100912027;RGD1563835
B0K020	B0K020	CDGSH iron-sulfur domain-containing protein 1	Cisd1
Q07984	Q07984	Translocon-associated protein subunit delta	Ssr4
Q924S5	Q924S5	Lon protease homolog, mitochondrial	Lonp1
G3V7I0;Q9Z0V6	G3V7I0;Q9Z0V6	Thioredoxin-dependent peroxide reductase, mitochondrial	Prdx3
B0BN51;P17136;P63164;Q5XII7	B0BN51;P17136;P63164;Q5XII7	Small nuclear ribonucleoprotein-associated protein;Small nuclear ribonucleoprotein-associated protein B;Small nuclear ribonucleoprotein-associated protein N	Snrpb;Snrpn
D3ZQ74;Q63321	D3ZQ74;Q63321	Procollagen-lysine,2-oxoglutarate 5-dioxygenase 1	Plod1
P30904;D3ZE63;F1LTZ6;D4A3P7	P30904;D3ZE63	Macrophage migration inhibitory factor	Mif;LOC679748
A0A0G2JTH4;P97829;P97829-2	A0A0G2JTH4;P97829;P97829-2	Leukocyte surface antigen CD47	Cd47
F1MAB8	F1MAB8	Kinesin-like protein	Kif11
P04785	P04785	Protein disulfide-isomerase	P4hb
Q5XIE0	Q5XIE0	Acidic leucine-rich nuclear phosphoprotein 32 family member E	Anp32e
Q9Z1H9	Q9Z1H9	Protein kinase C delta-binding protein	Prkcdbp
D3ZCL3	D3ZCL3	U1 small nuclear ribonucleoprotein C	Snrpc
B2RYS2	B2RYS2	Cytochrome b-c1 complex subunit 7	LOC685596
B5DF29;A0A0G2JUH5	B5DF29		Rfc5
A0A0G2JYG9;F1M2E9;D3ZRM9;P41123;D3ZD02	A0A0G2JYG9;F1M2E9;D3ZRM9;P41123;D3ZD02	60S ribosomal protein L13	LOC100360491;Rpl13;RGD1563145
D3ZQN7	D3ZQN7		Lamb1
P40241	P40241	CD9 antigen	Cd9
P19944;A0A0G2K4Q1;A0A0H2UHJ3	P19944	60S acidic ribosomal protein P1	Rplp1
Q4V8H5	Q4V8H5		Dnpep
A0A0G2JSZ5;Q63081	A0A0G2JSZ5;Q63081	Protein disulfide-isomerase A6	Pdia6
D3ZQE8	D3ZQE8		Xpo5
A0A0G2QC38	A0A0G2QC38
G3V6H9;Q9Z2G8	G3V6H9;Q9Z2G8	Nucleosome assembly protein 1-like 1	Nap1l1
P47860;A0A0A0MXY5	P47860;A0A0A0MXY5	ATP-dependent 6-phosphofructokinase, platelet type;ATP-dependent 6-phosphofructokinase	Pfkp
A0A0A0MXW3;D4AEC0;P0C0S7;M0R6X5	A0A0A0MXW3;D4AEC0;P0C0S7	Histone H2A;Histone H2A.Z	H2afz;H2afv
P04642;H9N9H4;Q6AYX2;P19629	P04642	L-lactate dehydrogenase A chain	Ldha
A0A0G2JVL6;F7EXQ7	A0A0G2JVL6;F7EXQ7
P62083	P62083	40S ribosomal protein S7	Rps7
Q6URK4-2;Q6URK4;E9PSU5;D4A6A2	Q6URK4-2;Q6URK4;E9PSU5;D4A6A2	Heterogeneous nuclear ribonucleoprotein A3	Hnrnpa3
A0A0G2JUJ9;D4A2Z6	A0A0G2JUJ9;D4A2Z6		Sec63
D3ZKI0;F1M9F3	D3ZKI0;F1M9F3		RT1-CE16
A0A0G2JU43;Q78P75;P63170	A0A0G2JU43;Q78P75;P63170	Dynein light chain 2, cytoplasmic;Dynein light chain 1, cytoplasmic	Dynll2;Dynll1
M0R735;A0A0G2K9J1;Q7TP47	M0R735;A0A0G2K9J1;Q7TP47	Heterogeneous nuclear ribonucleoprotein Q	Syncrip
P40307	P40307	Proteasome subunit beta type-2	Psmb2
Q4V8E1	Q4V8E1		Gatad2b
A0A0G2JSK5;P49134	A0A0G2JSK5;P49134	Integrin beta-1	Itgb1
A0A0G2JYC6;E9PTR4	A0A0G2JYC6;E9PTR4		Ubap2l
Q5RJK5;D3ZRS6;Q5RJL1;A0A0G2JYP0	Q5RJK5		LOC100360260
D3ZF52;P61314	D3ZF52;P61314	Ribosomal protein L15;60S ribosomal protein L15	RGD1565767;Rpl15
Q4V8I6;P62914;A0A0G2K3Y8	Q4V8I6;P62914;A0A0G2K3Y8	60S ribosomal protein L11	Rpl11
D3ZUF9;A0A0G2K6D5	D3ZUF9;A0A0G2K6D5		Pitrm1
A0JPJ7	A0JPJ7	Obg-like ATPase 1	Ola1
B1WC84	B1WC84		Cnpy4
A0A0G2K3C1;A0A140TAG9;Q63692	A0A0G2K3C1;A0A140TAG9;Q63692	Hsp90 co-chaperone Cdc37;Hsp90 co-chaperone Cdc37, N-terminally processed	Cdc37
Q05BA4;Q6VBQ5	Q05BA4;Q6VBQ5	Myeloid-associated differentiation marker	Myadm
Q3KR59	Q3KR59	Ubiquitin carboxyl-terminal hydrolase 10	Usp10
F1LMC7;A0A0G2JZT5;D4A0F5;Q9WVC0	F1LMC7;A0A0G2JZT5;D4A0F5;Q9WVC0	Septin-7	2022-09-07
Q5FVM2;A0A0G2JWZ2	Q5FVM2;A0A0G2JWZ2		G6pc
B1WC49	B1WC49		Api5
Q4G061	Q4G061	Eukaryotic translation initiation factor 3 subunit B	Eif3b
Q9R175	Q9R175		Ifitm2
F1LU71	F1LU71		Auh
Q5U334	Q5U334		PVR
A0A0G2K583;Q7TP15	A0A0G2K583;Q7TP15	S-methyl-5-thioadenosine phosphorylase	Mtap
P04961	P04961	Proliferating cell nuclear antigen	Pcna
A0A0H2UH90;Q75WE7	A0A0H2UH90;Q75WE7	von Willebrand factor A domain-containing protein 5A	Vwa5a
Q4KM65	Q4KM65	Cleavage and polyadenylation specificity factor subunit 5	Nudt21
A0A0G2K273;Q641X8	A0A0G2K273;Q641X8	Eukaryotic translation initiation factor 3 subunit E	Eif3e
P04182	P04182	Ornithine aminotransferase, mitochondrial	Oat
Q5RKI0	Q5RKI0	WD repeat-containing protein 1	Wdr1
A0A0G2K796;D3ZUW6	A0A0G2K796;D3ZUW6		Ube2c
F1LPD6;P21775;P07871;P21775-2	F1LPD6;P21775;P07871;P21775-2	3-ketoacyl-CoA thiolase A, peroxisomal;3-ketoacyl-CoA thiolase B, peroxisomal	Acaa1b;Acaa1a
D3ZYS7	D3ZYS7		G3bp1
G3V826;P50137	G3V826;P50137	Transketolase	Tkt
P62282	P62282	40S ribosomal protein S11	Rps11
A0A0G2JXB1;A0A0G2JXN6;P08699	A0A0G2JXB1;A0A0G2JXN6;P08699	Galectin-3	Lgals3
Q1PBJ1;P70490;A0A0G2K506	Q1PBJ1;P70490;A0A0G2K506	Lactadherin	Mfge8
Q5XIP9	Q5XIP9	Transmembrane protein 43	Tmem43
Q99JC6	Q99JC6		Tapbp
P62944;P62944-2;A0A0G2K2V2;G3V9N8;P52303-2;P52303	P62944;P62944-2	AP-2 complex subunit beta	Ap2b1
A0A0G2K8T0;Q6P7S1	A0A0G2K8T0;Q6P7S1	Acid ceramidase	Asah1
Q6PDW1;D3ZHB3;P63324;D3ZV36;D3ZEB8;D3ZG05	Q6PDW1;D3ZHB3;P63324	40S ribosomal protein S12	LOC100359593;LOC100360573;Rps12
P62997	P62997	Transformer-2 protein homolog beta	Tra2b
D4A6L1	D4A6L1		Tapbpl
F1LM33;Q5SGE0	F1LM33;Q5SGE0	Leucine-rich PPR motif-containing protein, mitochondrial	Lrpprc
G3V8F5;Q75Q40	G3V8F5;Q75Q40	Mitochondrial import receptor subunit TOM40 homolog	Tomm40
F1LMA7;Q4TU93	F1LMA7;Q4TU93	C-type mannose receptor 2	Mrc2
Q9JKL3;G3V8T9	Q9JKL3;G3V8T9		Bax
Q6P6T9;M0R7I0	Q6P6T9;M0R7I0	Importin subunit alpha	Kpna2;LOC100359600
M0RB67;Q6DGG0	M0RB67;Q6DGG0	Peptidyl-prolyl cis-trans isomerase D	Ppidl1;Ppid
P06762	P06762	Heme oxygenase 1	Hmox1
P13084;P13084-2;F7FKF2	P13084;P13084-2	Nucleophosmin	Npm1
A0A0G2K0X4;Q6RUV5;Q5U1Y2;M0R5T4	A0A0G2K0X4;Q6RUV5	Ras-related C3 botulinum toxin substrate 1	Rac1
A0A0G2JV54;Q9Z118	A0A0G2JV54;Q9Z118	Polypyrimidine tract-binding protein 3	Ptbp3
E9PSV5;A0A0G2K931;A0A0G2KAC0	E9PSV5;A0A0G2K931	Phosphoserine aminotransferase	Psat1
D3ZD97	D3ZD97		Dhx15
Q9Z270;A0A0G2K8E6	Q9Z270	Vesicle-associated membrane protein-associated protein A	Vapa
B0BMW0;P61107;A0A1B0GWR3	B0BMW0;P61107	Ras-related protein Rab-14	Rab14
Q68FY0	Q68FY0	Cytochrome b-c1 complex subunit 1, mitochondrial	Uqcrc1
Q66HG5	Q66HG5	Transmembrane 9 superfamily member 2	Tm9sf2
B2RYU7	B2RYU7		Cbx5
P31399	P31399	ATP synthase subunit d, mitochondrial	Atp5h
P22509	P22509	rRNA 2-O-methyltransferase fibrillarin	Fbl
D4AD15;D3ZU13;D4A554;A0A0G2JY73	D4AD15;D3ZU13		Eif4g1;LOC100911431
P16617;M0R6Y8;Q5XIV1;A0A096MJL6	P16617	Phosphoglycerate kinase 1	Pgk1
Q99ML5	Q99ML5	Prenylcysteine oxidase	Pcyox1
A0A0G2KAT3;Q7TP21	A0A0G2KAT3;Q7TP21		Rpa1
Q63584	Q63584	Transmembrane emp24 domain-containing protein 10	Tmed10
Q794E4	Q794E4	Heterogeneous nuclear ribonucleoprotein F;Heterogeneous nuclear ribonucleoprotein F, N-terminally processed	Hnrnpf
F1M3H8	F1M3H8		Hnrnpa0
Q63377	Q63377	Sodium/potassium-transporting ATPase subunit beta-3	Atp1b3
F2Z3R2;F1LQ48;F1LQ48-2;F1M040	F2Z3R2;F1LQ48;F1LQ48-2;F1M040		Hnrnpl
D3ZFQ8	D3ZFQ8		Cyc1
G3V8C4;Q9Z0W7;F1M9X4;A0A0G2JTB6;Q811Q2	G3V8C4;Q9Z0W7	Chloride intracellular channel protein;Chloride intracellular channel protein 4	Clic4
D3ZAF6	D3ZAF6	ATP synthase subunit f, mitochondrial	Atp5j2
D3ZD09;D3ZSB0	D3ZD09;D3ZSB0		Cox6b1
B2RYF6	B2RYF6		Clptm1
D3ZPL1	D3ZPL1		Cpsf6
A0A0H2UHF6;Q9ES40	A0A0H2UHF6;Q9ES40	PRA1 family protein 3	Arl6ip5
F2Z3Q8;P52296	F2Z3Q8;P52296	Importin subunit beta-1	Kpnb1
P62749;P84076	P62749	Hippocalcin-like protein 1	Hpcal1
Q5XIN6	Q5XIN6	LETM1 and EF-hand domain-containing protein 1, mitochondrial	Letm1
P62634	P62634	Cellular nucleic acid-binding protein	Cnbp
F1LND7;A0A0G2JXT3;P05369;Q7TPK0	F1LND7;A0A0G2JXT3;P05369;Q7TPK0	Farnesyl pyrophosphate synthase	Fdps
A0A0G2JSQ9;Q56B11	A0A0G2JSQ9;Q56B11	Proline-, glutamic acid- and leucine-rich protein 1	Pelp1
Q6AYS2;Q63965	Q6AYS2;Q63965	Sideroflexin;Sideroflexin-1	Sfxn1
D3ZAZ0	D3ZAZ0	Eukaryotic translation initiation factor 3 subunit M	Eif3m
F1M706;A0A140TAI6;D3ZZ95;M0RCN1;D4A1Q0;D3ZJJ6;P39032	F1M706;A0A140TAI6;D3ZZ95;M0RCN1;D4A1Q0;D3ZJJ6;P39032	60S ribosomal protein L36	LOC100360439;LOC100361060;LOC100361079;LOC100361644;LOC100359616;Rpl36
F1MAA5;Q66H32	F1MAA5		Rangap1
A0A0G2JVM2;A0A0G2K0A8	A0A0G2JVM2
P30919	P30919	N(4)-(Beta-N-acetylglucosaminyl)-L-asparaginase;Glycosylasparaginase alpha chain;Glycosylasparaginase beta chain	Aga
A0A0G2JV21;Q6MG14;A0A0G2JZF3	A0A0G2JV21;Q6MG14;A0A0G2JZF3	Nurim	Nrm
D4AA63	D4AA63		Ubqln2
B4F778	B4F778		Rfc4
A0A0G2K0B4;A0A0G2K8P3;Q62940	A0A0G2K0B4;A0A0G2K8P3;Q62940	E3 ubiquitin-protein ligase NEDD4	Nedd4
F1LN59	F1LN59		Eif4g2
O35987;A0A0G2K911	O35987;A0A0G2K911	NSFL1 cofactor p47	Nsfl1c
Q9Z1E1;Q9Z1E1-2;A0A0G2JU52	Q9Z1E1;Q9Z1E1-2	Flotillin-1	Flot1
E9PTW1;A0A0G2K5Q8	E9PTW1;A0A0G2K5Q8		Scamp3
Q5FWY5	Q5FWY5	AH receptor-interacting protein	Aip
D4ABK7	D4ABK7		Hnrnph3
Q63662;Q6T5E9;P08430;Q6T5F3;Q6T5E7;Q6T5F1;Q6T5F0;Q6T5F2;Q64550;Q64634;Q64638;Q64637;P20720	Q63662;Q6T5E9;P08430;Q6T5F3;Q6T5E7;Q6T5F1;Q6T5F0;Q6T5F2;Q64550	UDP-glucuronosyltransferase 1-6;UDP-glucuronosyltransferase 1-1	Ugt1a6;Ugt1a1;Ugt1a9;Ugt1a5
D3ZPD0	D3ZPD0		Ckap2
Q6IN10;P42893-3;P42893;P42893-4;P42893-2	Q6IN10;P42893-3;P42893;P42893-4;P42893-2	Endothelin-converting enzyme 1	Ece1
Q6QI88;Q6AXN3	Q6QI88;Q6AXN3	Transmembrane emp24 domain-containing protein 5	Tmed5
B5DEL8;A0A0G2JZJ9	B5DEL8;A0A0G2JZJ9		LOC100361505
Q6P6U2;Q63569	Q6P6U2;Q63569	26S protease regulatory subunit 6A	Psmc3
D4ADF5;B1H286	D4ADF5		Pdcd5
Q9QZR6-4;Q9QZR6-3;Q9QZR6-2;Q9QZR6;F1LN75	Q9QZR6-4;Q9QZR6-3;Q9QZR6-2;Q9QZR6;F1LN75	Septin-9	2022-09-09
P00406	P00406	Cytochrome c oxidase subunit 2	Mtco2
P52925;D3ZS25;D3ZN59	P52925;D3ZS25;D3ZN59	High mobility group protein B2	Hmgb2;RGD1561694;LOC100911856
Q6AXS5-2;Q6AXS5	Q6AXS5-2;Q6AXS5	Plasminogen activator inhibitor 1 RNA-binding protein;Plasminogen activator inhibitor 1 RNA-binding protein, N-terminally processed	Serbp1
I6L9G5;A0A0G2K022	I6L9G5;A0A0G2K022		Rcn3
P25977-2;P25977	P25977-2;P25977	Nucleolar transcription factor 1	Ubtf
Q62703	Q62703	Reticulocalbin-2	Rcn2
A0A0G2JVC8;P48450;A0A096MK55;A0A096MK62	A0A0G2JVC8;P48450;A0A096MK55	Lanosterol synthase	Lss
Q499N5	Q499N5	Acyl-CoA synthetase family member 2, mitochondrial	Acsf2
B1H2A6;A0A0G2JZV8;Q80WE1-2;Q80WE1	B1H2A6;A0A0G2JZV8;Q80WE1-2;Q80WE1	Fragile X mental retardation protein 1 homolog	Fxr2;Fmr1
Q6IN22;P00787	Q6IN22;P00787	Cathepsin B;Cathepsin B light chain;Cathepsin B heavy chain	Ctsb
P10361;Q9EQL0;A0A0G2KBB2;A0A0G2KB75;M0R497	P10361;Q9EQL0	Cellular tumor antigen p53	Tp53
Q5XIF3	Q5XIF3	NADH dehydrogenase [ubiquinone] iron-sulfur protein 4, mitochondrial	Ndufs4
Q4FZT9	Q4FZT9	26S proteasome non-ATPase regulatory subunit 2	Psmd2
F1LT36;P63326;A0A0H2UI18;D3ZH53;D3ZJY5;Q7TP86;D3ZCN9	F1LT36;P63326;A0A0H2UI18;D3ZH53;D3ZJY5	40S ribosomal protein S10	RGD1564698;Rps10;RGD1561871;LOC100360905
P08081-2;A0A0G2JYW3;P08081	P08081-2;A0A0G2JYW3;P08081	Clathrin light chain A	Clta
A0A0H2UHZ2;Q5U2Z3	A0A0H2UHZ2;Q5U2Z3	Nucleosome assembly protein 1-like 4	Nap1l4
F1LR10	F1LR10		Lima1
G3V834;Q3T1I4	G3V834;Q3T1I4	Protein PRRC1	Prrc1
Q7TQ74;B2RYD7	Q7TQ74;B2RYD7		Stt3b
D4A054;M0R3M4	D4A054;M0R3M4		Ranbp2
Q68FS8	Q68FS8		Rtcd1
A0A0G2K1L0	A0A0G2K1L0
A0A0G2JSV3;P60892;P09330;A0A0G2JVA5;M0RBK1	A0A0G2JSV3;P60892;P09330;A0A0G2JVA5;M0RBK1	Ribose-phosphate pyrophosphokinase 1;Ribose-phosphate pyrophosphokinase 2	Prps1;Prps2;Prps1l1
P11883	P11883	Aldehyde dehydrogenase, dimeric NADP-preferring	Aldh3a1
Q6AYB4	Q6AYB4	Heat shock 70 kDa protein 14	Hspa14
B5DFM8	B5DFM8		Bcas2
Q9EPJ3	Q9EPJ3	28S ribosomal protein S26, mitochondrial	Mrps26
G3V7Z8	G3V7Z8		Pabpn1
F1LNL2;F1M7H3;D3ZIE5	F1LNL2;F1M7H3		Smarca5;LOC100359912

## Sheet: Clusters
CLUSTER 1
Protein IDs	Majority protein IDs	Protein names	Gene names
A0A0H2UHT5;F1LNI5	A0A0H2UHT5;F1LNI5	Protein phosphatase 1G	Ppm1g
P69897;P69897-2	P69897;P69897-2	Tubulin beta-5 chain	Tubb5
Q5M7V8	Q5M7V8	Thyroid hormone receptor-associated protein 3	Thrap3
G3V8C3;P31000;Q6P725;P48675;G3V8Q2;G3V7S2;F1LRZ7;P23565;P19527;P12839;P16884	G3V8C3;P31000	Vimentin	Vim
Q7TPJ6;P83871	Q7TPJ6;P83871	PHD finger-like domain-containing protein 5A	Phf5a
Q68G41;P23965;A0A0G2K2R2	Q68G41;P23965;A0A0G2K2R2	Enoyl-CoA delta isomerase 1, mitochondrial	Eci1
Q9EST6;F1LP34	Q9EST6;F1LP34	Acidic leucine-rich nuclear phosphoprotein 32 family member B	Anp32b
Q62733	Q62733	Lamina-associated polypeptide 2, isoform beta	Tmpo
A0A0G2K8H0;Q5M9G3	A0A0G2K8H0;Q5M9G3	Caprin-1	Caprin1
G3V6T7;P38659	G3V6T7;P38659	Protein disulfide-isomerase A4	Pdia4
D4A4T0	D4A4T0		Stub1
P11030;Q6TXF3	P11030;Q6TXF3	Acyl-CoA-binding protein;Triakontatetraneuropeptide;Octadecaneuropeptide	Dbi
A0A0G2JSU3;D3ZC07;Q63945-2;Q63945;A0A0G2K5L9	A0A0G2JSU3;D3ZC07;Q63945-2;Q63945;A0A0G2K5L9	Protein SET	Pkn3;Set
P18163	P18163	Long-chain-fatty-acid--CoA ligase 1	Acsl1
P60711;A0A0G2K3K2;D3ZRN3	P60711;A0A0G2K3K2	Actin, cytoplasmic 1;Actin, cytoplasmic 1, N-terminally processed	Actb
G3V913;P42930	G3V913;P42930	Heat shock protein beta-1	Hspb1
Q6PDU1	Q6PDU1	Serine/arginine-rich splicing factor 2	Srsf2
D4A9L2	D4A9L2		Srsf1
F1LNF1;A7VJC2-4;A7VJC2;F1LM82;A7VJC2-3;A7VJC2-2	F1LNF1;A7VJC2-4;A7VJC2;F1LM82;A7VJC2-3;A7VJC2-2	Heterogeneous nuclear ribonucleoproteins A2/B1	Hnrnpa2b1
Q4V886	Q4V886	RNA polymerase II-associated factor 1 homolog	Paf1
A0A0H2UHK5;A0A0G2JYN3;A0A0G2JUW8;P97629	A0A0H2UHK5;A0A0G2JYN3;A0A0G2JUW8;P97629	Leucyl-cystinyl aminopeptidase	Lnpep
M0R961;A0A0G2K2B3;Q99PF5	M0R961;A0A0G2K2B3;Q99PF5	Far upstream element-binding protein 2	Khsrp
Q6MG61	Q6MG61	Chloride intracellular channel protein 1	Clic1
CLUSTER 2
Protein IDs	Majority protein IDs	Protein names	Gene names
A0A0G2JXC3;P05765;D3ZSE0;D3ZRI8	A0A0G2JXC3;P05765;D3ZSE0	40S ribosomal protein S21	Rps21;LOC100363012
F1LND0	F1LND0		Col16a1
C7E1V1;Q63269	C7E1V1;Q63269	Inositol 1,4,5-trisphosphate receptor type 3	Itpr3
Q9WVK7	Q9WVK7	Hydroxyacyl-coenzyme A dehydrogenase, mitochondrial	Hadh
Q09167;Q09167-2	Q09167	Serine/arginine-rich splicing factor 5	Srsf5
B1H227	B1H227		Rcc1
Q5XI60	Q5XI60	Receptor expression-enhancing protein 6	Reep6
G3V7Q6;P28075	G3V7Q6;P28075	Proteasome subunit beta type;Proteasome subunit beta type-5	Psmb5
Q9EPB1	Q9EPB1	Dipeptidyl peptidase 2	Dpp7
P08461	P08461	Dihydrolipoyllysine-residue acetyltransferase component of pyruvate dehydrogenase complex, mitochondrial	Dlat
Q6IMZ3;P48037	Q6IMZ3;P48037	Annexin;Annexin A6	Anxa6
P68255	P68255	14-3-3 protein theta	Ywhaq
D3ZTX0	D3ZTX0	Transmembrane emp24 domain-containing protein 7	Tmed7
P11762	P11762	Galectin-1	Lgals1
A0A0G2JZ13;D3ZGE6;Q66HL2	A0A0G2JZ13;D3ZGE6;Q66HL2	Src substrate cortactin	Cttn
Q3ZAV2;P62961;D3ZEV0;D4A3P0	Q3ZAV2;P62961;D3ZEV0	Nuclease-sensitive element-binding protein 1	Ybx1;LOC100912427
A0A0G2JWM2;Q5RJQ4	A0A0G2JWM2;Q5RJQ4	NAD-dependent protein deacetylase sirtuin-2	Sirt2
G3V6D3;P10719	G3V6D3;P10719	ATP synthase subunit beta;ATP synthase subunit beta, mitochondrial	Atp5b
P46462	P46462	Transitional endoplasmic reticulum ATPase	Vcp
P81155	P81155	Voltage-dependent anion-selective channel protein 2	Vdac2
M0R5J4;P04764;P15429	M0R5J4;P04764	Alpha-enolase	Eno1
Q6P136;Q63617	Q6P136;Q63617	Hypoxia up-regulated protein 1	Hyou1
P35565	P35565	Calnexin	Canx
D4ADG9	D4ADG9		Col8a2
Q4KM38;A0A0G2K2F4	Q4KM38		Srsf10
G3V8L9;P85125	G3V8L9;P85125	Polymerase I and transcript release factor	Ptrf
Q6AXQ0	Q6AXQ0	SUMO-activating enzyme subunit 1;SUMO-activating enzyme subunit 1, N-terminally processed	Sae1
D4A720;A0A0G2K1A3	D4A720		Srsf7
P47875	P47875	Cysteine and glycine-rich protein 1	Csrp1
G3V936;Q8VHF5	G3V936;Q8VHF5	Citrate synthase;Citrate synthase, mitochondrial	Cs
Q5RKH6	Q5RKH6	Protein OS-9	Os9
Q2IBC6;P41350;P41350-2	Q2IBC6;P41350;P41350-2	Caveolin;Caveolin-1	Cav1
A0A0H2UHX1;Q6RJR6-2;Q6RJR6	A0A0H2UHX1;Q6RJR6-2;Q6RJR6	Reticulon-3	Rtn3
P47942;Q62950	P47942	Dihydropyrimidinase-related protein 2	Dpysl2
P63004	P63004	Platelet-activating factor acetylhydrolase IB subunit alpha	Pafah1b1
A0A0H2UHM5;P11598	A0A0H2UHM5;P11598	Protein disulfide-isomerase A3	Pdia3
P0DN35	P0DN35
Q4KMA2	Q4KMA2	UV excision repair protein RAD23 homolog B	Rad23b
F1LSW7;B5DEM5;Q6TUH8;Q63507	F1LSW7;B5DEM5;Q6TUH8;Q63507	60S ribosomal protein L14	Rpl14;LOC306079
Q641Z8	Q641Z8	Peflin	Pef1
A0A0G2JSR7;P43244	A0A0G2JSR7;P43244	Matrin-3	Matr3
F1LRV4;O88600	F1LRV4;O88600	Heat shock 70 kDa protein 4	Hspa4
B5DEZ4;D3ZTL0;D4AE82	B5DEZ4;D3ZTL0		Tcerg1
Q5U1Z9	Q5U1Z9		Mtx2
P62250;A0A1W2Q631;M0R8S7;M0R4I3	P62250;A0A1W2Q631	40S ribosomal protein S16	Rps16
G3V7W1-2;G3V7W1	G3V7W1-2;G3V7W1		Pdcd6
A0A0G2KB63;Q5XIH7	A0A0G2KB63;Q5XIH7	Prohibitin-2	Phb2
P40329	P40329	Arginine--tRNA ligase, cytoplasmic	Rars
A0A0G2JU77	A0A0G2JU77
O70187;O70186;O70185;A0A0G2JUB7;A0A0G2K4J4;F1LRV0;A0A0G2K5I9;P09414	O70187;O70186;O70185	Nuclear factor 1	Nfib
Q6AXM8	Q6AXM8	Serum paraoxonase/arylesterase 2	Pon2
Q6AYS3	Q6AYS3		Ctsa
Q642E6;Q9EQV6	Q642E6;Q9EQV6	Tripeptidyl-peptidase 1	Tpp1
Q4FZT0	Q4FZT0	Stomatin-like protein 2, mitochondrial	Stoml2
D3ZS58	D3ZS58	NADH dehydrogenase [ubiquinone] 1 alpha subcomplex subunit 2	Ndufa2
G3V8G2	G3V8G2		Psmd5
P25113;F1M1Y1	P25113	Phosphoglycerate mutase 1	Pgam1
D4A5L9;P62898;CON__P62894	D4A5L9;P62898	Cytochrome c, somatic	LOC679794;Cycs
M0R6L4;P49242;Q6TXJ6	M0R6L4;P49242	40S ribosomal protein S3a;40S ribosomal protein S3a;40S ribosomal protein S3b	LOC100365839;Rps3a
Q6PDV6;P13471;F1MA00;D4A290	Q6PDV6;P13471	40S ribosomal protein S14	Rps14
Q5RJR9;P29457	Q5RJR9;P29457	Serpin H1	Serpinh1
A0A0G2JSG6;P29410-2;P29410	A0A0G2JSG6;P29410-2;P29410	Adenylate kinase 2, mitochondrial;Adenylate kinase 2, mitochondrial, N-terminally processed	Ak2
I6L9G6	I6L9G6		Tardbp
Q99068	Q99068	Alpha-2-macroglobulin receptor-associated protein	Lrpap1
X1WI37;A0A0H2UHX3;P62703;D3ZX01	X1WI37;A0A0H2UHX3;P62703;D3ZX01	40S ribosomal protein S4, X isoform;40S ribosomal protein S4	LOC100362640;Rps4x;Rps4y2
P26376	P26376	Interferon-induced transmembrane protein 3	ifitm3
Q5U2X6	Q5U2X6	Coiled-coil domain-containing protein 47	Ccdc47
P63029	P63029	Translationally-controlled tumor protein	Tpt1
Q5PQX1-3;Q5PQX1;Q5PQX1-2	Q5PQX1-3;Q5PQX1;Q5PQX1-2	Torsin-1A-interacting protein 1	Tor1aip1
Q9Z1X1;A0A0G2JXJ7	Q9Z1X1;A0A0G2JXJ7	Extended synaptotagmin-1	Esyt1
P0DP31;P0DP30;P0DP29;D4ABV5;Q5U206;M0RCJ6	P0DP31;P0DP30;P0DP29;D4ABV5		Calm2
P14562	P14562	Lysosome-associated membrane glycoprotein 1	Lamp1
P61354;M0R7P0;D3ZTK5	P61354;M0R7P0;D3ZTK5	60S ribosomal protein L27	Rpl27;LOC100912027;RGD1563835
B0K020	B0K020	CDGSH iron-sulfur domain-containing protein 1	Cisd1
Q07984	Q07984	Translocon-associated protein subunit delta	Ssr4
Q924S5	Q924S5	Lon protease homolog, mitochondrial	Lonp1
G3V7I0;Q9Z0V6	G3V7I0;Q9Z0V6	Thioredoxin-dependent peroxide reductase, mitochondrial	Prdx3
B0BN51;P17136;P63164;Q5XII7	B0BN51;P17136;P63164;Q5XII7	Small nuclear ribonucleoprotein-associated protein;Small nuclear ribonucleoprotein-associated protein B;Small nuclear ribonucleoprotein-associated protein N	Snrpb;Snrpn
D3ZQ74;Q63321	D3ZQ74;Q63321	Procollagen-lysine,2-oxoglutarate 5-dioxygenase 1	Plod1
P30904;D3ZE63;F1LTZ6;D4A3P7	P30904;D3ZE63	Macrophage migration inhibitory factor	Mif;LOC679748
A0A0G2JTH4;P97829;P97829-2	A0A0G2JTH4;P97829;P97829-2	Leukocyte surface antigen CD47	Cd47
F1MAB8	F1MAB8	Kinesin-like protein	Kif11
P04785	P04785	Protein disulfide-isomerase	P4hb
Q5XIE0	Q5XIE0	Acidic leucine-rich nuclear phosphoprotein 32 family member E	Anp32e
Q9Z1H9	Q9Z1H9	Protein kinase C delta-binding protein	Prkcdbp
D3ZCL3	D3ZCL3	U1 small nuclear ribonucleoprotein C	Snrpc
B2RYS2	B2RYS2	Cytochrome b-c1 complex subunit 7	LOC685596
B5DF29;A0A0G2JUH5	B5DF29		Rfc5
A0A0G2JYG9;F1M2E9;D3ZRM9;P41123;D3ZD02	A0A0G2JYG9;F1M2E9;D3ZRM9;P41123;D3ZD02	60S ribosomal protein L13	LOC100360491;Rpl13;RGD1563145
D3ZQN7	D3ZQN7		Lamb1
P40241	P40241	CD9 antigen	Cd9
P19944;A0A0G2K4Q1;A0A0H2UHJ3	P19944	60S acidic ribosomal protein P1	Rplp1
Q4V8H5	Q4V8H5		Dnpep
A0A0G2JSZ5;Q63081	A0A0G2JSZ5;Q63081	Protein disulfide-isomerase A6	Pdia6
D3ZQE8	D3ZQE8		Xpo5
A0A0G2QC38	A0A0G2QC38
G3V6H9;Q9Z2G8	G3V6H9;Q9Z2G8	Nucleosome assembly protein 1-like 1	Nap1l1
P47860;A0A0A0MXY5	P47860;A0A0A0MXY5	ATP-dependent 6-phosphofructokinase, platelet type;ATP-dependent 6-phosphofructokinase	Pfkp
A0A0A0MXW3;D4AEC0;P0C0S7;M0R6X5	A0A0A0MXW3;D4AEC0;P0C0S7	Histone H2A;Histone H2A.Z	H2afz;H2afv
P04642;H9N9H4;Q6AYX2;P19629	P04642	L-lactate dehydrogenase A chain	Ldha
A0A0G2JVL6;F7EXQ7	A0A0G2JVL6;F7EXQ7
P62083	P62083	40S ribosomal protein S7	Rps7
Q6URK4-2;Q6URK4;E9PSU5;D4A6A2	Q6URK4-2;Q6URK4;E9PSU5;D4A6A2	Heterogeneous nuclear ribonucleoprotein A3	Hnrnpa3
A0A0G2JUJ9;D4A2Z6	A0A0G2JUJ9;D4A2Z6		Sec63
D3ZKI0;F1M9F3	D3ZKI0;F1M9F3		RT1-CE16
A0A0G2JU43;Q78P75;P63170	A0A0G2JU43;Q78P75;P63170	Dynein light chain 2, cytoplasmic;Dynein light chain 1, cytoplasmic	Dynll2;Dynll1
M0R735;A0A0G2K9J1;Q7TP47	M0R735;A0A0G2K9J1;Q7TP47	Heterogeneous nuclear ribonucleoprotein Q	Syncrip
P40307	P40307	Proteasome subunit beta type-2	Psmb2
Q4V8E1	Q4V8E1		Gatad2b
A0A0G2JSK5;P49134	A0A0G2JSK5;P49134	Integrin beta-1	Itgb1
A0A0G2JYC6;E9PTR4	A0A0G2JYC6;E9PTR4		Ubap2l
Q5RJK5;D3ZRS6;Q5RJL1;A0A0G2JYP0	Q5RJK5		LOC100360260
D3ZF52;P61314	D3ZF52;P61314	Ribosomal protein L15;60S ribosomal protein L15	RGD1565767;Rpl15
Q4V8I6;P62914;A0A0G2K3Y8	Q4V8I6;P62914;A0A0G2K3Y8	60S ribosomal protein L11	Rpl11
D3ZUF9;A0A0G2K6D5	D3ZUF9;A0A0G2K6D5		Pitrm1
A0JPJ7	A0JPJ7	Obg-like ATPase 1	Ola1
B1WC84	B1WC84		Cnpy4
A0A0G2K3C1;A0A140TAG9;Q63692	A0A0G2K3C1;A0A140TAG9;Q63692	Hsp90 co-chaperone Cdc37;Hsp90 co-chaperone Cdc37, N-terminally processed	Cdc37
Q05BA4;Q6VBQ5	Q05BA4;Q6VBQ5	Myeloid-associated differentiation marker	Myadm
Q3KR59	Q3KR59	Ubiquitin carboxyl-terminal hydrolase 10	Usp10
F1LMC7;A0A0G2JZT5;D4A0F5;Q9WVC0	F1LMC7;A0A0G2JZT5;D4A0F5;Q9WVC0	Septin-7	2022-09-07
Q5FVM2;A0A0G2JWZ2	Q5FVM2;A0A0G2JWZ2		G6pc
B1WC49	B1WC49		Api5
Q4G061	Q4G061	Eukaryotic translation initiation factor 3 subunit B	Eif3b
Q9R175	Q9R175		Ifitm2
F1LU71	F1LU71		Auh
Q5U334	Q5U334		PVR
A0A0G2K583;Q7TP15	A0A0G2K583;Q7TP15	S-methyl-5-thioadenosine phosphorylase	Mtap
P04961	P04961	Proliferating cell nuclear antigen	Pcna
A0A0H2UH90;Q75WE7	A0A0H2UH90;Q75WE7	von Willebrand factor A domain-containing protein 5A	Vwa5a
Q4KM65	Q4KM65	Cleavage and polyadenylation specificity factor subunit 5	Nudt21
A0A0G2K273;Q641X8	A0A0G2K273;Q641X8	Eukaryotic translation initiation factor 3 subunit E	Eif3e
P04182	P04182	Ornithine aminotransferase, mitochondrial	Oat
Q5RKI0	Q5RKI0	WD repeat-containing protein 1	Wdr1
A0A0G2K796;D3ZUW6	A0A0G2K796;D3ZUW6		Ube2c
F1LPD6;P21775;P07871;P21775-2	F1LPD6;P21775;P07871;P21775-2	3-ketoacyl-CoA thiolase A, peroxisomal;3-ketoacyl-CoA thiolase B, peroxisomal	Acaa1b;Acaa1a
D3ZYS7	D3ZYS7		G3bp1
G3V826;P50137	G3V826;P50137	Transketolase	Tkt
P62282	P62282	40S ribosomal protein S11	Rps11
A0A0G2JXB1;A0A0G2JXN6;P08699	A0A0G2JXB1;A0A0G2JXN6;P08699	Galectin-3	Lgals3
Q1PBJ1;P70490;A0A0G2K506	Q1PBJ1;P70490;A0A0G2K506	Lactadherin	Mfge8
Q5XIP9	Q5XIP9	Transmembrane protein 43	Tmem43
Q99JC6	Q99JC6		Tapbp
P62944;P62944-2;A0A0G2K2V2;G3V9N8;P52303-2;P52303	P62944;P62944-2	AP-2 complex subunit beta	Ap2b1
A0A0G2K8T0;Q6P7S1	A0A0G2K8T0;Q6P7S1	Acid ceramidase	Asah1
Q6PDW1;D3ZHB3;P63324;D3ZV36;D3ZEB8;D3ZG05	Q6PDW1;D3ZHB3;P63324	40S ribosomal protein S12	LOC100359593;LOC100360573;Rps12
P62997	P62997	Transformer-2 protein homolog beta	Tra2b
D4A6L1	D4A6L1		Tapbpl
F1LM33;Q5SGE0	F1LM33;Q5SGE0	Leucine-rich PPR motif-containing protein, mitochondrial	Lrpprc
G3V8F5;Q75Q40	G3V8F5;Q75Q40	Mitochondrial import receptor subunit TOM40 homolog	Tomm40
F1LMA7;Q4TU93	F1LMA7;Q4TU93	C-type mannose receptor 2	Mrc2
Q9JKL3;G3V8T9	Q9JKL3;G3V8T9		Bax
Q6P6T9;M0R7I0	Q6P6T9;M0R7I0	Importin subunit alpha	Kpna2;LOC100359600
M0RB67;Q6DGG0	M0RB67;Q6DGG0	Peptidyl-prolyl cis-trans isomerase D	Ppidl1;Ppid
P06762	P06762	Heme oxygenase 1	Hmox1
P13084;P13084-2;F7FKF2	P13084;P13084-2	Nucleophosmin	Npm1
A0A0G2K0X4;Q6RUV5;Q5U1Y2;M0R5T4	A0A0G2K0X4;Q6RUV5	Ras-related C3 botulinum toxin substrate 1	Rac1
A0A0G2JV54;Q9Z118	A0A0G2JV54;Q9Z118	Polypyrimidine tract-binding protein 3	Ptbp3
E9PSV5;A0A0G2K931;A0A0G2KAC0	E9PSV5;A0A0G2K931	Phosphoserine aminotransferase	Psat1
D3ZD97	D3ZD97		Dhx15
Q9Z270;A0A0G2K8E6	Q9Z270	Vesicle-associated membrane protein-associated protein A	Vapa
B0BMW0;P61107;A0A1B0GWR3	B0BMW0;P61107	Ras-related protein Rab-14	Rab14
Q68FY0	Q68FY0	Cytochrome b-c1 complex subunit 1, mitochondrial	Uqcrc1
Q66HG5	Q66HG5	Transmembrane 9 superfamily member 2	Tm9sf2
B2RYU7	B2RYU7		Cbx5
P31399	P31399	ATP synthase subunit d, mitochondrial	Atp5h
P22509	P22509	rRNA 2-O-methyltransferase fibrillarin	Fbl
D4AD15;D3ZU13;D4A554;A0A0G2JY73	D4AD15;D3ZU13		Eif4g1;LOC100911431
P16617;M0R6Y8;Q5XIV1;A0A096MJL6	P16617	Phosphoglycerate kinase 1	Pgk1
Q99ML5	Q99ML5	Prenylcysteine oxidase	Pcyox1
A0A0G2KAT3;Q7TP21	A0A0G2KAT3;Q7TP21		Rpa1
Q63584	Q63584	Transmembrane emp24 domain-containing protein 10	Tmed10
Q794E4	Q794E4	Heterogeneous nuclear ribonucleoprotein F;Heterogeneous nuclear ribonucleoprotein F, N-terminally processed	Hnrnpf
F1M3H8	F1M3H8		Hnrnpa0
Q63377	Q63377	Sodium/potassium-transporting ATPase subunit beta-3	Atp1b3
F2Z3R2;F1LQ48;F1LQ48-2;F1M040	F2Z3R2;F1LQ48;F1LQ48-2;F1M040		Hnrnpl
D3ZFQ8	D3ZFQ8		Cyc1
G3V8C4;Q9Z0W7;F1M9X4;A0A0G2JTB6;Q811Q2	G3V8C4;Q9Z0W7	Chloride intracellular channel protein;Chloride intracellular channel protein 4	Clic4
D3ZAF6	D3ZAF6	ATP synthase subunit f, mitochondrial	Atp5j2
D3ZD09;D3ZSB0	D3ZD09;D3ZSB0		Cox6b1
B2RYF6	B2RYF6		Clptm1
D3ZPL1	D3ZPL1		Cpsf6
A0A0H2UHF6;Q9ES40	A0A0H2UHF6;Q9ES40	PRA1 family protein 3	Arl6ip5
F2Z3Q8;P52296	F2Z3Q8;P52296	Importin subunit beta-1	Kpnb1
P62749;P84076	P62749	Hippocalcin-like protein 1	Hpcal1
Q5XIN6	Q5XIN6	LETM1 and EF-hand domain-containing protein 1, mitochondrial	Letm1
P62634	P62634	Cellular nucleic acid-binding protein	Cnbp
F1LND7;A0A0G2JXT3;P05369;Q7TPK0	F1LND7;A0A0G2JXT3;P05369;Q7TPK0	Farnesyl pyrophosphate synthase	Fdps
A0A0G2JSQ9;Q56B11	A0A0G2JSQ9;Q56B11	Proline-, glutamic acid- and leucine-rich protein 1	Pelp1
Q6AYS2;Q63965	Q6AYS2;Q63965	Sideroflexin;Sideroflexin-1	Sfxn1
D3ZAZ0	D3ZAZ0	Eukaryotic translation initiation factor 3 subunit M	Eif3m
F1M706;A0A140TAI6;D3ZZ95;M0RCN1;D4A1Q0;D3ZJJ6;P39032	F1M706;A0A140TAI6;D3ZZ95;M0RCN1;D4A1Q0;D3ZJJ6;P39032	60S ribosomal protein L36	LOC100360439;LOC100361060;LOC100361079;LOC100361644;LOC100359616;Rpl36
F1MAA5;Q66H32	F1MAA5		Rangap1
A0A0G2JVM2;A0A0G2K0A8	A0A0G2JVM2
P30919	P30919	N(4)-(Beta-N-acetylglucosaminyl)-L-asparaginase;Glycosylasparaginase alpha chain;Glycosylasparaginase beta chain	Aga
A0A0G2JV21;Q6MG14;A0A0G2JZF3	A0A0G2JV21;Q6MG14;A0A0G2JZF3	Nurim	Nrm
D4AA63	D4AA63		Ubqln2
B4F778	B4F778		Rfc4
A0A0G2K0B4;A0A0G2K8P3;Q62940	A0A0G2K0B4;A0A0G2K8P3;Q62940	E3 ubiquitin-protein ligase NEDD4	Nedd4
F1LN59	F1LN59		Eif4g2
O35987;A0A0G2K911	O35987;A0A0G2K911	NSFL1 cofactor p47	Nsfl1c
Q9Z1E1;Q9Z1E1-2;A0A0G2JU52	Q9Z1E1;Q9Z1E1-2	Flotillin-1	Flot1
E9PTW1;A0A0G2K5Q8	E9PTW1;A0A0G2K5Q8		Scamp3
Q5FWY5	Q5FWY5	AH receptor-interacting protein	Aip
D4ABK7	D4ABK7		Hnrnph3
Q63662;Q6T5E9;P08430;Q6T5F3;Q6T5E7;Q6T5F1;Q6T5F0;Q6T5F2;Q64550;Q64634;Q64638;Q64637;P20720	Q63662;Q6T5E9;P08430;Q6T5F3;Q6T5E7;Q6T5F1;Q6T5F0;Q6T5F2;Q64550	UDP-glucuronosyltransferase 1-6;UDP-glucuronosyltransferase 1-1	Ugt1a6;Ugt1a1;Ugt1a9;Ugt1a5
D3ZPD0	D3ZPD0		Ckap2
Q6IN10;P42893-3;P42893;P42893-4;P42893-2	Q6IN10;P42893-3;P42893;P42893-4;P42893-2	Endothelin-converting enzyme 1	Ece1
Q6QI88;Q6AXN3	Q6QI88;Q6AXN3	Transmembrane emp24 domain-containing protein 5	Tmed5
B5DEL8;A0A0G2JZJ9	B5DEL8;A0A0G2JZJ9		LOC100361505
Q6P6U2;Q63569	Q6P6U2;Q63569	26S protease regulatory subunit 6A	Psmc3
D4ADF5;B1H286	D4ADF5		Pdcd5
Q9QZR6-4;Q9QZR6-3;Q9QZR6-2;Q9QZR6;F1LN75	Q9QZR6-4;Q9QZR6-3;Q9QZR6-2;Q9QZR6;F1LN75	Septin-9	2022-09-09
P00406	P00406	Cytochrome c oxidase subunit 2	Mtco2
P52925;D3ZS25;D3ZN59	P52925;D3ZS25;D3ZN59	High mobility group protein B2	Hmgb2;RGD1561694;LOC100911856
Q6AXS5-2;Q6AXS5	Q6AXS5-2;Q6AXS5	Plasminogen activator inhibitor 1 RNA-binding protein;Plasminogen activator inhibitor 1 RNA-binding protein, N-terminally processed	Serbp1
I6L9G5;A0A0G2K022	I6L9G5;A0A0G2K022		Rcn3
P25977-2;P25977	P25977-2;P25977	Nucleolar transcription factor 1	Ubtf
Q62703	Q62703	Reticulocalbin-2	Rcn2
A0A0G2JVC8;P48450;A0A096MK55;A0A096MK62	A0A0G2JVC8;P48450;A0A096MK55	Lanosterol synthase	Lss
Q499N5	Q499N5	Acyl-CoA synthetase family member 2, mitochondrial	Acsf2
B1H2A6;A0A0G2JZV8;Q80WE1-2;Q80WE1	B1H2A6;A0A0G2JZV8;Q80WE1-2;Q80WE1	Fragile X mental retardation protein 1 homolog	Fxr2;Fmr1
Q6IN22;P00787	Q6IN22;P00787	Cathepsin B;Cathepsin B light chain;Cathepsin B heavy chain	Ctsb
P10361;Q9EQL0;A0A0G2KBB2;A0A0G2KB75;M0R497	P10361;Q9EQL0	Cellular tumor antigen p53	Tp53
Q5XIF3	Q5XIF3	NADH dehydrogenase [ubiquinone] iron-sulfur protein 4, mitochondrial	Ndufs4
Q4FZT9	Q4FZT9	26S proteasome non-ATPase regulatory subunit 2	Psmd2
F1LT36;P63326;A0A0H2UI18;D3ZH53;D3ZJY5;Q7TP86;D3ZCN9	F1LT36;P63326;A0A0H2UI18;D3ZH53;D3ZJY5	40S ribosomal protein S10	RGD1564698;Rps10;RGD1561871;LOC100360905
P08081-2;A0A0G2JYW3;P08081	P08081-2;A0A0G2JYW3;P08081	Clathrin light chain A	Clta
A0A0H2UHZ2;Q5U2Z3	A0A0H2UHZ2;Q5U2Z3	Nucleosome assembly protein 1-like 4	Nap1l4
F1LR10	F1LR10		Lima1
G3V834;Q3T1I4	G3V834;Q3T1I4	Protein PRRC1	Prrc1
Q7TQ74;B2RYD7	Q7TQ74;B2RYD7		Stt3b
D4A054;M0R3M4	D4A054;M0R3M4		Ranbp2
Q68FS8	Q68FS8		Rtcd1
A0A0G2K1L0	A0A0G2K1L0
A0A0G2JSV3;P60892;P09330;A0A0G2JVA5;M0RBK1	A0A0G2JSV3;P60892;P09330;A0A0G2JVA5;M0RBK1	Ribose-phosphate pyrophosphokinase 1;Ribose-phosphate pyrophosphokinase 2	Prps1;Prps2;Prps1l1
P11883	P11883	Aldehyde dehydrogenase, dimeric NADP-preferring	Aldh3a1
Q6AYB4	Q6AYB4	Heat shock 70 kDa protein 14	Hspa14
B5DFM8	B5DFM8		Bcas2
Q9EPJ3	Q9EPJ3	28S ribosomal protein S26, mitochondrial	Mrps26
G3V7Z8	G3V7Z8		Pabpn1
F1LNL2;F1M7H3;D3ZIE5	F1LNL2;F1M7H3		Smarca5;LOC100359912
