# Supplementary material for: Heimdall, an alternative protein issued from a ncRNA related to kappa light chain variable region of immunoglobulins from astrocytes: a new player in neural proteome
Source: Cell Death Dis. 2023 Aug 16;14(8):526. doi: 10.1038/s41419-023-06037-y (PMC10432539; doi:10.1038/s41419-023-06037-y)
Supplement: Supplementary file 10 — Data S5 [file 41419_2023_6037_MOESM10_ESM.xlsx]

## Sheet: Protéines Exclusives
Anti-Heimdall		Isotype		Control
Sar1b		Abi2		Ruvbl2
Parp1		Tacc1		Bcl-2-interacting
Rpl23a		Hebp2		Fam107b
Mmab		Sra1		Mbnl1
Ddx39a		Gcc2		Tsta3
Rpia		Lsm14b		Acsl4
Nmt1		Lmnb2		Eps15l1
Ufd1l		Cdc42ep1		Qsox2
Rpl13a		Phrf1		Pdhb
Tnpo1		Dctn6		Acadvl
Ppp1r10		Camsap1		Uqcrc2
Tmx4		Taf7		Arpc5l
Dnase2		Caap1		Inf2
Il6st		Zfp148		LOC100910795
Ube2k		Uri1		Plod2
Cyp51		Mrps31		Sacm1l
Eif2a		S100a13		Epn1
Rab5c		Atp8b2		Gnaq
LOC100361060		Chchd6		Scpep1
Skiv2l2		Ppp1r11		Eif3h
Srp54a		Mxra7		Ctps1
Glb1		Otud5		Ube2m
Ddx3x		Zfand2b		Pdcd6ip
Nup93		Cirbp		Zfp207
Anxa7		Rad23a		Usp39
Acot7		Ndufs4		Aco1
Tfrc		Crtc1		RGD1308290
Alcam		Rcn2		Cad
Csnk2a1		Fnbp4		Arfip1
Atp6v1a		RGD1564804		Rsu1
Lig1		Cwc27		Actr10
Hdac1		Ppp1r12c		Hibadh
Rpl22l1		Dag1		Magoh
Prrc1		Ska3		Cops2
Septin 11		Rbm33		Nsun2
Gaa		Hddc2		Srprb
Psmb8		Cggbp1		Nup214
Sigmar1		Cdca5		Minpp1
Ccar2		Cnpy2		Sf3b6
Uchl1		Srsf9		Raly
Eci1		Ppp3r1		Rpl10
Map2k1		Med9		Plec
Iars		Gab1		Eif3e
Plrg1		Larp4		Cpne2
Rtcb		Ndel1		Anln
Fam111a		Scamp1		Fdft1
Sfxn3		Ccdc9		Prkaca
RT1.Alu		Gtse1		Pitpnb
Upf1		Snap29		Kpna3
Prpf8		Sdf4		Kif4a
Cndp2		Fhl3		Sf3b4
Pdha1		Dlgap4		Cdc26
Aimp2		Lsm2		Tubb2a
Scrn1		Ccdc32		Ckap5
S100a6		RGD1308134		Trip10
Hspa14		Plectin		Htatsf1
Acadl		Clspn		Vnn1
Pgm3		Ahdc1		Tuba1a
Vars		Lemd3		Snrpd1
Twf1		Psmc3ip		Chd4
Hars		Leng1		Bcap31
Arhgap1		Rac1		Emc1
Huwe1		Tom1		Ppp2r1b
Abcf1		Brk1		Bzw1
Ndufs3		Ylpm1		Acads
Arf5		RGD1560065		Idh3B
Cdkn2a		Trafd1		LOC100360950
Asns		Atf7		Nup98
Fth1		LOC100362298		Lman1
AABR07019399.1		Gpc6		Dcps
Anpep		Prrc2b		LOC100360846
Ercc6l		Eif1ad		Ssr4
Plod3		Gmcl1		Cdk2
Gart		Mzt1		Sec24c
Psmb9		Tuba1b		Ppic
LOC100362333		Sde2		Glrx3
Xdh		Nusap1		Rpl15
Arhgap17		Txndc15		Lox
Septin 9		App		Dnajb11
Dera		Elavl2		Hm13
Atp6v1b2		Pqbp1		Smarcc1
Dohh		Ctsl		Usp10
Ncapg		Ppp1r9b		Atp5j2
Ipo9		Notch2		Sf3a3
Bsdc1		Ccdc124		Pcdhga10
Pcyt1a		Cks2		Akr1a1
Pef1		Tjap1		Smarca4
Sumo1		Atrx		Ola1
Hk1		R3hcc1l		Grb2
Reck		Gpalpp1		Fnta
Snrpa		Nacad		Kif15
Dr1		Eif4ebp1		Snrpa1
PTBP3		Gtf2f2		Dock7
		Ndufa2		Rab14
		Nol7		Hnrnpul1
		Drap1		Dlst
		Cebpb		Dazap1
		Ccdc12		LOC314140
		Necap1		Vrk1
		Fxn		H2afx
		Tcf12		Cars
		LOC102550456		Echdc1
		Aven		Lars
		Eif4enif1		Rpa2
		Atp6v1f		Thumpd1
		Bod1l1		Myg1
		Ltbp3		Smc2
		Ikbkg		Uso1
		Rrp15		LOC100910990
		Mrps36		Gyg1
		Rfc1		Septin 2
		Dctpp1		Api5
		Knl1		Akr7a2
		Cwc15		Dynlt1
		Fkbp14		Rab8a
		Maff		Cd276
		Akap2		Psmb2
		Igfbp7		Usp14
		Palm		Ccdc47
		Nde1		Rpl11
		Specc1		Stat3
		Tsc22d1		Pafah1b1
		Scarf2		Capn2
		LOC100911422		Ide
		Bcl10
		Ensa
		Rbms3
		Stat1
		Psma3
		Nup58
		Creb1
		Terf2ip
		Rwdd1
		LOC100912604
		Mecp2
		Guk1
		Zfp638
		Sumf2
		Pole4
		Irf2bpl
		Eif4ebp2
		Nudt9
		Med15
		Syf2
		Rsrc2
		Ccdc186
		Rnf113a2
		Denr
		Slain2
		Ankrd17
		Marcksl1
		Ccdc91
		Ppp1r18
		Wipf1
		Mrpl40
		Larp4b
		Ccdc43
		Rpl10a
		Gmnn
		Supt16h
		LOC100910929
		Pcm1
		Acyp1
		Ccdc6
		Pex14
		Slc7a6os
		Specc1l
		Wipf2
		Hmg20a
		Amotl2
		Akt1s1
		RGD1561149
		Mapk1
		Atxn2
		Ccdc97
		Dffa
		Rbmx
		Bid
		Zfp185
		Erh
		Nhsl1
		Tnip1
		RGD1308106
		Pdlim7
		Ncor1
		Rad51ap1
		Rbms1
		Sgol2
		RGD1306215
		Glod4
		Rnaset2
		Chchd3
		Megf9
		Safb2
		Gatad2a
		Bcl9l
		Tcf3
		Wdr44
		Eif5b
		Igfbp2
		Msrb3
		RGD1566359
		Ccdc58
		Pawr
		Hmmr
		Arglu1
		Sugp1
		Mbd2
		Slirp
		Pycard
		Tssc4
		Tnc
		Ndufb1
		Phldb1
		Ube2r2
		Mphosph6
		Wbp4
		Pabpc4
		Pfdn1
		Arid1a
