# Supplementary material for: Heimdall, an alternative protein issued from a ncRNA related to kappa light chain variable region of immunoglobulins from astrocytes: a new player in neural proteome
Source: Cell Death Dis. 2023 Aug 16;14(8):526. doi: 10.1038/s41419-023-06037-y (PMC10432539; doi:10.1038/s41419-023-06037-y)
Supplement: Supplementary file 11 — Data S6 [file 41419_2023_6037_MOESM11_ESM.xlsx]

## Sheet: Cluster 1
Protein IDs	Majority protein IDs	Protein names	Gene names
A0A1B0GWY9;A0A1B0GWQ5;A0A1B0GWU2;G3V6U4;A0A140TAF2;Q8CH84;O09032	A0A1B0GWY9;A0A1B0GWQ5;A0A1B0GWU2;G3V6U4;A0A140TAF2;Q8CH84;O09032	ELAV-like protein;ELAV-like protein 2;ELAV-like protein 4	Elavl2;Elavl4
B5DEL7;IP_1324086.1|IP_1324086.1_RATGN=Sec61-psalternativeproteinofgeneSec61-ps;A0A0G2K7E7	B5DEL7;IP_1324086.1|IP_1324086.1_RATGN=Sec61-psalternativeproteinofgeneSec61-ps;A0A0G2K7E7		LOC100363239
F1LWX5;A0A0G2KAI2;D4AD31	F1LWX5;A0A0G2KAI2;D4AD31		Phf2;Phf8
A0A0G2K916;E9PTK9	A0A0G2K916;E9PTK9		Ankhd1
Q00566-2	Q00566-2	Methyl-CpG-binding protein 2	Mecp2
Q9WV97	Q9WV97	Mitochondrial import inner membrane translocase subunit Tim9	Timm9
D3ZQN7	D3ZQN7		Lamb1
D4AED1;A0A0G2KB48	D4AED1;A0A0G2KB48		RGD1308106
Q62806	Q62806	Zinc finger protein 148	Znf148
D4A6K4	D4A6K4		Golga1
Q9JLT6	Q9JLT6	BH3-interacting domain death agonist;BH3-interacting domain death agonist p15;BH3-interacting domain death agonist p13;BH3-interacting domain death agonist p11	Bid
D3ZAQ6	D3ZAQ6		Nol7
D4ADD8	D4ADD8		Dctn6
Q561K4	Q561K4	Uncharacterized protein C15orf57 homolog	Ccdc32
Q5XIG0	Q5XIG0	ADP-ribose pyrophosphatase, mitochondrial	Nudt9
D3ZEZ9;F1M155	D3ZEZ9;F1M155		Svil
Q5XID8;M0RC90	Q5XID8;M0RC90		Fkbp14;LOC100911857
A0A0G2K8L6;A0A0G2K030	A0A0G2K8L6;A0A0G2K030
A0A0G2K8F7;Q6AXR9	A0A0G2K8F7;Q6AXR9		Ube2a
M0R9Q1;M0R3R6	M0R9Q1;M0R3R6		LOC100911677
Q00969-2;Q00969	Q00969-2;Q00969	Cyclic AMP-dependent transcription factor ATF-2	Atf2
G3V798	G3V798		Srsf4
D3ZER8	D3ZER8		Leng1
A0A0G2K5W6;Q6AYK5	A0A0G2K5W6;Q6AYK5	Cell growth-regulating nucleolar protein	Lyar
P83565	P83565	39S ribosomal protein L40, mitochondrial	Mrpl40
Q01714	Q01714	Transcription factor Sp1	Sp1
Q5XIA2;Q5XIA2-2	Q5XIA2;Q5XIA2-2	SUZ domain-containing protein 1	Szrd1
Q5M947	Q5M947	RRP15-like protein	Rrp15
O70257;M0R930;A0A0G2K6Y9	O70257;M0R930;A0A0G2K6Y9	Syntaxin-7	Stx7;LOC100910446
A0A0G2K4U8;A0A0G2JVB6;G3V7P1	A0A0G2K4U8;A0A0G2JVB6;G3V7P1	Syntaxin-12	Stx12
D3ZQK5	D3ZQK5		RGD1561149
F1LT35;D3ZTH8;P62752;D3ZNM1;D4AAL7;D3ZTX9;D3ZFK7;A0A0G2JU90;D3ZSR8	F1LT35;D3ZTH8;P62752;D3ZNM1;D4AAL7;D3ZTX9;D3ZFK7;A0A0G2JU90	60S ribosomal protein L23a	RGD1564606;LOC689899;Rpl23a;RGD1562755;LOC683904;RGD1565170;LOC690335
Q78PB6-2;Q78PB6	Q78PB6-2;Q78PB6	Nuclear distribution protein nudE-like 1	Ndel1
A0A0G2JXN8	A0A0G2JXN8
F1LPQ9;Q5U301	F1LPQ9;Q5U301	A-kinase anchor protein 2	Akap2
D3ZKI5	D3ZKI5		Phf3
Q4KLJ8	Q4KLJ8	Phosducin-like protein 3	Pdcl3
Q03484	Q03484	CCAAT/enhancer-binding protein delta	Cebpd
A0A140TA95;G3V9F3;A0A0G2JUR5;Q9ERE6-2;Q9ERE6	A0A140TA95;G3V9F3;A0A0G2JUR5;Q9ERE6-2;Q9ERE6	Myosin phosphatase Rho-interacting protein	Mprip
P19234	P19234	NADH dehydrogenase [ubiquinone] flavoprotein 2, mitochondrial	Ndufv2
F1LX68	F1LX68		Spats2
M0R5N4	M0R5N4	Prefoldin subunit 4	Pfdn4
A0A0G2K3A0;Q9JIH7;Q9JIH7-3;Q9JIH7-2;A0A0G2KAS8;A0A0G2K231;Q9JIH7-5;Q9JIH7-4;Q7TPK6	A0A0G2K3A0;Q9JIH7;Q9JIH7-3;Q9JIH7-2	Serine/threonine-protein kinase WNK1	Wnk1
D3ZZZ0;A0A0G2K160	D3ZZZ0;A0A0G2K160		Ahctf1
Q5PQN7	Q5PQN7	Protein LZIC	Lzic
A0A0G2K4G3;Q71UE8	A0A0G2K4G3;Q71UE8	NEDD8	Nedd8
P11030;Q6TXF3;IP_1371015.1|IP_1371015.1_RATGN=Rn50_12_0468.1alternativeproteinofgeneRn50_12_0468.1	P11030	Acyl-CoA-binding protein;Triakontatetraneuropeptide;Octadecaneuropeptide	Dbi
Q5U2U2;IP_1376453.1|IP_1376453.1_RATGN=AABR07034750.1alternativeproteinofgeneAABR07034750.1	Q5U2U2	Crk-like protein	Crkl
O35987;A0A0G2K911	O35987;A0A0G2K911	NSFL1 cofactor p47	Nsfl1c
Q6MG75;A0A096MJX9	Q6MG75;A0A096MJX9		Nelfe
D3Z9P5;B2RYN4	D3Z9P5;B2RYN4		Pole4
D4A9L2	D4A9L2		Srsf1
F1M842	F1M842		Tp53bp1
F1LRT0	F1LRT0		Ltbp3
F1LR10	F1LR10		Lima1
A0A0G2JYI7;A0A0U1RRQ3;A0A0G2JYD1	A0A0G2JYI7;A0A0U1RRQ3;A0A0G2JYD1
P70501;A0A0G2K3S6	P70501;A0A0G2K3S6	RNA-binding protein 10	Rbm10
A0A0U1RRV7;Q0ZFS8	A0A0U1RRV7;Q0ZFS8		Srsf3
Q6TMG5	Q6TMG5	NF-kappa-B essential modulator	Ikbkg
Q3MID3	Q3MID3	ADP-ribosylation factor GTPase-activating protein 2	Arfgap2
A0A0G2K2P5;F1M4A0;IP_1329239.1|IP_1329239.1_RATGN=AABR07004085.1alternativeproteinofgeneAABR07004085.1	A0A0G2K2P5;F1M4A0		Tjp1
D3ZU54	D3ZU54	Density-regulated protein	Denr
D4A6E8	D4A6E8		RGD1560065
M0R4L7;G3V9C7;G3V8B3;D3ZWM5;A0A0G2JXE0;D3ZNH4;A0A0G2JXI9;IP_1353726.1|IP_1353726.1_RATGN=AABR07027753.2alternativeproteinofgeneAABR07027753.2;D3ZLY9;Q00715;A0A0G2K7R1;Q00729	M0R4L7;G3V9C7;G3V8B3;D3ZWM5;A0A0G2JXE0;D3ZNH4;A0A0G2JXI9;IP_1353726.1|IP_1353726.1_RATGN=AABR07027753.2alternativeproteinofgeneAABR07027753.2;D3ZLY9;Q00715;A0A0G2K7R1;Q00729	Histone H2B;Histone H2B type 1;Histone H2B type 1-A	Hist1h2bl;Hist1h2bk;LOC100910200;Hist1h2bb;Hist1h2bo;Hist1h2bh;Hist1h2ba
P62078	P62078	Mitochondrial import inner membrane translocase subunit Tim8 B	Timm8b
B0BN78	B0BN78		Taf7
P05964	P05964	Protein S100-A6	S100a6
Q6IN10;P42893-3;P42893;P42893-4;P42893-2	Q6IN10;P42893-3;P42893;P42893-4;P42893-2	Endothelin-converting enzyme 1	Ece1

## Sheet: Cluster 2
Protein IDs	Majority protein IDs	Protein names	Gene names
Q3SWS8	Q3SWS8	mRNA export factor	Rae1
P00406	P00406	Cytochrome c oxidase subunit 2	Mtco2
P21533;F1LQS3;A0A0G2KBA1	P21533;F1LQS3;A0A0G2KBA1	60S ribosomal protein L6	Rpl6
G3V8E2;A0A0G2JT26	G3V8E2		Strip1
F1LP30;Q5I0C3	F1LP30;Q5I0C3	Methylcrotonoyl-CoA carboxylase subunit alpha, mitochondrial	Mccc1
Q6IN22;P00787	Q6IN22;P00787	Cathepsin B;Cathepsin B light chain;Cathepsin B heavy chain	Ctsb
B4F795	B4F795	Choline transporter-like protein 2	Slc44a2
D3ZKX1	D3ZKX1		Ccdc53
D3ZW15	D3ZW15		Sec24b
D3ZJ54;D3Z8D7;A0A0G2K743;P62856;A0A0G2JY64	D3ZJ54;D3Z8D7;A0A0G2K743;P62856;A0A0G2JY64	40S ribosomal protein S26	RGD1565117;LOC100361854;Rps26
Q5U2V8	Q5U2V8	ER membrane protein complex subunit 3	Emc3
D4A2P1	D4A2P1		Ccar1
A0A0G2JZ40;D4ABJ4	A0A0G2JZ40;D4ABJ4		Reck
Q6AYS3	Q6AYS3		Ctsa
P62919;D4A6W6	P62919;D4A6W6	60S ribosomal protein L8	Rpl8;RGD1561333
F1LNF0	F1LNF0		Myh14
G3V9Q4;A0A0U1RRV1;IP_1327664.1|IP_1327664.1_RATGN=Stk38alternativeproteinofgeneStk38;A4GW50	G3V9Q4		Stk38
A0A0G2K093;O35162	A0A0G2K093;O35162	Heat shock 70 kDa protein 13	Hspa13
A0A0G2JTL5;P52873	A0A0G2JTL5;P52873	Pyruvate carboxylase, mitochondrial	Pc
F7EPZ4	F7EPZ4
Q27W02	Q27W02	Protein mago nashi homolog	Magoh
P61751	P61751	ADP-ribosylation factor 4	Arf4
Q66HG5	Q66HG5	Transmembrane 9 superfamily member 2	Tm9sf2
Q62780	Q62780	Probable ATP-dependent RNA helicase DDX46	Ddx46
R9PXR4;Q75Q39;IP_1283988.1|IP_1283988.1_RATGN=AABR07063855.1alternativeproteinofgeneAABR07063855.1	R9PXR4;Q75Q39;IP_1283988.1|IP_1283988.1_RATGN=AABR07063855.1alternativeproteinofgeneAABR07063855.1	Mitochondrial import receptor subunit TOM70	Tomm70a
Q07009	Q07009	Calpain-2 catalytic subunit	Capn2
Q4QQS8	Q4QQS8	Nuclear pore complex protein Nup85	Nup85
Q5FVK6;Q5FVK6-2	Q5FVK6	Coiled-coil and C2 domain-containing protein 1B	Cc2d1b
B2GUZ3	B2GUZ3		Mthfd1l
F1M8V2;IP_1255269.1|IP_1255269.1_RATGN=Rn50_X_0752.1alternativeproteinofgeneRn50_X_0752.1	F1M8V2		Ube4b
P32577	P32577	Tyrosine-protein kinase CSK	Csk
A0A0G2KAI8	A0A0G2KAI8
D3ZVQ0	D3ZVQ0	Ubiquitin carboxyl-terminal hydrolase	Usp5
A0A0G2K719;D3ZN21	A0A0G2K719;D3ZN21		Ddx3y
Q5M9F8	Q5M9F8	N-terminal kinase-like protein	Scyl1
D4A6C5	D4A6C5		Arhgap1
P68101	P68101	Eukaryotic translation initiation factor 2 subunit 1	Eif2s1
G3V8A5	G3V8A5		Vps35
F1LSW7;B5DEM5;Q6TUH8;Q63507;IP_1381503.1|IP_1381503.1_RATGN=AABR07072207.1alternativeproteinofgeneAABR07072207.1	F1LSW7;B5DEM5;Q6TUH8;Q63507;IP_1381503.1|IP_1381503.1_RATGN=AABR07072207.1alternativeproteinofgeneAABR07072207.1	60S ribosomal protein L14	Rpl14;LOC306079
M0R402	M0R402		Tmx3
A0A0G2JXD0;P17077;M0R6B4;F1M7A9;M0RBD4;M0R5Y8;A0A0G2JX41;IP_1366300.1|IP_1366300.1_RATGN=Rpl9alternativeproteinofgeneRpl9;IP_1296118.1|IP_1296118.1_RATGN=Rn60_4_1482.2alternativeproteinofgeneRn60_4_1482.2;D3ZA49	A0A0G2JXD0;P17077;M0R6B4;F1M7A9;M0RBD4	60S ribosomal protein L9	Rpl9;LOC100910002;RGD1561928;LOC100911472
Q62952-2;Q62952	Q62952-2;Q62952	Dihydropyrimidinase-related protein 3	Dpysl3
Q4QQW8	Q4QQW8	Putative phospholipase B-like 2	Plbd2
Q6MGB8;P15978	Q6MGB8		RT1-A2
A0A0G2JUQ5;Q498N4;A0A0G2JTT2;O55012;Q66WT9;O55012-2;A0A0G2K0B6;F1LRK0;Q05140-2;Q05140	A0A0G2JUQ5;Q498N4;A0A0G2JTT2;O55012;Q66WT9;O55012-2	Phosphatidylinositol-binding clathrin assembly protein	Picalm
Q63798	Q63798	Proteasome activator complex subunit 2	Psme2
D3ZVJ3	D3ZVJ3		Kntc1
D3ZG43	D3ZG43		Ndufs3
A0A0G2K724;Q4G009	A0A0G2K724;Q4G009	Malignant T-cell-amplified sequence 1	Mcts1
P82471;D4AE68;Q5EAP4	P82471;D4AE68	Guanine nucleotide-binding protein G(q) subunit alpha	Gnaq
D4AEP0	D4AEP0	Adenylosuccinate synthetase isozyme 2	Adss
Q3SWT7	Q3SWT7		Nrbp1
P43138	P43138	DNA-(apurinic or apyrimidinic site) lyase;DNA-(apurinic or apyrimidinic site) lyase, mitochondrial	Apex1
Q32PZ3	Q32PZ3	Protein unc-45 homolog A	Unc45a
Q9WV25-2;A0A0H2UHZ6;Q9WV25	Q9WV25-2;A0A0H2UHZ6;Q9WV25	Poly(U)-binding-splicing factor PUF60	Puf60
G3V834;Q3T1I4	G3V834;Q3T1I4	Protein PRRC1	Prrc1
B1WC49	B1WC49		Api5
F1MAA3	F1MAA3		LOC100909464
Q6AY09	Q6AY09	Heterogeneous nuclear ribonucleoprotein H2	Hnrnph2
D4A133;A0A1W2Q6N0	D4A133		Atp6v1a
P05708;M0RAQ6;M0R3X7;A0A0G2JST6;A0A0G2JTY2;P27926	P05708;M0RAQ6	Hexokinase-1;Hexokinase	Hk1
Q6PDV7;D4A1P2	Q6PDV7;D4A1P2	60S ribosomal protein L10	Rpl10;Rpl10l
P27867	P27867	Sorbitol dehydrogenase	Sord
B2GUZ9;B0BN65	B2GUZ9		Fam49b
A0A0G2JVW3;D4A0B4	A0A0G2JVW3;D4A0B4		Ankrd17
P21708;P21708-2	P21708;P21708-2	Mitogen-activated protein kinase 3	Mapk3
G3V7G9	G3V7G9	Eukaryotic translation initiation factor 3 subunit L	Eif3l
D3ZQ74;Q63321	D3ZQ74;Q63321	Procollagen-lysine,2-oxoglutarate 5-dioxygenase 1	Plod1
P32551	P32551	Cytochrome b-c1 complex subunit 2, mitochondrial	Uqcrc2
P32198	P32198	Carnitine O-palmitoyltransferase 1, liver isoform	Cpt1a
P48450;A0A0G2JVC8;A0A096MK62;A0A096MK55;A0A096MJH3	P48450;A0A0G2JVC8	Lanosterol synthase	Lss
P09895;D3ZHP8	P09895;D3ZHP8	60S ribosomal protein L5	Rpl5;Rpl5l1
Q566D8;F1M8E6;Q9JHY8	Q566D8;F1M8E6;Q9JHY8	DNA ligase;DNA ligase 1	Lig1;LOC100911727
P49242;M0R6L4	P49242;M0R6L4	40S ribosomal protein S3a;40S ribosomal protein S3b;40S ribosomal protein S3a	Rps3a;LOC100365839
Q5EAJ6-2	Q5EAJ6-2	Inhibitor of nuclear factor kappa-B kinase-interacting protein	Ikbip
Q6Q0N3	Q6Q0N3	5-nucleotidase domain-containing protein 2	Nt5dc2
A0A0G2K1N4;F1LW16	A0A0G2K1N4;F1LW16		Btaf1
Q63570	Q63570	26S protease regulatory subunit 6B	Psmc4
R9PXS4;P16446	R9PXS4;P16446	Phosphatidylinositol transfer protein alpha isoform	Pitpna
Q68FS8	Q68FS8		Rtcd1
Q6DGG0;M0RB67	Q6DGG0;M0RB67	Peptidyl-prolyl cis-trans isomerase D	Ppid;Ppidl1
Q497B0	Q497B0	Omega-amidase NIT2	Nit2
Q6AZ64;E9PT85	Q6AZ64;E9PT85		Xrcc6
Q4FZS2;D4A567	Q4FZS2		Bub3
Q1RP74	Q1RP74		LOC100911774
P68511;A0A0G2K2B8	P68511;A0A0G2K2B8	14-3-3 protein eta	Ywhah
A0A140TAH5;P84092	A0A140TAH5;P84092	AP-2 complex subunit mu	Ap2m1
G3V8U9;P34067	G3V8U9;P34067	Proteasome subunit beta type;Proteasome subunit beta type-4	Psmb4
Q3MIE4	Q3MIE4	Synaptic vesicle membrane protein VAT-1 homolog	Vat1
Q5XIC6;IP_1381217.1|IP_1381217.1_RATGN=AABR07030563.1alternativeproteinofgeneAABR07030563.1	Q5XIC6		Psmd12
D3ZPR0	D3ZPR0		Cse1l
Q64428	Q64428	Trifunctional enzyme subunit alpha, mitochondrial;Long-chain enoyl-CoA hydratase;Long chain 3-hydroxyacyl-CoA dehydrogenase	Hadha
F1M9Q8;Q9EQR2	F1M9Q8;Q9EQR2	Alkyldihydroxyacetonephosphate synthase, peroxisomal	Agps
A0A0G2K3H2;F1LRS2;B2RZA1;F1LPG2	A0A0G2K3H2;F1LRS2		Dock7
Q641Y8	Q641Y8	ATP-dependent RNA helicase DDX1	Ddx1
P11497-2;P11497	P11497-2;P11497	Acetyl-CoA carboxylase 1;Biotin carboxylase	Acaca
F1LRI5	F1LRI5		Gcn1l1
B2RYN0;D3ZFX4	B2RYN0;D3ZFX4		Pgm3
Q68FY0	Q68FY0	Cytochrome b-c1 complex subunit 1, mitochondrial	Uqcrc1
Q505J8	Q505J8	Phenylalanine--tRNA ligase alpha subunit	Farsa
Q4KM65	Q4KM65	Cleavage and polyadenylation specificity factor subunit 5	Nudt21
G3V647;O35331;D3Z8P5	G3V647;O35331;D3Z8P5	Pyridoxal kinase	Pdxk;RGD1566085
A0A0G2JWD2;Q5XI81	A0A0G2JWD2;Q5XI81	Fragile X mental retardation syndrome-related protein 1	Fxr1
P24368	P24368	Peptidyl-prolyl cis-trans isomerase B	Ppib
Q99MI7	Q99MI7	NEDD8-activating enzyme E1 catalytic subunit	Uba3
A9CMB8;Q62724	A9CMB8	DNA helicase	Mcm6
Q9ER24	Q9ER24	Ataxin-10	Atxn10
P62278;M0RCY2;F1LMB4	P62278;M0RCY2	40S ribosomal protein S13	Rps13;LOC683961
A0A0G2JUX5;Q68A21	A0A0G2JUX5;Q68A21	Transcriptional activator protein Pur-beta	Purb
Q6IRE4	Q6IRE4	Tumor susceptibility gene 101 protein	Tsg101
A0A140TAI8;B5DFN2	A0A140TAI8;B5DFN2	Adenosylhomocysteinase	Ahcyl1
P62282;D3ZYK5	P62282	40S ribosomal protein S11	Rps11
A0A0G2JSP3;B5DF89	A0A0G2JSP3;B5DF89	Cullin-3	Cul3
O89042	O89042	DNA polymerase alpha catalytic subunit	Pola1
G3V804;Q9JHY2	G3V804;Q9JHY2	Sideroflexin;Sideroflexin-3	Sfxn3
Q5PQR0;E9PTI6	Q5PQR0;E9PTI6		Raly
P32089	P32089	Tricarboxylate transport protein, mitochondrial	Slc25a1
P10361;Q9EQL0;M0R497;A0A0G2KBB2;A0A0G2KB75	P10361;Q9EQL0	Cellular tumor antigen p53	Tp53
O08984	O08984	Lamin-B receptor	Lbr
Q5BJN3;Q5PQR7	Q5BJN3		Tial1
Q6AY86;A0A0G2JXT0	Q6AY86;A0A0G2JXT0	Vacuolar protein sorting-associated protein 26A	Vps26a
D3ZU74;Q6AZ35;G3V9V3;Q62871-3;Q62871-2;Q62871	D3ZU74;Q6AZ35;G3V9V3;Q62871-3;Q62871-2;Q62871	Cytoplasmic dynein 1 intermediate chain 2	Dync1i2
Q4QQT3	Q4QQT3	CUGBP Elav-like family member 1	Celf1
A0A0G2QC06;Q4FZX7	A0A0G2QC06;Q4FZX7	Signal recognition particle receptor subunit beta	Srprb
F1LM47	F1LM47	Succinyl-CoA ligase subunit beta	Sucla2
A0A0U1RVI9;IP_1305997.1|IP_1305997.1_RATGN=AABR07054332.1alternativeproteinofgeneAABR07054332.1;P27952;D3ZIY7;A0A0G2KB28;E9PT76;D3ZT78;M0RAJ8;D3ZQW7;IP_1368141.1|IP_1368141.1_RATGN=Rn60_13_0704.3alternativeproteinofgeneRn60_13_0704.3;O55213	A0A0U1RVI9;IP_1305997.1|IP_1305997.1_RATGN=AABR07054332.1alternativeproteinofgeneAABR07054332.1;P27952;D3ZIY7;A0A0G2KB28;E9PT76	40S ribosomal protein S2	Rps2;LOC100359960
P46844;Q6AZ33	P46844;Q6AZ33	Biliverdin reductase A	Blvra
F7EUU4	F7EUU4
A0A0G2JUL7;B3GNI6-3;B3GNI6;B3GNI6-2;B5DFG5;A0A0U1RRT8;A0A0U1RRW2	A0A0G2JUL7;B3GNI6-3;B3GNI6;B3GNI6-2	Septin-11	2021-09-11
A0A140TAH1;Q9JJ50-2;Q9JJ50	A0A140TAH1;Q9JJ50-2;Q9JJ50	Hepatocyte growth factor-regulated tyrosine kinase substrate	Hgs
A0A096MJW2;A0A0H2UHL1;Q66H50;A0A096MJJ7	A0A096MJW2;A0A0H2UHL1;Q66H50;A0A096MJJ7	Fatty acyl-CoA reductase 1	Far1
