# Supplementary material for: Heimdall, an alternative protein issued from a ncRNA related to kappa light chain variable region of immunoglobulins from astrocytes: a new player in neural proteome
Source: Cell Death Dis. 2023 Aug 16;14(8):526. doi: 10.1038/s41419-023-06037-y (PMC10432539; doi:10.1038/s41419-023-06037-y)
Supplement: Supplementary file 12 — Data S7 [file 41419_2023_6037_MOESM12_ESM.xlsx]

## Sheet: Parameters
IP vs IP Pep (Expérience 2021)
Matrice 126	IP CTL vs IP Pep	3 = in at least one group	two sample test	z score	remplace missing value = 0	average groupe = Median
			Student's t test
			p value = 0.05

## Sheet: IP vs IPPep average
			CLUSTER 1					CLUSTER 2
			Protein IDs	Majority protein IDs	Protein names	Gene names		Protein IDs	Majority protein IDs	Protein names	Gene names
			F1LMZ8;B5DEP6;A0A0G2JWX1;D3Z950	F1LMZ8;B5DEP6;A0A0G2JWX1;D3Z950	26S proteasome non-ATPase regulatory subunit 11	Psmd11		M0R735;A0A0G2K9J1;Q7TP47	M0R735;A0A0G2K9J1;Q7TP47	Heterogeneous nuclear ribonucleoprotein Q	Syncrip
			P46844;Q6AZ33	P46844;Q6AZ33	Biliverdin reductase A	Blvra		P48500;A0A0G2JWJ4;Q6SA19;A0A0G2JWU1	P48500;A0A0G2JWJ4;Q6SA19;A0A0G2JWU1	Triosephosphate isomerase	Tpi1;LOC500959
			O35303-6;O35303-2;O35303-5;O35303-4;O35303;O35303-3	O35303-6;O35303-2;O35303-5;O35303-4;O35303;O35303-3	Dynamin-1-like protein	Dnm1l		P16617;M0R6Y8;Q5XIV1;A0A096MJL6	P16617	Phosphoglycerate kinase 1	Pgk1
			Q8K1Q0;Q700Q7	Q8K1Q0	Glycylpeptide N-tetradecanoyltransferase 1	Nmt1		G3V8L9;P85125	G3V8L9;P85125	Polymerase I and transcript release factor	Ptrf
			B6DYQ7;P04906;D4A8S2;A0A0G2K4Q5	B6DYQ7;P04906	Glutathione S-transferase P	Gstp1		P27605;Q6LDG5	P27605;Q6LDG5	Hypoxanthine-guanine phosphoribosyltransferase	Hprt1
			D3ZG43	D3ZG43		Ndufs3		P62630;M0R757;F1M6C2;P62632	P62630;M0R757;F1M6C2	Elongation factor 1-alpha 1;Elongation factor 1-alpha	Eef1a1;LOC100360413;LOC100360150
			F1M9D6;Q6P6Q7;Q9QXK0;A0A0G2JX93;Q7TP57	F1M9D6;Q6P6Q7;Q9QXK0;A0A0G2JX93;Q7TP57	Signal transducer and activator of transcription	Stat1;Stat4		Q6PED0;P62982;Q63654;Q6P7R7;F1LU69;IP_1381478.1|IP_1381478.1_RAT;Q5FWT0;F1LML2;P62986;P0CG51;Q63429;F1M927;IP_1255401.1|IP_1255401.1_RAT	Q6PED0;P62982;Q63654;Q6P7R7;F1LU69;IP_1381478.1|IP_1381478.1_RAT;Q5FWT0;F1LML2;P62986;P0CG51;Q63429	Ubiquitin-40S ribosomal protein S27a;Ubiquitin;40S ribosomal protein S27a;Ubiquitin-60S ribosomal protein L40;Ubiquitin;60S ribosomal protein L40;Polyubiquitin-B;Ubiquitin;Polyubiquitin-C;Ubiquitin;Ubiquitin-related	Rps27a;Ubb;Uba52;Rps27l3;LOC100360548;Ubc
			A0A0G2K930;P09527	A0A0G2K930;P09527	Ras-related protein Rab-7a	Rab7a		P85845;Q80X10	P85845	Fascin	Fscn1
								Q7TPB1	Q7TPB1	T-complex protein 1 subunit delta	Cct4
								P62804;IP_1353727.1|IP_1353727.1_RAT;IP_1353729.1|IP_1353729.1_RAT;Q5BM22;P62804-2	P62804;IP_1353727.1|IP_1353727.1_RAT	Histone H4;Osteogenic growth peptide	Hist1h4b
								Q3MHS9;Q5BJY2;Q6AYJ7;IP_1381273.1|IP_1381273.1_RAT	Q3MHS9		Cct6a
								Q04931	Q04931	FACT complex subunit SSRP1	Ssrp1
								M0RDM4;IP_1353728.1|IP_1353728.1_RAT;K7R8M0;G3V9C0;D3ZVK7;A9UMV8;Q4FZT6;P0C170;P0C169;Q6I8Q6;M0RCL5;Q64598;Q00728	M0RDM4;IP_1353728.1|IP_1353728.1_RAT;K7R8M0;G3V9C0;D3ZVK7;A9UMV8;Q4FZT6;P0C170;P0C169;Q6I8Q6;M0RCL5;Q64598;Q00728	Histone H2A;Histone H2A.J;Histone H2A type 3;Histone H2A type 1-E;Histone H2A type 1-C;Histone H2A type 1-F;Histone H2A type 4	LOC680322;Hist1h2ao;Hist1h2ac;Hist1h2ak;H2afj;Hist1h2af;LOC100910554
								P50398;Q5BK95;IP_1255715.1|IP_1255715.1_RAT	P50398	Rab GDP dissociation inhibitor alpha	Gdi1
								P10760;Q6P743	P10760;Q6P743	Adenosylhomocysteinase	Ahcy
								Q9ER34	Q9ER34	Aconitate hydratase, mitochondrial	Aco2
								A0A0G2K9V6;Q5XHY5;Q68FW7	A0A0G2K9V6;Q5XHY5	Threonine--tRNA ligase, cytoplasmic	Tars
								Q5U2Q7;IP_1255527.1|IP_1255527.1_RAT;IP_1255528.1|IP_1255528.1_RAT	Q5U2Q7	Eukaryotic peptide chain release factor subunit 1	Etf1
								O70186	O70186	Nuclear factor 1	Nfib
								B1WC49	B1WC49		Api5
								P60123;A0A0G2K0H9	P60123;A0A0G2K0H9	RuvB-like 1	Ruvbl1
								Q6P6R2	Q6P6R2	Dihydrolipoyl dehydrogenase, mitochondrial	Dld
								B0BMW2;O70351	B0BMW2;O70351	3-hydroxyacyl-CoA dehydrogenase type-2	Hsd17b10
								P47942;Q62950	P47942	Dihydropyrimidinase-related protein 2	Dpysl2
								F1M9V7;Q8VID2;Q3B8Q9	F1M9V7		Npepps
								P13832	P13832	Myosin regulatory light chain RLC-A	Rlc-a
								A0A0G2K5E7;G3V888;P16638;G3V9G4;P16638-2	A0A0G2K5E7;G3V888;P16638;G3V9G4;P16638-2	ATP-citrate synthase	Acly
								D3ZAN3	D3ZAN3		Ganab
								D4A6G6;A0A0H2UI38;P17074;F1M8C7;D3ZGN8;F1M764;IP_1364045.1|IP_1364045.1_RAT;D3ZSH6;F1LYF3;D3ZUD7	D4A6G6;A0A0H2UI38;P17074;F1M8C7;D3ZGN8;F1M764;IP_1364045.1|IP_1364045.1_RAT;D3ZSH6;F1LYF3	40S ribosomal protein S19	LOC100362339;Rps19;LOC100360843;Rps19l1
								A0A0G2K3Z9;Q63716	A0A0G2K3Z9;Q63716	Peroxiredoxin-1	Prdx1
