# Supplementary material for: Heimdall, an alternative protein issued from a ncRNA related to kappa light chain variable region of immunoglobulins from astrocytes: a new player in neural proteome
Source: Cell Death Dis. 2023 Aug 16;14(8):526. doi: 10.1038/s41419-023-06037-y (PMC10432539; doi:10.1038/s41419-023-06037-y)
Supplement: Supplementary file 14 — Data S9 [file 41419_2023_6037_MOESM14_ESM.xlsx]

## Sheet: exclusives
								Exclusives																															Total
Name	Total		Name	Exclusive				CTL						CTL poly						KO2						T2													CTL						CTL Poly
CRISPR-CTL	3838		CRISPR-CTL	16				Protein IDs	Majority protein IDs	Protein names	Gene names			Protein IDs	Majority protein IDs	Protein names	Gene names			Protein Ids	Majority protein IDs	Protein names	Gene names			Protein IDs	Majority protein IDs	Protein names	Gene names										Protein IDs	Majority protein IDs	Protein names	Gene names			Protein IDs	Majority protein IDs	Protein names	Gene names
CRISPR-CTL-POLY	3798		CRISPR-CTL-POLY	8				A0A0G2JX25;Q99MD3;Q5FVP6;F1LRV6;Q9Z244	A0A0G2JX25;Q99MD3;Q5FVP6;F1LRV6;Q9Z244	GMP reductase;GMP reductase 1	Gmpr2;Gmpr			A0A096MIS5;Q5PQM0	A0A096MIS5;Q5PQM0	Transmembrane protein 168	Tmem168			A0A096MJC9;A0A096MJL2;M0R8A4;M0R7M8;Q3B8Q0	A0A096MJC9;A0A096MJL2;M0R8A4;M0R7M8;Q3B8Q0	Microtubule-associated protein RP/EB family member 2	LOC100911918;Mapre2			A0A096MK98;F1LX81;A0A096MJ26;A0A096MK60	A0A096MK98;F1LX81;A0A096MJ26;A0A096MK60		Slfn5										P97949;P97560;A0A023IMI8;A0A023IKD8;P36370;P97561;A0A023IM48;A0A023IKJ0;A0A023ILP9;P97559	P97949;P97560;A0A023IMI8;A0A023IKD8;P36370;P97561;A0A023IM48;A0A023IKJ0;A0A023ILP9;P97559	Antigen peptide transporter 1	Tap1;tap1;Tap2			P97949;P97560;A0A023IMI8;A0A023IKD8;P36370;P97561;A0A023IM48;A0A023IKJ0;A0A023ILP9;P97559	P97949;P97560;A0A023IMI8;A0A023IKD8;P36370;P97561;A0A023IM48;A0A023IKJ0;A0A023ILP9;P97559	Antigen peptide transporter 1	Tap1;tap1;Tap2
CRISPR-KO2	3735		CRISPR-KO2	38				A0A0G2K4T8;F1LPX0;Q01992	A0A0G2K4T8;F1LPX0;Q01992	Mitochondrial intermediate peptidase	Mipep			A0A0G2JXG5	A0A0G2JXG5					A0A0G2JV84;Q7TP13	A0A0G2JV84;Q7TP13		Gpt2			A0A0G2JSU9;P22934	A0A0G2JSU9;P22934	Tumor necrosis factor receptor superfamily member 1A	Tnfrsf1a										A0A023ILN9;Q6MGA6;P28077	A0A023ILN9;Q6MGA6;P28077	Proteasome subunit beta type;Proteasome subunit beta type-9	Psmb9			A0A023ILN9;Q6MGA6;P28077	A0A023ILN9;Q6MGA6;P28077	Proteasome subunit beta type;Proteasome subunit beta type-9	Psmb9
T2	2942		T2	119				B1H275	B1H275		Wbscr22			B2GVB4;Q9QZR6-2;Q9QZR6-3;Q9QZR6-4	B2GVB4;Q9QZR6-2;Q9QZR6-3;Q9QZR6-4		2009-09-01			A0A0G2JVI4;D3ZDZ7	A0A0G2JVI4;D3ZDZ7		Fuk			A0A0G2JSY8	A0A0G2JSY8												A0A023IMI6;A0A023IM45;P28064;A0A0G2K5L5	A0A023IMI6;A0A023IM45;P28064	Proteasome subunit beta type;Proteasome subunit beta type-8	Psmb8			A0A023IMI6;A0A023IM45;P28064;A0A0G2K5L5	A0A023IMI6;A0A023IM45;P28064	Proteasome subunit beta type;Proteasome subunit beta type-8	Psmb8
								B2GUX5	B2GUX5	5-nucleotidase	Nt5c3a			D3ZPA8	D3ZPA8		Gtse1			A0A0G2JZ38	A0A0G2JZ38					A0A0G2JUK2;B2GV58;A0A096MJY7;A0A096MKE7	A0A0G2JUK2;B2GV58		Lsm14a										Q99JC6;A0A023IM54	Q99JC6;A0A023IM54		Tapbp			Q99JC6;A0A023IM54	Q99JC6;A0A023IM54		Tapbp
								B2GUY0	B2GUY0	Endoplasmic reticulum mannosyl-oligosaccharide 1,2-alpha-mannosidase	Man1b1			D4A3T0;Q497A5	D4A3T0;Q497A5		Sos1			M0R9X1;A0A0G2K1F5	M0R9X1;A0A0G2K1F5		Dhx34			A0A0G2JVR0;Q66HJ7;Q03348	A0A0G2JVR0;Q66HJ7;Q03348	Receptor-type tyrosine-protein phosphatase;Receptor-type tyrosine-protein phosphatase alpha	Ptpra										A0A059NZR0;Q6AXU6	A0A059NZR0;Q6AXU6	Hematological and neurological expressed 1 protein;Hematological and neurological expressed 1 protein, N-terminally processed	Hn1			A0A059NZR0;Q6AXU6	A0A059NZR0;Q6AXU6	Hematological and neurological expressed 1 protein;Hematological and neurological expressed 1 protein, N-terminally processed	Hn1
CRISPR-CTL	CRISPR-CTL-POLY	CRISPR-KO2	T2	Count				D3ZA22	D3ZA22		Trim47			D4A8Z3	D4A8Z3		Frrs1			D3ZIE3;A0A0G2K4S4	D3ZIE3;A0A0G2K4S4		Ddx51			A0A0G2K7S7;A0A0G2JVT5;Q6MG19;Q63474;B2GVB6	A0A0G2K7S7;A0A0G2JVT5;Q6MG19;Q63474;B2GVB6	Epithelial discoidin domain-containing receptor 1	Ddr1										Q5BK20;A0A059NZV6;D3ZDL0	Q5BK20;A0A059NZV6	Hematological and neurological expressed 1-like protein	Hn1l			Q5BK20;A0A059NZV6;D3ZDL0	Q5BK20;A0A059NZV6	Hematological and neurological expressed 1-like protein	Hn1l
+	+	+	+	2751				D4A8M5;D3ZSP1;Q6QI63;F7ETL6	D4A8M5;D3ZSP1;Q6QI63;F7ETL6		Snrpep2;LOC100361838;Zfp341			F7FHF7;Q6IRL2;Q8R500	F7FHF7;Q6IRL2;Q8R500	Mitofusin-2	LOC100911485;Mfn2			A0A0G2K590;B2RYN7	A0A0G2K590;B2RYN7	Spastin	Spast			A0A0G2JW12;Q6MG79;P08649;M0RB00;F1LNM4;A0A0G2JV52	A0A0G2JW12;Q6MG79;P08649;M0RB00;F1LNM4;A0A0G2JV52	Complement C4;Complement C4 beta chain;Complement C4 alpha chain;C4a anaphylatoxin;Complement C4 gamma chain	C4a;C4;LOC100909666										A0A068FP44;Q4AE70-3;Q4AE70-4;Q4AE70-2;Q4AE70	A0A068FP44;Q4AE70-3;Q4AE70-4;Q4AE70-2;Q4AE70	Histone-arginine methyltransferase CARM1	CARM1;Carm1			A0A068FP44;Q4AE70-3;Q4AE70-4;Q4AE70-2;Q4AE70	A0A068FP44;Q4AE70-3;Q4AE70-4;Q4AE70-2;Q4AE70	Histone-arginine methyltransferase CARM1	CARM1;Carm1
	+			8				D3ZXF8	D3ZXF8		Mrpl43			G3V8W2;Q91XU8	G3V8W2;Q91XU8	Phosphatidate cytidylyltransferase;Phosphatidate cytidylyltransferase 2	Cds2			A0A0G2K6X6;O08679	A0A0G2K6X6;O08679	Serine/threonine-protein kinase MARK2	Mark2			A0A0G2JWM2;Q5RJQ4	A0A0G2JWM2;Q5RJQ4	NAD-dependent protein deacetylase sirtuin-2	Sirt2										A0A096MIV5;A2VD14;F1M8H5;A0A096MJ15	A0A096MIV5;A2VD14;F1M8H5		Abcf2			A0A096MIS5;Q5PQM0	A0A096MIS5;Q5PQM0	Transmembrane protein 168	Tmem168
+	+	+		887				F1LQ35;Q63085	F1LQ35;Q63085	cGMP-inhibited 3,5-cyclic phosphodiesterase B	Pde3b									Q5PPJ8;A0A0G2KB82;A0A0G2K717	Q5PPJ8;A0A0G2KB82;A0A0G2K717		Cnot2			A0A0G2JWU5;A0A0G2KAV0;Q6P501	A0A0G2JWU5;A0A0G2KAV0;Q6P501	Lysosomal-associated transmembrane protein 4A	Laptm4a										E9PT29;A0A096MIX2;A0A096MJW9;Q568Z8	E9PT29;A0A096MIX2		Ddx17			A0A096MIV5;A2VD14;F1M8H5;A0A096MJ15	A0A096MIV5;A2VD14;F1M8H5		Abcf2
+	+			97				F1M8Y4	F1M8Y4		Deptor									A0A0G2K904;Q568Z5	A0A0G2K904					A0A0G2JZ48;A0A0G2K8G1;A0A0G2JYB3;Q9QYA5	A0A0G2JZ48;A0A0G2K8G1;A0A0G2JYB3												A0A096MJ04;Q6AXR6;B6DYQ5;Q9Z339;A0A096MJC4;B6DYQ6;A0A0G2JTY5;Q6AXV9	A0A096MJ04;Q6AXR6;B6DYQ5;Q9Z339	Glutathione S-transferase omega-1	Gsto1			E9PT29;A0A096MIX2;A0A096MJW9;Q568Z8	E9PT29;A0A096MIX2		Ddx17
		+		38				F1MAN8	F1MAN8		Lama5									A1L014;B2GUU0	A1L014;B2GUU0		Cactin			A0A0G2K0S1;Q66HR5	A0A0G2K0S1;Q66HR5	Calcium-binding and coiled-coil domain-containing protein 1	Calcoco1										A0A096MJ11	A0A096MJ11		Gsdmd			A0A096MJ04;Q6AXR6;B6DYQ5;Q9Z339;A0A096MJC4;B6DYQ6;A0A0G2JTY5;Q6AXV9	A0A096MJ04;Q6AXR6;B6DYQ5;Q9Z339	Glutathione S-transferase omega-1	Gsto1
+		+	+	10				M0R4F8	M0R4F8		Dnmbp									B5DFK0;G3V7N6	B5DFK0;G3V7N6		Mboat7;LOC100909580			A0A0G2K0T6;F1LQ96;Q63544	A0A0G2K0T6;F1LQ96;Q63544	Gamma-synuclein	Sncg										A0A096MJ14;B8YDD2;M0RC50;M0R639;B8YDD0;Q7TSE9-2;Q7TSE9	A0A096MJ14;B8YDD2;M0RC50;M0R639;B8YDD0;Q7TSE9-2;Q7TSE9	HCLS1-associated protein X-1	Hax1			A0A096MJ11	A0A096MJ11		Gsdmd
			+	119				P35233-4;P35233-2;P35233-3;P35233;Q8K5A0	P35233-4;P35233-2;P35233-3;P35233	Tyrosine-protein phosphatase non-receptor type 2	Ptpn2									D3ZAS9	D3ZAS9		Ddrgk1			D3ZU31;A0A0G2K0W5	D3ZU31;A0A0G2K0W5		Tjap1										A0A096MJ28;G3V6G2	A0A096MJ28;G3V6G2		Ints2			A0A096MJ14;B8YDD2;M0RC50;M0R639;B8YDD0;Q7TSE9-2;Q7TSE9	A0A096MJ14;B8YDD2;M0RC50;M0R639;B8YDD0;Q7TSE9-2;Q7TSE9	HCLS1-associated protein X-1	Hax1
+			+	6				Q66HG4	Q66HG4	Aldose 1-epimerase	Galm									D3ZEJ9	D3ZEJ9		RGD1310429			Q562C3;A0A0G2K2Q2	Q562C3;A0A0G2K2Q2		Gcat										A0A096MJ40;F1M4Q3	A0A096MJ40;F1M4Q3		Hmcn1			A0A096MJ28;G3V6G2	A0A096MJ28;G3V6G2		Ints2
+		+		30				Q8K3P4;F1LRH1	Q8K3P4;F1LRH1	RNA-binding protein Musashi homolog 1	Msi1									D3ZIL9;A0A0G2K6W6	D3ZIL9;A0A0G2K6W6	DIS3-like exonuclease 2	Dis3l2			A0A0G2KAI7;Q5XI84;A0A0G2K2R5	A0A0G2KAI7;Q5XI84;A0A0G2K2R5		Efemp2										A0A096MJA9;A0A096MKE0;A0A0G2K2B5;A0A096MIY8;A0A096MK70;A0A096MJR0;A0A096MJT4;Q5U2Q8;A0A0G2KAD6	A0A096MJA9;A0A096MKE0;A0A0G2K2B5		Asph			A0A096MJ40;F1M4Q3	A0A096MJ40;F1M4Q3		Hmcn1
+	+		+	41				Q9QUZ8	Q9QUZ8	Glucocorticoid modulatory element-binding protein 1	Gmeb1									D3ZM09	D3ZM09		Sars2			A0A0G2K315;D3ZET9;Q91Y79	A0A0G2K315;D3ZET9;Q91Y79		Cep170										A0A096MJB3;M0R565	A0A096MJB3;M0R565		Wdr82			A0A096MJA9;A0A096MKE0;A0A0G2K2B5;A0A096MIY8;A0A096MK70;A0A096MJR0;A0A096MJT4;Q5U2Q8;A0A0G2KAD6	A0A096MJA9;A0A096MKE0;A0A0G2K2B5		Asph
+				16																D3ZM20	D3ZM20	Kinesin-like protein	Kif13a			A0A0G2K4W2;D4A3I4;A0A0G2K8T5	A0A0G2K4W2;D4A3I4	Transcription factor BTF3	Btf3l4										A0A096MJG1;Q5BKE0;A0A096MJP0;A0A096MIX8;A0A0G2JXE2;A0A0G2JV70;A0A0G2K6Z1;Q62880	A0A096MJG1;Q5BKE0;A0A096MJP0;A0A096MIX8;A0A0G2JXE2;A0A0G2JV70;A0A0G2K6Z1;Q62880	Transcription initiation factor TFIID subunit 9;Transcription initiation factor TFIID subunit 9B	Taf9;Taf9b			A0A096MJB3;M0R565	A0A096MJB3;M0R565		Wdr82
	+	+		7																D3ZR43	D3ZR43		Angpt4			Q5FVG4;A0A0G2K5L2	Q5FVG4;A0A0G2K5L2		LOC100911440										A0A096MJG9	A0A096MJG9		Mdn1			A0A096MJG1;Q5BKE0;A0A096MJP0;A0A096MIX8;A0A0G2JXE2;A0A0G2JV70;A0A0G2K6Z1;Q62880	A0A096MJG1;Q5BKE0;A0A096MJP0;A0A096MIX8;A0A0G2JXE2;A0A0G2JV70;A0A0G2K6Z1;Q62880	Transcription initiation factor TFIID subunit 9;Transcription initiation factor TFIID subunit 9B	Taf9;Taf9b
	+		+	3																D3ZSY6	D3ZSY6	DNA replication complex GINS protein PSF2	Gins2			A0A0G2K7X3;Q9EPJ0	A0A0G2K7X3;Q9EPJ0	Nuclear ubiquitous casein and cyclin-dependent kinase substrate 1	Nucks1										A0A096MJI4	A0A096MJI4		Gigyf2			A0A096MJG9	A0A096MJG9		Mdn1
		+	+	8																D4A3I5	D4A3I5		Fam160b1			A0A0G2K8V0;F1LPJ1	A0A0G2K8V0;F1LPJ1	Protein-tyrosine-phosphatase	Ptprm										A0A096MK75;A0A096MJM1;Q32PX6;Q5RJS2;Q9JJL4	A0A096MK75;A0A096MJM1;Q32PX6		Rhog			A0A096MK75;A0A096MJM1;Q32PX6;Q5RJS2;Q9JJL4	A0A096MK75;A0A096MJM1;Q32PX6		Rhog
	+	+	+	4																D4A3R6	D4A3R6		Zmym2			D3ZDA6;A0A0G2K999	D3ZDA6;A0A0G2K999		Sdk2										Q4V8J5;A0A096MJP9	Q4V8J5;A0A096MJP9		Ddi2			Q4V8J5;A0A096MJP9	Q4V8J5;A0A096MJP9		Ddi2
																				D4ACN6	D4ACN6		Col4a3bp			F1MA79;A0A0G2KA49;Q9WVC1	F1MA79;A0A0G2KA49		Slit2										A0A096MJW2;A0A0H2UHL1;Q66H50;A0A096MJJ7	A0A096MJW2;A0A0H2UHL1;Q66H50;A0A096MJJ7	Fatty acyl-CoA reductase 1	Far1			A0A096MJW2;A0A0H2UHL1;Q66H50;A0A096MJJ7	A0A096MJW2;A0A0H2UHL1;Q66H50;A0A096MJJ7	Fatty acyl-CoA reductase 1	Far1
																				F1LPT4;O88831-2;O88831	F1LPT4;O88831-2;O88831	Calcium/calmodulin-dependent protein kinase kinase 2	Camkk2			A0A0H2UHR3;P97705;P08154	A0A0H2UHR3;P97705;P08154	Early growth response protein 1	Egr1										A0A096MJY1	A0A096MJY1		Gpc6			A0A096MJY1	A0A096MJY1		Gpc6
																				F1LWE6	F1LWE6		Msi2			A0A1W2Q6M1;F1M6E2;A0A1W2Q675;A0A1W2Q635;A0A1W2Q650	A0A1W2Q6M1;F1M6E2;A0A1W2Q675;A0A1W2Q635;A0A1W2Q650		Arhgap36										A0A096MJZ2;M0RCS2	A0A096MJZ2		Tbl2			A0A096MJZ2;M0RCS2	A0A096MJZ2		Tbl2
																				F1M9C0;Q80ZF4	F1M9C0;Q80ZF4		Mapkapk2			A0JN29	A0JN29		Lnp										A0A1W2Q6E9;A0A096MK30;O35763	A0A1W2Q6E9;A0A096MK30;O35763	Moesin	Msn			A0A1W2Q6E9;A0A096MK30;O35763	A0A1W2Q6E9;A0A096MK30;O35763	Moesin	Msn
																				F1M9C9;Q5EB72	F1M9C9;Q5EB72		Hars2			A1KXK4;Q5BQE6	A1KXK4;Q5BQE6	Delta(24)-sterol reductase	Dhcr24										A0A096MK61;M0R3U4	A0A096MK61		LOC102555086			A0A096MK61;M0R3U4	A0A096MK61		LOC102555086
																				F7ESD4;Q499Q1	F7ESD4;Q499Q1		Rnf126			A2RRU2	A2RRU2		Tmem127										A0A096MK73;P13668	A0A096MK73;P13668	Stathmin	Stmn1			A0A096MK73;P13668	A0A096MK73;P13668	Stathmin	Stmn1
																				P26431;Q8R4H8	P26431;Q8R4H8	Sodium/hydrogen exchanger 1;Sodium/hydrogen exchanger	Slc9a1			B1H262;O35274;O35867	B1H262;O35274	Neurabin-2	Ppp1r9b										A0A096MK83;O70454;A0A096MK58;A0A096MK59	A0A096MK83;O70454;A0A096MK58;A0A096MK59	Protein BUD31 homolog	Bud31			A0A096MK83;O70454;A0A096MK58;A0A096MK59	A0A096MK83;O70454;A0A096MK58;A0A096MK59	Protein BUD31 homolog	Bud31
																				Q3HSE5;P47197	Q3HSE5;P47197	RAC-beta serine/threonine-protein kinase	Akt2			B1WC33	B1WC33		Cdc42ep4										A0A096MKC0;B2RYE6	A0A096MKC0		Gigyf2			A0A096MKC0;B2RYE6	A0A096MKC0		Gigyf2
																				Q499R4;Q811U7	Q499R4;Q811U7	YrdC domain-containing protein, mitochondrial	Yrdc			B2RYH1;F1LS75;F1LV60	B2RYH1;F1LS75;F1LV60		Ciz1										D4A719;A0A096MKE2;A0A096MKG7	D4A719;A0A096MKE2;A0A096MKG7		Snx12			D4A719;A0A096MKE2;A0A096MKG7	D4A719;A0A096MKE2;A0A096MKG7		Snx12
																				Q5FWT7;A0A0H2UHC8	Q5FWT7;A0A0H2UHC8	Ubiquitin-like domain-containing CTD phosphatase 1	Ublcp1			D4A601;B2RYT9	D4A601;B2RYT9	Translational activator of cytochrome c oxidase 1	Taco1										A0A096MKE9;Q5U2M4	A0A096MKE9;Q5U2M4	DNA ligase	Lig3			A0A096MKE9;Q5U2M4	A0A096MKE9;Q5U2M4	DNA ligase	Lig3
																				Q5RK17;D4A7Z5	Q5RK17;D4A7Z5		Diablo;LOC100360940			B3SVE7;Q6AYF7;Q6AYP2	B3SVE7;Q6AYF7	Microfibril-associated glycoprotein 3	Mfap3										A0A0G2K4W3;D3ZDE6;A0A096MKF8	A0A0G2K4W3;D3ZDE6;A0A096MKF8		Med12			A0A0G2K4W3;D3ZDE6;A0A096MKF8	A0A0G2K4W3;D3ZDE6;A0A096MKF8		Med12
																				Q5XI79	Q5XI79	NADH dehydrogenase [ubiquinone] complex I, assembly factor 7	Ndufaf7			B4F775	B4F775		Gopc										A0A096MKG2;A0A0G2QC27;B0BNB6;B3STT7	A0A096MKG2;A0A0G2QC27;B0BNB6		Nol6			A0A096MKG2;A0A0G2QC27;B0BNB6;B3STT7	A0A096MKG2;A0A0G2QC27;B0BNB6		Nol6
																				Q5XII4	Q5XII4		Fam207a			B4F779	B4F779		Appl2										A0A096MKH2;Q4KM55	A0A096MKH2;Q4KM55		Vta1			A0A096MKH2;Q4KM55	A0A096MKH2;Q4KM55		Vta1
																				Q66HE3	Q66HE3		Wsb2			D0VED2;P38438	D0VED2;P38438	TGF-beta receptor type-2	Tgfbr2										A0A096MKH4;D4ABY4	A0A096MKH4;D4ABY4		Ube2j1			A0A096MKH4;D4ABY4	A0A096MKH4;D4ABY4		Ube2j1
																				Q68FP9	Q68FP9	Conserved oligomeric Golgi complex subunit 6	Cog6			D3Z853	D3Z853		Aven										A0A0G2JVE9;A0A096P6L2;Q8VIG2	A0A0G2JVE9;A0A096P6L2;Q8VIG2	Meiosis arrest female protein 1	LOC678813;Marf1			A0A0G2JVE9;A0A096P6L2;Q8VIG2	A0A0G2JVE9;A0A096P6L2;Q8VIG2	Meiosis arrest female protein 1	LOC678813;Marf1
																				Q8CJH4;Q6IN37	Q8CJH4;Q6IN37		Gm2a			D3Z896;D3ZNX2	D3Z896;D3ZNX2		LOC100911204;Casc5										A0A096P6L8;F1LST1;P04937;P04937-3;P04937-2;P04937-4;Q6LC76;Q9Z1G8;P97624	A0A096P6L8;F1LST1;P04937;P04937-3;P04937-2;P04937-4	Fibronectin;Anastellin	Fn1			A0A096P6L8;F1LST1;P04937;P04937-3;P04937-2;P04937-4;Q6LC76;Q9Z1G8;P97624	A0A096P6L8;F1LST1;P04937;P04937-3;P04937-2;P04937-4	Fibronectin;Anastellin	Fn1
																				Q792I0;F1LQV9;M0R7K1;Q9Z250;Q9Z250-2;Q9Z252	Q792I0;F1LQV9;M0R7K1;Q9Z250	Protein lin-7 homolog C;Protein lin-7 homolog A	Lin7c;Lin7a			D3Z8P1	D3Z8P1		Rnf7										A0A097BVJ5;P13233	A0A097BVJ5;P13233	2,3-cyclic-nucleotide 3-phosphodiesterase	Cnp			A0A097BVJ5;P13233	A0A097BVJ5;P13233	2,3-cyclic-nucleotide 3-phosphodiesterase	Cnp
																										D3Z9E1	D3Z9E1		Emilin1										S5RZM8;Q8SEZ5;A0A097PE04;P00406;Q5UAJ6;Q37652	S5RZM8;Q8SEZ5;A0A097PE04;P00406;Q5UAJ6;Q37652	Cytochrome c oxidase subunit 2	COX2;Mt-co2;Mtco2;COXII			S5RZM8;Q8SEZ5;A0A097PE04;P00406;Q5UAJ6;Q37652	S5RZM8;Q8SEZ5;A0A097PE04;P00406;Q5UAJ6;Q37652	Cytochrome c oxidase subunit 2	COX2;Mt-co2;Mtco2;COXII
																										D3ZC87;Q8K4B3;Q6IRI7	D3ZC87;Q8K4B3;Q6IRI7		Maff;Mafk										A0A0A0MP77;A0A0G2JU11;F1M386	A0A0A0MP77;A0A0G2JU11;F1M386	Rap guanine nucleotide exchange factor 2	Rapgef2			A0A0A0MP77;A0A0G2JU11;F1M386	A0A0A0MP77;A0A0G2JU11;F1M386	Rap guanine nucleotide exchange factor 2	Rapgef2
																										D3ZEK7	D3ZEK7		Steap1										A0A0A0MXU8;Q2IBC5	A0A0A0MXU8;Q2IBC5	Caveolin;Caveolin-2	Cav2			A0A0A0MXU8;Q2IBC5	A0A0A0MXU8;Q2IBC5	Caveolin;Caveolin-2	Cav2
																										D3ZF11	D3ZF11		Lamtor5										A0A0A0MXW3;D4AEC0;P0C0S7;M0R6X5	A0A0A0MXW3;D4AEC0;P0C0S7	Histone H2A;Histone H2A.Z	H2afz;H2afv			A0A0A0MXW3;D4AEC0;P0C0S7;M0R6X5	A0A0A0MXW3;D4AEC0;P0C0S7	Histone H2A;Histone H2A.Z	H2afz;H2afv
																										D3ZGQ8	D3ZGQ8		Rsf1										Q5M9G0;A0A0A0MXX3;D3ZXS5	Q5M9G0;A0A0A0MXX3;D3ZXS5	Deoxycytidylate deaminase	Dctd			Q5M9G0;A0A0A0MXX3;D3ZXS5	Q5M9G0;A0A0A0MXX3;D3ZXS5	Deoxycytidylate deaminase	Dctd
																										D3ZH23;Q5BJX1	D3ZH23;Q5BJX1	39S ribosomal protein L41, mitochondrial	RGD1560917;Mrpl41										A0A0A0MXX5;D4A1J4	A0A0A0MXX5;D4A1J4	3-hydroxybutyrate dehydrogenase type 2	Bdh2			M0RAK4;A0A0A0MXX7;D3ZYW7	M0RAK4;A0A0A0MXX7;D3ZYW7	Frataxin, mitochondrial;Frataxin intermediate form;Frataxin mature form	Fxn
																										D3ZI66	D3ZI66		Rnf149										M0RAK4;A0A0A0MXX7;D3ZYW7	M0RAK4;A0A0A0MXX7;D3ZYW7	Frataxin, mitochondrial;Frataxin intermediate form;Frataxin mature form	Fxn			A0A0A0MXY4;A0A1W2Q676;A0A0G2JU73;F1LP64-2;F1LP64;Q3KR60	A0A0A0MXY4;A0A1W2Q676;A0A0G2JU73;F1LP64-2;F1LP64	E3 ubiquitin-protein ligase TRIP12	Trip12
																										D3ZKQ4	D3ZKQ4		Rabl6										A0A0A0MXY4;A0A1W2Q676;A0A0G2JU73;F1LP64-2;F1LP64;Q3KR60	A0A0A0MXY4;A0A1W2Q676;A0A0G2JU73;F1LP64-2;F1LP64	E3 ubiquitin-protein ligase TRIP12	Trip12			A0A0A0MXZ3;B2GV75;P84850	A0A0A0MXZ3;B2GV75;P84850	D-2-hydroxyglutarate dehydrogenase, mitochondrial	D2hgdh
																										D3ZTP3	D3ZTP3		Tmem59										A0A0A0MXZ3;B2GV75;P84850	A0A0A0MXZ3;B2GV75;P84850	D-2-hydroxyglutarate dehydrogenase, mitochondrial	D2hgdh			A0A0A0MXZ8;D3ZLZ7	A0A0A0MXZ8;D3ZLZ7	Inosine-5-monophosphate dehydrogenase;Inosine-5-monophosphate dehydrogenase 1	Impdh1
																										D3ZVW3	D3ZVW3		Zc3h4										A0A0A0MXZ8;D3ZLZ7	A0A0A0MXZ8;D3ZLZ7	Inosine-5-monophosphate dehydrogenase;Inosine-5-monophosphate dehydrogenase 1	Impdh1			Q9R085;A0A0A0MY07;A0A0G2K1U1	Q9R085;A0A0A0MY07;A0A0G2K1U1	Ubiquitin carboxyl-terminal hydrolase 15;Ubiquitin carboxyl-terminal hydrolase	Usp15
																										D3ZY44	D3ZY44		Mrps2										Q9R085;A0A0A0MY07;A0A0G2K1U1	Q9R085;A0A0A0MY07;A0A0G2K1U1	Ubiquitin carboxyl-terminal hydrolase 15;Ubiquitin carboxyl-terminal hydrolase	Usp15			A0A0A0MY09;Q66HD0;A0A0G2K4I4;Q66HD0-2	A0A0A0MY09;Q66HD0;A0A0G2K4I4;Q66HD0-2	Endoplasmin	Hsp90b1
																										D4A1U4	D4A1U4		Cdan1										A0A0A0MY09;Q66HD0;A0A0G2K4I4;Q66HD0-2	A0A0A0MY09;Q66HD0;A0A0G2K4I4;Q66HD0-2	Endoplasmin	Hsp90b1			A0A0G2KAH9;A0A0A0MY31;F1LQX8;C7E1V2;F1LNT1;P29994-8;P29994-7;P29994-6;P29994-5;P29994-4;P29994-2;P29994-3;P29994	A0A0G2KAH9;A0A0A0MY31;F1LQX8;C7E1V2;F1LNT1;P29994-8;P29994-7;P29994-6;P29994-5;P29994-4;P29994-2;P29994-3;P29994	Inositol 1,4,5-trisphosphate receptor type 1	Itpr1
																										D4A7K6	D4A7K6		Med10										A0A0G2KAH9;A0A0A0MY31;F1LQX8;C7E1V2;F1LNT1;P29994-8;P29994-7;P29994-6;P29994-5;P29994-4;P29994-2;P29994-3;P29994	A0A0G2KAH9;A0A0A0MY31;F1LQX8;C7E1V2;F1LNT1;P29994-8;P29994-7;P29994-6;P29994-5;P29994-4;P29994-2;P29994-3;P29994	Inositol 1,4,5-trisphosphate receptor type 1	Itpr1			F1LPQ2;A0A0A0MY43;B5DFL2	F1LPQ2;A0A0A0MY43	Activating signal cointegrator 1 complex subunit 3	Ascc3
																										D4A7L4	D4A7L4		Ndufb11										F1LPQ2;A0A0A0MY43;B5DFL2	F1LPQ2;A0A0A0MY43	Activating signal cointegrator 1 complex subunit 3	Ascc3			A0A0A0MY48;A0A0A0MY49;P39052-3;P39052;P39052-4;P39052-2;Q08877-8;Q7M077	A0A0A0MY48;A0A0A0MY49;P39052-3;P39052;P39052-4;P39052-2	Dynamin-2	Dnm2
																										D4A9V5	D4A9V5		Loxl4										A0A0A0MY48;A0A0A0MY49;P39052-3;P39052;P39052-4;P39052-2;Q08877-8;Q7M077	A0A0A0MY48;A0A0A0MY49;P39052-3;P39052;P39052-4;P39052-2	Dynamin-2	Dnm2			Q76GL9;A0A0F7R5I4	Q76GL9;A0A0F7R5I4	Amino acid transporter	Slc1a4
																										D4A9W3	D4A9W3		RGD1311756										Q76GL9;A0A0F7R5I4	Q76GL9;A0A0F7R5I4	Amino acid transporter	Slc1a4			P80254;A0A0F7RQJ6;A0A1W2Q637	P80254;A0A0F7RQJ6	D-dopachrome decarboxylase	Ddt
																										D4ACA5	D4ACA5		LOC100911130										P80254;A0A0F7RQJ6;A0A1W2Q637	P80254;A0A0F7RQJ6	D-dopachrome decarboxylase	Ddt			A0A0F7RQL3;P30904;D3ZE63;D4A3P7;F1LTZ6	A0A0F7RQL3;P30904;D3ZE63	Macrophage migration inhibitory factor	Mif;LOC679748
																										D4ADG9	D4ADG9		Col8a2										A0A0F7RQL3;P30904;D3ZE63;D4A3P7;F1LTZ6	A0A0F7RQL3;P30904;D3ZE63	Macrophage migration inhibitory factor	Mif;LOC679748			A0A0G2JSG6;P29410-2;P29410	A0A0G2JSG6;P29410-2;P29410	Adenylate kinase 2, mitochondrial;Adenylate kinase 2, mitochondrial, N-terminally processed	Ak2
																										D4AEK3	D4AEK3		Crim1										A0A0G2JSG6;P29410-2;P29410	A0A0G2JSG6;P29410-2;P29410	Adenylate kinase 2, mitochondrial;Adenylate kinase 2, mitochondrial, N-terminally processed	Ak2			A0A0G2JSH2;P29147	A0A0G2JSH2;P29147	D-beta-hydroxybutyrate dehydrogenase, mitochondrial	Bdh1
																										E9PSX7;Q4KLN1	E9PSX7;Q4KLN1		Hirip3										A0A0G2JSH2;P29147	A0A0G2JSH2;P29147	D-beta-hydroxybutyrate dehydrogenase, mitochondrial	Bdh1			A0A0G2JSH4;P18266;A0A0G2KB98	A0A0G2JSH4;P18266;A0A0G2KB98	Glycogen synthase kinase-3 beta	Gsk3b
																										Q64334;F1LN06;F1LRU8;F1LNW0;F1LSG7;Q63240;Q63000	Q64334;F1LN06;F1LRU8;F1LNW0;F1LSG7;Q63240	Fibroblast growth factor receptor	Fgfr2										A0A0G2JSH4;P18266;A0A0G2KB98	A0A0G2JSH4;P18266;A0A0G2KB98	Glycogen synthase kinase-3 beta	Gsk3b			A0A0G2JSH9;P35704	A0A0G2JSH9;P35704	Peroxiredoxin-2	Prdx2
																										F1LND0;Q568Y4	F1LND0		Col16a1										A0A0G2JSH9;P35704	A0A0G2JSH9;P35704	Peroxiredoxin-2	Prdx2			A0A0G2JSI1;Q9JLJ3	A0A0G2JSI1;Q9JLJ3	4-trimethylaminobutyraldehyde dehydrogenase	Aldh9a1
																										F1LTF8	F1LTF8		Lama4										A0A0G2JSI1;Q9JLJ3	A0A0G2JSI1;Q9JLJ3	4-trimethylaminobutyraldehyde dehydrogenase	Aldh9a1			Q0PMD2;A0A0G2JSJ5;Q5UDR0	Q0PMD2;A0A0G2JSJ5;Q5UDR0	Anthrax toxin receptor 1	Antxr1
																										F1LVX2	F1LVX2		Ehbp1										Q6P506;A0A0G2JX37;A0A0G2JSJ3;A0A0G2JVB0;Q07647	Q6P506;A0A0G2JX37;A0A0G2JSJ3;A0A0G2JVB0;Q07647	Solute carrier family 2, facilitated glucose transporter member 3	Slc2a3			A0A0G2JSJ8;P17164	A0A0G2JSJ8;P17164	Tissue alpha-L-fucosidase	Fuca1
																										F1LWN6	F1LWN6		Mnd1										Q0PMD2;A0A0G2JSJ5;Q5UDR0	Q0PMD2;A0A0G2JSJ5;Q5UDR0	Anthrax toxin receptor 1	Antxr1			A0A0G2JSK5;P49134	A0A0G2JSK5;P49134	Integrin beta-1	Itgb1
																										Q5EBA4;G3V728	Q5EBA4;G3V728		Nipsnap1										A0A0G2JSJ8;P17164	A0A0G2JSJ8;P17164	Tissue alpha-L-fucosidase	Fuca1			A0A0G2JSL2;A0A0G2JX69;Q69BT7	A0A0G2JSL2;A0A0G2JX69;Q69BT7	Trafficking protein particle complex subunit 4	Trappc4
																										G3V7K7;O35158-2;O35158	G3V7K7;O35158-2;O35158	Cell adhesion molecule-related/down-regulated by oncogenes	Cdon										A0A0G2JSK5;P49134	A0A0G2JSK5;P49134	Integrin beta-1	Itgb1			A0A0G2K6X9;A0A0G2JSL8;Q64640	A0A0G2K6X9;A0A0G2JSL8;Q64640	Adenosine kinase	Adk
																										G3V8K6;P47973	G3V8K6;P47973	Tristetraprolin	Zfp36										A0A0G2JSL2;A0A0G2JX69;Q69BT7	A0A0G2JSL2;A0A0G2JX69;Q69BT7	Trafficking protein particle complex subunit 4	Trappc4			A0A0G2JSM0;Q7TQ20;Q7TQ20-2;Q7TQ19;Q7TQ17	A0A0G2JSM0;Q7TQ20;Q7TQ20-2;Q7TQ19	DnaJ homolog subfamily C member 2;DnaJ homolog subfamily C member 2, N-terminally processed	Dnajc2
																										G3V8N3;Q91ZY6	G3V8N3;Q91ZY6	Homologous-pairing protein 2 homolog	Psmc3ip										A0A0G2K6X9;A0A0G2JSL8;Q64640	A0A0G2K6X9;A0A0G2JSL8;Q64640	Adenosine kinase	Adk			A0A0G2JSM7;Q63028;Q63028-2;D3ZZ99	A0A0G2JSM7;Q63028;Q63028-2;D3ZZ99	Alpha-adducin	Add1
																										G3V945;P51650-2;P51650	G3V945;P51650-2;P51650	Succinate-semialdehyde dehydrogenase, mitochondrial	Aldh5a1										A0A0G2JSM0;Q7TQ20;Q7TQ20-2;Q7TQ19;Q7TQ17	A0A0G2JSM0;Q7TQ20;Q7TQ20-2;Q7TQ19	DnaJ homolog subfamily C member 2;DnaJ homolog subfamily C member 2, N-terminally processed	Dnajc2			A0A0G2JSP3;B5DF89	A0A0G2JSP3;B5DF89	Cullin-3	Cul3
																										G3V946;Q8K3E7	G3V946;Q8K3E7	Protein dpy-30 homolog	Dpy30										A0A0G2JSM7;Q63028;Q63028-2;D3ZZ99	A0A0G2JSM7;Q63028;Q63028-2;D3ZZ99	Alpha-adducin	Add1			A0A0G2JSQ4;P04692-7;P04692-5;P04692-4	A0A0G2JSQ4;P04692-7;P04692-5;P04692-4	Tropomyosin alpha-1 chain	Tpm1
																										G3V953;Q5EB85	G3V953		Rbbp6										A0A0G2JSP3;B5DF89	A0A0G2JSP3;B5DF89	Cullin-3	Cul3			Q6P7A6;A0A0G2JSQ6;P97588;B1WBR0;Q9R1V3;Q6IRI8;Q206L0	Q6P7A6;A0A0G2JSQ6;P97588;B1WBR0;Q9R1V3;Q6IRI8	Mothers against decapentaplegic homolog;Mothers against decapentaplegic homolog 1;Mothers against decapentaplegic homolog 5	Smad1;Smad5
																										Q9WUH8;G3V9M6	Q9WUH8;G3V9M6		Fbn1										A0A0G2JSQ4;P04692-7;P04692-5;P04692-4	A0A0G2JSQ4;P04692-7;P04692-5;P04692-4	Tropomyosin alpha-1 chain	Tpm1			A0A0G2JSQ9	A0A0G2JSQ9
																										M0R6E6	M0R6E6		Safb2										Q6P7A6;A0A0G2JSQ6;P97588;B1WBR0;Q9R1V3;Q6IRI8;Q206L0	Q6P7A6;A0A0G2JSQ6;P97588;B1WBR0;Q9R1V3;Q6IRI8	Mothers against decapentaplegic homolog;Mothers against decapentaplegic homolog 1;Mothers against decapentaplegic homolog 5	Smad1;Smad5			A0A0G2JSR0;Q9R1Z0;Q9R1Z0-2	A0A0G2JSR0;Q9R1Z0;Q9R1Z0-2	Voltage-dependent anion-selective channel protein 3	Vdac3
																										M0R776;A0A0G2JZC3	M0R776;A0A0G2JZC3		Mrps36										A0A0G2JSQ9	A0A0G2JSQ9					Q7TP14;A0A0G2JSR1;A0JPQ9	Q7TP14;A0A0G2JSR1;A0JPQ9	Chitinase domain-containing protein 1	Chid1
																										M0R7Q3;F1LNW1	M0R7Q3;F1LNW1		Rbpj;Rbpjl2										A0A0G2JSR0;Q9R1Z0;Q9R1Z0-2	A0A0G2JSR0;Q9R1Z0;Q9R1Z0-2	Voltage-dependent anion-selective channel protein 3	Vdac3			A0A0G2JSR7;P43244;B5DEM0;Q6P6H1	A0A0G2JSR7;P43244;B5DEM0	Matrin-3	Matr3
																										M0RB22;Q62990	M0RB22		Ptprd										Q7TP14;A0A0G2JSR1;A0JPQ9	Q7TP14;A0A0G2JSR1;A0JPQ9	Chitinase domain-containing protein 1	Chid1			A0A0G2JSS1;Q9Z1Z6	A0A0G2JSS1;Q9Z1Z6	Integrin-linked kinase-associated serine/threonine phosphatase 2C	Ilkap
																										M0RDX2;M0RBX7;P15943-2;P15943;P15943-4;P15943-3	M0RDX2;M0RBX7;P15943-2;P15943;P15943-4;P15943-3	Amyloid-like protein 2	Aplp2										A0A0G2JSR7;P43244;B5DEM0;Q6P6H1	A0A0G2JSR7;P43244;B5DEM0	Matrin-3	Matr3			A0A0G2JSS8;Q9R063-2;Q9R063	A0A0G2JSS8;Q9R063-2;Q9R063	Peroxiredoxin-5, mitochondrial	Prdx5
																										M0RC54;P70489	M0RC54		Bod1l1										A0A0G2JSS1;Q9Z1Z6	A0A0G2JSS1;Q9Z1Z6	Integrin-linked kinase-associated serine/threonine phosphatase 2C	Ilkap			A0A0G2JSS9;Q0ZHH6-2;Q0ZHH6;Q6PST4	A0A0G2JSS9;Q0ZHH6-2;Q0ZHH6	Atlastin-3	Atl3
																										P13599	P13599	IgG receptor FcRn large subunit p51	Fcgrt										A0A0G2JSS8;Q9R063-2;Q9R063	A0A0G2JSS8;Q9R063-2;Q9R063	Peroxiredoxin-5, mitochondrial	Prdx5			A0A0G2JST5;D4A9U4;Q99372-6;Q99372-4;Q99372-3;Q99372;Q99372-8;Q99372-5	A0A0G2JST5;D4A9U4;Q99372-6;Q99372-4;Q99372-3;Q99372;Q99372-8;Q99372-5	Elastin	Eln
																										P15337;P15337-1;Q9R1Q5;A0A0G2K748;D3ZXY8;Q62613;F7FD47;Q5BK34;Q3KR79;Q03061-1;A0A0G2JYV9	P15337;P15337-1	Cyclic AMP-responsive element-binding protein 1	Creb1										A0A0G2JSS9;Q0ZHH6-2;Q0ZHH6;Q6PST4	A0A0G2JSS9;Q0ZHH6-2;Q0ZHH6	Atlastin-3	Atl3			B0BMV1;A0A0G2JSU3;Q63945;D3ZC07;Q6QI56;A0A0G2K5L9;Q6UN82;D4A466	B0BMV1;A0A0G2JSU3;Q63945;D3ZC07	Protein SET	Set;Pkn3
																										P19637;A0A0G2K1V0	P19637;A0A0G2K1V0	Tissue-type plasminogen activator;Tissue-type plasminogen activator chain A;Tissue-type plasminogen activator chain B	Plat										A0A0G2JST5;D4A9U4;Q99372-6;Q99372-4;Q99372-3;Q99372;Q99372-8;Q99372-5	A0A0G2JST5;D4A9U4;Q99372-6;Q99372-4;Q99372-3;Q99372;Q99372-8;Q99372-5	Elastin	Eln			P60892;A0A0G2JSV3;M0RBK1	P60892;A0A0G2JSV3;M0RBK1	Ribose-phosphate pyrophosphokinase 1	Prps1;Prps1l1
																										P22829	P22829	Nuclear receptor subfamily 4 group A member 1	Nr4a1										B0BMV1;A0A0G2JSU3;Q63945;D3ZC07;Q6QI56;A0A0G2K5L9;Q6UN82;D4A466	B0BMV1;A0A0G2JSU3;Q63945;D3ZC07	Protein SET	Set;Pkn3			P18666;A0A0G2JSW0;Q63781	P18666;A0A0G2JSW0;Q63781	Myosin regulatory light chain 12B	Myl12b
																										P34901	P34901	Syndecan-4	Sdc4										P60892;A0A0G2JSV3;M0RBK1	P60892;A0A0G2JSV3;M0RBK1	Ribose-phosphate pyrophosphokinase 1	Prps1;Prps1l1			A0A0G2JSY2;F1LPH1;P27321-4;P27321-2;P27321;D3ZL24;P27321-6;P27321-5;P27321-3;P27321-7;O55155;D4A129	A0A0G2JSY2;F1LPH1;P27321-4;P27321-2;P27321;D3ZL24;P27321-6;P27321-5;P27321-3;P27321-7	Calpastatin	Cast
																										P35286;A0A0H2UHN5	P35286;A0A0H2UHN5	Ras-related protein Rab-13	Rab13										P18666;A0A0G2JSW0;Q63781	P18666;A0A0G2JSW0;Q63781	Myosin regulatory light chain 12B	Myl12b			A0A0G2JVK4;A0A0G2JSY3;P42676	A0A0G2JVK4;A0A0G2JSY3;P42676	Neurolysin, mitochondrial	Nln
																										P53987	P53987	Monocarboxylate transporter 1	Slc16a1										A0A0G2JSY2;F1LPH1;P27321-4;P27321-2;P27321;D3ZL24;P27321-6;P27321-5;P27321-3;P27321-7;O55155;D4A129	A0A0G2JSY2;F1LPH1;P27321-4;P27321-2;P27321;D3ZL24;P27321-6;P27321-5;P27321-3;P27321-7	Calpastatin	Cast			Q6GQP4;A0A0G2JSZ1;P97632	Q6GQP4;A0A0G2JSZ1	Ras-related protein Rab-31	Rab31
																										Q8VD43;Q6T5E8;P70624;Q68G32;Q64633;Q792R3	Q8VD43;Q6T5E8;P70624;Q68G32;Q64633	UDP-glucuronosyltransferase 1-7	Ugt1a7c;Ugt1a1										A0A0G2JVK4;A0A0G2JSY3;P42676	A0A0G2JVK4;A0A0G2JSY3;P42676	Neurolysin, mitochondrial	Nln			A0A0G2JSZ5;Q63081	A0A0G2JSZ5;Q63081	Protein disulfide-isomerase A6	Pdia6
																										P97546-1;P97546-3;P97546	P97546-1;P97546-3;P97546	Neuroplastin	Nptn										Q6GQP4;A0A0G2JSZ1;P97632	Q6GQP4;A0A0G2JSZ1	Ras-related protein Rab-31	Rab31			A0A0G2JT00;G3V616;Q6MGD0	A0A0G2JT00;G3V616;Q6MGD0	Protein CutA	Cuta
																										Q6GMM8;P97849	Q6GMM8;P97849	Long-chain fatty acid transport protein 1	Slc27a1										A0A0G2JSZ5;Q63081	A0A0G2JSZ5;Q63081	Protein disulfide-isomerase A6	Pdia6			A0A0G2JT06;A0A0G2JW80;P97834	A0A0G2JT06;A0A0G2JW80;P97834	COP9 signalosome complex subunit 1	Gps1
																										Q157S1	Q157S1	CREB-regulated transcription coactivator 1	Crtc1										E9PSS2;B9TSW3;A0A0G2JSZ9;Q9JK72	E9PSS2;B9TSW3;A0A0G2JSZ9;Q9JK72	Superoxide dismutase [Cu-Zn];Copper chaperone for superoxide dismutase	Ccs;CCS			A0A0G2JT07;A0A0G2JXJ2;Q7TPK1	A0A0G2JT07;A0A0G2JXJ2;Q7TPK1	E3 ubiquitin-protein ligase UHRF1	Uhrf1
																										Q2YDU8;Q2YDU8-2	Q2YDU8;Q2YDU8-2	Protein spinster homolog 1	Spns1										A0A0G2JT00;G3V616;Q6MGD0	A0A0G2JT00;G3V616;Q6MGD0	Protein CutA	Cuta			A0A0G2JT30;Q5U2R0	A0A0G2JT30;Q5U2R0	Methionine adenosyltransferase 2 subunit beta	Mat2b
																										Q6IE69;Q4KMC4	Q6IE69;Q4KMC4	Glutamine--fructose-6-phosphate aminotransferase [isomerizing] 2	Gfpt2										A0A0G2JT06;A0A0G2JW80;P97834	A0A0G2JT06;A0A0G2JW80;P97834	COP9 signalosome complex subunit 1	Gps1			A0A0G2JVT8;A0A0G2JT86;Q4G053	A0A0G2JVT8;A0A0G2JT86;Q4G053		Samd9l
																										Q5I0P2;Q9QYU8;A0A0G2JZ02;A0A0G2JYW6	Q5I0P2;Q9QYU8	Glycine cleavage system H protein, mitochondrial	Gcsh										A0A0G2JT07;A0A0G2JXJ2;Q7TPK1	A0A0G2JT07;A0A0G2JXJ2;Q7TPK1	E3 ubiquitin-protein ligase UHRF1	Uhrf1			D3ZTV7;A0A0G2JT90	D3ZTV7;A0A0G2JT90		Ash2l
																										Q5M9G1	Q5M9G1	Protein HEXIM1	Hexim1										A0A0G2JT30;Q5U2R0	A0A0G2JT30;Q5U2R0	Methionine adenosyltransferase 2 subunit beta	Mat2b			A0A0G2JT93;Q9WU82;B6DMG1	A0A0G2JT93;Q9WU82	Catenin beta-1	Ctnnb1
																										Q5PPM8	Q5PPM8	Type 1 phosphatidylinositol 4,5-bisphosphate 4-phosphatase	Tmem55b										A0A0G2JVT8;A0A0G2JT86;Q4G053	A0A0G2JVT8;A0A0G2JT86;Q4G053		Samd9l			A0A0G2JTA0;Q5BK32	A0A0G2JTA0;Q5BK32	FAS-associated factor 2	Faf2
																										Q5U2M8	Q5U2M8	Mediator of DNA damage checkpoint protein 1	Mdc1										D3ZTV7;A0A0G2JT90	D3ZTV7;A0A0G2JT90		Ash2l			D3ZHI9;A0A0G2JTA1	D3ZHI9;A0A0G2JTA1		Ppp2r5e
																										Q5U2S1	Q5U2S1	NEDD4 family-interacting protein 1	Ndfip1										A0A0G2JT93;Q9WU82;B6DMG1	A0A0G2JT93;Q9WU82	Catenin beta-1	Ctnnb1			A0A0G2JTB7;Q62728;Q62728-2	A0A0G2JTB7;Q62728;Q62728-2	Tyrosine-protein phosphatase non-receptor type 21	Ptpn21
																										Q5XIE8	Q5XIE8	Integral membrane protein 2B;BRI2, membrane form;BRI2 intracellular domain;BRI2C, soluble form;Bri23 peptide	Itm2b										A0A0G2JTA0;Q5BK32	A0A0G2JTA0;Q5BK32	FAS-associated factor 2	Faf2			A0A0G2JTD1	A0A0G2JTD1
																										Q62847-2;Q62847	Q62847-2;Q62847	Gamma-adducin	Add3										D3ZHI9;A0A0G2JTA1	D3ZHI9;A0A0G2JTA1		Ppp2r5e			A0A0G2JTF5	A0A0G2JTF5
																										Q63041	Q63041	Alpha-1-macroglobulin;Alpha-1-macroglobulin 45 kDa subunit	A1m										A0A0G2JTB7;Q62728;Q62728-2	A0A0G2JTB7;Q62728;Q62728-2	Tyrosine-protein phosphatase non-receptor type 21	Ptpn21			A0A0G2JTG2;Q6MGB3;Q499T0;A0A0G2QBZ5;P49743;Q64116;A0A0G2JZ22;Q5BJR8;O70464	A0A0G2JTG2;Q6MGB3;Q499T0;A0A0G2QBZ5;P49743;Q64116;A0A0G2JZ22;Q5BJR8	Retinoic acid receptor RXR-beta;Retinoic acid receptor RXR-gamma	Rxrb;Rxrg
																										Q64542-3;Q64542-2;Q64542-4;Q64542	Q64542-3;Q64542-2;Q64542-4;Q64542	Plasma membrane calcium-transporting ATPase 4	Atp2b4										A0A0G2JTD1	A0A0G2JTD1					A0A0G2JTG7;Q8VHV7;Q8VHV7-2;G3V9Q3;Q8VHV7-3;Q499R8	A0A0G2JTG7;Q8VHV7;Q8VHV7-2;G3V9Q3;Q8VHV7-3;Q499R8	Heterogeneous nuclear ribonucleoprotein H;Heterogeneous nuclear ribonucleoprotein H, N-terminally processed	Hnrnph1
																										Q66H28	Q66H28	Transmembrane protein 206	Tmem206										A0A0G2JTF5	A0A0G2JTF5					A0A0G2JTH4;P97829;P97829-2	A0A0G2JTH4;P97829;P97829-2	Leukocyte surface antigen CD47	Cd47
																										Q6AXS4	Q6AXS4	Renin receptor	Atp6ap2										A0A0G2JTG2;Q6MGB3;Q499T0;A0A0G2QBZ5;P49743;Q64116;A0A0G2JZ22;Q5BJR8;O70464	A0A0G2JTG2;Q6MGB3;Q499T0;A0A0G2QBZ5;P49743;Q64116;A0A0G2JZ22;Q5BJR8	Retinoic acid receptor RXR-beta;Retinoic acid receptor RXR-gamma	Rxrb;Rxrg			D3ZI99;A0A0G2JTI7	D3ZI99;A0A0G2JTI7		Prpf3
																										Q6AYS6;F1LMM2;A0A0G2JXV4	Q6AYS6	Sorting nexin-17	Snx17										A0A0G2JTG7;Q8VHV7;Q8VHV7-2;G3V9Q3;Q8VHV7-3;Q499R8	A0A0G2JTG7;Q8VHV7;Q8VHV7-2;G3V9Q3;Q8VHV7-3;Q499R8	Heterogeneous nuclear ribonucleoprotein H;Heterogeneous nuclear ribonucleoprotein H, N-terminally processed	Hnrnph1			A0A0G2JTJ5;F1M9C7;Q5XIK8	A0A0G2JTJ5;F1M9C7;Q5XIK8	CTD small phosphatase-like protein 2	Ctdspl2
																										Q6GQY2;Q8K5B3	Q6GQY2;Q8K5B3	Multiple coagulation factor deficiency protein 2 homolog	Mcfd2										A0A0G2JTH4;P97829;P97829-2	A0A0G2JTH4;P97829;P97829-2	Leukocyte surface antigen CD47	Cd47			D3ZG37;A0A0G2JTK4	D3ZG37;A0A0G2JTK4		Ppp6r1
																										Q6IRF8;O54715	Q6IRF8;O54715	V-type proton ATPase subunit S1	Atp6ap1										D3ZI99;A0A0G2JTI7	D3ZI99;A0A0G2JTI7		Prpf3			A0A0G2JTL5;P52873	A0A0G2JTL5;P52873	Pyruvate carboxylase, mitochondrial	Pc
																										Q6J4I0;Q9ERU1	Q6J4I0	Protein phosphatase 1 regulatory subunit 1B	Ppp1r1b										A0A0G2JTJ5;F1M9C7;Q5XIK8	A0A0G2JTJ5;F1M9C7;Q5XIK8	CTD small phosphatase-like protein 2	Ctdspl2			A0A0G2JTN4;D4AB17	A0A0G2JTN4;D4AB17		LOC100912917
																										Q6MG90	Q6MG90		C4a										D3ZG37;A0A0G2JTK4	D3ZG37;A0A0G2JTK4		Ppp6r1			A0A0G2JTP7;M5AJY0;Q4KLY4	A0A0G2JTP7;M5AJY0;Q4KLY4	E3 ubiquitin-protein ligase RING2	Rnf2
																										Q80WA5;O35816	Q80WA5;O35816		Slc5a3										A0A0G2JTL5;P52873	A0A0G2JTL5;P52873	Pyruvate carboxylase, mitochondrial	Pc			A0A0G2JTQ5;Q5XIG6	A0A0G2JTQ5;Q5XIG6	N-acetylgalactosamine kinase	Galk2
																										Q91ZQ0	Q91ZQ0	Vacuole membrane protein 1	Vmp1										A0A0G2JTN4;D4AB17	A0A0G2JTN4;D4AB17		LOC100912917			A0A0G2JUQ5;Q498N4;A0A0G2JTT2;O55012;Q66WT9;O55012-2;A0A0G2K0B6;F1LRK0;Q05140-2;Q05140	A0A0G2JUQ5;Q498N4;A0A0G2JTT2;O55012;Q66WT9;O55012-2	Phosphatidylinositol-binding clathrin assembly protein	Picalm
																										Q920Q0	Q920Q0	Paralemmin-1	Palm										A0A0G2JTP7;M5AJY0;Q4KLY4	A0A0G2JTP7;M5AJY0;Q4KLY4	E3 ubiquitin-protein ligase RING2	Rnf2			A0A0G2JTT6	A0A0G2JTT6
																										Q923V7	Q923V7		Klf4										A0A0G2JTQ5;Q5XIG6	A0A0G2JTQ5;Q5XIG6	N-acetylgalactosamine kinase	Galk2			D3ZB30;A0A0G2JTV1;Q6P736	D3ZB30;A0A0G2JTV1;Q6P736		Ptbp1
																										Q99P99;B0BNL3	Q99P99;B0BNL3	Histone deacetylase 4	Hdac4										A0A0G2JUQ5;Q498N4;A0A0G2JTT2;O55012;Q66WT9;O55012-2;A0A0G2K0B6;F1LRK0;Q05140-2;Q05140	A0A0G2JUQ5;Q498N4;A0A0G2JTT2;O55012;Q66WT9;O55012-2	Phosphatidylinositol-binding clathrin assembly protein	Picalm			A0A0G2JTW1	A0A0G2JTW1
																										Q9ERB4-2;Q9ERB4-3;Q9ERB4	Q9ERB4-2;Q9ERB4-3;Q9ERB4	Versican core protein	Vcan										A0A0G2JTT6	A0A0G2JTT6					A0A0G2JTX2	A0A0G2JTX2
																										Q9ERZ8	Q9ERZ8	Transient receptor potential cation channel subfamily V member 4	Trpv4										D3ZB30;A0A0G2JTV1;Q6P736	D3ZB30;A0A0G2JTV1;Q6P736		Ptbp1			A0A0G2JTX9	A0A0G2JTX9
																										Q9ES71	Q9ES71	Dihydroxyacetone phosphate acyltransferase	Gnpat										A0A0G2JTW1	A0A0G2JTW1					F1LRK4;A0A0G2JTY6;Q3SYP9	F1LRK4;A0A0G2JTY6		Grsf1
																										Q9JHZ4-2;Q9JHZ4	Q9JHZ4-2;Q9JHZ4	GRIP1-associated protein 1	Gripap1										A0A0G2JTX2	A0A0G2JTX2					A0A0G2JU09;D3ZQ89	A0A0G2JU09;D3ZQ89		Ep400
																										Q9QZQ5	Q9QZQ5	Protein NOV homolog	Nov										A0A0G2JTX9	A0A0G2JTX9					A0A0G2JU15;D3ZGM1;Q4KM70	A0A0G2JU15;D3ZGM1		Ptcd3
																										Q9QZV1;M0R4G8;B0BN34	Q9QZV1;M0R4G8;B0BN34		Tnfaip6										F1LRK4;A0A0G2JTY6;Q3SYP9	F1LRK4;A0A0G2JTY6		Grsf1			A0A0G2JU49;Q4KLN2;B0BN02	A0A0G2JU49;Q4KLN2;B0BN02		Mtx1
																										Q9R175	Q9R175		Ifitm2										A0A0G2JU07;Q7M767	A0A0G2JU07;Q7M767	Ubiquitin-conjugating enzyme E2 variant 2	Ube2v2			F1LRE1;A0A0G2JU71;P70619	F1LRE1;A0A0G2JU71;P70619	Glutathione reductase	Gsr
																										Q9WVH8	Q9WVH8	Fibulin-5	Fbln5										A0A0G2JU09;D3ZQ89	A0A0G2JU09;D3ZQ89		Ep400			A0A0G2JU77;D4A190	A0A0G2JU77
																																							A0A0G2JU15;D3ZGM1;Q4KM70	A0A0G2JU15;D3ZGM1		Ptcd3			A0A0G2JU89;F1LQI5;Q2TL32	A0A0G2JU89;F1LQI5;Q2TL32	E3 ubiquitin-protein ligase UBR4	Ubr4
																																							A0A0G2JU49;Q4KLN2;B0BN02	A0A0G2JU49;Q4KLN2;B0BN02		Mtx1			A0A0G2JU91;D3ZXN9	A0A0G2JU91;D3ZXN9		Ncor2
																																							F1LRE1;A0A0G2JU71;P70619	F1LRE1;A0A0G2JU71;P70619	Glutathione reductase	Gsr			A0A0G2JUA5;A0A0G2JU96;Q38PG2;Q38PG0;Q38PF8;Q38PG3;Q8VHJ0;Q8VHI9	A0A0G2JUA5;A0A0G2JU96
																																							A0A0G2JU77;D4A190	A0A0G2JU77					A0A0G2JUA6;A0A0G2JXU2;Q5PQQ2	A0A0G2JUA6;A0A0G2JXU2;Q5PQQ2	WW domain-binding protein 11	Wbp11
																																							A0A0G2JU89;F1LQI5;Q2TL32	A0A0G2JU89;F1LQI5;Q2TL32	E3 ubiquitin-protein ligase UBR4	Ubr4			A0A0G2JUC7;Q6AYH5	A0A0G2JUC7;Q6AYH5	Dynactin subunit 2	Dctn2
																																							A0A0G2JU91;D3ZXN9	A0A0G2JU91;D3ZXN9		Ncor2			A0A0G2JUG7;A0A0G2JZX5	A0A0G2JUG7
																																							A0A0G2JUA5;A0A0G2JU96;Q38PG2;Q38PG0;Q38PF8;Q38PG3;Q8VHJ0;Q8VHI9	A0A0G2JUA5;A0A0G2JU96					Q6AXV0;A0A0G2JUH4	Q6AXV0;A0A0G2JUH4		Pnkp
																																							A0A0G2JUA6;A0A0G2JXU2;Q5PQQ2	A0A0G2JUA6;A0A0G2JXU2;Q5PQQ2	WW domain-binding protein 11	Wbp11			A0A0G2JUJ9;D4A2Z6	A0A0G2JUJ9;D4A2Z6		Sec63
																																							A0A0G2JUC7;Q6AYH5	A0A0G2JUC7;Q6AYH5	Dynactin subunit 2	Dctn2			A0A0G2JUK4;M0R4P9	A0A0G2JUK4;M0R4P9		Ube2h
																																							A0A0G2JUG7;A0A0G2JZX5	A0A0G2JUG7					A0A0G2JUK8;A0A0G2JVW7;F1M7M7;B5DF21	A0A0G2JUK8;A0A0G2JVW7;F1M7M7;B5DF21	Protein Smaug homolog 1	Samd4a
																																							Q6AXV0;A0A0G2JUH4	Q6AXV0;A0A0G2JUH4		Pnkp			A0A0G2JUL7;B3GNI6-3;B3GNI6;B3GNI6-2	A0A0G2JUL7;B3GNI6-3;B3GNI6;B3GNI6-2	Septin-11	2011-09-01
																																							A0A0G2JUJ9;D4A2Z6	A0A0G2JUJ9;D4A2Z6		Sec63			A0A0G2JUM6;Q569C3	A0A0G2JUM6;Q569C3	Ubiquitin carboxyl-terminal hydrolase 1	Usp1
																																							A0A0G2JUK4;M0R4P9	A0A0G2JUK4;M0R4P9		Ube2h			A0A0G2JUP6;Q569B5	A0A0G2JUP6;Q569B5	Leucine-rich repeat-containing protein 14	Lrrc14
																																							A0A0G2JUK8;A0A0G2JVW7;F1M7M7;B5DF21	A0A0G2JUK8;A0A0G2JVW7;F1M7M7;B5DF21	Protein Smaug homolog 1	Samd4a			A0A0G2JUP9	A0A0G2JUP9
																																							A0A0G2JUL7;B3GNI6-3;B3GNI6;B3GNI6-2	A0A0G2JUL7;B3GNI6-3;B3GNI6;B3GNI6-2	Septin-11	2011-09-01			A0A0G2JUQ6	A0A0G2JUQ6
																																							A0A0G2JUM6;Q569C3	A0A0G2JUM6;Q569C3	Ubiquitin carboxyl-terminal hydrolase 1	Usp1			A0A0G2JUQ8;F1M9B3;Q76LT8	A0A0G2JUQ8;F1M9B3;Q76LT8	Ubiquitin carboxyl-terminal hydrolase 48	LOC100911993;Usp48
																																							A0A0G2JUP6;Q569B5	A0A0G2JUP6;Q569B5	Leucine-rich repeat-containing protein 14	Lrrc14			A0A0G2JUS7;B0BN86	A0A0G2JUS7;B0BN86	Transmembrane protein 11, mitochondrial	Tmem11
																																							A0A0G2JUP9	A0A0G2JUP9					Q6AYP5-2;A0A0G2JUT1;A0A5H1ZRU4;Q6AYP5	Q6AYP5-2;A0A0G2JUT1;A0A5H1ZRU4;Q6AYP5		Cadm1
																																							A0A0G2JUQ6	A0A0G2JUQ6					A0A0G2JUT8;Q3B7U4	A0A0G2JUT8;Q3B7U4	Cytoplasmic tRNA 2-thiolation protein 2	Ctu2
																																							A0A0G2JUQ8;F1M9B3;Q76LT8	A0A0G2JUQ8;F1M9B3;Q76LT8	Ubiquitin carboxyl-terminal hydrolase 48	LOC100911993;Usp48			A0A0G2JUU6;Q4QR75	A0A0G2JUU6;Q4QR75	Exosome complex component RRP45	Exosc9
																																							A0A0G2JUS7;B0BN86	A0A0G2JUS7;B0BN86	Transmembrane protein 11, mitochondrial	Tmem11			A0A0G2JUU7;D3ZMR7;Q5U3X6	A0A0G2JUU7;D3ZMR7		Tubgcp3
																																							Q6AYP5-2;A0A0G2JUT1;A0A5H1ZRU4;Q6AYP5	Q6AYP5-2;A0A0G2JUT1;A0A5H1ZRU4;Q6AYP5		Cadm1			A0A0G2JUW8;P97629;A0A0G2JYN3;A0A0H2UHK5;Q8R438	A0A0G2JUW8;P97629;A0A0G2JYN3;A0A0H2UHK5;Q8R438	Leucyl-cystinyl aminopeptidase	Lnpep
																																							A0A0G2JUT8;Q3B7U4	A0A0G2JUT8;Q3B7U4	Cytoplasmic tRNA 2-thiolation protein 2	Ctu2			A0A0G2JUX4;F1MAA1;B2GVC1	A0A0G2JUX4;F1MAA1	Ubiquitin carboxyl-terminal hydrolase	Usp47
																																							A0A0G2JUU6;Q4QR75	A0A0G2JUU6;Q4QR75	Exosome complex component RRP45	Exosc9			A0A0G2JUX5;Q68A21	A0A0G2JUX5;Q68A21	Transcriptional activator protein Pur-beta	Purb
																																							A0A0G2JUU7;D3ZMR7;Q5U3X6	A0A0G2JUU7;D3ZMR7		Tubgcp3			A0A0G2JUX7;F1M7S0;Q9JK71	A0A0G2JUX7;F1M7S0;Q9JK71	Membrane-associated guanylate kinase, WW and PDZ domain-containing protein 3	Magi3
																																							A0A0G2JUW8;P97629;A0A0G2JYN3;A0A0H2UHK5;Q8R438	A0A0G2JUW8;P97629;A0A0G2JYN3;A0A0H2UHK5;Q8R438	Leucyl-cystinyl aminopeptidase	Lnpep			A0A0G2JV08;A0A0G2K2I0	A0A0G2JV08;A0A0G2K2I0
																																							A0A0G2JUX4;F1MAA1;B2GVC1	A0A0G2JUX4;F1MAA1	Ubiquitin carboxyl-terminal hydrolase	Usp47			A0A0G2JV16;F1LQ91;Q2PS60	A0A0G2JV16;F1LQ91		Dock11
																																							A0A0G2JUX5;Q68A21	A0A0G2JUX5;Q68A21	Transcriptional activator protein Pur-beta	Purb			O54975;A0A0G2JV31;D3ZK16	O54975;A0A0G2JV31	Xaa-Pro aminopeptidase 1;Xaa-Pro aminopeptidase 1, N-terminally processed	Xpnpep1
																																							A0A0G2JUX7;F1M7S0;Q9JK71	A0A0G2JUX7;F1M7S0;Q9JK71	Membrane-associated guanylate kinase, WW and PDZ domain-containing protein 3	Magi3			D3ZNS1;A0A0G2JV32;Q63312;A0A0G2JTS5	D3ZNS1;A0A0G2JV32		Phldb1
																																							A0A0G2JV08;A0A0G2K2I0	A0A0G2JV08;A0A0G2K2I0					A0A0G2JV49;F1M6T6	A0A0G2JV49;F1M6T6		Ppp6r2
																																							A0A0G2JV16;F1LQ91;Q2PS60	A0A0G2JV16;F1LQ91		Dock11			A0A0G2JV54;Q9Z118	A0A0G2JV54;Q9Z118	Polypyrimidine tract-binding protein 3	Ptbp3
																																							O54975;A0A0G2JV31;D3ZK16	O54975;A0A0G2JV31	Xaa-Pro aminopeptidase 1;Xaa-Pro aminopeptidase 1, N-terminally processed	Xpnpep1			A0A1L1WKF1;A0A0G2JV57;A0A0U1RRY3;Q64270;A0A0U1RRZ2	A0A1L1WKF1;A0A0G2JV57;A0A0U1RRY3;Q64270;A0A0U1RRZ2	Translation initiation factor eIF-2B subunit alpha	Eif2b1
																																							D3ZNS1;A0A0G2JV32;Q63312;A0A0G2JTS5	D3ZNS1;A0A0G2JV32		Phldb1			F1M5C9;A0A0G2JV72;A0A0G2K739;P62839;P61078;D3ZDK2;P70711	F1M5C9;A0A0G2JV72;A0A0G2K739;P62839;P61078	Ubiquitin-conjugating enzyme E2 D2;Ubiquitin-conjugating enzyme E2 D3	Ube2d2;Ube2d3
																																							A0A0G2JV49;F1M6T6	A0A0G2JV49;F1M6T6		Ppp6r2			A0A0G2JV78;G3V8S8	A0A0G2JV78;G3V8S8	Oxysterol-binding protein	Osbpl5
																																							A0A0G2JV54;Q9Z118	A0A0G2JV54;Q9Z118	Polypyrimidine tract-binding protein 3	Ptbp3			A0A0G2JV99;D3ZTA3	A0A0G2JV99;D3ZTA3		Mcm3ap
																																							A0A1L1WKF1;A0A0G2JV57;A0A0U1RRY3;Q64270;A0A0U1RRZ2	A0A1L1WKF1;A0A0G2JV57;A0A0U1RRY3;Q64270;A0A0U1RRZ2	Translation initiation factor eIF-2B subunit alpha	Eif2b1			A0A0G2JVA4;D3ZQR7;G3V9I0;Q811A3-2;Q811A3	A0A0G2JVA4;D3ZQR7;G3V9I0;Q811A3-2;Q811A3	Procollagen-lysine,2-oxoglutarate 5-dioxygenase 2	Plod2
																																							F1M5C9;A0A0G2JV72;A0A0G2K739;P62839;P61078;D3ZDK2;P70711	F1M5C9;A0A0G2JV72;A0A0G2K739;P62839;P61078	Ubiquitin-conjugating enzyme E2 D2;Ubiquitin-conjugating enzyme E2 D3	Ube2d2;Ube2d3			A0A0G2K4U8;A0A0G2JVB6;G3V7P1	A0A0G2K4U8;A0A0G2JVB6;G3V7P1	Syntaxin-12	Stx12
																																							A0A0G2JV78;G3V8S8	A0A0G2JV78;G3V8S8	Oxysterol-binding protein	Osbpl5			D4A1Y0;A0A0G2JVC2	D4A1Y0;A0A0G2JVC2		Scyl2
																																							A0A0G2JV99;D3ZTA3	A0A0G2JV99;D3ZTA3		Mcm3ap			A0A0G2JVC8;P48450;A0A096MK62;A0A096MK55;A0A096MJH3	A0A0G2JVC8;P48450	Lanosterol synthase	Lss
																																							A0A0G2JVA4;D3ZQR7;G3V9I0;Q811A3-2;Q811A3	A0A0G2JVA4;D3ZQR7;G3V9I0;Q811A3-2;Q811A3	Procollagen-lysine,2-oxoglutarate 5-dioxygenase 2	Plod2			A0A0G2JVD0;D4A5K7	A0A0G2JVD0;D4A5K7		Rbm28
																																							A0A0G2K4U8;A0A0G2JVB6;G3V7P1	A0A0G2K4U8;A0A0G2JVB6;G3V7P1	Syntaxin-12	Stx12			A0A0G2JVD6;A0A0G2K913;P80385;Q6U7I6;Q6V7V4;Q4QRB9;A0A140UHX4	A0A0G2JVD6;A0A0G2K913;P80385	5-AMP-activated protein kinase subunit gamma-1	Prkag1
																																							D4A1Y0;A0A0G2JVC2	D4A1Y0;A0A0G2JVC2		Scyl2			G3V7W7;A0A0G2JVE6;P15684;Q9QX18	G3V7W7;A0A0G2JVE6;P15684	Aminopeptidase N	Anpep
																																							A0A0G2JVC8;P48450;A0A096MK62;A0A096MK55;A0A096MJH3	A0A0G2JVC8;P48450	Lanosterol synthase	Lss			A0A0G2JVG4;Q9WVK3;A0A0G2JUF1;A0A0G2K6H4	A0A0G2JVG4;Q9WVK3;A0A0G2JUF1;A0A0G2K6H4	Peroxisomal trans-2-enoyl-CoA reductase	Pecr
																																							A0A0G2JVD0;D4A5K7	A0A0G2JVD0;D4A5K7		Rbm28			A0A0G2JVH4;A0A140TAG5;Q3KR86	A0A0G2JVH4;A0A140TAG5;Q3KR86	MICOS complex subunit Mic60	Immt
																																							A0A0G2JVD6;A0A0G2K913;P80385;Q6U7I6;Q6V7V4;Q4QRB9;A0A140UHX4	A0A0G2JVD6;A0A0G2K913;P80385	5-AMP-activated protein kinase subunit gamma-1	Prkag1			D3ZMQ9;A0A0G2JVH5	D3ZMQ9;A0A0G2JVH5		Hltf
																																							G3V7W7;A0A0G2JVE6;P15684;Q9QX18	G3V7W7;A0A0G2JVE6;P15684	Aminopeptidase N	Anpep			G3V6Z3;A0A0G2JVI5;Q8VH46;D4AB98	G3V6Z3;A0A0G2JVI5;Q8VH46	Actin filament-associated protein 1	Afap1
																																							A0A0G2JVG4;Q9WVK3;A0A0G2JUF1;A0A0G2K6H4	A0A0G2JVG4;Q9WVK3;A0A0G2JUF1;A0A0G2K6H4	Peroxisomal trans-2-enoyl-CoA reductase	Pecr			Q5PQM3;A1L1L8;A0A0G2JVJ5;B3DM88;A0A0G2K6R8	Q5PQM3;A1L1L8;A0A0G2JVJ5;B3DM88;A0A0G2K6R8		Ehbp1l1
																																							A0A0G2JVH4;A0A140TAG5;Q3KR86	A0A0G2JVH4;A0A140TAG5;Q3KR86	MICOS complex subunit Mic60	Immt			A0A0G2JVL6;Q7TP78;F7EXQ7	A0A0G2JVL6;Q7TP78;F7EXQ7		Ndufa8
																																							D3ZMQ9;A0A0G2JVH5	D3ZMQ9;A0A0G2JVH5		Hltf			A0A0G2JVM2;A0A0G2K0A8	A0A0G2JVM2
																																							G3V6Z3;A0A0G2JVI5;Q8VH46;D4AB98	G3V6Z3;A0A0G2JVI5;Q8VH46	Actin filament-associated protein 1	Afap1			A0A0G2JVM3;D3ZP12	A0A0G2JVM3;D3ZP12		Zc3h7a
																																							Q5PQM3;A1L1L8;A0A0G2JVJ5;B3DM88;A0A0G2K6R8	Q5PQM3;A1L1L8;A0A0G2JVJ5;B3DM88;A0A0G2K6R8		Ehbp1l1			A0A0G2JVN4;M0RDN9;Q6J1Y9	A0A0G2JVN4;M0RDN9;Q6J1Y9	Ubiquitin carboxyl-terminal hydrolase;Ubiquitin carboxyl-terminal hydrolase 19	Usp19
																																							A0A0G2JVL6;Q7TP78;F7EXQ7	A0A0G2JVL6;Q7TP78;F7EXQ7		Ndufa8			A0A0G2JVR9;Q4FZU8	A0A0G2JVR9;Q4FZU8	Protein FAM65A	Fam65a
																																							A0A0G2JVM2;A0A0G2K0A8	A0A0G2JVM2					A0A0G2JVT4;Q5U2T3	A0A0G2JVT4;Q5U2T3	SPATS2-like protein	Spats2l
																																							A0A0G2JVM3;D3ZP12	A0A0G2JVM3;D3ZP12		Zc3h7a			A0A0G2JVV5;Q5U2N2	A0A0G2JVV5;Q5U2N2	Ubiquitin carboxyl-terminal hydrolase	Usp14
																																							A0A0G2JVN4;M0RDN9;Q6J1Y9	A0A0G2JVN4;M0RDN9;Q6J1Y9	Ubiquitin carboxyl-terminal hydrolase;Ubiquitin carboxyl-terminal hydrolase 19	Usp19			A0A0G2JVW3;D4A0B4	A0A0G2JVW3;D4A0B4		Ankrd17
																																							A0A0G2JVR9;Q4FZU8	A0A0G2JVR9;Q4FZU8	Protein FAM65A	Fam65a			A0A0G2JVW5;E9PSZ5;Q5RJQ1	A0A0G2JVW5
																																							A0A0G2JVT4;Q5U2T3	A0A0G2JVT4;Q5U2T3	SPATS2-like protein	Spats2l			G3V9Z6;A0A0G2JVY6;A0A0G2K7G7;B0BNF1	G3V9Z6;A0A0G2JVY6;A0A0G2K7G7;B0BNF1	Septin-8	2008-09-01
																																							A0A0G2JVV5;Q5U2N2	A0A0G2JVV5;Q5U2N2	Ubiquitin carboxyl-terminal hydrolase	Usp14			F1LZX9;A0A0G2JVZ6	F1LZX9;A0A0G2JVZ6		Itgav
																																							A0A0G2JVW3;D4A0B4	A0A0G2JVW3;D4A0B4		Ankrd17			A0A0G2JW28;D3ZCH7;G3V9D7	A0A0G2JW28;D3ZCH7;G3V9D7		Add3
																																							A0A0G2JVW5;E9PSZ5;Q5RJQ1	A0A0G2JVW5					A0A0G2JW36;Q4QRB0;P18645	A0A0G2JW36;Q4QRB0;P18645	UDP-glucose 4-epimerase	Gale
																																							G3V9Z6;A0A0G2JVY6;A0A0G2K7G7;B0BNF1	G3V9Z6;A0A0G2JVY6;A0A0G2K7G7;B0BNF1	Septin-8	2008-09-01			Q3MIF0;A0A0G2JW38	Q3MIF0;A0A0G2JW38		Rpe
																																							F1LZX9;A0A0G2JVZ6	F1LZX9;A0A0G2JVZ6		Itgav			A0A0G2JW51;Q5BJS0	A0A0G2JW51;Q5BJS0	Putative ATP-dependent RNA helicase DHX30	Dhx30
																																							A0A0G2JW28;D3ZCH7;G3V9D7	A0A0G2JW28;D3ZCH7;G3V9D7		Add3			A0A0G2JW52;O70467	A0A0G2JW52;O70467	Protein arginine N-methyltransferase 3	Prmt3
																																							A0A0G2JW36;Q4QRB0;P18645	A0A0G2JW36;Q4QRB0;P18645	UDP-glucose 4-epimerase	Gale			G3V7L1;A0A0G2JW60;O55147;O70180	G3V7L1;A0A0G2JW60;O55147		Utrn
																																							Q3MIF0;A0A0G2JW38	Q3MIF0;A0A0G2JW38		Rpe			F1LTB9;A0A0G2JW64;B2RYC1;A0A0G2K0C5	F1LTB9;A0A0G2JW64;B2RYC1;A0A0G2K0C5		Cdc40
																																							A0A0G2JW51;Q5BJS0	A0A0G2JW51;Q5BJS0	Putative ATP-dependent RNA helicase DHX30	Dhx30			A0A0G2JWA3;F1LQM9;D3ZYN8;A0A0G2KAF6	A0A0G2JWA3;F1LQM9		Xpo7
																																							A0A0G2JW52;O70467	A0A0G2JW52;O70467	Protein arginine N-methyltransferase 3	Prmt3			A0A0G2JWB6;A0A0G2KAH2	A0A0G2JWB6;A0A0G2KAH2
																																							G3V7L1;A0A0G2JW60;O55147;O70180	G3V7L1;A0A0G2JW60;O55147		Utrn			Q5XI19;A0A0G2JWC7	Q5XI19;A0A0G2JWC7		Fermt2
																																							F1LTB9;A0A0G2JW64;B2RYC1;A0A0G2K0C5	F1LTB9;A0A0G2JW64;B2RYC1;A0A0G2K0C5		Cdc40			A0A0G2JWD2;A0A3G2LW22;Q5XI81;A0A067XNH0;A0A067XMV0;A0A067XMK2	A0A0G2JWD2;A0A3G2LW22;Q5XI81	Fragile X mental retardation syndrome-related protein 1	Fxr1
																																							A0A0G2JWA3;F1LQM9;D3ZYN8;A0A0G2KAF6	A0A0G2JWA3;F1LQM9		Xpo7			A0A0G2JWD6;D3ZIF5	A0A0G2JWD6;D3ZIF5		Ap3b1
																																							A0A0G2JWB6;A0A0G2KAH2	A0A0G2JWB6;A0A0G2KAH2					A0A0G2JWE3;Q3SWT4	A0A0G2JWE3;Q3SWT4	Protein IWS1 homolog	Iws1
																																							Q5XI19;A0A0G2JWC7	Q5XI19;A0A0G2JWC7		Fermt2			A0A0G2JWF4;F1LR71;B1WC71	A0A0G2JWF4;F1LR71;B1WC71		Aspscr1
																																							A0A0G2JWD2;A0A3G2LW22;Q5XI81;A0A067XNH0;A0A067XMV0;A0A067XMK2	A0A0G2JWD2;A0A3G2LW22;Q5XI81	Fragile X mental retardation syndrome-related protein 1	Fxr1			A0A0G2JWG1;D4A4J3	A0A0G2JWG1;D4A4J3	Alpha-mannosidase	Man2a2
																																							A0A0G2JWD6;D3ZIF5	A0A0G2JWD6;D3ZIF5		Ap3b1			A0A0G2JWH3	A0A0G2JWH3
																																							A0A0G2JWE3;Q3SWT4	A0A0G2JWE3;Q3SWT4	Protein IWS1 homolog	Iws1			B4F7C9;A0A0G2JWH5	B4F7C9;A0A0G2JWH5		Stt3a
																																							A0A0G2JWF4;F1LR71;B1WC71	A0A0G2JWF4;F1LR71;B1WC71		Aspscr1			D3ZR53;A0A0G2JWJ0;Q10728;D4ACS0;Q10728-2;D4A1S6;Q10728-3;D3ZIC4	D3ZR53;A0A0G2JWJ0;Q10728;D4ACS0;Q10728-2;D4A1S6;Q10728-3	Protein phosphatase 1 regulatory subunit;Protein phosphatase 1 regulatory subunit 12A	Ppp1r12a
																																							A0A0G2JWG1;D4A4J3	A0A0G2JWG1;D4A4J3	Alpha-mannosidase	Man2a2			B1WBR1;A0A0G2JWJ7;O35254	B1WBR1;A0A0G2JWJ7;O35254	Golgi reassembly-stacking protein 1	Gorasp1
																																							A0A0G2JWH3	A0A0G2JWH3					A0A0G2JWK0;Q8R2H2;A0A5H1ZRV1	A0A0G2JWK0;Q8R2H2;A0A5H1ZRV1	Integrin beta	Itgb3
																																							B4F7C9;A0A0G2JWH5	B4F7C9;A0A0G2JWH5		Stt3a			A0A0G2JWK7;P31232	A0A0G2JWK7;P31232	Transgelin	Tagln
																																							D3ZR53;A0A0G2JWJ0;Q10728;D4ACS0;Q10728-2;D4A1S6;Q10728-3;D3ZIC4	D3ZR53;A0A0G2JWJ0;Q10728;D4ACS0;Q10728-2;D4A1S6;Q10728-3	Protein phosphatase 1 regulatory subunit;Protein phosphatase 1 regulatory subunit 12A	Ppp1r12a			F1LS35;A0A0G2JWL2;Q7TMC3	F1LS35;A0A0G2JWL2;Q7TMC3		Hps5;Saa4
																																							B1WBR1;A0A0G2JWJ7;O35254	B1WBR1;A0A0G2JWJ7;O35254	Golgi reassembly-stacking protein 1	Gorasp1			A0A0G2JWP8;A0A0G2JUF8;P41516;Q63176	A0A0G2JWP8;A0A0G2JUF8;P41516	DNA topoisomerase 2-alpha	Top2a
																																							A0A0G2JWK0;Q8R2H2;A0A5H1ZRV1	A0A0G2JWK0;Q8R2H2;A0A5H1ZRV1	Integrin beta	Itgb3			A0A0G2JWU3;B5DER4;D3ZFE9;A0A0G2JUV4;F1M9A4	A0A0G2JWU3;B5DER4;D3ZFE9;A0A0G2JUV4;F1M9A4		Mrpl1
																																							A0A0G2JWK7;P31232	A0A0G2JWK7;P31232	Transgelin	Tagln			A0A0G2JX05;Q9QYG8;A0A096MJY5;D3Z885	A0A0G2JX05;Q9QYG8;A0A096MJY5;D3Z885	Uridine-cytidine kinase 2	Uck2
																																							F1LS35;A0A0G2JWL2;Q7TMC3	F1LS35;A0A0G2JWL2;Q7TMC3		Hps5;Saa4			A0A0G2JX16;F1M4M7	A0A0G2JX16;F1M4M7		Qrich1
																																							A0A0G2JWP8;A0A0G2JUF8;P41516;Q63176	A0A0G2JWP8;A0A0G2JUF8;P41516	DNA topoisomerase 2-alpha	Top2a			B5DF70;A0A0G2JX43;F1M6V8	B5DF70;A0A0G2JX43;F1M6V8		Strn4
																																							A0A0G2JWU3;B5DER4;D3ZFE9;A0A0G2JUV4;F1M9A4	A0A0G2JWU3;B5DER4;D3ZFE9;A0A0G2JUV4;F1M9A4		Mrpl1			D4A2N1;A0A0G2JX45	D4A2N1;A0A0G2JX45	Arginyl-tRNA--protein transferase 1	Ate1
																																							D3ZG00;A0A0G2JWW8	D3ZG00;A0A0G2JWW8		Med30			B1WBT4;A0A0G2JX62;A0A096MJB4;G3V8I2;A0A0G2KAH6	B1WBT4;A0A0G2JX62;A0A096MJB4		Srpk2
																																							A0A0G2JX05;Q9QYG8;A0A096MJY5;D3Z885	A0A0G2JX05;Q9QYG8;A0A096MJY5;D3Z885	Uridine-cytidine kinase 2	Uck2			A0A0G2JX64;P04692-6;Q91XN6;P04692-3	A0A0G2JX64;P04692-6;Q91XN6;P04692-3	Tropomyosin alpha-1 chain	Tpm1
																																							A0A0G2JX16;F1M4M7	A0A0G2JX16;F1M4M7		Qrich1			A0A0G2JX72;F1M9N4;D3ZQV3	A0A0G2JX72;F1M9N4		Mbnl1
																																							A0A0G2JX25;Q99MD3;Q5FVP6;F1LRV6;Q9Z244	A0A0G2JX25;Q99MD3;Q5FVP6;F1LRV6;Q9Z244	GMP reductase;GMP reductase 1	Gmpr2;Gmpr			A0A0G2JX74;P42346	A0A0G2JX74;P42346	Serine/threonine-protein kinase mTOR	Mtor
																																							B5DF70;A0A0G2JX43;F1M6V8	B5DF70;A0A0G2JX43;F1M6V8		Strn4			Q4V7D1;A0A0G2K075;A0A0G2JX79;A0A0G2JXS8;Q7TPJ0	Q4V7D1;A0A0G2K075;A0A0G2JX79;A0A0G2JXS8;Q7TPJ0	Translocon-associated protein subunit alpha	Ssr1
																																							D4A2N1;A0A0G2JX45	D4A2N1;A0A0G2JX45	Arginyl-tRNA--protein transferase 1	Ate1			F1LP59;A0A0G2JXA1;P69735	F1LP59;A0A0G2JXA1;P69735	Rab3 GTPase-activating protein catalytic subunit	Rab3gap1
																																							B1WBT4;A0A0G2JX62;A0A096MJB4;G3V8I2;A0A0G2KAH6	B1WBT4;A0A0G2JX62;A0A096MJB4		Srpk2			A0A0G2JXC2;A0A0G2K132	A0A0G2JXC2;A0A0G2K132
																																							A0A0G2JX64;P04692-6;Q91XN6;P04692-3	A0A0G2JX64;P04692-6;Q91XN6;P04692-3	Tropomyosin alpha-1 chain	Tpm1			A0A0G2JXC3;P05765;D3ZSE0;D3ZRI8	A0A0G2JXC3;P05765;D3ZSE0	40S ribosomal protein S21	Rps21;LOC100363012
																																							A0A0G2JX72;F1M9N4;D3ZQV3	A0A0G2JX72;F1M9N4		Mbnl1			T2HTI9;F1LVR8;A0A0G2K3Y9;T2HRY2;F1LV40;T2HRH7;A0A0G2JXC5	T2HTI9;F1LVR8;A0A0G2K3Y9;T2HRY2;F1LV40;T2HRH7;A0A0G2JXC5		MKL1met;Mkl1;BSAC;MELODY
																																							A0A0G2JX74;P42346	A0A0G2JX74;P42346	Serine/threonine-protein kinase mTOR	Mtor			A0A0G2JXC9;Q62751	A0A0G2JXC9;Q62751	Iron-responsive element-binding protein 2	Ireb2
																																							Q4V7D1;A0A0G2K075;A0A0G2JX79;A0A0G2JXS8;Q7TPJ0	Q4V7D1;A0A0G2K075;A0A0G2JX79;A0A0G2JXS8;Q7TPJ0	Translocon-associated protein subunit alpha	Ssr1			A0A0G2JXD0;Q6P9U5;P17077;M0RBD4;M0R6B4;F1M7A9;M0R5Y8;A0A0G2JX41;D3ZA49	A0A0G2JXD0;Q6P9U5;P17077;M0RBD4;M0R6B4;F1M7A9	60S ribosomal protein L9	Rpl9;LOC100911472;LOC100910002;RGD1561928
																																							F1LP59;A0A0G2JXA1;P69735	F1LP59;A0A0G2JXA1;P69735	Rab3 GTPase-activating protein catalytic subunit	Rab3gap1			M0R4L7;G3V9C7;G3V8B3;D3ZWM5;A0A0G2JXE0;D3ZNH4;A0A0G2JXI9;D3ZLY9;Q00715;A0A0G2K7R1	M0R4L7;G3V9C7;G3V8B3;D3ZWM5;A0A0G2JXE0;D3ZNH4;A0A0G2JXI9;D3ZLY9;Q00715;A0A0G2K7R1	Histone H2B;Histone H2B type 1	Hist1h2bl;Hist1h2bk;LOC100910200;Hist1h2bb;Hist1h2bo;Hist1h2bh
																																							A0A0G2JXC2;A0A0G2K132	A0A0G2JXC2;A0A0G2K132					A0A0G2JXF9;Q5RKG2	A0A0G2JXF9;Q5RKG2	Host cell factor 2	Hcfc2
																																							A0A0G2JXC3;P05765;D3ZSE0;D3ZRI8	A0A0G2JXC3;P05765;D3ZSE0	40S ribosomal protein S21	Rps21;LOC100363012			A0A0G2JXG2;M0RB75	A0A0G2JXG2;M0RB75		Kdm4b
																																							T2HTI9;F1LVR8;A0A0G2K3Y9;T2HRY2;F1LV40;T2HRH7;A0A0G2JXC5	T2HTI9;F1LVR8;A0A0G2K3Y9;T2HRY2;F1LV40;T2HRH7;A0A0G2JXC5		MKL1met;Mkl1;BSAC;MELODY			A0A0G2JXG5	A0A0G2JXG5
																																							A0A0G2JXC9;Q62751	A0A0G2JXC9;Q62751	Iron-responsive element-binding protein 2	Ireb2			F1M0N7;A0A0G2JXG7	F1M0N7;A0A0G2JXG7		Lrrc16a
																																							A0A0G2JXD0;Q6P9U5;P17077;M0RBD4;M0R6B4;F1M7A9;M0R5Y8;A0A0G2JX41;D3ZA49	A0A0G2JXD0;Q6P9U5;P17077;M0RBD4;M0R6B4;F1M7A9	60S ribosomal protein L9	Rpl9;LOC100911472;LOC100910002;RGD1561928			A0A0G2JXH3;Q6X936	A0A0G2JXH3;Q6X936	Kin of IRRE-like protein 1	Kirrel
																																							M0R4L7;G3V9C7;G3V8B3;D3ZWM5;A0A0G2JXE0;D3ZNH4;A0A0G2JXI9;D3ZLY9;Q00715;A0A0G2K7R1	M0R4L7;G3V9C7;G3V8B3;D3ZWM5;A0A0G2JXE0;D3ZNH4;A0A0G2JXI9;D3ZLY9;Q00715;A0A0G2K7R1	Histone H2B;Histone H2B type 1	Hist1h2bl;Hist1h2bk;LOC100910200;Hist1h2bb;Hist1h2bo;Hist1h2bh			A0A0G2JXH4;F1LMQ1;Q9Z1N3	A0A0G2JXH4;F1LMQ1;Q9Z1N3	Unconventional myosin-IXa	Myo9a
																																							A0A0G2JXF9;Q5RKG2	A0A0G2JXF9;Q5RKG2	Host cell factor 2	Hcfc2			A0A0G2JXM6;Q6AXT7	A0A0G2JXM6;Q6AXT7	RNA-binding protein 42	Rbm42
																																							F1M0N7;A0A0G2JXG7	F1M0N7;A0A0G2JXG7		Lrrc16a			A0A0G2JXN8;B5DF26	A0A0G2JXN8
																																							A0A0G2JXH3;Q6X936	A0A0G2JXH3;Q6X936	Kin of IRRE-like protein 1	Kirrel			O08730;A0A0G2JXP1;F8WFR6	O08730;A0A0G2JXP1;F8WFR6	Glycogenin-1	Gyg1
																																							A0A0G2JXH4;F1LMQ1;Q9Z1N3	A0A0G2JXH4;F1LMQ1;Q9Z1N3	Unconventional myosin-IXa	Myo9a			F1LRN8;A0A0G2JXP3;D7NIW0;Q5U1Z5;A0A0G2JUY1	F1LRN8;A0A0G2JXP3;D7NIW0;Q5U1Z5;A0A0G2JUY1		Nedd4l
																																							A0A0G2JXM6;Q6AXT7	A0A0G2JXM6;Q6AXT7	RNA-binding protein 42	Rbm42			A0A0G2JXR7;Q5XIB2	A0A0G2JXR7;Q5XIB2	Peptidyl-prolyl cis-trans isomerase CWC27 homolog	Cwc27
																																							A0A0G2JXN8;B5DF26	A0A0G2JXN8					D4AAK2;A0A0G2JXS3;B1WBZ5	D4AAK2;A0A0G2JXS3;B1WBZ5		Nusap1
																																							O08730;A0A0G2JXP1;F8WFR6	O08730;A0A0G2JXP1;F8WFR6	Glycogenin-1	Gyg1			F1LND7;A0A0G2JXT3;P05369;Q7TPK0	F1LND7;A0A0G2JXT3;P05369;Q7TPK0	Farnesyl pyrophosphate synthase	Fdps
																																							F1LRN8;A0A0G2JXP3;D7NIW0;Q5U1Z5;A0A0G2JUY1	F1LRN8;A0A0G2JXP3;D7NIW0;Q5U1Z5;A0A0G2JUY1		Nedd4l			A0A0G2JXT6;D3ZC22	A0A0G2JXT6;D3ZC22		Mtmr6
																																							A0A0G2JXR7;Q5XIB2	A0A0G2JXR7;Q5XIB2	Peptidyl-prolyl cis-trans isomerase CWC27 homolog	Cwc27			D4A8D5;A0A0G2JXT8	D4A8D5;A0A0G2JXT8		Flnb
																																							D4AAK2;A0A0G2JXS3;B1WBZ5	D4AAK2;A0A0G2JXS3;B1WBZ5		Nusap1			A0A0G2JXT9	A0A0G2JXT9
																																							F1LND7;A0A0G2JXT3;P05369;Q7TPK0	F1LND7;A0A0G2JXT3;P05369;Q7TPK0	Farnesyl pyrophosphate synthase	Fdps			A0A0G2JXW2;O70437;A0A0G2K970	A0A0G2JXW2;O70437;A0A0G2K970	Mothers against decapentaplegic homolog 4	Smad4
																																							A0A0G2JXT6;D3ZC22	A0A0G2JXT6;D3ZC22		Mtmr6			F1LQ45;A0A0G2JXY9;Q505I9;Q9Z1Z3	F1LQ45;A0A0G2JXY9;Q505I9;Q9Z1Z3	Epsin-2	Epn2
																																							D4A8D5;A0A0G2JXT8	D4A8D5;A0A0G2JXT8		Flnb			A0A0G2JXZ3;P70486	A0A0G2JXZ3
																																							A0A0G2JXT9	A0A0G2JXT9					A0A0G2JY08;D3ZFD0	A0A0G2JY08;D3ZFD0		Myo18a
																																							A0A0G2JXW2;O70437;A0A0G2K970	A0A0G2JXW2;O70437;A0A0G2K970	Mothers against decapentaplegic homolog 4	Smad4			Q1EG89;A0A0G2JY12;Q66H76	Q1EG89;A0A0G2JY12;Q66H76	Paxillin	Pxn
																																							A0A0G2JXZ3;P70486	A0A0G2JXZ3					Q2IBC7;A0A0G2JY19;P97523;Q99MC5	Q2IBC7;A0A0G2JY19;P97523	Receptor protein-tyrosine kinase;Hepatocyte growth factor receptor	Met
																																							A0A0G2JY08;D3ZFD0	A0A0G2JY08;D3ZFD0		Myo18a			A0A0G2JY22	A0A0G2JY22
																																							Q1EG89;A0A0G2JY12;Q66H76	Q1EG89;A0A0G2JY12;Q66H76	Paxillin	Pxn			A0A0G2JY43;G3V9W6;P30839	A0A0G2JY43;G3V9W6;P30839	Aldehyde dehydrogenase;Fatty aldehyde dehydrogenase	Aldh3a2
																																							Q2IBC7;A0A0G2JY19;P97523;Q99MC5	Q2IBC7;A0A0G2JY19;P97523	Receptor protein-tyrosine kinase;Hepatocyte growth factor receptor	Met			F1MAJ0;B2B9B0;A0A0G2JY48;P54759-2;P54759	F1MAJ0;B2B9B0;A0A0G2JY48	Receptor protein-tyrosine kinase	Ephb2
																																							A0A0G2JY22	A0A0G2JY22					D3ZV33;A0A0G2JY58	D3ZV33;A0A0G2JY58		Pogz
																																							A0A0G2JY43;G3V9W6;P30839	A0A0G2JY43;G3V9W6;P30839	Aldehyde dehydrogenase;Fatty aldehyde dehydrogenase	Aldh3a2			A0A0G2JY68;M0RCH8;Q7TQ86	A0A0G2JY68;M0RCH8;Q7TQ86		Rsl1d1
																																							F1MAJ0;B2B9B0;A0A0G2JY48;P54759-2;P54759	F1MAJ0;B2B9B0;A0A0G2JY48	Receptor protein-tyrosine kinase	Ephb2			A0A0G2JY69;G3V907	A0A0G2JY69;G3V907		LOC100911356
																																							D3ZV33;A0A0G2JY58	D3ZV33;A0A0G2JY58		Pogz			D4A554;A0A0G2JY73	D4A554;A0A0G2JY73		Eif4g3
																																							A0A0G2JY68;M0RCH8;Q7TQ86	A0A0G2JY68;M0RCH8;Q7TQ86		Rsl1d1			A0A0G2K1I6;A0A0G2JY82;P56603;Q5D009	A0A0G2K1I6;A0A0G2JY82;P56603;Q5D009	Secretory carrier-associated membrane protein 1	Scamp1
																																							A0A0G2JY69;G3V907	A0A0G2JY69;G3V907		LOC100911356			A0A0G2JYA2;Q9JHU5	A0A0G2JYA2;Q9JHU5	Arfaptin-1	Arfip1
																																							D4A554;A0A0G2JY73	D4A554;A0A0G2JY73		Eif4g3			A0A0G2JYA4;P63331	A0A0G2JYA4;P63331	Serine/threonine-protein phosphatase 2A catalytic subunit alpha isoform	Ppp2ca
																																							A0A0G2K1I6;A0A0G2JY82;P56603;Q5D009	A0A0G2K1I6;A0A0G2JY82;P56603;Q5D009	Secretory carrier-associated membrane protein 1	Scamp1			A0A0G2JYC7;Q925G1-2;Q925G1	A0A0G2JYC7;Q925G1-2;Q925G1	Hepatoma-derived growth factor-related protein 2	Hdgfrp2
																																							A0A0G2JYA2;Q9JHU5	A0A0G2JYA2;Q9JHU5	Arfaptin-1	Arfip1			A0A0G2JYD1;A0A0U1RRQ3;A0A0G2JYI7	A0A0G2JYD1;A0A0U1RRQ3;A0A0G2JYI7
																																							A0A0G2JYA4;P63331	A0A0G2JYA4;P63331	Serine/threonine-protein phosphatase 2A catalytic subunit alpha isoform	Ppp2ca			A0A2X0SFK0;Q4W1H3;Q4W1H4;A0A0G2JYG5;Q63358	A0A2X0SFK0;Q4W1H3;Q4W1H4;A0A0G2JYG5;Q63358	Unconventional myosin-IXb	myo9b;Myo9b
																																							A0A0G2JYC7;Q925G1-2;Q925G1	A0A0G2JYC7;Q925G1-2;Q925G1	Hepatoma-derived growth factor-related protein 2	Hdgfrp2			A0A0G2JYH1;O08561	A0A0G2JYH1;O08561	Phosphatidylinositol 4-kinase beta	Pi4kb
																																							A0A0G2JYD1;A0A0U1RRQ3;A0A0G2JYI7	A0A0G2JYD1;A0A0U1RRQ3;A0A0G2JYI7					A0A0G2JYR4;A0A0G2JYI0;F1M3T7;F1LZG6	A0A0G2JYR4;A0A0G2JYI0;F1M3T7;F1LZG6		Lrba
																																							A0A2X0SFK0;Q4W1H3;Q4W1H4;A0A0G2JYG5;Q63358	A0A2X0SFK0;Q4W1H3;Q4W1H4;A0A0G2JYG5;Q63358	Unconventional myosin-IXb	myo9b;Myo9b			Q4QR81;A0A0G2JYJ7	Q4QR81;A0A0G2JYJ7		Rbms2
																																							A0A0G2JYH1;O08561	A0A0G2JYH1;O08561	Phosphatidylinositol 4-kinase beta	Pi4kb			A0A0G2JYL4;D3ZGT6	A0A0G2JYL4;D3ZGT6		P4ha2
																																							A0A0G2JYR4;A0A0G2JYI0;F1M3T7;F1LZG6	A0A0G2JYR4;A0A0G2JYI0;F1M3T7;F1LZG6		Lrba			A0A0G2JYM6;Q5XIC3	A0A0G2JYM6;Q5XIC3	Hsp90 co-chaperone Cdc37-like 1	Cdc37l1
																																							Q4QR81;A0A0G2JYJ7	Q4QR81;A0A0G2JYJ7		Rbms2			A0A0G2JYN0;Q5U2M6	A0A0G2JYN0;Q5U2M6	DDB1- and CUL4-associated factor 8	Dcaf8
																																							A0A0G2JYL4;D3ZGT6	A0A0G2JYL4;D3ZGT6		P4ha2			A0A0G2JYN4	A0A0G2JYN4
																																							A0A0G2JYM6;Q5XIC3	A0A0G2JYM6;Q5XIC3	Hsp90 co-chaperone Cdc37-like 1	Cdc37l1			A0A0G2JYR1;B5DEY3	A0A0G2JYR1;B5DEY3		Exoc6b
																																							A0A0G2JYN0;Q5U2M6	A0A0G2JYN0;Q5U2M6	DDB1- and CUL4-associated factor 8	Dcaf8			Q6P727;A0A0G2JYS4;D4A5V8;P49186-2;P49186;A0A0U1RRS7;A0A0U1RVI2;P49187-2;P49187;A9LRT4	Q6P727;A0A0G2JYS4;D4A5V8;P49186-2;P49186;A0A0U1RRS7;A0A0U1RVI2;P49187-2;P49187	Mitogen-activated protein kinase;Mitogen-activated protein kinase 9;Mitogen-activated protein kinase 10	Mapk9;Mapk10
																																							A0A0G2JYN4	A0A0G2JYN4					A0A0G2JYT1;F1LPE9;Q811U3;Q8K3M6;A0A0G2K140;D3ZMM4;Q8K3M6-2	A0A0G2JYT1;F1LPE9;Q811U3	ELKS/Rab6-interacting/CAST family member 1	Erc1
																																							A0A0G2JYR1;B5DEY3	A0A0G2JYR1;B5DEY3		Exoc6b			A0A0G2JYU2;Q5XIE3	A0A0G2JYU2;Q5XIE3	39S ribosomal protein L11, mitochondrial	Mrpl11
																																							Q6P727;A0A0G2JYS4;D4A5V8;P49186-2;P49186;A0A0U1RRS7;A0A0U1RVI2;P49187-2;P49187;A9LRT4	Q6P727;A0A0G2JYS4;D4A5V8;P49186-2;P49186;A0A0U1RRS7;A0A0U1RVI2;P49187-2;P49187	Mitogen-activated protein kinase;Mitogen-activated protein kinase 9;Mitogen-activated protein kinase 10	Mapk9;Mapk10			D3ZGX8;A0A0G2JYV0;Q497A6	D3ZGX8;A0A0G2JYV0;Q497A6		Brd4
																																							A0A0G2JYT1;F1LPE9;Q811U3;Q8K3M6;A0A0G2K140;D3ZMM4;Q8K3M6-2	A0A0G2JYT1;F1LPE9;Q811U3	ELKS/Rab6-interacting/CAST family member 1	Erc1			A0A0G2JZ04	A0A0G2JZ04
																																							A0A0G2JYU2;Q5XIE3	A0A0G2JYU2;Q5XIE3	39S ribosomal protein L11, mitochondrial	Mrpl11			A0A0G2JZ34;Q4KM62	A0A0G2JZ34;Q4KM62	Palmdelphin	Palmd
																																							D3ZGX8;A0A0G2JYV0;Q497A6	D3ZGX8;A0A0G2JYV0;Q497A6		Brd4			A0A0G2JZ40;D4ABJ4	A0A0G2JZ40;D4ABJ4		Reck
																																							A0A0G2JZ04	A0A0G2JZ04					F1LY70;A0A0G2JZ53	F1LY70;A0A0G2JZ53		Birc6
																																							A0A0G2JZ34;Q4KM62	A0A0G2JZ34;Q4KM62	Palmdelphin	Palmd			U6A022;A0A0G2JZ83;A0A0G2K2D4;G3V9Z5;B0BN79	U6A022;A0A0G2JZ83;A0A0G2K2D4		AGAP3
																																							A0A0G2JZ40;D4ABJ4	A0A0G2JZ40;D4ABJ4		Reck			A0A0G2JZA2;P97576	A0A0G2JZA2;P97576	GrpE protein homolog 1, mitochondrial	Grpel1
																																							F1LY70;A0A0G2JZ53	F1LY70;A0A0G2JZ53		Birc6			A0A0G2JZA7;D3ZZ19	A0A0G2JZA7;D3ZZ19		Tmem2
																																							U6A022;A0A0G2JZ83;A0A0G2K2D4;G3V9Z5;B0BN79	U6A022;A0A0G2JZ83;A0A0G2K2D4		AGAP3			D4A1A5;A0A0G2JZD1	D4A1A5;A0A0G2JZD1		Ppp2r5c
																																							A0A0G2JZA2;P97576	A0A0G2JZA2;P97576	GrpE protein homolog 1, mitochondrial	Grpel1			D4A5W0;A0A0G2JZE8	D4A5W0;A0A0G2JZE8		Toe1
																																							A0A0G2JZA7;D3ZZ19	A0A0G2JZA7;D3ZZ19		Tmem2			A0A0G2JZF0;B5DEG8	A0A0G2JZF0;B5DEG8		Sec24c
																																							D4A1A5;A0A0G2JZD1	D4A1A5;A0A0G2JZD1		Ppp2r5c			G3V949;A0A0G2JZF2;O55156	G3V949;A0A0G2JZF2;O55156	CAP-Gly domain-containing linker protein 2	Clip2
																																							D4A5W0;A0A0G2JZE8	D4A5W0;A0A0G2JZE8		Toe1			A0A0G2JZG7;Q6P799	A0A0G2JZG7;Q6P799	Serine--tRNA ligase, cytoplasmic	Sars
																																							A0A0G2JZF0;B5DEG8	A0A0G2JZF0;B5DEG8		Sec24c			A0A0G2JZH0;D3ZJ77	A0A0G2JZH0;D3ZJ77		Cab39
																																							G3V949;A0A0G2JZF2;O55156	G3V949;A0A0G2JZF2;O55156	CAP-Gly domain-containing linker protein 2	Clip2			M0RBF0;A0A0G2JZI0;O88453;A0A0G2JW97	M0RBF0;A0A0G2JZI0;O88453;A0A0G2JW97	Scaffold attachment factor B1	Safb
																																							A0A0G2JZG7;Q6P799	A0A0G2JZG7;Q6P799	Serine--tRNA ligase, cytoplasmic	Sars			A0A0G2JZI2;Q6TXE9;Q5I0H2	A0A0G2JZI2;Q6TXE9		Eprs
																																							A0A0G2JZH0;D3ZJ77	A0A0G2JZH0;D3ZJ77		Cab39			A0A0G2JZI8;A0A0G2K213;A0A0G2K7H0;B5DF64	A0A0G2JZI8;A0A0G2K213
																																							M0RBF0;A0A0G2JZI0;O88453;A0A0G2JW97	M0RBF0;A0A0G2JZI0;O88453;A0A0G2JW97	Scaffold attachment factor B1	Safb			A0A0G2JZJ5;A0A0G2K2U0;Q5PQL5	A0A0G2JZJ5;A0A0G2K2U0;Q5PQL5	Phosphatidylserine synthase 1	Ptdss1
																																							A0A0G2JZI2;Q6TXE9;Q5I0H2	A0A0G2JZI2;Q6TXE9		Eprs			A0A0G2JZM2;B5DFC3	A0A0G2JZM2;B5DFC3		Sec23a
																																							A0A0G2JZI8;A0A0G2K213;A0A0G2K7H0;B5DF64	A0A0G2JZI8;A0A0G2K213					A0A0G2JZM8;Q99JD4	A0A0G2JZM8;Q99JD4	CLIP-associating protein 2	Clasp2
																																							A0A0G2JZJ5;A0A0G2K2U0;Q5PQL5	A0A0G2JZJ5;A0A0G2K2U0;Q5PQL5	Phosphatidylserine synthase 1	Ptdss1			A0A0G2JZP3;D3ZQ26	A0A0G2JZP3;D3ZQ26		Rnf25
																																							A0A0G2JZM2;B5DFC3	A0A0G2JZM2;B5DFC3		Sec23a			Q56R15;A0A0G2JZS1;Q3KR98;F1LT58	Q56R15;A0A0G2JZS1;Q3KR98;F1LT58	Importin subunit alpha	Kpna6
																																							A0A0G2JZM8;Q99JD4	A0A0G2JZM8;Q99JD4	CLIP-associating protein 2	Clasp2			F1LMC7;A2VCW8;A0A0G2JZT5;D4A0F5;Q9WVC0;Q7TP92;A0A0G2JV25;A0A1W2Q660;D3ZHG7	F1LMC7;A2VCW8;A0A0G2JZT5;D4A0F5;Q9WVC0	Septin-7	2007-09-01
																																							A0A0G2JZP3;D3ZQ26	A0A0G2JZP3;D3ZQ26		Rnf25			A0A0G2JZV8;Q80WE1-2;Q80WE1;Q8VD80	A0A0G2JZV8;Q80WE1-2;Q80WE1	Fragile X mental retardation protein 1 homolog	Fmr1
																																							Q56R15;A0A0G2JZS1;Q3KR98;F1LT58	Q56R15;A0A0G2JZS1;Q3KR98;F1LT58	Importin subunit alpha	Kpna6			A0A0G2JZY3;A0A0G2KB70	A0A0G2JZY3
																																							F1LMC7;A2VCW8;A0A0G2JZT5;D4A0F5;Q9WVC0;Q7TP92;A0A0G2JV25;A0A1W2Q660;D3ZHG7	F1LMC7;A2VCW8;A0A0G2JZT5;D4A0F5;Q9WVC0	Septin-7	2007-09-01			A0A0G2JZZ4	A0A0G2JZZ4
																																							A0A0G2JZV8;Q80WE1-2;Q80WE1;Q8VD80	A0A0G2JZV8;Q80WE1-2;Q80WE1	Fragile X mental retardation protein 1 homolog	Fmr1			D3ZK47;A0A0G2K001	D3ZK47;A0A0G2K001	Histone-lysine N-methyltransferase	Whsc1l1
																																							A0A0G2JZY3;A0A0G2KB70	A0A0G2JZY3					A0A0G2K012;M0RAE4	A0A0G2K012;M0RAE4		Ubxn6
																																							A0A0G2JZZ4	A0A0G2JZZ4					A0A0G2K013;Q9QXQ0;A0A0G2K5U9;Q62744;Q99MI8	A0A0G2K013;Q9QXQ0;A0A0G2K5U9;Q62744	Alpha-actinin-4	Actn4
																																							D3ZK47;A0A0G2K001	D3ZK47;A0A0G2K001	Histone-lysine N-methyltransferase	Whsc1l1			Q5U2W0;A0A0G2K016	Q5U2W0;A0A0G2K016		Sun1
																																							A0A0G2K012;M0RAE4	A0A0G2K012;M0RAE4		Ubxn6			A0A0G2K022;I6L9G5;Q63399	A0A0G2K022;I6L9G5		Rcn3
																																							A0A0G2K013;Q9QXQ0;A0A0G2K5U9;Q62744;Q99MI8	A0A0G2K013;Q9QXQ0;A0A0G2K5U9;Q62744	Alpha-actinin-4	Actn4			A0A0G2K038;Q5U1X1	A0A0G2K038;Q5U1X1	Oligoribonuclease, mitochondrial	Rexo2
																																							Q5U2W0;A0A0G2K016	Q5U2W0;A0A0G2K016		Sun1			F1LUA1;A0A0G2K051	F1LUA1;A0A0G2K051		Eea1
																																							A0A0G2K022;I6L9G5;Q63399	A0A0G2K022;I6L9G5		Rcn3			A0A0G2K089;F1LTD7	A0A0G2K089;F1LTD7		Dennd4c
																																							A0A0G2K038;Q5U1X1	A0A0G2K038;Q5U1X1	Oligoribonuclease, mitochondrial	Rexo2			A0A0G2K093;O35162	A0A0G2K093;O35162	Heat shock 70 kDa protein 13	Hspa13
																																							F1LUA1;A0A0G2K051	F1LUA1;A0A0G2K051		Eea1			A0A0G2K6G7;F1LZS6;A0A0G2K098	A0A0G2K6G7;F1LZS6;A0A0G2K098		LOC100909795
																																							A0A0G2K089;F1LTD7	A0A0G2K089;F1LTD7		Dennd4c			Q5XIM5;A0A0G2K0B0;Q6QI67	Q5XIM5;A0A0G2K0B0;Q6QI67	Protein CDV3 homolog	Cdv3;LOC499235
																																							A0A0G2K093;O35162	A0A0G2K093;O35162	Heat shock 70 kDa protein 13	Hspa13			A0A0G2K0B4;A0A0G2K8P3;Q62940;Q6P778	A0A0G2K0B4;A0A0G2K8P3;Q62940	E3 ubiquitin-protein ligase NEDD4	Nedd4
																																							A0A0G2K6G7;F1LZS6;A0A0G2K098	A0A0G2K6G7;F1LZS6;A0A0G2K098		LOC100909795			A0A0G2K0E0;Q6AYT6	A0A0G2K0E0;Q6AYT6		Ddx56
																																							Q5XIM5;A0A0G2K0B0;Q6QI67	Q5XIM5;A0A0G2K0B0;Q6QI67	Protein CDV3 homolog	Cdv3;LOC499235			A0A0G2K0G7;F1LSH3;Q4R180	A0A0G2K0G7;F1LSH3;Q4R180	Origin recognition complex subunit 3	Orc3
																																							A0A0G2K0B4;A0A0G2K8P3;Q62940;Q6P778	A0A0G2K0B4;A0A0G2K8P3;Q62940	E3 ubiquitin-protein ligase NEDD4	Nedd4			A0A0G2K0I1;D4A6T1;F1M5A4	A0A0G2K0I1;D4A6T1		Spata5
																																							A0A0G2K0E0;Q6AYT6	A0A0G2K0E0;Q6AYT6		Ddx56			A0A0G2K0I3;Q80Z29	A0A0G2K0I3;Q80Z29	Nicotinamide phosphoribosyltransferase	Nampt
																																							A0A0G2K0G7;F1LSH3;Q4R180	A0A0G2K0G7;F1LSH3;Q4R180	Origin recognition complex subunit 3	Orc3			A0A0G2K0J0;F1LR36;Q4G018;B5DFK4	A0A0G2K0J0;F1LR36		Supt6h
																																							A0A0G2K0I1;D4A6T1;F1M5A4	A0A0G2K0I1;D4A6T1		Spata5			A0A0G2K0J4	A0A0G2K0J4
																																							A0A0G2K0I3;Q80Z29	A0A0G2K0I3;Q80Z29	Nicotinamide phosphoribosyltransferase	Nampt			A0A0G2K0J7	A0A0G2K0J7
																																							A0A0G2K0J0;F1LR36;Q4G018;B5DFK4	A0A0G2K0J0;F1LR36		Supt6h			A0A0G2K0M1;Q7TSP2	A0A0G2K0M1;Q7TSP2	Kinesin-like protein KIF15	Kif15
																																							A0A0G2K0J4	A0A0G2K0J4					A0A0G2K7R8;A0A0G2K0P8;Q8VII6-2;Q8VII6	A0A0G2K7R8;A0A0G2K0P8;Q8VII6-2;Q8VII6	Choline transporter-like protein 1	Slc44a1
																																							A0A0G2K0J7	A0A0G2K0J7					A0A0G2K0Q7;D3ZFU9	A0A0G2K0Q7;D3ZFU9		Mylk
																																							A0A0G2K0M1;Q7TSP2	A0A0G2K0M1;Q7TSP2	Kinesin-like protein KIF15	Kif15			Q9QZV0;A0A0G2K0T2;P28648	Q9QZV0;A0A0G2K0T2;P28648	CD63 antigen	Cd63
																																							A0A0G2K7R8;A0A0G2K0P8;Q8VII6-2;Q8VII6	A0A0G2K7R8;A0A0G2K0P8;Q8VII6-2;Q8VII6	Choline transporter-like protein 1	Slc44a1			A0A0G2K0T5;F1LNV5;Q6P6Q9	A0A0G2K0T5;F1LNV5;Q6P6Q9	Calcium uptake protein 1, mitochondrial	Micu1
																																							A0A0G2K0Q7;D3ZFU9	A0A0G2K0Q7;D3ZFU9		Mylk			A0A0G2K0T8	A0A0G2K0T8
																																							Q9QZV0;A0A0G2K0T2;P28648	Q9QZV0;A0A0G2K0T2;P28648	CD63 antigen	Cd63			A0A0G2K0U8;G3V6R8	A0A0G2K0U8;G3V6R8		Pus10
																																							A0A0G2K0T5;F1LNV5;Q6P6Q9	A0A0G2K0T5;F1LNV5;Q6P6Q9	Calcium uptake protein 1, mitochondrial	Micu1			A0A1B0GWY5;A0A0G2K0V4;Q5FVC2;A0A1B0GWX6;A0A1B0GWW1	A0A1B0GWY5;A0A0G2K0V4;Q5FVC2	Rho guanine nucleotide exchange factor 2	Arhgef2
																																							A0A0G2K0T8	A0A0G2K0T8					A0A0G2K0W9;A0JPK2	A0A0G2K0W9;A0JPK2	Proteasome subunit alpha type	Psma7
																																							A0A0G2K0U8;G3V6R8	A0A0G2K0U8;G3V6R8		Pus10			A0A0G2K0X9;G3V699;Q9Z2Q1;Q9Z2Q1-2	A0A0G2K0X9;G3V699;Q9Z2Q1;Q9Z2Q1-2	Protein transport protein Sec31A	Sec31a
																																							A0A1B0GWY5;A0A0G2K0V4;Q5FVC2;A0A1B0GWX6;A0A1B0GWW1	A0A1B0GWY5;A0A0G2K0V4;Q5FVC2	Rho guanine nucleotide exchange factor 2	Arhgef2			A0A0G2K0Y2;D3ZWZ6	A0A0G2K0Y2
																																							A0A0G2K0W9;A0JPK2	A0A0G2K0W9;A0JPK2	Proteasome subunit alpha type	Psma7			A0A0G2K0Y6;Q2EJA0;R9PXS9;Q2EJA0-4;Q2EJA0-2;Q2EJA0-3	A0A0G2K0Y6;Q2EJA0;R9PXS9;Q2EJA0-4;Q2EJA0-2;Q2EJA0-3	Transcriptional coactivator YAP1	Yap1
																																							A0A0G2K0X9;G3V699;Q9Z2Q1;Q9Z2Q1-2	A0A0G2K0X9;G3V699;Q9Z2Q1;Q9Z2Q1-2	Protein transport protein Sec31A	Sec31a			A0A0G2K1F9;A0A0G2K0Z7;F1LNI0;P35571;Q6LCP5	A0A0G2K1F9;A0A0G2K0Z7;F1LNI0;P35571	Glycerol-3-phosphate dehydrogenase;Glycerol-3-phosphate dehydrogenase, mitochondrial	Gpd2
																																							A0A0G2K0Y2;D3ZWZ6	A0A0G2K0Y2					A0A0G2K0Z9;D4A5G2	A0A0G2K0Z9;D4A5G2		Nop14
																																							A0A0G2K0Y6;Q2EJA0;R9PXS9;Q2EJA0-4;Q2EJA0-2;Q2EJA0-3	A0A0G2K0Y6;Q2EJA0;R9PXS9;Q2EJA0-4;Q2EJA0-2;Q2EJA0-3	Transcriptional coactivator YAP1	Yap1			G3V7L9;A0A0G2K101;Q9ESV1	G3V7L9;A0A0G2K101;Q9ESV1	Leucine zipper protein 1	Luzp1
																																							A0A0G2K1F9;A0A0G2K0Z7;F1LNI0;P35571;Q6LCP5	A0A0G2K1F9;A0A0G2K0Z7;F1LNI0;P35571	Glycerol-3-phosphate dehydrogenase;Glycerol-3-phosphate dehydrogenase, mitochondrial	Gpd2			A0A0G2K110;Q3KRD8	A0A0G2K110;Q3KRD8	Eukaryotic translation initiation factor 6	Eif6
																																							A0A0G2K0Z9;D4A5G2	A0A0G2K0Z9;D4A5G2		Nop14			A0A0G2K121;Q5FVQ4	A0A0G2K121;Q5FVQ4	Malectin	Mlec
																																							G3V7L9;A0A0G2K101;Q9ESV1	G3V7L9;A0A0G2K101;Q9ESV1	Leucine zipper protein 1	Luzp1			D4AAI5;A0A0G2K139;Q9R0L4-2;Q9R0L4;G3V7E8;Q9R0L4-3	D4AAI5;A0A0G2K139;Q9R0L4-2;Q9R0L4;G3V7E8;Q9R0L4-3	Cullin-associated NEDD8-dissociated protein 2	Cand2
																																							A0A0G2K110;Q3KRD8	A0A0G2K110;Q3KRD8	Eukaryotic translation initiation factor 6	Eif6			D3ZZZ0;A0A0G2K160	D3ZZZ0;A0A0G2K160		Ahctf1
																																							A0A0G2K121;Q5FVQ4	A0A0G2K121;Q5FVQ4	Malectin	Mlec			A0A0G2KAK2;D3ZIP3;A0A0G2K161;D4A6Q4;D3ZKF7;D4A9A6	A0A0G2KAK2;D3ZIP3;A0A0G2K161;D4A6Q4;D3ZKF7;D4A9A6		Epb4.1
																																							D4AAI5;A0A0G2K139;Q9R0L4-2;Q9R0L4;G3V7E8;Q9R0L4-3	D4AAI5;A0A0G2K139;Q9R0L4-2;Q9R0L4;G3V7E8;Q9R0L4-3	Cullin-associated NEDD8-dissociated protein 2	Cand2			Q6JBI6;A0A0G2K174;Q6JBI7;A0A0G2K8R3;Q6J0M8	Q6JBI6;A0A0G2K174;Q6JBI7;A0A0G2K8R3;Q6J0M8		Lmo7
																																							D3ZZZ0;A0A0G2K160	D3ZZZ0;A0A0G2K160		Ahctf1			A0A0G2K189;G3V8F4	A0A0G2K189
																																							A0A0G2KAK2;D3ZIP3;A0A0G2K161;D4A6Q4;D3ZKF7;D4A9A6	A0A0G2KAK2;D3ZIP3;A0A0G2K161;D4A6Q4;D3ZKF7;D4A9A6		Epb4.1			Q9R1J8;A0A0G2K199;B1WBP9	Q9R1J8;A0A0G2K199	Prolyl 3-hydroxylase 1	Lepre1
																																							Q6JBI6;A0A0G2K174;Q6JBI7;A0A0G2K8R3;Q6J0M8	Q6JBI6;A0A0G2K174;Q6JBI7;A0A0G2K8R3;Q6J0M8		Lmo7			M0RBI3;D4A5Y6;B5DFB7;A0A0G2K1A0	M0RBI3;D4A5Y6;B5DFB7;A0A0G2K1A0		LOC102553099;Naa50
																																							A0A0G2K189;G3V8F4	A0A0G2K189					A0A0G2K1A9	A0A0G2K1A9
																																							Q9R1J8;A0A0G2K199;B1WBP9	Q9R1J8;A0A0G2K199	Prolyl 3-hydroxylase 1	Lepre1			Q4V7C7;A0A0G2K1C0;Q9ERF9	Q4V7C7;A0A0G2K1C0	Actin-related protein 3	Actr3
																																							M0RBI3;D4A5Y6;B5DFB7;A0A0G2K1A0	M0RBI3;D4A5Y6;B5DFB7;A0A0G2K1A0		LOC102553099;Naa50			A0A0G2K1D2;F1M7Y3	A0A0G2K1D2;F1M7Y3		Rap1gds1
																																							A0A0G2K1A9	A0A0G2K1A9					A0A0G2K1E2	A0A0G2K1E2
																																							Q4V7C7;A0A0G2K1C0;Q9ERF9	Q4V7C7;A0A0G2K1C0	Actin-related protein 3	Actr3			A0A0G2K1E5;F1LSH0;Q561R4	A0A0G2K1E5;F1LSH0		Sympk
																																							A0A0G2K1D2;F1M7Y3	A0A0G2K1D2;F1M7Y3		Rap1gds1			Q7TP73;A0A0G2K2S3;A0A0G2K1G0;B1WC16	Q7TP73;A0A0G2K2S3;A0A0G2K1G0;B1WC16		Bclaf1
																																							A0A0G2K1E2	A0A0G2K1E2					A0A0G2KAU7;F1M7L7;A0A0G2K1G5;O35806;O35283	A0A0G2KAU7;F1M7L7;A0A0G2K1G5;O35806	Latent-transforming growth factor beta-binding protein 2	Ltbp2
																																							A0A0G2K1E5;F1LSH0;Q561R4	A0A0G2K1E5;F1LSH0		Sympk			F1LNM0;A0A0G2K1M2;Q62696;F1M907;Q63622-5;Q63622-3;Q63622-6;Q63622;Q63622-2;Q63622-7;Q63622-4	F1LNM0;A0A0G2K1M2;Q62696	Disks large homolog 1	Dlg1
																																							Q7TP73;A0A0G2K2S3;A0A0G2K1G0;B1WC16	Q7TP73;A0A0G2K2S3;A0A0G2K1G0;B1WC16		Bclaf1			A0A0G2K1M5;Q7TP59;D4A3J1	A0A0G2K1M5
																																							A0A0G2KAU7;F1M7L7;A0A0G2K1G5;O35806;O35283	A0A0G2KAU7;F1M7L7;A0A0G2K1G5;O35806	Latent-transforming growth factor beta-binding protein 2	Ltbp2			F1M5Z5;A0A0G2K1M7	F1M5Z5;A0A0G2K1M7	Anoctamin	Ano6
																																							F1LNM0;A0A0G2K1M2;Q62696;F1M907;Q63622-5;Q63622-3;Q63622-6;Q63622;Q63622-2;Q63622-7;Q63622-4	F1LNM0;A0A0G2K1M2;Q62696	Disks large homolog 1	Dlg1			A0A0G2K1N3;Q5M893;P19356-2;P19356	A0A0G2K1N3;Q5M893;P19356-2;P19356	Porphobilinogen deaminase	Hmbs
																																							A0A0G2K1M5;Q7TP59;D4A3J1	A0A0G2K1M5					A0A0G2K1N4;F1LW16	A0A0G2K1N4;F1LW16		Btaf1
																																							F1M5Z5;A0A0G2K1M7	F1M5Z5;A0A0G2K1M7	Anoctamin	Ano6			D3ZGE0;A0A0G2K1P3;Q1M168	D3ZGE0;A0A0G2K1P3		Bnip2
																																							A0A0G2K1N3;Q5M893;P19356-2;P19356	A0A0G2K1N3;Q5M893;P19356-2;P19356	Porphobilinogen deaminase	Hmbs			A0A0G2K1S4;D3ZSN4	A0A0G2K1S4;D3ZSN4		Zfp330
																																							A0A0G2K1N4;F1LW16	A0A0G2K1N4;F1LW16		Btaf1			A0A0G2K1S6;P13697;F1LQQ1	A0A0G2K1S6;P13697;F1LQQ1	NADP-dependent malic enzyme;Malic enzyme	Me1
																																							D3ZGE0;A0A0G2K1P3;Q1M168	D3ZGE0;A0A0G2K1P3		Bnip2			A0A0G2K1U4;D5MTH0;D4A9U6;Q32PY1	A0A0G2K1U4;D5MTH0;D4A9U6		Ubr2
																																							A0A0G2K1S4;D3ZSN4	A0A0G2K1S4;D3ZSN4		Zfp330			A0A0G2K1U9;M0R686	A0A0G2K1U9;M0R686		Irgq
																																							A0A0G2K1S6;P13697;F1LQQ1	A0A0G2K1S6;P13697;F1LQQ1	NADP-dependent malic enzyme;Malic enzyme	Me1			D4A5E5;A0A0G2K1V7	D4A5E5;A0A0G2K1V7		Sgcb
																																							A0A0G2K1U4;D5MTH0;D4A9U6;Q32PY1	A0A0G2K1U4;D5MTH0;D4A9U6		Ubr2			A0A0G2K1Z9;D3ZP98	A0A0G2K1Z9;D3ZP98		Hm13
																																							A0A0G2K1U9;M0R686	A0A0G2K1U9;M0R686		Irgq			F1LSN4;A0A0G2K210;Q9JHX9;Q498D6	F1LSN4;A0A0G2K210;Q9JHX9	Fibroblast growth factor receptor	Fgfr3
																																							D4A5E5;A0A0G2K1V7	D4A5E5;A0A0G2K1V7		Sgcb			A0A0G2K214	A0A0G2K214
																																							A0A0G2K1Z9;D3ZP98	A0A0G2K1Z9;D3ZP98		Hm13			D4A239;A0A0G2K242;D3ZJS6	D4A239;A0A0G2K242;D3ZJS6		Zfp516;Zfp536
																																							F1LSN4;A0A0G2K210;Q9JHX9;Q498D6	F1LSN4;A0A0G2K210;Q9JHX9	Fibroblast growth factor receptor	Fgfr3			D3ZNS6;A0A0G2K246	D3ZNS6;A0A0G2K246		Plekhh2
																																							A0A0G2K214	A0A0G2K214					A0A0G2K249;Q5RKH1	A0A0G2K249;Q5RKH1	Serine/threonine-protein kinase PRP4 homolog	Prpf4b
																																							D4A239;A0A0G2K242;D3ZJS6	D4A239;A0A0G2K242;D3ZJS6		Zfp516;Zfp536			A0A0G2K261;A0A0G2K150;D4A8P9	A0A0G2K261;A0A0G2K150;D4A8P9		Iars2
																																							D3ZNS6;A0A0G2K246	D3ZNS6;A0A0G2K246		Plekhh2			A0A0G2K277;Q5M884	A0A0G2K277;Q5M884		Eci3
																																							A0A0G2K249;Q5RKH1	A0A0G2K249;Q5RKH1	Serine/threonine-protein kinase PRP4 homolog	Prpf4b			A0A0G2K283;Q6TXG4	A0A0G2K283;Q6TXG4		Dhx8
																																							A0A0G2K261;A0A0G2K150;D4A8P9	A0A0G2K261;A0A0G2K150;D4A8P9		Iars2			Q5HZY3;A0A0G2K2A5	Q5HZY3;A0A0G2K2A5	Ubiquitin carboxyl-terminal hydrolase	Uchl5
																																							A0A0G2K277;Q5M884	A0A0G2K277;Q5M884		Eci3			A0A0G2K2B3;M0R961;Q99PF5	A0A0G2K2B3;M0R961;Q99PF5	Far upstream element-binding protein 2	Khsrp
																																							A0A0G2K283;Q6TXG4	A0A0G2K283;Q6TXG4		Dhx8			A0A0G2K2B4	A0A0G2K2B4
																																							Q5HZY3;A0A0G2K2A5	Q5HZY3;A0A0G2K2A5	Ubiquitin carboxyl-terminal hydrolase	Uchl5			D3ZC84;A0A0G2K2C7;A0A0G2JZU8;G4XKZ2;W8CC82;A0A1B0GWT2;A0A1B0GWR2	D3ZC84;A0A0G2K2C7	Ubiquitin carboxyl-terminal hydrolase	Usp9x
																																							A0A0G2K2B3;M0R961;Q99PF5	A0A0G2K2B3;M0R961;Q99PF5	Far upstream element-binding protein 2	Khsrp			A0A0G2K2E8;Q6MG13	A0A0G2K2E8;Q6MG13		Dhx16
																																							A0A0G2K2B4	A0A0G2K2B4					A0A0G2K2H0;Q8VI99;E9PSX9;Q8VIA0;E9PSY0;O55059;P57097	A0A0G2K2H0;Q8VI99;E9PSX9;Q8VIA0;E9PSY0	Receptor protein-tyrosine kinase	Axl
																																							D3ZC84;A0A0G2K2C7;A0A0G2JZU8;G4XKZ2;W8CC82;A0A1B0GWT2;A0A1B0GWR2	D3ZC84;A0A0G2K2C7	Ubiquitin carboxyl-terminal hydrolase	Usp9x			D3ZHA9;A0A0G2K2K5;A0A1W2Q603	D3ZHA9;A0A0G2K2K5;A0A1W2Q603		Med16
																																							A0A0G2K2E8;Q6MG13	A0A0G2K2E8;Q6MG13		Dhx16			A0A0G2K2M9;B2GUY6	A0A0G2K2M9
																																							D3ZHA9;A0A0G2K2K5;A0A1W2Q603	D3ZHA9;A0A0G2K2K5;A0A1W2Q603		Med16			F1M4A0;A0A0G2K2P5	F1M4A0;A0A0G2K2P5		Tjp1
																																							A0A0G2K2M9;B2GUY6	A0A0G2K2M9					A0A0G2K2P6;Q6AXM7	A0A0G2K2P6;Q6AXM7	HBS1-like protein	Hbs1l
																																							F1M4A0;A0A0G2K2P5	F1M4A0;A0A0G2K2P5		Tjp1			A0A0G2K2S2;P11167	A0A0G2K2S2;P11167	Solute carrier family 2, facilitated glucose transporter member 1	Slc2a1
																																							A0A0G2K2P6;Q6AXM7	A0A0G2K2P6;Q6AXM7	HBS1-like protein	Hbs1l			A0A0G2K2T6;F1LRU1;A0A0G2K4U6;Q9JIL3;Q9JIL3-2	A0A0G2K2T6;F1LRU1;A0A0G2K4U6;Q9JIL3;Q9JIL3-2	Interleukin enhancer-binding factor 3	Ilf3
																																							A0A0G2K2S2;P11167	A0A0G2K2S2;P11167	Solute carrier family 2, facilitated glucose transporter member 1	Slc2a1			A0A0G2K2U7;G3V9J8;P97564	A0A0G2K2U7;G3V9J8;P97564	Glycerol-3-phosphate acyltransferase 1, mitochondrial	Gpam
																																							A0A0G2K2T6;F1LRU1;A0A0G2K4U6;Q9JIL3;Q9JIL3-2	A0A0G2K2T6;F1LRU1;A0A0G2K4U6;Q9JIL3;Q9JIL3-2	Interleukin enhancer-binding factor 3	Ilf3			A0A0G2K2V2;G3V9N8;P52303-2;P52303	A0A0G2K2V2;G3V9N8;P52303-2;P52303	AP complex subunit beta;AP-1 complex subunit beta-1	Ap1b1
																																							A0A0G2K2U7;G3V9J8;P97564	A0A0G2K2U7;G3V9J8;P97564	Glycerol-3-phosphate acyltransferase 1, mitochondrial	Gpam			A0A0G2K2Z0;F1LT71;D3ZQR6;F1LSA8;Q4V8C3-2;Q4V8C3;Q6ED65-3;Q6ED65-4;Q6ED65-2;Q6ED65	A0A0G2K2Z0;F1LT71		Eml4
																																							A0A0G2K2V2;G3V9N8;P52303-2;P52303	A0A0G2K2V2;G3V9N8;P52303-2;P52303	AP complex subunit beta;AP-1 complex subunit beta-1	Ap1b1			A0A0G2K2Z2;Q5XIU8;A0A0G2K5K7	A0A0G2K2Z2;Q5XIU8;A0A0G2K5K7		Inpp5k
																																							A0A0G2K2Z0;F1LT71;D3ZQR6;F1LSA8;Q4V8C3-2;Q4V8C3;Q6ED65-3;Q6ED65-4;Q6ED65-2;Q6ED65	A0A0G2K2Z0;F1LT71		Eml4			A0A0G2K327;Q8K4M9	A0A0G2K327;Q8K4M9	Oxysterol-binding protein-related protein 1	Osbpl1a
																																							A0A0G2K2Z2;Q5XIU8;A0A0G2K5K7	A0A0G2K2Z2;Q5XIU8;A0A0G2K5K7		Inpp5k			A0A0G2K350;D4A0E2	A0A0G2K350;D4A0E2		Napg
																																							A0A0G2K327;Q8K4M9	A0A0G2K327;Q8K4M9	Oxysterol-binding protein-related protein 1	Osbpl1a			A0A0G2K351	A0A0G2K351
																																							A0A0G2K350;D4A0E2	A0A0G2K350;D4A0E2		Napg			A0A0G2K366;D3ZY17	A0A0G2K366
																																							A0A0G2K351	A0A0G2K351					A0A0G2K376;B6RIU0;Q5U317	A0A0G2K376;B6RIU0;Q5U317	Pre-mRNA 3-end-processing factor FIP1	Fip1l1
																																							A0A0G2K366;D3ZY17	A0A0G2K366					A0A0G2K3A0;Q9JIH7;Q9JIH7-3;Q9JIH7-2;A0A0G2K231;Q7TPK6;A0A0G2KAS8;D3ZMJ7;Q9JIH7-5;Q9JIH7-4	A0A0G2K3A0;Q9JIH7;Q9JIH7-3;Q9JIH7-2	Serine/threonine-protein kinase WNK1	Wnk1
																																							A0A0G2K376;B6RIU0;Q5U317	A0A0G2K376;B6RIU0;Q5U317	Pre-mRNA 3-end-processing factor FIP1	Fip1l1			A0A0G2K3B0;O88900	A0A0G2K3B0;O88900	Growth factor receptor-bound protein 14	Grb14
																																							A0A0G2K3A0;Q9JIH7;Q9JIH7-3;Q9JIH7-2;A0A0G2K231;Q7TPK6;A0A0G2KAS8;D3ZMJ7;Q9JIH7-5;Q9JIH7-4	A0A0G2K3A0;Q9JIH7;Q9JIH7-3;Q9JIH7-2	Serine/threonine-protein kinase WNK1	Wnk1			Q5PQZ8;F8WFN1;A0A0G2K3B2;Q1H5H1	Q5PQZ8;F8WFN1;A0A0G2K3B2;Q1H5H1	Selenoprotein T	Selt
																																							A0A0G2K3B0;O88900	A0A0G2K3B0;O88900	Growth factor receptor-bound protein 14	Grb14			Q9EQS4;A0A0G2K3C5;P18757;A0A0G2K5G2	Q9EQS4;A0A0G2K3C5;P18757;A0A0G2K5G2	Cystathionine gamma-lyase	Cth
																																							Q5PQZ8;F8WFN1;A0A0G2K3B2;Q1H5H1	Q5PQZ8;F8WFN1;A0A0G2K3B2;Q1H5H1	Selenoprotein T	Selt			A0A0G2K3H2;F1LRS2;Q45N69;B2RZA1;F1LPG2	A0A0G2K3H2;F1LRS2		Dock7
																																							Q9EQS4;A0A0G2K3C5;P18757;A0A0G2K5G2	Q9EQS4;A0A0G2K3C5;P18757;A0A0G2K5G2	Cystathionine gamma-lyase	Cth			D3ZBP2;A0A0G2K3H5	D3ZBP2;A0A0G2K3H5		Sin3a
																																							A0A0G2K3H2;F1LRS2;Q45N69;B2RZA1;F1LPG2	A0A0G2K3H2;F1LRS2		Dock7			A0A0G2K3I0;D4ACL8	A0A0G2K3I0;D4ACL8		Atm
																																							D3ZBP2;A0A0G2K3H5	D3ZBP2;A0A0G2K3H5		Sin3a			Q8VIA9;P70608;A0A0G2K3I1;P30823;Q3V5G8;Q78E64	Q8VIA9;P70608;A0A0G2K3I1;P30823;Q3V5G8	High affinity cationic amino acid transporter 1	Slc7a1
																																							A0A0G2K3I0;D4ACL8	A0A0G2K3I0;D4ACL8		Atm			B5DFF7;G3V9L3;A0A0G2K3I9	B5DFF7;G3V9L3;A0A0G2K3I9		Dusp3
																																							Q8VIA9;P70608;A0A0G2K3I1;P30823;Q3V5G8;Q78E64	Q8VIA9;P70608;A0A0G2K3I1;P30823;Q3V5G8	High affinity cationic amino acid transporter 1	Slc7a1			A0A0G2K3L8;Q5U2Y7	A0A0G2K3L8;Q5U2Y7		Wdfy1
																																							B5DFF7;G3V9L3;A0A0G2K3I9	B5DFF7;G3V9L3;A0A0G2K3I9		Dusp3			D3ZZ81;A0A0G2K3L9;A0A1B0GWM2;A0A1B0GWS0;A0A1B0GWW5;D3ZRB1;F1LSE6;Q91Z79	D3ZZ81;A0A0G2K3L9;A0A1B0GWM2;A0A1B0GWS0;A0A1B0GWW5		Ppfia1
																																							A0A0G2K3L8;Q5U2Y7	A0A0G2K3L8;Q5U2Y7		Wdfy1			A0A0G2K3N1;F1M8X9	A0A0G2K3N1;F1M8X9		Gbf1
																																							D3ZZ81;A0A0G2K3L9;A0A1B0GWM2;A0A1B0GWS0;A0A1B0GWW5;D3ZRB1;F1LSE6;Q91Z79	D3ZZ81;A0A0G2K3L9;A0A1B0GWM2;A0A1B0GWS0;A0A1B0GWW5		Ppfia1			A0A0G2K3S1;P46933-2;P46933	A0A0G2K3S1;P46933-2;P46933	Amyloid beta A4 precursor protein-binding family B member 1	Apbb1
																																							A0A0G2K3N1;F1M8X9	A0A0G2K3N1;F1M8X9		Gbf1			A0A0G2K3V4;A0A096MJY3	A0A0G2K3V4
																																							A0A0G2K3Q6;P09117	A0A0G2K3Q6;P09117	Fructose-bisphosphate aldolase C	Aldoc			A0A0G2K3Y0;A0A0G2KB91;B2RYC6	A0A0G2K3Y0;A0A0G2KB91;B2RYC6		Zfp385a
																																							A0A0G2K3S1;P46933-2;P46933	A0A0G2K3S1;P46933-2;P46933	Amyloid beta A4 precursor protein-binding family B member 1	Apbb1			A0A0G2K3Z9;Q63716	A0A0G2K3Z9;Q63716	Peroxiredoxin-1	Prdx1
																																							A0A0G2K3V4;A0A096MJY3	A0A0G2K3V4					A0A0G2K427;A0A0G2QC03;D4A0T2;Q0IKU7	A0A0G2K427;A0A0G2QC03;D4A0T2		Ivns1abp
																																							A0A0G2K3Y0;A0A0G2KB91;B2RYC6	A0A0G2K3Y0;A0A0G2KB91;B2RYC6		Zfp385a			A0A0G2K428;D4A8U7;P28023	A0A0G2K428;D4A8U7;P28023	Dynactin subunit 1	Dctn1
																																							A0A0G2K3Z9;Q63716	A0A0G2K3Z9;Q63716	Peroxiredoxin-1	Prdx1			A0A0G2K435;Q75N36;G3V8B8	A0A0G2K435;Q75N36;G3V8B8		Dnajc7
																																							A0A0G2K427;A0A0G2QC03;D4A0T2;Q0IKU7	A0A0G2K427;A0A0G2QC03;D4A0T2		Ivns1abp			A0A0G2K437	A0A0G2K437
																																							A0A0G2K428;D4A8U7;P28023	A0A0G2K428;D4A8U7;P28023	Dynactin subunit 1	Dctn1			A0A0G2K4L2;E9PTJ8;A0A0G2K446;Q5BK37;Q9Z1I6;A0A0G2JU01	A0A0G2K4L2;E9PTJ8;A0A0G2K446;Q5BK37;Q9Z1I6;A0A0G2JU01	Rho guanine nucleotide exchange factor 1	Arhgef1
																																							A0A0G2K435;Q75N36;G3V8B8	A0A0G2K435;Q75N36;G3V8B8		Dnajc7			A0A0G2K459;B0BN52;A0A0G2K7P7	A0A0G2K459;B0BN52;A0A0G2K7P7		Mtch2
																																							A0A0G2K437	A0A0G2K437					A0A0G2K466;D4A0Y4	A0A0G2K466;D4A0Y4		Oxnad1
																																							A0A0G2K4L2;E9PTJ8;A0A0G2K446;Q5BK37;Q9Z1I6;A0A0G2JU01	A0A0G2K4L2;E9PTJ8;A0A0G2K446;Q5BK37;Q9Z1I6;A0A0G2JU01	Rho guanine nucleotide exchange factor 1	Arhgef1			A1L1K2;A0A0G2K471;B2GV84;J7P1Z1	A1L1K2;A0A0G2K471;B2GV84		Igtp
																																							A0A0G2K459;B0BN52;A0A0G2K7P7	A0A0G2K459;B0BN52;A0A0G2K7P7		Mtch2			Q4FZU7;A0A0G2K4C0	Q4FZU7;A0A0G2K4C0		B4galt7
																																							A0A0G2K466;D4A0Y4	A0A0G2K466;D4A0Y4		Oxnad1			D3ZXT2;A0A0G2K4D9	D3ZXT2;A0A0G2K4D9		Stag2
																																							A1L1K2;A0A0G2K471;B2GV84;J7P1Z1	A1L1K2;A0A0G2K471;B2GV84		Igtp			A0A0G2K4G3;Q71UE8	A0A0G2K4G3;Q71UE8	NEDD8	Nedd8
																																							Q4FZU7;A0A0G2K4C0	Q4FZU7;A0A0G2K4C0		B4galt7			Q9R0Z3;A0A0G2K4G8;Q8CFC3	Q9R0Z3;A0A0G2K4G8	Cyclin-dependent kinase inhibitor 2A	Cdkn2a
																																							D3ZXT2;A0A0G2K4D9	D3ZXT2;A0A0G2K4D9		Stag2			A0A0G2K4H8;Q4V8I2	A0A0G2K4H8;Q4V8I2	Condensin-2 complex subunit H2	Ncaph2
																																							A0A0G2K4G3;Q71UE8	A0A0G2K4G3;Q71UE8	NEDD8	Nedd8			A0A0G2K4I2;D3ZF45	A0A0G2K4I2;D3ZF45		Larp4b
																																							Q9R0Z3;A0A0G2K4G8;Q8CFC3	Q9R0Z3;A0A0G2K4G8	Cyclin-dependent kinase inhibitor 2A	Cdkn2a			Q4KLN7;A0A0G2K4J0;M0R738	Q4KLN7;A0A0G2K4J0	ADP-ribosylation factor GTPase-activating protein 3	Arfgap3
																																							A0A0G2K4H8;Q4V8I2	A0A0G2K4H8;Q4V8I2	Condensin-2 complex subunit H2	Ncaph2			A0A0G2K4M6;B0BMT0;P62738;P63269	A0A0G2K4M6;B0BMT0;P62738;P63269	Actin, aortic smooth muscle;Actin, gamma-enteric smooth muscle	Acta2;Actg2
																																							A0A0G2K4I2;D3ZF45	A0A0G2K4I2;D3ZF45		Larp4b			B5DFE0;A0A0G2K4N7	B5DFE0;A0A0G2K4N7		Mpp6
																																							Q4KLN7;A0A0G2K4J0;M0R738	Q4KLN7;A0A0G2K4J0	ADP-ribosylation factor GTPase-activating protein 3	Arfgap3			A0A0G2K4R5;D4AE75	A0A0G2K4R5;D4AE75		Pop1
																																							A0A0G2K4M6;B0BMT0;P62738;P63269	A0A0G2K4M6;B0BMT0;P62738;P63269	Actin, aortic smooth muscle;Actin, gamma-enteric smooth muscle	Acta2;Actg2			A0A0G2K4R7;Q5PQP1	A0A0G2K4R7;Q5PQP1	RNA-binding motif, single-stranded-interacting protein 1	Rbms1
																																							B5DFE0;A0A0G2K4N7	B5DFE0;A0A0G2K4N7		Mpp6			A0A0G2K4T7;Q5U2Y1-2;Q5U2Y1;A0A1B0GWN0;A0A1B0GWM4	A0A0G2K4T7;Q5U2Y1-2;Q5U2Y1	General transcription factor II-I	Gtf2i
																																							A0A0G2K4R5;D4AE75	A0A0G2K4R5;D4AE75		Pop1			A0A0G2K4V4;D3Z9P1	A0A0G2K4V4;D3Z9P1		Kdsr
																																							A0A0G2K4R7;Q5PQP1	A0A0G2K4R7;Q5PQP1	RNA-binding motif, single-stranded-interacting protein 1	Rbms1			A0A0G2K4X8;Q6PEC4	A0A0G2K4X8;Q6PEC4	S-phase kinase-associated protein 1	Skp1
																																							A0A0G2K4T7;Q5U2Y1-2;Q5U2Y1;A0A1B0GWN0;A0A1B0GWM4	A0A0G2K4T7;Q5U2Y1-2;Q5U2Y1	General transcription factor II-I	Gtf2i			G3V6I5;A1KXF7;Q2TVU3;A0A0G2K4Y1;Q2UZS7;A0A0G2K5E4	G3V6I5;A1KXF7;Q2TVU3;A0A0G2K4Y1;Q2UZS7;A0A0G2K5E4		Dnaja3
																																							A0A0G2K4T8;F1LPX0;Q01992	A0A0G2K4T8;F1LPX0;Q01992	Mitochondrial intermediate peptidase	Mipep			A0A0G2K9X3;A0A0G2K4Y7;Q9QYF3;A0A0G2K9S4;F1M111	A0A0G2K9X3;A0A0G2K4Y7;Q9QYF3;A0A0G2K9S4	Unconventional myosin-Va	Myo5a
																																							A0A0G2K4V4;D3Z9P1	A0A0G2K4V4;D3Z9P1		Kdsr			D3ZJH9;A0A0G2K502	D3ZJH9;A0A0G2K502	Malic enzyme	Me2
																																							A0A0G2K4X8;Q6PEC4	A0A0G2K4X8;Q6PEC4	S-phase kinase-associated protein 1	Skp1			A0A0G2K508;Q5BJU0	A0A0G2K508;Q5BJU0		Rras2
																																							G3V6I5;A1KXF7;Q2TVU3;A0A0G2K4Y1;Q2UZS7;A0A0G2K5E4	G3V6I5;A1KXF7;Q2TVU3;A0A0G2K4Y1;Q2UZS7;A0A0G2K5E4		Dnaja3			A0A0G2K523;Q99PR0	A0A0G2K523;Q99PR0	Protein O-mannosyl-transferase 1	Pomt1
																																							A0A0G2K9X3;A0A0G2K4Y7;Q9QYF3;A0A0G2K9S4;F1M111	A0A0G2K9X3;A0A0G2K4Y7;Q9QYF3;A0A0G2K9S4	Unconventional myosin-Va	Myo5a			Q4V8I9;A0A0G2K542;Q5XFW3	Q4V8I9;A0A0G2K542		Ugp2
																																							D3ZJH9;A0A0G2K502	D3ZJH9;A0A0G2K502	Malic enzyme	Me2			F1LPB4;A0A0G2K548;Q30A01;Q8K4S6	F1LPB4;A0A0G2K548		Akap9
																																							A0A0G2K508;Q5BJU0	A0A0G2K508;Q5BJU0		Rras2			A0A0G2K583;Q7TP15	A0A0G2K583;Q7TP15	S-methyl-5-thioadenosine phosphorylase	Mtap
																																							A0A0G2K523;Q99PR0	A0A0G2K523;Q99PR0	Protein O-mannosyl-transferase 1	Pomt1			A0A0G2K5A0;D4AE98	A0A0G2K5A0
																																							Q4V8I9;A0A0G2K542;Q5XFW3	Q4V8I9;A0A0G2K542		Ugp2			A0A0G2K5A4;D3ZLD5	A0A0G2K5A4;D3ZLD5		Golga3
																																							F1LPB4;A0A0G2K548;Q30A01;Q8K4S6	F1LPB4;A0A0G2K548		Akap9			G3V7U2;A0A0G2K5C6;P34926;Q63330;P15205	G3V7U2;A0A0G2K5C6;P34926;Q63330	Microtubule-associated protein 1A;MAP1A heavy chain;MAP1 light chain LC2	Map1a
																																							A0A0G2K583;Q7TP15	A0A0G2K583;Q7TP15	S-methyl-5-thioadenosine phosphorylase	Mtap			A0A0G2K5C8;P84903;A0A1B0GWQ1;B2RYV1;A0A1B0GWK9	A0A0G2K5C8;P84903;A0A1B0GWQ1;B2RYV1	Stromal interaction molecule 1	Stim1
																																							A0A0G2K5A0;D4AE98	A0A0G2K5A0					A0A0G2K5E7;G3V888;G3V9G4;P16638;P16638-2	A0A0G2K5E7;G3V888;G3V9G4;P16638;P16638-2	ATP-citrate synthase	Acly
																																							A0A0G2K5A4;D3ZLD5	A0A0G2K5A4;D3ZLD5		Golga3			F1LS26;A0A0G2K5H7;A0A0G2K3C0;Q5BJL5	F1LS26;A0A0G2K5H7;A0A0G2K3C0;Q5BJL5	Protein strawberry notch homolog 1	Sbno1
																																							G3V7U2;A0A0G2K5C6;P34926;Q63330;P15205	G3V7U2;A0A0G2K5C6;P34926;Q63330	Microtubule-associated protein 1A;MAP1A heavy chain;MAP1 light chain LC2	Map1a			A0A0G2K5J3;D3ZR27;Q8R4Z9	A0A0G2K5J3;D3ZR27;Q8R4Z9	Mitofusin-1	Mfn1
																																							A0A0G2K5C8;P84903;A0A1B0GWQ1;B2RYV1;A0A1B0GWK9	A0A0G2K5C8;P84903;A0A1B0GWQ1;B2RYV1	Stromal interaction molecule 1	Stim1			D3ZDB9;A0A0G2K5K3;P86172	D3ZDB9;A0A0G2K5K3;P86172	NmrA-like family domain-containing protein 1	Nmral1
																																							A0A0G2K5E7;G3V888;G3V9G4;P16638;P16638-2	A0A0G2K5E7;G3V888;G3V9G4;P16638;P16638-2	ATP-citrate synthase	Acly			Q9WU10;G3V9W9;A0A0G2K5L1;A7ISQ3;Q63401	Q9WU10;G3V9W9;A0A0G2K5L1		Fat1
																																							F1LS26;A0A0G2K5H7;A0A0G2K3C0;Q5BJL5	F1LS26;A0A0G2K5H7;A0A0G2K3C0;Q5BJL5	Protein strawberry notch homolog 1	Sbno1			A0A0G2K5M7;F1LPT8;Q63623;Q63626	A0A0G2K5M7;F1LPT8;Q63623	Protein SCAF8	Scaf8
																																							A0A0G2K5J3;D3ZR27;Q8R4Z9	A0A0G2K5J3;D3ZR27;Q8R4Z9	Mitofusin-1	Mfn1			F1LQT3;A0A0G2K5N6;Q62868	F1LQT3;A0A0G2K5N6;Q62868	Rho-associated protein kinase 2	Rock2
																																							D3ZDB9;A0A0G2K5K3;P86172	D3ZDB9;A0A0G2K5K3;P86172	NmrA-like family domain-containing protein 1	Nmral1			B5LSW7;A0A0G2K5P7;B3VPA7;Q64611;Q9QYW2;Q9R1F5	B5LSW7;A0A0G2K5P7;B3VPA7;Q64611	Cysteine sulfinic acid decarboxylase	Csad
																																							Q9WU10;G3V9W9;A0A0G2K5L1;A7ISQ3;Q63401	Q9WU10;G3V9W9;A0A0G2K5L1		Fat1			A0A0G2K5T1;D3Z8E6	A0A0G2K5T1;D3Z8E6	Calmodulin-regulated spectrin-associated protein 1	Camsap1
																																							A0A0G2K5M7;F1LPT8;Q63623;Q63626	A0A0G2K5M7;F1LPT8;Q63623	Protein SCAF8	Scaf8			A0A0G2K5T4;D4AAG9	A0A0G2K5T4;D4AAG9		Chd1
																																							F1LQT3;A0A0G2K5N6;Q62868	F1LQT3;A0A0G2K5N6;Q62868	Rho-associated protein kinase 2	Rock2			A0A0G2K5U0;Q6IV68	A0A0G2K5U0;Q6IV68	Fanconi anemia group D2 protein homolog	Fancd2
																																							B5LSW7;A0A0G2K5P7;B3VPA7;Q64611;Q9QYW2;Q9R1F5	B5LSW7;A0A0G2K5P7;B3VPA7;Q64611	Cysteine sulfinic acid decarboxylase	Csad			A0A0G2K5V8;F1LNN8;B5DFH6	A0A0G2K5V8;F1LNN8;B5DFH6		Dapk1
																																							A0A0G2K5T1;D3Z8E6	A0A0G2K5T1;D3Z8E6	Calmodulin-regulated spectrin-associated protein 1	Camsap1			A0A0G2K5W6;Q6AYK5	A0A0G2K5W6;Q6AYK5	Cell growth-regulating nucleolar protein	Lyar
																																							A0A0G2K5T4;D4AAG9	A0A0G2K5T4;D4AAG9		Chd1			A0A0G2K5Z4;O08838;A0A0G2JX32;F1LPP0	A0A0G2K5Z4;O08838;A0A0G2JX32;F1LPP0	Amphiphysin	Amph
																																							A0A0G2K5U0;Q6IV68	A0A0G2K5U0;Q6IV68	Fanconi anemia group D2 protein homolog	Fancd2			A0A0G2K611;A0A0G2KAS7;G3V846;P24942;A0A0G2JSU1;Q7TSX6;F1LR26;P24942-2;O35921	A0A0G2K611;A0A0G2KAS7;G3V846;P24942;A0A0G2JSU1;Q7TSX6;F1LR26;P24942-2;O35921	Amino acid transporter;Excitatory amino acid transporter 1;Excitatory amino acid transporter 4	Slc1a3;Slc1a6
																																							A0A0G2K5V8;F1LNN8;B5DFH6	A0A0G2K5V8;F1LNN8;B5DFH6		Dapk1			A0A0G2K613;Q9EPH2	A0A0G2K613;Q9EPH2	MARCKS-related protein	Marcksl1
																																							A0A0G2K5W6;Q6AYK5	A0A0G2K5W6;Q6AYK5	Cell growth-regulating nucleolar protein	Lyar			A0A0G2K617;Q569B7	A0A0G2K617;Q569B7	RWD domain-containing protein 4	Rwdd4
																																							A0A0G2K5Z4;O08838;A0A0G2JX32;F1LPP0	A0A0G2K5Z4;O08838;A0A0G2JX32;F1LPP0	Amphiphysin	Amph			A0A0G2K654;P06349	A0A0G2K654
																																							A0A0G2K611;A0A0G2KAS7;G3V846;P24942;A0A0G2JSU1;Q7TSX6;F1LR26;P24942-2;O35921	A0A0G2K611;A0A0G2KAS7;G3V846;P24942;A0A0G2JSU1;Q7TSX6;F1LR26;P24942-2;O35921	Amino acid transporter;Excitatory amino acid transporter 1;Excitatory amino acid transporter 4	Slc1a3;Slc1a6			A0A0G2K675;B4F7E0;Q2A121	A0A0G2K675;B4F7E0;Q2A121	Alpha-ketoglutarate-dependent dioxygenase FTO	Fto
																																							A0A0G2K613;Q9EPH2	A0A0G2K613;Q9EPH2	MARCKS-related protein	Marcksl1			A0A0G2K681;F1MAH8;Q9JK25;Q4V8P6;A0A0G2JTX8;Q5G6W1	A0A0G2K681;F1MAH8;Q9JK25		Clip1
																																							A0A0G2K617;Q569B7	A0A0G2K617;Q569B7	RWD domain-containing protein 4	Rwdd4			D4ACN7;A0A0G2K695	D4ACN7;A0A0G2K695		Myof
																																							D3ZRC4;A0A0G2K621;A0A1W2Q6G9	D3ZRC4;A0A0G2K621		Pnpla8			A0A0G2K6A2;Q641Z2	A0A0G2K6A2;Q641Z2	Tyrosine-protein phosphatase non-receptor type 9	Ptpn9
																																							A0A0G2K654;P06349	A0A0G2K654					A0A0G2K6D5;D3ZUF9	A0A0G2K6D5;D3ZUF9		Pitrm1
																																							A0A0G2K675;B4F7E0;Q2A121	A0A0G2K675;B4F7E0;Q2A121	Alpha-ketoglutarate-dependent dioxygenase FTO	Fto			A0A0G2K6G2;Q7TP48;Q7TP48-2;Q5EB60;D3ZGQ3	A0A0G2K6G2;Q7TP48;Q7TP48-2;Q5EB60;D3ZGQ3	Adipocyte plasma membrane-associated protein	Apmap
																																							A0A0G2K681;F1MAH8;Q9JK25;Q4V8P6;A0A0G2JTX8;Q5G6W1	A0A0G2K681;F1MAH8;Q9JK25		Clip1			A0A0G2K6H5;Q75UQ2	A0A0G2K6H5;Q75UQ2	Craniofacial development protein 1	Cfdp1
																																							D4ACN7;A0A0G2K695	D4ACN7;A0A0G2K695		Myof			Q5XHX3;A0A0G2K6I4	Q5XHX3;A0A0G2K6I4		Enah
																																							A0A0G2K6A2;Q641Z2	A0A0G2K6A2;Q641Z2	Tyrosine-protein phosphatase non-receptor type 9	Ptpn9			A0A0G2K6J5;B2GV99;Q64119;A0A0G2JWE1;D3ZHA7	A0A0G2K6J5;B2GV99;Q64119;A0A0G2JWE1	Myosin light polypeptide 6	Myl6
																																							A0A0G2K6D5;D3ZUF9	A0A0G2K6D5;D3ZUF9		Pitrm1			A0A0G2K6J6	A0A0G2K6J6
																																							A0A0G2K6G2;Q7TP48;Q7TP48-2;Q5EB60;D3ZGQ3	A0A0G2K6G2;Q7TP48;Q7TP48-2;Q5EB60;D3ZGQ3	Adipocyte plasma membrane-associated protein	Apmap			F1M4B7;A0A3G1T2C5;A0A0G2K6K7;Q9JLH5	F1M4B7;A0A3G1T2C5;A0A0G2K6K7;Q9JLH5	CDK5 regulatory subunit-associated protein 2	Cdk5rap2
																																							A0A0G2K6H5;Q75UQ2	A0A0G2K6H5;Q75UQ2	Craniofacial development protein 1	Cfdp1			Q5XI09;A0A0G2K6Q5;Q6MG06;A0A0G2K444	Q5XI09;A0A0G2K6Q5;Q6MG06;A0A0G2K444	Guanine nucleotide-binding protein-like 1	Gnl1
																																							Q5XHX3;A0A0G2K6I4	Q5XHX3;A0A0G2K6I4		Enah			A0A0G2K6T6	A0A0G2K6T6
																																							A0A0G2K6J5;B2GV99;Q64119;A0A0G2JWE1;D3ZHA7	A0A0G2K6J5;B2GV99;Q64119;A0A0G2JWE1	Myosin light polypeptide 6	Myl6			F1LQ81;A0A0G2K6U1;Q9QUL6;O88960;O88975	F1LQ81;A0A0G2K6U1;Q9QUL6	Vesicle-fusing ATPase	Nsf
																																							A0A0G2K6J6	A0A0G2K6J6					F1MAG0;A0A0G2K6Y3;Q7TSB6	F1MAG0;A0A0G2K6Y3		Dfna5
																																							F1M4B7;A0A3G1T2C5;A0A0G2K6K7;Q9JLH5	F1M4B7;A0A3G1T2C5;A0A0G2K6K7;Q9JLH5	CDK5 regulatory subunit-associated protein 2	Cdk5rap2			A0A0G2K719;D3ZN21;F1LQD1;H9BFH0;C7E3F3;Q64060	A0A0G2K719;D3ZN21		Ddx3y
																																							Q5XI09;A0A0G2K6Q5;Q6MG06;A0A0G2K444	Q5XI09;A0A0G2K6Q5;Q6MG06;A0A0G2K444	Guanine nucleotide-binding protein-like 1	Gnl1			A0A0G2K724;Q4G009	A0A0G2K724;Q4G009	Malignant T-cell-amplified sequence 1	Mcts1
																																							A0A0G2K6T6	A0A0G2K6T6					A0A0G2K736;F1MA31;B3STT9	A0A0G2K736;F1MA31;B3STT9		Kdm1a
																																							F1LQ81;A0A0G2K6U1;Q9QUL6;O88960;O88975	F1LQ81;A0A0G2K6U1;Q9QUL6	Vesicle-fusing ATPase	Nsf			A0A0G2K737;Q920J4	A0A0G2K737;Q920J4	Thioredoxin-like protein 1	Txnl1
																																							F1MAG0;A0A0G2K6Y3;Q7TSB6	F1MAG0;A0A0G2K6Y3		Dfna5			D3ZJ54;D3Z8D7;A0A0G2K743;P62856	D3ZJ54;D3Z8D7;A0A0G2K743;P62856	40S ribosomal protein S26	RGD1565117;LOC100361854;Rps26
																																							A0A0G2K719;D3ZN21;F1LQD1;H9BFH0;C7E3F3;Q64060	A0A0G2K719;D3ZN21		Ddx3y			A0A0G2K747;G3V7K6;P28042	A0A0G2K747;G3V7K6;P28042	Single-stranded DNA-binding protein, mitochondrial	Ssbp1
																																							A0A0G2K724;Q4G009	A0A0G2K724;Q4G009	Malignant T-cell-amplified sequence 1	Mcts1			A0A0G2K751;Q642C0	A0A0G2K751;Q642C0	DnaJ homolog subfamily C member 8	Dnajc8
																																							A0A0G2K736;F1MA31;B3STT9	A0A0G2K736;F1MA31;B3STT9		Kdm1a			Q5XI18;A0A0G2K756;G3V6E4;Q7TNY6	Q5XI18;A0A0G2K756;G3V6E4;Q7TNY6	Golgi resident protein GCP60	Acbd3
																																							A0A0G2K737;Q920J4	A0A0G2K737;Q920J4	Thioredoxin-like protein 1	Txnl1			A0A0G2K757;P25235	A0A0G2K757;P25235	Dolichyl-diphosphooligosaccharide--protein glycosyltransferase subunit 2	Rpn2
																																							D3ZJ54;D3Z8D7;A0A0G2K743;P62856	D3ZJ54;D3Z8D7;A0A0G2K743;P62856	40S ribosomal protein S26	RGD1565117;LOC100361854;Rps26			A0A0G2K761;D4A0H4	A0A0G2K761;D4A0H4		Cul2
																																							A0A0G2K747;G3V7K6;P28042	A0A0G2K747;G3V7K6;P28042	Single-stranded DNA-binding protein, mitochondrial	Ssbp1			A1L1L6;A0A0G2K777	A1L1L6;A0A0G2K777	Mitochondrial Rho GTPase	Rhot1
																																							A0A0G2K751;Q642C0	A0A0G2K751;Q642C0	DnaJ homolog subfamily C member 8	Dnajc8			A0A0G2K781;D3ZJW3;G3V9H6;A0A0G2K383;Q5UDQ9	A0A0G2K781;D3ZJW3		Ppfibp1
																																							Q5XI18;A0A0G2K756;G3V6E4;Q7TNY6	Q5XI18;A0A0G2K756;G3V6E4;Q7TNY6	Golgi resident protein GCP60	Acbd3			A0A0G2K796;D3ZUW6	A0A0G2K796;D3ZUW6		Ube2c
																																							A0A0G2K757;P25235	A0A0G2K757;P25235	Dolichyl-diphosphooligosaccharide--protein glycosyltransferase subunit 2	Rpn2			G3V9R8;A0A0G2K7B3;A0A140TAI3	G3V9R8;A0A0G2K7B3;A0A140TAI3	Heterogeneous nuclear ribonucleoprotein C	Hnrnpc
																																							A0A0G2K761;D4A0H4	A0A0G2K761;D4A0H4		Cul2			D4A6X1;A0A0G2K7B6	D4A6X1;A0A0G2K7B6		Dysf
																																							A1L1L6;A0A0G2K777	A1L1L6;A0A0G2K777	Mitochondrial Rho GTPase	Rhot1			A0A0G2K7C2;D3ZX13	A0A0G2K7C2;D3ZX13	Kinesin-like protein	Kif20b
																																							A0A0G2K781;D3ZJW3;G3V9H6;A0A0G2K383;Q5UDQ9	A0A0G2K781;D3ZJW3		Ppfibp1			Q642F2;A0A0G2K7C6;Q99ND8;P35815;P35815-2	Q642F2;A0A0G2K7C6;Q99ND8;P35815;P35815-2	Protein phosphatase 1B	Ppm1b
																																							A0A0G2K796;D3ZUW6	A0A0G2K796;D3ZUW6		Ube2c			A0A0G2K7G2	A0A0G2K7G2
																																							G3V9R8;A0A0G2K7B3;A0A140TAI3	G3V9R8;A0A0G2K7B3;A0A140TAI3	Heterogeneous nuclear ribonucleoprotein C	Hnrnpc			Q9JM53;A0A0G2K7K2;Q924M6	Q9JM53;A0A0G2K7K2;Q924M6	Apoptosis-inducing factor 1, mitochondrial	Aifm1
																																							D4A6X1;A0A0G2K7B6	D4A6X1;A0A0G2K7B6		Dysf			A0A0G2K7L2;F1LZ40	A0A0G2K7L2;F1LZ40		Igsf3
																																							A0A0G2K7C2;D3ZX13	A0A0G2K7C2;D3ZX13	Kinesin-like protein	Kif20b			A0A0G2K7M6;M0R3Y7	A0A0G2K7M6;M0R3Y7		LOC100911660
																																							Q642F2;A0A0G2K7C6;Q99ND8;P35815;P35815-2	Q642F2;A0A0G2K7C6;Q99ND8;P35815;P35815-2	Protein phosphatase 1B	Ppm1b			A0A0G2K7N7	A0A0G2K7N7
																																							A0A0G2K7G2	A0A0G2K7G2					A0A0G2K7N8	A0A0G2K7N8
																																							Q9JM53;A0A0G2K7K2;Q924M6	Q9JM53;A0A0G2K7K2;Q924M6	Apoptosis-inducing factor 1, mitochondrial	Aifm1			Q6TUE6;A0A0G2K7N9	Q6TUE6;A0A0G2K7N9		Arhgap5
																																							A0A0G2K7L2;F1LZ40	A0A0G2K7L2;F1LZ40		Igsf3			A0A0G2K7Q7;P35559	A0A0G2K7Q7;P35559	Insulin-degrading enzyme	Ide
																																							A0A0G2K7M6;M0R3Y7	A0A0G2K7M6;M0R3Y7		LOC100911660			A0A0G2K7S2;Q6TXH5	A0A0G2K7S2
																																							A0A0G2K7N7	A0A0G2K7N7					A0A0G2K7T5;P20651;E2CWF1;Q6AYJ0;E2CWF0;E2CWF2	A0A0G2K7T5;P20651	Serine/threonine-protein phosphatase 2B catalytic subunit beta isoform	Ppp3cb
																																							A0A0G2K7N8	A0A0G2K7N8					F1LS02;A0A0G2K7T6;P37199	F1LS02;A0A0G2K7T6;P37199	Nuclear pore complex protein Nup155	Nup155
																																							Q6TUE6;A0A0G2K7N9	Q6TUE6;A0A0G2K7N9		Arhgap5			A0A0G2K7W4;F1M754;A0A097PIG6;A0A0G2K382;A0A0G2JV77;F1LN69;F1LP90;Q3SYQ1;Q5EB61	A0A0G2K7W4;F1M754;A0A097PIG6		Map4k4
																																							A0A0G2K7Q7;P35559	A0A0G2K7Q7;P35559	Insulin-degrading enzyme	Ide			A0A0G2K7W6;P18445;D4AAY6;D3ZI60;D3ZG03	A0A0G2K7W6;P18445;D4AAY6;D3ZI60	60S ribosomal protein L27a	Rpl27a;RGD1559972;RGD1561984
																																							A0A0G2K7S2;Q6TXH5	A0A0G2K7S2					A0A0G2K7W7;P18265	A0A0G2K7W7;P18265	Glycogen synthase kinase-3 alpha	Gsk3a
																																							A0A0G2K7T5;P20651;E2CWF1;Q6AYJ0;E2CWF0;E2CWF2	A0A0G2K7T5;P20651	Serine/threonine-protein phosphatase 2B catalytic subunit beta isoform	Ppp3cb			A0A0G2K7X0;Q5PPH9;F7EL36;P49911	A0A0G2K7X0;Q5PPH9;F7EL36;P49911	Acidic leucine-rich nuclear phosphoprotein 32 family member A	Anp32a
																																							F1LS02;A0A0G2K7T6;P37199	F1LS02;A0A0G2K7T6;P37199	Nuclear pore complex protein Nup155	Nup155			A0A0G2K7Y0;Q63135-2;Q63135;O35520;Q9QYQ8	A0A0G2K7Y0;Q63135-2;Q63135;O35520	Complement component receptor 1-like protein	Cr1l
																																							A0A0G2K7W4;F1M754;A0A097PIG6;A0A0G2K382;A0A0G2JV77;F1LN69;F1LP90;Q3SYQ1;Q5EB61	A0A0G2K7W4;F1M754;A0A097PIG6		Map4k4			A0A0G2K7Y7;D4AAG4	A0A0G2K7Y7;D4AAG4	Kinesin-like protein	Kif23
																																							A0A0G2K7W6;P18445;D4AAY6;D3ZI60;D3ZG03	A0A0G2K7W6;P18445;D4AAY6;D3ZI60	60S ribosomal protein L27a	Rpl27a;RGD1559972;RGD1561984			Q80T27;Q80T28;E9PTS2;Q80T26;A0A0G2K804;Q80T29;Q80T25;F1LMF9;P41739	Q80T27;Q80T28;E9PTS2;Q80T26;A0A0G2K804;Q80T29;Q80T25;F1LMF9;P41739	Aryl hydrocarbon receptor nuclear translocator	Arnt
																																							A0A0G2K7W7;P18265	A0A0G2K7W7;P18265	Glycogen synthase kinase-3 alpha	Gsk3a			A0A0G2K816;A0A0G2KA59;Q6AXU9	A0A0G2K816;A0A0G2KA59;Q6AXU9	CCR4-NOT transcription complex subunit 6	Cnot6
																																							A0A0G2K7X0;Q5PPH9;F7EL36;P49911	A0A0G2K7X0;Q5PPH9;F7EL36;P49911	Acidic leucine-rich nuclear phosphoprotein 32 family member A	Anp32a			A0A0G2K824;Q5XIC1	A0A0G2K824;Q5XIC1	Mannose-1-phosphate guanyltransferase alpha	Gmppa
																																							A0A0G2K7Y0;Q63135-2;Q63135;O35520;Q9QYQ8	A0A0G2K7Y0;Q63135-2;Q63135;O35520	Complement component receptor 1-like protein	Cr1l			A0A0G2K850;B1WC50;A0A140UHY3;Q4KM41	A0A0G2K850;B1WC50;A0A140UHY3;Q4KM41		Ewsr1
																																							A0A0G2K7Y7;D4AAG4	A0A0G2K7Y7;D4AAG4	Kinesin-like protein	Kif23			D3ZYR0;A0A0G2K860;Q5BMA6	D3ZYR0;A0A0G2K860;Q5BMA6		Arhgef12
																																							Q80T27;Q80T28;E9PTS2;Q80T26;A0A0G2K804;Q80T29;Q80T25;F1LMF9;P41739	Q80T27;Q80T28;E9PTS2;Q80T26;A0A0G2K804;Q80T29;Q80T25;F1LMF9;P41739	Aryl hydrocarbon receptor nuclear translocator	Arnt			A0A0G2K864;Q5PQW4;P55272;P55272-2	A0A0G2K864;Q5PQW4;P55272;P55272-2	Cyclin-dependent kinase 4 inhibitor B	Cdkn2b
																																							A0A0G2K816;A0A0G2KA59;Q6AXU9	A0A0G2K816;A0A0G2KA59;Q6AXU9	CCR4-NOT transcription complex subunit 6	Cnot6			F1MAB9;D0UFD0;A0A0G2K865	F1MAB9;D0UFD0;A0A0G2K865		Tpd52;PrLZ
																																							A0A0G2K824;Q5XIC1	A0A0G2K824;Q5XIC1	Mannose-1-phosphate guanyltransferase alpha	Gmppa			F1LNV4;A0A0G2K866;Q704E8;A0A0G2KAC7	F1LNV4;A0A0G2K866;Q704E8;A0A0G2KAC7	ATP-binding cassette sub-family B member 7, mitochondrial	Abcb7
																																							A0A0G2K850;B1WC50;A0A140UHY3;Q4KM41	A0A0G2K850;B1WC50;A0A140UHY3;Q4KM41		Ewsr1			D4A005;A0A0G2K889	D4A005;A0A0G2K889		Ehmt1
																																							D3ZYR0;A0A0G2K860;Q5BMA6	D3ZYR0;A0A0G2K860;Q5BMA6		Arhgef12			A0A0G2K890;P31977	A0A0G2K890;P31977	Ezrin	Ezr
																																							A0A0G2K864;Q5PQW4;P55272;P55272-2	A0A0G2K864;Q5PQW4;P55272;P55272-2	Cyclin-dependent kinase 4 inhibitor B	Cdkn2b			A0A0G2K8A9	A0A0G2K8A9
																																							F1MAB9;D0UFD0;A0A0G2K865	F1MAB9;D0UFD0;A0A0G2K865		Tpd52;PrLZ			A0A0G2K8B3;G3V629	A0A0G2K8B3;G3V629		Ppp1r18
																																							F1LNV4;A0A0G2K866;Q704E8;A0A0G2KAC7	F1LNV4;A0A0G2K866;Q704E8;A0A0G2KAC7	ATP-binding cassette sub-family B member 7, mitochondrial	Abcb7			A0A0G2K8D1;D4A4X7	A0A0G2K8D1;D4A4X7		Mospd2
																																							D4A005;A0A0G2K889	D4A005;A0A0G2K889		Ehmt1			D3ZRV0;A0A0G2K8D6	D3ZRV0;A0A0G2K8D6	DCN1-like protein	Dcun1d1
																																							A0A0G2K890;P31977	A0A0G2K890;P31977	Ezrin	Ezr			B2RYP7;A0A0G2KA04;A0A0G2K8E5	B2RYP7;A0A0G2KA04;A0A0G2K8E5		Ints10
																																							A0A0G2K8A9	A0A0G2K8A9					A0A0G2K8F9;D3ZQL8	A0A0G2K8F9;D3ZQL8		Pum2
																																							A0A0G2K8B3;G3V629	A0A0G2K8B3;G3V629		Ppp1r18			A0A0G2K8H0;Q5M9G3	A0A0G2K8H0;Q5M9G3	Caprin-1	Caprin1
																																							A0A0G2K8D1;D4A4X7	A0A0G2K8D1;D4A4X7		Mospd2			A0A0G2K8H1;Q6MG72;A0A0G2JTA5;A0A0G2JZM5	A0A0G2K8H1;Q6MG72;A0A0G2JTA5;A0A0G2JZM5		Ehmt2
																																							D3ZRV0;A0A0G2K8D6	D3ZRV0;A0A0G2K8D6	DCN1-like protein	Dcun1d1			Q4KM71;A0A0G2K8K0;O54725	Q4KM71;A0A0G2K8K0		Sfpq
																																							B2RYP7;A0A0G2KA04;A0A0G2K8E5	B2RYP7;A0A0G2KA04;A0A0G2K8E5		Ints10			A0A0G2K8K9;P84586;D4AE41;A0A0A0MXW9	A0A0G2K8K9;P84586;D4AE41;A0A0A0MXW9	RNA-binding motif protein, X chromosome retrogene-like;RNA-binding motif protein, X chromosome retrogene-like, N-terminally processed;RNA binding motif protein, X-linked-like-1	Rbmxrtl;Rbmxl1
																																							A0A0G2K8F9;D3ZQL8	A0A0G2K8F9;D3ZQL8		Pum2			A0A0G2K8N3;Q4KLM6	A0A0G2K8N3;Q4KLM6	Prolyl 3-hydroxylase 2	Leprel1
																																							A0A0G2K8H0;Q5M9G3	A0A0G2K8H0;Q5M9G3	Caprin-1	Caprin1			A0A0G2K8N6;D3ZC34	A0A0G2K8N6;D3ZC34		Ankmy2
																																							A0A0G2K8H1;Q6MG72;A0A0G2JTA5;A0A0G2JZM5	A0A0G2K8H1;Q6MG72;A0A0G2JTA5;A0A0G2JZM5		Ehmt2			A0A0G2K8N9	A0A0G2K8N9
																																							Q4KM71;A0A0G2K8K0;O54725	Q4KM71;A0A0G2K8K0		Sfpq			A0A0G2K8Q7;Q6MG66;A0A0G2KAB8;A0A0G2K375	A0A0G2K8Q7;Q6MG66;A0A0G2KAB8		Lsm2
																																							A0A0G2K8K9;P84586;D4AE41;A0A0A0MXW9	A0A0G2K8K9;P84586;D4AE41;A0A0A0MXW9	RNA-binding motif protein, X chromosome retrogene-like;RNA-binding motif protein, X chromosome retrogene-like, N-terminally processed;RNA binding motif protein, X-linked-like-1	Rbmxrtl;Rbmxl1			Q5RK27;A0A0G2K8S1;A0A0G2K0X6	Q5RK27;A0A0G2K8S1	Solute carrier family 12 member 7	Slc12a7
																																							A0A0G2K8N3;Q4KLM6	A0A0G2K8N3;Q4KLM6	Prolyl 3-hydroxylase 2	Leprel1			G3V743;A0A0G2K8S6;O88941	G3V743;A0A0G2K8S6;O88941	Mannosyl-oligosaccharide glucosidase	Mogs
																																							A0A0G2K8N6;D3ZC34	A0A0G2K8N6;D3ZC34		Ankmy2			A0A0G2K8T0;Q6P7S1	A0A0G2K8T0;Q6P7S1	Acid ceramidase	Asah1
																																							A0A0G2K8N9	A0A0G2K8N9					R9PXU6;A0A0G2K8V2;P85972	R9PXU6;A0A0G2K8V2;P85972	Vinculin	Vcl
																																							A0A0G2K8Q7;Q6MG66;A0A0G2KAB8;A0A0G2K375	A0A0G2K8Q7;Q6MG66;A0A0G2KAB8		Lsm2			A0A0G2K8V3;F1M0V4;F1LZ00	A0A0G2K8V3;F1M0V4;F1LZ00		Thoc2;LOC679894
																																							Q5RK27;A0A0G2K8S1;A0A0G2K0X6	Q5RK27;A0A0G2K8S1	Solute carrier family 12 member 7	Slc12a7			G3V6S0;Q6XD99;A0A0G2K8W9;A0A0G2JZY6;Q5D002;Q99MI4	G3V6S0;Q6XD99;A0A0G2K8W9;A0A0G2JZY6		Sptbn1
																																							G3V743;A0A0G2K8S6;O88941	G3V743;A0A0G2K8S6;O88941	Mannosyl-oligosaccharide glucosidase	Mogs			Q70AM4;A0A0G2K8Z9;A0A0G2K6V6;D3ZFN9	Q70AM4;A0A0G2K8Z9	Kinesin-like protein	Kif13b
																																							A0A0G2K8T0;Q6P7S1	A0A0G2K8T0;Q6P7S1	Acid ceramidase	Asah1			A0A0G2K916;E9PTK9;Q5XI12	A0A0G2K916;E9PTK9		Ankhd1
																																							R9PXU6;A0A0G2K8V2;P85972	R9PXU6;A0A0G2K8V2;P85972	Vinculin	Vcl			A0A0G2K931;E9PSV5;A0A0G2KAC0	A0A0G2K931;E9PSV5;A0A0G2KAC0	Phosphoserine aminotransferase	Psat1
																																							A0A0G2K8V3;F1M0V4;F1LZ00	A0A0G2K8V3;F1M0V4;F1LZ00		Thoc2;LOC679894			A0A0G2K945;D4A7Q9	A0A0G2K945;D4A7Q9		Gtf3c3
																																							G3V6S0;Q6XD99;A0A0G2K8W9;A0A0G2JZY6;Q5D002;Q99MI4	G3V6S0;Q6XD99;A0A0G2K8W9;A0A0G2JZY6		Sptbn1			B2RYI3;G3V8U3;A0A0G2K948	B2RYI3;G3V8U3;A0A0G2K948		Dpf2
																																							Q70AM4;A0A0G2K8Z9;A0A0G2K6V6;D3ZFN9	Q70AM4;A0A0G2K8Z9	Kinesin-like protein	Kif13b			A0A0G2K977;A0A140TAB6;Q62839	A0A0G2K977;A0A140TAB6;Q62839	Golgin subfamily A member 2	Golga2
																																							A0A0G2K916;E9PTK9;Q5XI12	A0A0G2K916;E9PTK9		Ankhd1			A0A0G2K9A2;P85970;A0A0G2K2J1;A0A0G2K905;A0A0G2K1V8	A0A0G2K9A2;P85970;A0A0G2K2J1;A0A0G2K905	Actin-related protein 2/3 complex subunit 2	Arpc2
																																							A0A0G2K931;E9PSV5;A0A0G2KAC0	A0A0G2K931;E9PSV5;A0A0G2KAC0	Phosphoserine aminotransferase	Psat1			A0A0G2K9A7;Q6QI90	A0A0G2K9A7;Q6QI90		Wdr75
																																							A0A0G2K945;D4A7Q9	A0A0G2K945;D4A7Q9		Gtf3c3			F7EWC1;A0A0G2K9C0;B5DEX4	F7EWC1;A0A0G2K9C0;B5DEX4		Vasp
																																							B2RYI3;G3V8U3;A0A0G2K948	B2RYI3;G3V8U3;A0A0G2K948		Dpf2			A0A0G2K9C1;A0A0G2KAP8;E9PU44;Q56A18-3;Q56A18;Q56A18-4;Q56A18-2	A0A0G2K9C1;A0A0G2KAP8;E9PU44;Q56A18-3;Q56A18;Q56A18-4;Q56A18-2	SWI/SNF-related matrix-associated actin-dependent regulator of chromatin subfamily E member 1	Smarce1
																																							A0A0G2K977;A0A140TAB6;Q62839	A0A0G2K977;A0A140TAB6;Q62839	Golgin subfamily A member 2	Golga2			D3ZJU5;A0A0G2K9D6	D3ZJU5;A0A0G2K9D6		Smarcc1
																																							A0A0G2K9A2;P85970;A0A0G2K2J1;A0A0G2K905;A0A0G2K1V8	A0A0G2K9A2;P85970;A0A0G2K2J1;A0A0G2K905	Actin-related protein 2/3 complex subunit 2	Arpc2			I6LBX8;A0A0G2K9D7;Q5PQQ0;I6LBX6;I6LBX0;I6LBX5;I6LBX3;I6LBW9;D4A498;I6LBW8;I6LBX4;C6JUM5	I6LBX8;A0A0G2K9D7		Pcdhgc3
																																							A0A0G2K9A7;Q6QI90	A0A0G2K9A7;Q6QI90		Wdr75			A0A0G2K9D8	A0A0G2K9D8
																																							F7EWC1;A0A0G2K9C0;B5DEX4	F7EWC1;A0A0G2K9C0;B5DEX4		Vasp			A0A0G2K9E8;Q63356	A0A0G2K9E8;Q63356	Unconventional myosin-Ie	Myo1e
																																							A0A0G2K9C1;A0A0G2KAP8;E9PU44;Q56A18-3;Q56A18;Q56A18-4;Q56A18-2	A0A0G2K9C1;A0A0G2KAP8;E9PU44;Q56A18-3;Q56A18;Q56A18-4;Q56A18-2	SWI/SNF-related matrix-associated actin-dependent regulator of chromatin subfamily E member 1	Smarce1			A0A0G2K9F7;A8C4G9;Q5XI91;K0J5S5	A0A0G2K9F7;A8C4G9;Q5XI91;K0J5S5		Zmynd8;spikar
																																							D3ZJU5;A0A0G2K9D6	D3ZJU5;A0A0G2K9D6		Smarcc1			A9UMV2;A0A0G2K9G3	A9UMV2;A0A0G2K9G3		Mrps24
																																							I6LBX8;A0A0G2K9D7;Q5PQQ0;I6LBX6;I6LBX0;I6LBX5;I6LBX3;I6LBW9;D4A498;I6LBW8;I6LBX4;C6JUM5	I6LBX8;A0A0G2K9D7		Pcdhgc3			A0A0G2K9J2;Q5XIL1;E9PTI1	A0A0G2K9J2;Q5XIL1;E9PTI1		Atp6v1h
																																							A0A0G2K9D8	A0A0G2K9D8					A0A0G2K9J8;F1M3U9;A1A5P5	A0A0G2K9J8;F1M3U9;A1A5P5	LisH domain-containing protein ARMC9	Armc9
																																							A0A0G2K9E8;Q63356	A0A0G2K9E8;Q63356	Unconventional myosin-Ie	Myo1e			D3ZCH6;B5DF79;A0A0G2K9L0	D3ZCH6;B5DF79;A0A0G2K9L0		Rnaset2
																																							A0A0G2K9F7;A8C4G9;Q5XI91;K0J5S5	A0A0G2K9F7;A8C4G9;Q5XI91;K0J5S5		Zmynd8;spikar			A0A0G2K9L2;D4A6C9	A0A0G2K9L2
																																							A9UMV2;A0A0G2K9G3	A9UMV2;A0A0G2K9G3		Mrps24			A0A0G2K9L9;A0A096MJ77;A0A096MK11;REV__D4A9J4;REV__A0A0G2JWL3;REV__F1LM28;REV__P97526	A0A0G2K9L9;A0A096MJ77		Mdn1
																																							A0A0G2K9J2;Q5XIL1;E9PTI1	A0A0G2K9J2;Q5XIL1;E9PTI1		Atp6v1h			A0A0G2K9M4	A0A0G2K9M4
																																							A0A0G2K9J8;F1M3U9;A1A5P5	A0A0G2K9J8;F1M3U9;A1A5P5	LisH domain-containing protein ARMC9	Armc9			A0A0G2K9M5;Q2TBJ6	A0A0G2K9M5
																																							D3ZCH6;B5DF79;A0A0G2K9L0	D3ZCH6;B5DF79;A0A0G2K9L0		Rnaset2			A0A0G2K9N0;B1WBX6	A0A0G2K9N0;B1WBX6		Smap2
																																							A0A0G2K9L2;D4A6C9	A0A0G2K9L2					A0A0G2K9P4;Q5PPJ9;D4A7V1	A0A0G2K9P4;Q5PPJ9;D4A7V1	Endophilin-B2	Sh3glb2
																																							A0A0G2K9L9;A0A096MJ77;A0A096MK11;REV__D4A9J4;REV__A0A0G2JWL3;REV__F1LM28;REV__P97526	A0A0G2K9L9;A0A096MJ77		Mdn1			A0A0G2K9P5	A0A0G2K9P5
																																							A0A0G2K9M4	A0A0G2K9M4					A0A0G2K9Q3;Q6QI44	A0A0G2K9Q3;Q6QI44	N-alpha-acetyltransferase 25, NatB auxiliary subunit	Naa25
																																							A0A0G2K9M5;Q2TBJ6	A0A0G2K9M5					A0A0G2K9Q7;Q62625-2;Q62625;Q7TQ75	A0A0G2K9Q7;Q62625-2;Q62625;Q7TQ75	Microtubule-associated proteins 1A/1B light chain 3B	Map1lc3b;LOC100363716
																																							A0A0G2K9N0;B1WBX6	A0A0G2K9N0;B1WBX6		Smap2			Q642A8;A0A0G2K9Q8	Q642A8;A0A0G2K9Q8		Ubr7
																																							A0A0G2K9P4;Q5PPJ9;D4A7V1	A0A0G2K9P4;Q5PPJ9;D4A7V1	Endophilin-B2	Sh3glb2			A0A0G2K9R0;D4A5A9	A0A0G2K9R0;D4A5A9		Zswim8
																																							A0A0G2K9P5	A0A0G2K9P5					F1LP46;A0A0G2K9R3;Q5EBA1	F1LP46;A0A0G2K9R3;Q5EBA1	ATP-dependent RNA helicase SUPV3L1, mitochondrial	Supv3l1
																																							A0A0G2K9Q3;Q6QI44	A0A0G2K9Q3;Q6QI44	N-alpha-acetyltransferase 25, NatB auxiliary subunit	Naa25			A0A0G2K9R9;A0A0G2KAX0	A0A0G2K9R9;A0A0G2KAX0
																																							A0A0G2K9Q7;Q62625-2;Q62625;Q7TQ75	A0A0G2K9Q7;Q62625-2;Q62625;Q7TQ75	Microtubule-associated proteins 1A/1B light chain 3B	Map1lc3b;LOC100363716			Q5YB86;A0A0G2K9T1;Q4V8H7;F7EYF1;B4F767	Q5YB86;A0A0G2K9T1		Itch
																																							Q642A8;A0A0G2K9Q8	Q642A8;A0A0G2K9Q8		Ubr7			A0A0G2K9T4;A0A0G2JWA8	A0A0G2K9T4;A0A0G2JWA8
																																							A0A0G2K9R0;D4A5A9	A0A0G2K9R0;D4A5A9		Zswim8			A0A0G2K9V6;Q5XHY5	A0A0G2K9V6;Q5XHY5	Threonine--tRNA ligase, cytoplasmic	Tars
																																							F1LP46;A0A0G2K9R3;Q5EBA1	F1LP46;A0A0G2K9R3;Q5EBA1	ATP-dependent RNA helicase SUPV3L1, mitochondrial	Supv3l1			A0A0G2KA06;D3ZZC3	A0A0G2KA06;D3ZZC3	Kelch-like protein 22	Klhl22
																																							A0A0G2K9R9;A0A0G2KAX0	A0A0G2K9R9;A0A0G2KAX0					A0A0G2KA12;O88658-2;O88658;O88658-3;F1M4A4	A0A0G2KA12;O88658-2;O88658;O88658-3;F1M4A4	Kinesin-like protein KIF1B;Kinesin-like protein	Kif1b;Kif1a
																																							Q5YB86;A0A0G2K9T1;Q4V8H7;F7EYF1;B4F767	Q5YB86;A0A0G2K9T1		Itch			A0A0G2KA14	A0A0G2KA14
																																							A0A0G2K9T4;A0A0G2JWA8	A0A0G2K9T4;A0A0G2JWA8					A0A0G2KA25;Q4KLL4	A0A0G2KA25;Q4KLL4	Transmembrane 9 superfamily member 4	Tm9sf4
																																							A0A0G2K9V6;Q5XHY5	A0A0G2K9V6;Q5XHY5	Threonine--tRNA ligase, cytoplasmic	Tars			A0A0G2KA50;E9PT04;Q5PQS9	A0A0G2KA50;E9PT04;Q5PQS9		Vps39
																																							A0A0G2KA06;D3ZZC3	A0A0G2KA06;D3ZZC3	Kelch-like protein 22	Klhl22			A0A0G2KA71;Q5FVC5	A0A0G2KA71;Q5FVC5		Pvrl2
																																							A0A0G2KA12;O88658-2;O88658;O88658-3;F1M4A4	A0A0G2KA12;O88658-2;O88658;O88658-3;F1M4A4	Kinesin-like protein KIF1B;Kinesin-like protein	Kif1b;Kif1a			Q66H18;A0A0G2KA82	Q66H18;A0A0G2KA82		Sypl1
																																							A0A0G2KA14	A0A0G2KA14					A0A0G2KAB2;Q9Z2A6	A0A0G2KAB2;Q9Z2A6	Mitogen-activated protein kinase 15	Mapk15
																																							A0A0G2KA25;Q4KLL4	A0A0G2KA25;Q4KLL4	Transmembrane 9 superfamily member 4	Tm9sf4			A0A0G2KAH4;D3ZY19	A0A0G2KAH4;D3ZY19		Dock6
																																							A0A0G2KA50;E9PT04;Q5PQS9	A0A0G2KA50;E9PT04;Q5PQS9		Vps39			E9PTT2;B2RYE4;A0A0G2KAH7	E9PTT2;B2RYE4;A0A0G2KAH7		Ext2
																																							A0A0G2KA71;Q5FVC5	A0A0G2KA71;Q5FVC5		Pvrl2			A0A0G2KAI8	A0A0G2KAI8
																																							Q66H18;A0A0G2KA82	Q66H18;A0A0G2KA82		Sypl1			A0A0G2KAJ7;P70560-2;P70560	A0A0G2KAJ7
																																							A0A0G2KAB2;Q9Z2A6	A0A0G2KAB2;Q9Z2A6	Mitogen-activated protein kinase 15	Mapk15			A0A0G2KAM3;P49432	A0A0G2KAM3;P49432	Pyruvate dehydrogenase E1 component subunit beta, mitochondrial	Pdhb
																																							A0A0G2KAH4;D3ZY19	A0A0G2KAH4;D3ZY19		Dock6			D3ZKB7;A0A0G2KAM8	D3ZKB7;A0A0G2KAM8		Vprbp
																																							E9PTT2;B2RYE4;A0A0G2KAH7	E9PTT2;B2RYE4;A0A0G2KAH7		Ext2			F1LS40;A0A0G2KAN1;A0A0G2K5E8;P02466	F1LS40;A0A0G2KAN1;A0A0G2K5E8;P02466	Collagen alpha-2(I) chain	Col1a2
																																							A0A0G2KAI8	A0A0G2KAI8					A0A0G2KAN7;P13264-2;A0A0G2K1T0;P13264	A0A0G2KAN7;P13264-2;A0A0G2K1T0;P13264	Glutaminase kidney isoform, mitochondrial;Glutaminase kidney isoform 68 kDa chain;Glutaminase kidney isoform 65 kDa chain	Gls
																																							A0A0G2KAJ7;P70560-2;P70560	A0A0G2KAJ7					A0A0G2KAP1;D3ZNZ5	A0A0G2KAP1;D3ZNZ5		Ero1lb
																																							A0A0G2KAM3;P49432	A0A0G2KAM3;P49432	Pyruvate dehydrogenase E1 component subunit beta, mitochondrial	Pdhb			A0A0G2KAT3;Q7TP21	A0A0G2KAT3;Q7TP21		Rpa1
																																							D3ZKB7;A0A0G2KAM8	D3ZKB7;A0A0G2KAM8		Vprbp			G3V735;A0A0G2KAV3;Q9QZP5	G3V735;A0A0G2KAV3	Angiomotin-like protein 2	Amotl2
																																							F1LS40;A0A0G2KAN1;A0A0G2K5E8;P02466	F1LS40;A0A0G2KAN1;A0A0G2K5E8;P02466	Collagen alpha-2(I) chain	Col1a2			D3Z8C7;A0A0G2KAW5	D3Z8C7;A0A0G2KAW5		Wdr48
																																							A0A0G2KAN7;P13264-2;A0A0G2K1T0;P13264	A0A0G2KAN7;P13264-2;A0A0G2K1T0;P13264	Glutaminase kidney isoform, mitochondrial;Glutaminase kidney isoform 68 kDa chain;Glutaminase kidney isoform 65 kDa chain	Gls			A0A0G2KAY8;Q923V8	A0A0G2KAY8;Q923V8	15 kDa selenoprotein	2015-09-01
																																							A0A0G2KAP1;D3ZNZ5	A0A0G2KAP1;D3ZNZ5		Ero1lb			Q3SWU3;A0A0G2KAZ7;M0R9X3	Q3SWU3;A0A0G2KAZ7	Heterogeneous nuclear ribonucleoprotein D-like	Hnrnpdl
																																							A0A0G2KAT3;Q7TP21	A0A0G2KAT3;Q7TP21		Rpa1			A0A0G2KB00;D3ZC92	A0A0G2KB00;D3ZC92		Frem1
																																							G3V735;A0A0G2KAV3;Q9QZP5	G3V735;A0A0G2KAV3	Angiomotin-like protein 2	Amotl2			A0A0G2KB20;D3ZZ22	A0A0G2KB20;D3ZZ22		Bnc2
																																							D3Z8C7;A0A0G2KAW5	D3Z8C7;A0A0G2KAW5		Wdr48			A0A0G2KB55;P63281	A0A0G2KB55;P63281	SUMO-conjugating enzyme UBC9	Ube2i
																																							A0A0G2KAY8;Q923V8	A0A0G2KAY8;Q923V8	15 kDa selenoprotein	2015-09-01			A0A0G2KB56;P82808	A0A0G2KB56;P82808	Glutamine--fructose-6-phosphate aminotransferase [isomerizing] 1	Gfpt1
																																							Q3SWU3;A0A0G2KAZ7;M0R9X3	Q3SWU3;A0A0G2KAZ7	Heterogeneous nuclear ribonucleoprotein D-like	Hnrnpdl			A0A0G2KB58;Q7TT49	A0A0G2KB58;Q7TT49	Serine/threonine-protein kinase MRCK beta	Cdc42bpb
																																							A0A0G2KB00;D3ZC92	A0A0G2KB00;D3ZC92		Frem1			A0A0G2KB63;Q5XIH7	A0A0G2KB63;Q5XIH7	Prohibitin-2	Phb2
																																							A0A0G2KB20;D3ZZ22	A0A0G2KB20;D3ZZ22		Bnc2			A0A0G2KB73	A0A0G2KB73
																																							A0A0G2KB55;P63281	A0A0G2KB55;P63281	SUMO-conjugating enzyme UBC9	Ube2i			Q52KS1;A0A0G2KBC7;P47858;Q9Z1I3	Q52KS1;A0A0G2KBC7;P47858	ATP-dependent 6-phosphofructokinase;ATP-dependent 6-phosphofructokinase, muscle type	Pfkm
																																							A0A0G2KB56;P82808	A0A0G2KB56;P82808	Glutamine--fructose-6-phosphate aminotransferase [isomerizing] 1	Gfpt1			A0A0G2QC02;Q6MG76	A0A0G2QC02;Q6MG76		Skiv2l
																																							A0A0G2KB58;Q7TT49	A0A0G2KB58;Q7TT49	Serine/threonine-protein kinase MRCK beta	Cdc42bpb			Q7TMC7;A0A0G2QC06;Q7TP24;Q4FZX7	Q7TMC7;A0A0G2QC06;Q7TP24;Q4FZX7	Signal recognition particle receptor subunit beta	Tf;Srprb
																																							A0A0G2KB63;Q5XIH7	A0A0G2KB63;Q5XIH7	Prohibitin-2	Phb2			A0A1L1WKF6;B0BNF8;A0A0G2QC15	A0A1L1WKF6;B0BNF8;A0A0G2QC15		Htatip2
																																							A0A0G2KB73	A0A0G2KB73					A0A0G2QC17;A1L1J4;O88483	A0A0G2QC17;A1L1J4;O88483	[Pyruvate dehydrogenase [acetyl-transferring]]-phosphatase 1, mitochondrial	Pdp1
																																							Q52KS1;A0A0G2KBC7;P47858;Q9Z1I3	Q52KS1;A0A0G2KBC7;P47858	ATP-dependent 6-phosphofructokinase;ATP-dependent 6-phosphofructokinase, muscle type	Pfkm			Q52NK0;A3KMH4;A0A0G2QC21;O55043;Q923I5	Q52NK0;A3KMH4;A0A0G2QC21;O55043;Q923I5	Rho guanine nucleotide exchange factor 7	Arhgef7
																																							A0A0G2QC02;Q6MG76	A0A0G2QC02;Q6MG76		Skiv2l			A0A0G2QC22;B2RYB2	A0A0G2QC22
																																							Q7TMC7;A0A0G2QC06;Q7TP24;Q4FZX7	Q7TMC7;A0A0G2QC06;Q7TP24;Q4FZX7	Signal recognition particle receptor subunit beta	Tf;Srprb			A0A0G2QC33;Q4KM36	A0A0G2QC33
																																							A0A1L1WKF6;B0BNF8;A0A0G2QC15	A0A1L1WKF6;B0BNF8;A0A0G2QC15		Htatip2			Q4KLK1;A0A0G2QC38	Q4KLK1;A0A0G2QC38		Srsf11
																																							A0A0G2QC17;A1L1J4;O88483	A0A0G2QC17;A1L1J4;O88483	[Pyruvate dehydrogenase [acetyl-transferring]]-phosphatase 1, mitochondrial	Pdp1			D3ZVD8;A0A0G2QC41;A0A1L5YJQ7	D3ZVD8;A0A0G2QC41;A0A1L5YJQ7		Hdac6
																																							Q52NK0;A3KMH4;A0A0G2QC21;O55043;Q923I5	Q52NK0;A3KMH4;A0A0G2QC21;O55043;Q923I5	Rho guanine nucleotide exchange factor 7	Arhgef7			A0A0H2UH90;Q75WE7	A0A0H2UH90;Q75WE7	von Willebrand factor A domain-containing protein 5A	Vwa5a
																																							A0A0G2QC22;B2RYB2	A0A0G2QC22					A0A0H2UH94;D3ZZL9	A0A0H2UH94;D3ZZL9	GRIP and coiled-coil domain-containing protein 2	Gcc2
																																							A0A0G2QC33;Q4KM36	A0A0G2QC33					A0A0H2UH97;A1L1K3	A0A0H2UH97;A1L1K3	Anaphase-promoting complex subunit 5	Anapc5
																																							Q4KLK1;A0A0G2QC38	Q4KLK1;A0A0G2QC38		Srsf11			A0A0H2UHA6;Q9Z142	A0A0H2UHA6;Q9Z142	Transmembrane protein 33	Tmem33
																																							D3ZVD8;A0A0G2QC41;A0A1L5YJQ7	D3ZVD8;A0A0G2QC41;A0A1L5YJQ7		Hdac6			A0A0H2UHD9;Q5XIA1	A0A0H2UHD9;Q5XIA1	Nicalin	Ncln
																																							A0A0H2UH90;Q75WE7	A0A0H2UH90;Q75WE7	von Willebrand factor A domain-containing protein 5A	Vwa5a			P13086;A0A0H2UHE1;P70631	P13086;A0A0H2UHE1	Succinyl-CoA ligase [ADP/GDP-forming] subunit alpha, mitochondrial	Suclg1
																																							A0A0H2UH94;D3ZZL9	A0A0H2UH94;D3ZZL9	GRIP and coiled-coil domain-containing protein 2	Gcc2			A0A0H2UHE5;P20650	A0A0H2UHE5;P20650	Protein phosphatase 1A	Ppm1a
																																							A0A0H2UH97;A1L1K3	A0A0H2UH97;A1L1K3	Anaphase-promoting complex subunit 5	Anapc5			A0A0H2UHF3;Q4QR99-2;Q4QR99	A0A0H2UHF3;Q4QR99-2;Q4QR99	Queuine tRNA-ribosyltransferase	Qtrt1
																																							A0A0H2UHA6;Q9Z142	A0A0H2UHA6;Q9Z142	Transmembrane protein 33	Tmem33			A0A0H2UHF6;Q9ES40	A0A0H2UHF6;Q9ES40	PRA1 family protein 3	Arl6ip5
																																							A0A0H2UHB1;Q62904	A0A0H2UHB1;Q62904	3-keto-steroid reductase	Hsd17b7			A0A0H2UHG0;Q4KM49	A0A0H2UHG0;Q4KM49	Tyrosine--tRNA ligase, cytoplasmic;Tyrosine--tRNA ligase, cytoplasmic, N-terminally processed	Yars
																																							A0A0H2UHD9;Q5XIA1	A0A0H2UHD9;Q5XIA1	Nicalin	Ncln			A0A0H2UHG3;Q9JJ31	A0A0H2UHG3;Q9JJ31	Cullin-5	Cul5
																																							P13086;A0A0H2UHE1;P70631	P13086;A0A0H2UHE1	Succinyl-CoA ligase [ADP/GDP-forming] subunit alpha, mitochondrial	Suclg1			A0A0H2UHG7;D3ZZK1;P60868;A0A0G2JY70;M0RB28;M0R566;A0A0G2K8W1;A0A0G2K6L6;M0R987;M0R5V6;A0A0G2K632	A0A0H2UHG7;D3ZZK1;P60868;A0A0G2JY70;M0RB28;M0R566;A0A0G2K8W1;A0A0G2K6L6;M0R987;M0R5V6	40S ribosomal protein S20	LOC100359563;Rps20;LOC100909911;RGD1563124;LOC100364116;RGD1562725
																																							A0A0H2UHE5;P20650	A0A0H2UHE5;P20650	Protein phosphatase 1A	Ppm1a			A0A0H2UHH9;D4ACJ1;P62850-2;P62850-3;P62850;D3ZFZ8	A0A0H2UHH9;D4ACJ1;P62850-2;P62850-3;P62850	40S ribosomal protein S24	LOC100363469;Rps24
																																							A0A0H2UHF3;Q4QR99-2;Q4QR99	A0A0H2UHF3;Q4QR99-2;Q4QR99	Queuine tRNA-ribosyltransferase	Qtrt1			A0A0H2UHI2;Q01986	A0A0H2UHI2;Q01986	Dual specificity mitogen-activated protein kinase kinase 1	Map2k1
																																							A0A0H2UHF6;Q9ES40	A0A0H2UHF6;Q9ES40	PRA1 family protein 3	Arl6ip5			A0A0H2UHI7;Q505J9	A0A0H2UHI7;Q505J9	ATPase family AAA domain-containing protein 1	Atad1
																																							A0A0H2UHG0;Q4KM49	A0A0H2UHG0;Q4KM49	Tyrosine--tRNA ligase, cytoplasmic;Tyrosine--tRNA ligase, cytoplasmic, N-terminally processed	Yars			A0A0H2UHJ5;Q562A2;B1WC00	A0A0H2UHJ5;Q562A2	Zinc finger RNA-binding protein	Zfr
																																							A0A0H2UHG3;Q9JJ31	A0A0H2UHG3;Q9JJ31	Cullin-5	Cul5			A0A0H2UHK0;Q6TXG9	A0A0H2UHK0;Q6TXG9	Swi5-dependent recombination DNA repair protein 1 homolog	Sfr1
																																							A0A0H2UHG7;D3ZZK1;P60868;A0A0G2JY70;M0RB28;M0R566;A0A0G2K8W1;A0A0G2K6L6;M0R987;M0R5V6;A0A0G2K632	A0A0H2UHG7;D3ZZK1;P60868;A0A0G2JY70;M0RB28;M0R566;A0A0G2K8W1;A0A0G2K6L6;M0R987;M0R5V6	40S ribosomal protein S20	LOC100359563;Rps20;LOC100909911;RGD1563124;LOC100364116;RGD1562725			A0A0H2UHM0;B5DEN9	A0A0H2UHM0;B5DEN9	Vacuolar protein sorting-associated protein 28 homolog	Vps28
																																							A0A0H2UHH9;D4ACJ1;P62850-2;P62850-3;P62850;D3ZFZ8	A0A0H2UHH9;D4ACJ1;P62850-2;P62850-3;P62850	40S ribosomal protein S24	LOC100363469;Rps24			A0A0H2UHM5;P11598	A0A0H2UHM5;P11598	Protein disulfide-isomerase A3	Pdia3
																																							A0A0H2UHI2;Q01986	A0A0H2UHI2;Q01986	Dual specificity mitogen-activated protein kinase kinase 1	Map2k1			A0A0H2UHM7;Q6AYZ1	A0A0H2UHM7;Q6AYZ1	Tubulin alpha-1C chain	Tuba1c
																																							A0A0H2UHI7;Q505J9	A0A0H2UHI7;Q505J9	ATPase family AAA domain-containing protein 1	Atad1			A0A0H2UHN2;O35760	A0A0H2UHN2;O35760	Isopentenyl-diphosphate Delta-isomerase 1	Idi1
																																							A0A0H2UHJ5;Q562A2;B1WC00	A0A0H2UHJ5;Q562A2	Zinc finger RNA-binding protein	Zfr			A0A0H2UHP0;Q9R1D1	A0A0H2UHP0;Q9R1D1	Transcriptional repressor CTCF	Ctcf
																																							A0A0H2UHK0;Q6TXG9	A0A0H2UHK0;Q6TXG9	Swi5-dependent recombination DNA repair protein 1 homolog	Sfr1			A0A0H2UHP4;D3ZEF4;A0A0G2K652;D3ZZP8	A0A0H2UHP4;D3ZEF4	Cullin-7	Cul7
																																							A0A0H2UHM0;B5DEN9	A0A0H2UHM0;B5DEN9	Vacuolar protein sorting-associated protein 28 homolog	Vps28			A0A0H2UHP8;D3ZP27;B4F766	A0A0H2UHP8;D3ZP27;B4F766	Dymeclin	Dym
																																							A0A0H2UHM5;P11598	A0A0H2UHM5;P11598	Protein disulfide-isomerase A3	Pdia3			A0A0H2UHQ0;Q794F9	A0A0H2UHQ0;Q794F9	4F2 cell-surface antigen heavy chain	Slc3a2
																																							A0A0H2UHM7;Q6AYZ1	A0A0H2UHM7;Q6AYZ1	Tubulin alpha-1C chain	Tuba1c			A0A0H2UHQ1;F1LZX7;P24049;D3Z9G9;A0A0G2KB77;Q7TPJ7	A0A0H2UHQ1;F1LZX7;P24049;D3Z9G9;A0A0G2KB77	60S ribosomal protein L17	Rpl17;RGD1560017
																																							A0A0H2UHN2;O35760	A0A0H2UHN2;O35760	Isopentenyl-diphosphate Delta-isomerase 1	Idi1			A0A0H2UHQ3;B5DFH2;P0C5W1	A0A0H2UHQ3;B5DFH2;P0C5W1	Microtubule-associated protein 1S;MAP1S heavy chain;MAP1S light chain	Map1s
																																							A0A0H2UHP0;Q9R1D1	A0A0H2UHP0;Q9R1D1	Transcriptional repressor CTCF	Ctcf			A0A0H2UHQ8;D3ZFA8;P04644;D3ZKG6;M0R8M8;F1M5B1;D3ZM01	A0A0H2UHQ8;D3ZFA8;P04644;D3ZKG6	40S ribosomal protein S17	LOC100364909;Rps17;RGD1559955
																																							A0A0H2UHP4;D3ZEF4;A0A0G2K652;D3ZZP8	A0A0H2UHP4;D3ZEF4	Cullin-7	Cul7			A0A0H2UHR7;D3ZHA0	A0A0H2UHR7;D3ZHA0	Filamin-C	Flnc
																																							A0A0H2UHP8;D3ZP27;B4F766	A0A0H2UHP8;D3ZP27;B4F766	Dymeclin	Dym			A0A0H2UHR9;Q6AYD2	A0A0H2UHR9;Q6AYD2	CST complex subunit STN1	Obfc1
																																							A0A0H2UHQ0;Q794F9	A0A0H2UHQ0;Q794F9	4F2 cell-surface antigen heavy chain	Slc3a2			Q0QEW8;A0A0H2UHS7;P12001	Q0QEW8;A0A0H2UHS7;P12001	60S ribosomal protein L18	Rpl18
																																							A0A0H2UHQ1;F1LZX7;P24049;D3Z9G9;A0A0G2KB77;Q7TPJ7	A0A0H2UHQ1;F1LZX7;P24049;D3Z9G9;A0A0G2KB77	60S ribosomal protein L17	Rpl17;RGD1560017			Q8K3W9;A0A0H2UHT5;F1LNI5	Q8K3W9;A0A0H2UHT5;F1LNI5	Protein phosphatase 1G	Ppm1g
																																							A0A0H2UHQ3;B5DFH2;P0C5W1	A0A0H2UHQ3;B5DFH2;P0C5W1	Microtubule-associated protein 1S;MAP1S heavy chain;MAP1S light chain	Map1s			A0A0H2UHT6;D3ZM33;P62271;M0R5K9;A0A0G2KA79;D3ZAU6;D4AA93	A0A0H2UHT6;D3ZM33;P62271;M0R5K9;A0A0G2KA79;D3ZAU6	40S ribosomal protein S18	LOC100362298;Rps18;LOC100912024;RGD1561919
																																							A0A0H2UHQ8;D3ZFA8;P04644;D3ZKG6;M0R8M8;F1M5B1;D3ZM01	A0A0H2UHQ8;D3ZFA8;P04644;D3ZKG6	40S ribosomal protein S17	LOC100364909;Rps17;RGD1559955			A0A0H2UHT9;Q5FVR6	A0A0H2UHT9;Q5FVR6	Protein CMSS1	Cmss1
																																							A0A0H2UHR7;D3ZHA0	A0A0H2UHR7;D3ZHA0	Filamin-C	Flnc			A0A0H2UHU0;P62853;F1M6F4;D4AE10;M0R763;D3ZCH5	A0A0H2UHU0;P62853;F1M6F4;D4AE10;M0R763	40S ribosomal protein S25	Rps25;LOC100912210;RGD1563613;LOC100911337
																																							A0A0H2UHR9;Q6AYD2	A0A0H2UHR9;Q6AYD2	CST complex subunit STN1	Obfc1			A0A0H2UHV2;Q5EB59	A0A0H2UHV2;Q5EB59	Mediator of RNA polymerase II transcription subunit 23	Med23
																																							Q0QEW8;A0A0H2UHS7;P12001	Q0QEW8;A0A0H2UHS7;P12001	60S ribosomal protein L18	Rpl18			A0A0H2UHV6;P63100;P63100-2;A0A0G2K4H3	A0A0H2UHV6;P63100;P63100-2;A0A0G2K4H3	Calcineurin subunit B type 1	Ppp3r1
																																							Q8K3W9;A0A0H2UHT5;F1LNI5	Q8K3W9;A0A0H2UHT5;F1LNI5	Protein phosphatase 1G	Ppm1g			A0A0H2UHV9;D4ABY2	A0A0H2UHV9;D4ABY2	Coatomer subunit gamma-2	Copg2
																																							A0A0H2UHT6;D3ZM33;P62271;M0R5K9;A0A0G2KA79;D3ZAU6;D4AA93	A0A0H2UHT6;D3ZM33;P62271;M0R5K9;A0A0G2KA79;D3ZAU6	40S ribosomal protein S18	LOC100362298;Rps18;LOC100912024;RGD1561919			A0A0H2UHX1;A1L1I6;Q6RJR6-2;Q6RJR6	A0A0H2UHX1;A1L1I6;Q6RJR6-2;Q6RJR6	Reticulon;Reticulon-3	Rtn3
																																							A0A0H2UHT9;Q5FVR6	A0A0H2UHT9;Q5FVR6	Protein CMSS1	Cmss1			X1WI37;A0A0H2UHX3;P62703;D3ZX01	X1WI37;A0A0H2UHX3;P62703;D3ZX01	40S ribosomal protein S4, X isoform;40S ribosomal protein S4	LOC100362640;Rps4x;Rps4y2
																																							A0A0H2UHU0;P62853;F1M6F4;D4AE10;M0R763;D3ZCH5	A0A0H2UHU0;P62853;F1M6F4;D4AE10;M0R763	40S ribosomal protein S25	Rps25;LOC100912210;RGD1563613;LOC100911337			A0A0H2UHZ2;Q5U2Z3	A0A0H2UHZ2;Q5U2Z3	Nucleosome assembly protein 1-like 4	Nap1l4
																																							A0A0H2UHV2;Q5EB59	A0A0H2UHV2;Q5EB59	Mediator of RNA polymerase II transcription subunit 23	Med23			A0A0H2UHZ4;O35986	A0A0H2UHZ4;O35986	Zinc finger Ran-binding domain-containing protein 2	Zranb2
																																							A0A0H2UHV6;P63100;P63100-2;A0A0G2K4H3	A0A0H2UHV6;P63100;P63100-2;A0A0G2K4H3	Calcineurin subunit B type 1	Ppp3r1			A0A0H2UI10;Q8VIJ5;Q8VIJ5-2;Q8VIJ5-3	A0A0H2UI10;Q8VIJ5;Q8VIJ5-2;Q8VIJ5-3	Protein O-GlcNAcase	Mgea5
																																							A0A0H2UHV9;D4ABY2	A0A0H2UHV9;D4ABY2	Coatomer subunit gamma-2	Copg2			A0A0H2UI11;P62893	A0A0H2UI11;P62893	60S ribosomal protein L39	Rpl39
																																							A0A0H2UHX1;A1L1I6;Q6RJR6-2;Q6RJR6	A0A0H2UHX1;A1L1I6;Q6RJR6-2;Q6RJR6	Reticulon;Reticulon-3	Rtn3			Q6AZ26;F7FG31;A0A0H2UI20;Q9Z2F5	Q6AZ26;F7FG31;A0A0H2UI20;Q9Z2F5	C-terminal-binding protein 1	Ctbp1
																																							X1WI37;A0A0H2UHX3;P62703;D3ZX01	X1WI37;A0A0H2UHX3;P62703;D3ZX01	40S ribosomal protein S4, X isoform;40S ribosomal protein S4	LOC100362640;Rps4x;Rps4y2			A0A0H2UI21;Q704S8	A0A0H2UI21;Q704S8	Carnitine O-acetyltransferase	Crat
																																							A0A0H2UHZ2;Q5U2Z3	A0A0H2UHZ2;Q5U2Z3	Nucleosome assembly protein 1-like 4	Nap1l4			D4A6G6;A0A0H2UI38;P17074;F1M764;F1M8C7;D3ZGN8;F1LYF3;D3ZSH6;D3ZUD7	D4A6G6;A0A0H2UI38;P17074;F1M764;F1M8C7;D3ZGN8;F1LYF3;D3ZSH6;D3ZUD7	40S ribosomal protein S19	LOC100362339;Rps19;Rps19l1;LOC100360843;LOC687298
																																							A0A0H2UHZ4;O35986	A0A0H2UHZ4;O35986	Zinc finger Ran-binding domain-containing protein 2	Zranb2			A0A0H4SRI7;D4ABK9;A0A0H4SN51;A0A0H4SQ65;D3ZWB2;A0A0H4T4D0;A0A0H4SMZ8;A0A0H4SRI2;Q9EQG6-2;Q9EQG6	A0A0H4SRI7;D4ABK9;A0A0H4SN51;A0A0H4SQ65;D3ZWB2;A0A0H4T4D0;A0A0H4SMZ8;A0A0H4SRI2;Q9EQG6-2;Q9EQG6	Kinase D-interacting substrate of 220 kDa	Kidins220
																																							A0A0H2UI10;Q8VIJ5;Q8VIJ5-2;Q8VIJ5-3	A0A0H2UI10;Q8VIJ5;Q8VIJ5-2;Q8VIJ5-3	Protein O-GlcNAcase	Mgea5			A0A0K0WYI6;A0A0K0WYG5;F1M0J3;Q9R1N3-6;Q9R1N3-5;Q9R1N3-4;Q9R1N3;Q9R1N3-3;Q9R1N3-2;F1LUB7;Q6RVG2-3;Q6RVG2-2;Q6RVG2	A0A0K0WYI6;A0A0K0WYG5;F1M0J3;Q9R1N3-6;Q9R1N3-5;Q9R1N3-4;Q9R1N3;Q9R1N3-3;Q9R1N3-2	Anion exchange protein;Sodium bicarbonate cotransporter 3	Slc4a7
																																							A0A0H2UI11;P62893	A0A0H2UI11;P62893	60S ribosomal protein L39	Rpl39			E9PTN4;A0A0U1RRU0	E9PTN4;A0A0U1RRU0		Srpk1
																																							Q6AZ26;F7FG31;A0A0H2UI20;Q9Z2F5	Q6AZ26;F7FG31;A0A0H2UI20;Q9Z2F5	C-terminal-binding protein 1	Ctbp1			D4A6C6;A0A0U1RRU5	D4A6C6;A0A0U1RRU5		Tab1
																																							A0A0H2UI21;Q704S8	A0A0H2UI21;Q704S8	Carnitine O-acetyltransferase	Crat			A0A0U1RRV5;D3ZKG9	A0A0U1RRV5;D3ZKG9	Clustered mitochondria protein homolog	Cluh
																																							D4A6G6;A0A0H2UI38;P17074;F1M764;F1M8C7;D3ZGN8;F1LYF3;D3ZSH6;D3ZUD7	D4A6G6;A0A0H2UI38;P17074;F1M764;F1M8C7;D3ZGN8;F1LYF3;D3ZSH6;D3ZUD7	40S ribosomal protein S19	LOC100362339;Rps19;Rps19l1;LOC100360843;LOC687298			A0A0U1RRV7;Q0ZFS8	A0A0U1RRV7;Q0ZFS8		Srsf3
																																							A0A0H4SRI7;D4ABK9;A0A0H4SN51;A0A0H4SQ65;D3ZWB2;A0A0H4T4D0;A0A0H4SMZ8;A0A0H4SRI2;Q9EQG6-2;Q9EQG6	A0A0H4SRI7;D4ABK9;A0A0H4SN51;A0A0H4SQ65;D3ZWB2;A0A0H4T4D0;A0A0H4SMZ8;A0A0H4SRI2;Q9EQG6-2;Q9EQG6	Kinase D-interacting substrate of 220 kDa	Kidins220			A0A0U1RRW6;D3Z890;P0C1S9	A0A0U1RRW6;D3Z890;P0C1S9	Sn1-specific diacylglycerol lipase beta	Daglb
																																							A0A0K0WYI6;A0A0K0WYG5;F1M0J3;Q9R1N3-6;Q9R1N3-5;Q9R1N3-4;Q9R1N3;Q9R1N3-3;Q9R1N3-2;F1LUB7;Q6RVG2-3;Q6RVG2-2;Q6RVG2	A0A0K0WYI6;A0A0K0WYG5;F1M0J3;Q9R1N3-6;Q9R1N3-5;Q9R1N3-4;Q9R1N3;Q9R1N3-3;Q9R1N3-2	Anion exchange protein;Sodium bicarbonate cotransporter 3	Slc4a7			A0A0U1RRZ5;Q6MG48	A0A0U1RRZ5;Q6MG48	Protein PRRC2A	Prrc2a
																																							E9PTN4;A0A0U1RRU0	E9PTN4;A0A0U1RRU0		Srpk1			A0A0U1RS22;D3ZEH8	A0A0U1RS22;D3ZEH8		Pmf1
																																							D4A6C6;A0A0U1RRU5	D4A6C6;A0A0U1RRU5		Tab1			F1LY19;A0A0U1RS25	F1LY19;A0A0U1RS25		Upf1
																																							A0A0U1RRV5;D3ZKG9	A0A0U1RRV5;D3ZKG9	Clustered mitochondria protein homolog	Cluh			O55215;O55211;A0A0U1RVI9;P27952;O55214;O55212;D3ZIY7;E9PT76;A0A0G2KB28;D3ZT78;D3ZQW7;M0RAJ8;O55213	O55215;O55211;A0A0U1RVI9;P27952;O55214;O55212;D3ZIY7;E9PT76;A0A0G2KB28;D3ZT78	40S ribosomal protein S2	Rps2-ps6;Rps2;LOC100359960;Gm8225
																																							A0A0U1RRV7;Q0ZFS8	A0A0U1RRV7;Q0ZFS8		Srsf3			A0A140TA89;P50442	A0A140TA89;P50442	Glycine amidinotransferase, mitochondrial	Gatm
																																							A0A0U1RRW6;D3Z890;P0C1S9	A0A0U1RRW6;D3Z890;P0C1S9	Sn1-specific diacylglycerol lipase beta	Daglb			A0A140TA95;G3V9F3;Q9ERE6-2;Q9ERE6;A0A0G2JUR5	A0A140TA95;G3V9F3;Q9ERE6-2;Q9ERE6;A0A0G2JUR5	Myosin phosphatase Rho-interacting protein	Mprip
																																							A0A0U1RRZ5;Q6MG48	A0A0U1RRZ5;Q6MG48	Protein PRRC2A	Prrc2a			A0A140TAA2;Q4FZZ1	A0A140TAA2;Q4FZZ1	PX domain-containing protein kinase-like protein	Pxk
																																							A0A0U1RS22;D3ZEH8	A0A0U1RS22;D3ZEH8		Pmf1			A0A140TAA4;Q9QZA2	A0A140TAA4;Q9QZA2	Programmed cell death 6-interacting protein	Pdcd6ip
																																							F1LY19;A0A0U1RS25	F1LY19;A0A0U1RS25		Upf1			A0A140TAA8;Q6AXN4	A0A140TAA8;Q6AXN4	Nucleoporin NDC1	Ndc1
																																							O55215;O55211;A0A0U1RVI9;P27952;O55214;O55212;D3ZIY7;E9PT76;A0A0G2KB28;D3ZT78;D3ZQW7;M0RAJ8;O55213	O55215;O55211;A0A0U1RVI9;P27952;O55214;O55212;D3ZIY7;E9PT76;A0A0G2KB28;D3ZT78	40S ribosomal protein S2	Rps2-ps6;Rps2;LOC100359960;Gm8225			A0A140TAB3;P37285-2;P37285-3;P37285;Q68G30;A0A1B0GWT8	A0A140TAB3;P37285-2;P37285-3;P37285	Kinesin light chain 1	Klc1
																																							A0A140TA89;P50442	A0A140TA89;P50442	Glycine amidinotransferase, mitochondrial	Gatm			A0A140TAB4;Q02874-2;Q02874	A0A140TAB4;Q02874-2;Q02874	Core histone macro-H2A.1	H2afy
																																							A0A140TA95;G3V9F3;Q9ERE6-2;Q9ERE6;A0A0G2JUR5	A0A140TA95;G3V9F3;Q9ERE6-2;Q9ERE6;A0A0G2JUR5	Myosin phosphatase Rho-interacting protein	Mprip			A0A140TAC3;O88339	A0A140TAC3;O88339	Epsin-1	Epn1
																																							A0A140TAA2;Q4FZZ1	A0A140TAA2;Q4FZZ1	PX domain-containing protein kinase-like protein	Pxk			A0A140TAD2;Q62673	A0A140TAD2;Q62673	Serine/threonine-protein kinase PLK1	Plk1
																																							A0A140TAA4;Q9QZA2	A0A140TAA4;Q9QZA2	Programmed cell death 6-interacting protein	Pdcd6ip			A0A140TAE0;Q62667	A0A140TAE0;Q62667	Major vault protein	Mvp
																																							A0A140TAA8;Q6AXN4	A0A140TAA8;Q6AXN4	Nucleoporin NDC1	Ndc1			A0A140TAE6;Q9Z311-2;Q9Z311	A0A140TAE6;Q9Z311-2;Q9Z311	Trans-2-enoyl-CoA reductase, mitochondrial	Mecr
																																							A0A140TAB3;P37285-2;P37285-3;P37285;Q68G30;A0A1B0GWT8	A0A140TAB3;P37285-2;P37285-3;P37285	Kinesin light chain 1	Klc1			A0A140TAF5	A0A140TAF5
																																							A0A140TAB4;Q02874-2;Q02874	A0A140TAB4;Q02874-2;Q02874	Core histone macro-H2A.1	H2afy			G3V9D0;A0A140TAF7;Q5BJN4	G3V9D0;A0A140TAF7;Q5BJN4	Protein O-glucosyltransferase 1	Poglut1
																																							A0A140TAC3;O88339	A0A140TAC3;O88339	Epsin-1	Epn1			Q63692;A0A140TAG9;A0A0G2K3C1	Q63692;A0A140TAG9;A0A0G2K3C1	Hsp90 co-chaperone Cdc37;Hsp90 co-chaperone Cdc37, N-terminally processed	Cdc37
																																							A0A140TAD2;Q62673	A0A140TAD2;Q62673	Serine/threonine-protein kinase PLK1	Plk1			A0A140TAH1;Q9JJ50-2;Q9JJ50	A0A140TAH1;Q9JJ50-2;Q9JJ50	Hepatocyte growth factor-regulated tyrosine kinase substrate	Hgs
																																							A0A140TAE0;Q62667	A0A140TAE0;Q62667	Major vault protein	Mvp			A0A140TAH3;Q5XI13	A0A140TAH3;Q5XI13	Glutamate-rich WD repeat-containing protein 1	Grwd1
																																							A0A140TAE6;Q9Z311-2;Q9Z311	A0A140TAE6;Q9Z311-2;Q9Z311	Trans-2-enoyl-CoA reductase, mitochondrial	Mecr			A0A140TAH5;P84092	A0A140TAH5;P84092	AP-2 complex subunit mu	Ap2m1
																																							A0A140TAF5	A0A140TAF5					A0A140TAI1;Q9JJP9	A0A140TAI1;Q9JJP9	Ubiquilin-1	Ubqln1
																																							G3V9D0;A0A140TAF7;Q5BJN4	G3V9D0;A0A140TAF7;Q5BJN4	Protein O-glucosyltransferase 1	Poglut1			A0A140TAI2;Q5FVF9	A0A140TAI2;Q5FVF9	Biotinidase	Btd
																																							Q63692;A0A140TAG9;A0A0G2K3C1	Q63692;A0A140TAG9;A0A0G2K3C1	Hsp90 co-chaperone Cdc37;Hsp90 co-chaperone Cdc37, N-terminally processed	Cdc37			A0A140TAI6;D3ZZ95;M0RCN1;D4A1Q0;F1M706;P39032;D3ZJJ6	A0A140TAI6;D3ZZ95;M0RCN1;D4A1Q0;F1M706;P39032	60S ribosomal protein L36	LOC100361060;LOC100361079;LOC100361644;LOC100360439;Rpl36
																																							A0A140TAH1;Q9JJ50-2;Q9JJ50	A0A140TAH1;Q9JJ50-2;Q9JJ50	Hepatocyte growth factor-regulated tyrosine kinase substrate	Hgs			A0A140TAJ3;Q32PX7	A0A140TAJ3;Q32PX7	Far upstream element-binding protein 1	Fubp1
																																							A0A140TAH3;Q5XI13	A0A140TAH3;Q5XI13	Glutamate-rich WD repeat-containing protein 1	Grwd1			A0A140TAJ5;O08662	A0A140TAJ5;O08662	Phosphatidylinositol 4-kinase alpha	Pi4ka
																																							A0A140TAH5;P84092	A0A140TAH5;P84092	AP-2 complex subunit mu	Ap2m1			A0A140UHW6;Q5U4E4	A0A140UHW6;Q5U4E4		Trmt1
																																							A0A140TAI1;Q9JJP9	A0A140TAI1;Q9JJP9	Ubiquilin-1	Ubqln1			A0A140UHX1;Q66HB0	A0A140UHX1;Q66HB0		Lrwd1
																																							A0A140TAI2;Q5FVF9	A0A140TAI2;Q5FVF9	Biotinidase	Btd			Q3T1H0;A0A140UHX3	Q3T1H0;A0A140UHX3		Ncapd3
																																							A0A140TAI6;D3ZZ95;M0RCN1;D4A1Q0;F1M706;P39032;D3ZJJ6	A0A140TAI6;D3ZZ95;M0RCN1;D4A1Q0;F1M706;P39032	60S ribosomal protein L36	LOC100361060;LOC100361079;LOC100361644;LOC100360439;Rpl36			A0A140UHY2;Q68G39;Q63686-2;Q63686	A0A140UHY2;Q68G39;Q63686-2;Q63686	Cyclin-dependent kinase 16	Cdk16
																																							A0A140TAJ3;Q32PX7	A0A140TAJ3;Q32PX7	Far upstream element-binding protein 1	Fubp1			Q71SY3;Q7TP02;E9PT79;A0A1B0GWQ7	Q71SY3;Q7TP02;E9PT79;A0A1B0GWQ7		Tsn
																																							A0A140TAJ5;O08662	A0A140TAJ5;O08662	Phosphatidylinositol 4-kinase alpha	Pi4ka			A0A1B0GWW0	A0A1B0GWW0
																																							A0A140UHW6;Q5U4E4	A0A140UHW6;Q5U4E4		Trmt1			A0A1W2Q5Z6;Q4QQV1	A0A1W2Q5Z6
																																							A0A140UHX1;Q66HB0	A0A140UHX1;Q66HB0		Lrwd1			A0A1W2Q680;Q6AYA1	A0A1W2Q680;Q6AYA1	H/ACA ribonucleoprotein complex subunit 1	Gar1
																																							Q3T1H0;A0A140UHX3	Q3T1H0;A0A140UHX3		Ncapd3			B0BNE2;A0A1W2Q690;A0A1W2Q620	B0BNE2;A0A1W2Q690	DNA-directed RNA polymerases I, II, and III subunit RPABC1	Polr2e
																																							A0A140UHY2;Q68G39;Q63686-2;Q63686	A0A140UHY2;Q68G39;Q63686-2;Q63686	Cyclin-dependent kinase 16	Cdk16			A0A1W2Q6G8;B0BN30	A0A1W2Q6G8;B0BN30		Mtch1
																																							Q71SY3;Q7TP02;E9PT79;A0A1B0GWQ7	Q71SY3;Q7TP02;E9PT79;A0A1B0GWQ7		Tsn			A0A2P1NRZ0;A0A2P1NRY9	A0A2P1NRZ0;A0A2P1NRY9
																																							A0A1B0GWW0	A0A1B0GWW0					A0A482IDN3;P63039	A0A482IDN3;P63039	60 kDa heat shock protein, mitochondrial	Hspd1
																																							A0A1W2Q5Z6;Q4QQV1	A0A1W2Q5Z6					A0A5H1ZRU9;Q3B7D2;A0A0G2K103	A0A5H1ZRU9;Q3B7D2;A0A0G2K103		Sptlc2
																																							A0A1W2Q680;Q6AYA1	A0A1W2Q680;Q6AYA1	H/ACA ribonucleoprotein complex subunit 1	Gar1			A0A5P8DHK3;Q4G028	A0A5P8DHK3
																																							B0BNE2;A0A1W2Q690;A0A1W2Q620	B0BNE2;A0A1W2Q690	DNA-directed RNA polymerases I, II, and III subunit RPABC1	Polr2e			P14562;A0A6F8P9J1;A0A0U1RRS9	P14562;A0A6F8P9J1	Lysosome-associated membrane glycoprotein 1	Lamp1
																																							A0A1W2Q6G8;B0BN30	A0A1W2Q6G8;B0BN30		Mtch1			A0JN30	A0JN30		Cnpy2
																																							A0A2P1NRZ0;A0A2P1NRY9	A0A2P1NRZ0;A0A2P1NRY9					A0JPJ3;B4F7E2;P50430	A0JPJ3;B4F7E2;P50430	Arylsulfatase B	Arsb
																																							A0A482IDN3;P63039	A0A482IDN3;P63039	60 kDa heat shock protein, mitochondrial	Hspd1			A0JPJ7	A0JPJ7	Obg-like ATPase 1	Ola1
																																							A0A5H1ZRU9;Q3B7D2;A0A0G2K103	A0A5H1ZRU9;Q3B7D2;A0A0G2K103		Sptlc2			A0JPL2;P97633;D3ZRE3;P97633-2	A0JPL2;P97633;D3ZRE3;P97633-2	Casein kinase I isoform alpha	Csnk1a1
																																							A0A5P8DHK3;Q4G028	A0A5P8DHK3					A0JPM7;Q66HI5;Q6AYV6;Q2TA66;Q5FVS1;P19132;Q6P9V2;Q6LDW6	A0JPM7;Q66HI5;Q6AYV6;Q2TA66;Q5FVS1;P19132;Q6P9V2	Ferritin;Ferritin heavy chain;Ferritin heavy chain, N-terminally processed	Fth1
																																							P14562;A0A6F8P9J1;A0A0U1RRS9	P14562;A0A6F8P9J1	Lysosome-associated membrane glycoprotein 1	Lamp1			A0JPM9	A0JPM9	Eukaryotic translation initiation factor 3 subunit J	Eif3j
																																							A0JN30	A0JN30		Cnpy2			A0JPP1	A0JPP1	Dr1-associated corepressor	Drap1
																																							A0JPJ3;B4F7E2;P50430	A0JPJ3;B4F7E2;P50430	Arylsulfatase B	Arsb			P70645;A1A5L1;A0A096MJX0	P70645;A1A5L1	Bleomycin hydrolase	Blmh;LOC100911400
																																							A0JPJ7	A0JPJ7	Obg-like ATPase 1	Ola1			A1A5L2;Q499Q4;P38652	A1A5L2;Q499Q4;P38652	Phosphoglucomutase-1	Pgm1
																																							A0JPL2;P97633;D3ZRE3;P97633-2	A0JPL2;P97633;D3ZRE3;P97633-2	Casein kinase I isoform alpha	Csnk1a1			A1A5P0	A1A5P0	Cdc42 effector protein 1	Cdc42ep1
																																							A0JPM7;Q66HI5;Q6AYV6;Q2TA66;Q5FVS1;P19132;Q6P9V2;Q6LDW6	A0JPM7;Q66HI5;Q6AYV6;Q2TA66;Q5FVS1;P19132;Q6P9V2	Ferritin;Ferritin heavy chain;Ferritin heavy chain, N-terminally processed	Fth1			A1A5P2	A1A5P2	Ribosome biogenesis regulatory protein homolog	Rrs1
																																							A0JPM9	A0JPM9	Eukaryotic translation initiation factor 3 subunit J	Eif3j			A1A5Q1	A1A5Q1		Parp9
																																							A0JPP1	A0JPP1	Dr1-associated corepressor	Drap1			A1A5R1;A0A0G2JYY7;A0A249Y6E1;A0A0G2JYU0;D3ZSL1;A0A0G2K2J4;D4A2H6	A1A5R1;A0A0G2JYY7;A0A249Y6E1;A0A0G2JYU0;D3ZSL1;A0A0G2K2J4;D4A2H6	RNA binding protein fox-1 homolog 2;RNA binding protein fox-1 homolog	Rbfox2;Rbfox1;Rbfox3
																																							P70645;A1A5L1;A0A096MJX0	P70645;A1A5L1	Bleomycin hydrolase	Blmh;LOC100911400			A1A5R3	A1A5R3	KRR1 small subunit processome component	Krr1
																																							A1A5L2;Q499Q4;P38652	A1A5L2;Q499Q4;P38652	Phosphoglucomutase-1	Pgm1			A1A5S1	A1A5S1	Pre-mRNA-processing factor 6	Prpf6
																																							A1A5P0	A1A5P0	Cdc42 effector protein 1	Cdc42ep1			A1EC69;A1EC68;Q99PT0;Q5FWY7	A1EC69;A1EC68;Q99PT0;Q5FWY7	Probable ATP-dependent RNA helicase DDX52	Ddx52
																																							A1A5P2	A1A5P2	Ribosome biogenesis regulatory protein homolog	Rrs1			A1EC95	A1EC95	HEAT repeat-containing protein 6	Heatr6
																																							A1A5Q1	A1A5Q1		Parp9			A1L108-2;A1L108	A1L108-2;A1L108	Actin-related protein 2/3 complex subunit 5-like protein	Arpc5l
																																							A1A5R1;A0A0G2JYY7;A0A249Y6E1;A0A0G2JYU0;D3ZSL1;A0A0G2K2J4;D4A2H6	A1A5R1;A0A0G2JYY7;A0A249Y6E1;A0A0G2JYU0;D3ZSL1;A0A0G2K2J4;D4A2H6	RNA binding protein fox-1 homolog 2;RNA binding protein fox-1 homolog	Rbfox2;Rbfox1;Rbfox3			A1L122;F1M7W7;Q9Z1A5	A1L122;F1M7W7;Q9Z1A5	NEDD8-activating enzyme E1 regulatory subunit	Nae1
																																							A1A5R3	A1A5R3	KRR1 small subunit processome component	Krr1			A1L134	A1L134	Ancient ubiquitous protein 1	Aup1
																																							A1A5S1	A1A5S1	Pre-mRNA-processing factor 6	Prpf6			A1L1J7	A1L1J7		Pbk
																																							A1EC69;A1EC68;Q99PT0;Q5FWY7	A1EC69;A1EC68;Q99PT0;Q5FWY7	Probable ATP-dependent RNA helicase DDX52	Ddx52			A1L1J8;Q6IN17	A1L1J8		Rab5b
																																							A1EC95	A1EC95	HEAT repeat-containing protein 6	Heatr6			A1L1J9	A1L1J9	Lipase maturation factor 2	Lmf2
																																							A1L108-2;A1L108	A1L108-2;A1L108	Actin-related protein 2/3 complex subunit 5-like protein	Arpc5l			A1L1L2	A1L1L2	Transmembrane protein 214	Tmem214
																																							A1L122;F1M7W7;Q9Z1A5	A1L122;F1M7W7;Q9Z1A5	NEDD8-activating enzyme E1 regulatory subunit	Nae1			A1L1M0;P27791-2;P27791	A1L1M0;P27791-2;P27791	cAMP-dependent protein kinase catalytic subunit alpha	Prkaca
																																							A1L134	A1L134	Ancient ubiquitous protein 1	Aup1			F7F0B1;A2RRT6;Q8K3Y6	F7F0B1;A2RRT6;Q8K3Y6	Zinc finger CCCH-type antiviral protein 1	Zc3hav1
																																							A1L1J7	A1L1J7		Pbk			A2RRU1	A2RRU1	Glycogen [starch] synthase, muscle	Gys1
																																							A1L1J8;Q6IN17	A1L1J8		Rab5b			A2RRU3;Q32Q03	A2RRU3;Q32Q03	U3 small nucleolar RNA-associated protein 15 homolog	Utp15
																																							A1L1J9	A1L1J9	Lipase maturation factor 2	Lmf2			A2RUW1;C9K104	A2RUW1	Toll-interacting protein	Tollip
																																							A1L1L2	A1L1L2	Transmembrane protein 214	Tmem214			D4ACE9;A2VCW9	D4ACE9;A2VCW9	Alpha-aminoadipic semialdehyde synthase, mitochondrial;Lysine ketoglutarate reductase;Saccharopine dehydrogenase	Aass
																																							A1L1M0;P27791-2;P27791	A1L1M0;P27791-2;P27791	cAMP-dependent protein kinase catalytic subunit alpha	Prkaca			A2VCX1	A2VCX1	TIP41-like protein	Tiprl
																																							F7F0B1;A2RRT6;Q8K3Y6	F7F0B1;A2RRT6;Q8K3Y6	Zinc finger CCCH-type antiviral protein 1	Zc3hav1			A2VD09;Q9QZM5;F1LYA6;O35823	A2VD09;Q9QZM5	Abl interactor 1	Abi1
																																							A2RRU1	A2RRU1	Glycogen [starch] synthase, muscle	Gys1			A2VD12	A2VD12	Pre-B-cell leukemia transcription factor-interacting protein 1	Pbxip1
																																							A2RRU3;Q32Q03	A2RRU3;Q32Q03	U3 small nucleolar RNA-associated protein 15 homolog	Utp15			A3KNA0	A3KNA0		Aqr
																																							A2RUW1;C9K104	A2RUW1	Toll-interacting protein	Tollip			A4D0F6	A4D0F6
																																							D4ACE9;A2VCW9	D4ACE9;A2VCW9	Alpha-aminoadipic semialdehyde synthase, mitochondrial;Lysine ketoglutarate reductase;Saccharopine dehydrogenase	Aass			A4L9P7	A4L9P7	Sister chromatid cohesion protein PDS5 homolog A	Pds5a
																																							A2VCX1	A2VCX1	TIP41-like protein	Tiprl			O55000;A4QN30;A0A0G2K3G9	O55000;A4QN30;A0A0G2K3G9	Serine/threonine-protein phosphatase 1 regulatory subunit 10	Ppp1r10
																																							A2VD09;Q9QZM5;F1LYA6;O35823	A2VD09;Q9QZM5	Abl interactor 1	Abi1			A5HKJ3	A5HKJ3		Pomp
																																							A2VD12	A2VD12	Pre-B-cell leukemia transcription factor-interacting protein 1	Pbxip1			Q5JC29;E9PSY8;A7BFV9	Q5JC29;E9PSY8;A7BFV9		Eps15
																																							A3KNA0	A3KNA0		Aqr			A7BJV7;Q810T5-2;Q810T5;A0A0G2K9F0;D3ZCG0;Q5XI06	A7BJV7;Q810T5-2;Q810T5;A0A0G2K9F0;D3ZCG0	Histone acetyltransferase;Histone acetyltransferase KAT7	HBO1;Kat7
																																							A4D0F6	A4D0F6					Q8HIC6;Q7HKW3;Q35737;Q06QG7;Q06QE1;Q06QA2;Q06Q89;D2E6K0;A7XYB9;P05508	Q8HIC6;Q7HKW3;Q35737;Q06QG7;Q06QE1;Q06QA2;Q06Q89;D2E6K0;A7XYB9;P05508	NADH-ubiquinone oxidoreductase chain 4	Mt-nd4;NADH4;ND4;Nd4;Mtnd4
																																							A4L9P7	A4L9P7	Sister chromatid cohesion protein PDS5 homolog A	Pds5a			A8ASI9;Q9JLT6	A8ASI9;Q9JLT6	BH3-interacting domain death agonist;BH3-interacting domain death agonist p15;BH3-interacting domain death agonist p13;BH3-interacting domain death agonist p11	Bid
																																							O55000;A4QN30;A0A0G2K3G9	O55000;A4QN30;A0A0G2K3G9	Serine/threonine-protein phosphatase 1 regulatory subunit 10	Ppp1r10			A8QIC3	A8QIC3		Dnajc9
																																							A5HKJ3	A5HKJ3		Pomp			A8WCF8;A0A0G2K272	A8WCF8;A0A0G2K272	Tumor protein p63-regulated gene 1-like protein	Tprg1l
																																							Q5JC29;E9PSY8;A7BFV9	Q5JC29;E9PSY8;A7BFV9		Eps15			A9CMB7;P15178	A9CMB7;P15178	Aspartate--tRNA ligase, cytoplasmic	Dars
																																							A7BJV7;Q810T5-2;Q810T5;A0A0G2K9F0;D3ZCG0;Q5XI06	A7BJV7;Q810T5-2;Q810T5;A0A0G2K9F0;D3ZCG0	Histone acetyltransferase;Histone acetyltransferase KAT7	HBO1;Kat7			A9CMB8;A9CMC9;Q62724	A9CMB8;A9CMC9	DNA helicase	Mcm6
																																							Q8HIC6;Q7HKW3;Q35737;Q06QG7;Q06QE1;Q06QA2;Q06Q89;D2E6K0;A7XYB9;P05508	Q8HIC6;Q7HKW3;Q35737;Q06QG7;Q06QE1;Q06QA2;Q06Q89;D2E6K0;A7XYB9;P05508	NADH-ubiquinone oxidoreductase chain 4	Mt-nd4;NADH4;ND4;Nd4;Mtnd4			A9CMC8;Q02401	A9CMC8;Q02401	Lactase-phlorizin hydrolase;Lactase;Phlorizin hydrolase	Lct
																																							A8ASI9;Q9JLT6	A8ASI9;Q9JLT6	BH3-interacting domain death agonist;BH3-interacting domain death agonist p15;BH3-interacting domain death agonist p13;BH3-interacting domain death agonist p11	Bid			M0RDM4;Q6I8Q6;M0RCL5;K7R8M0;G3V9C0;D3ZVK7;A9UMV8;Q64598;Q4FZT6;Q00728;P0C170;P0C169	M0RDM4;Q6I8Q6;M0RCL5;K7R8M0;G3V9C0;D3ZVK7;A9UMV8;Q64598;Q4FZT6;Q00728;P0C170;P0C169	Histone H2A;Histone H2A.J;Histone H2A type 1-F;Histone H2A type 3;Histone H2A type 4;Histone H2A type 1-E;Histone H2A type 1-C	LOC680322;Hist1h2af;LOC100910554;Hist1h2ao;Hist1h2ac;Hist1h2ak;H2afj
																																							A8QIC3	A8QIC3		Dnajc9			B0BMT6;Q9Z0T0;Q7TP19;A0A0G2K2B6	B0BMT6;Q9Z0T0;Q7TP19;A0A0G2K2B6	Thiopurine S-methyltransferase	Tpmt
																																							A8WCF8;A0A0G2K272	A8WCF8;A0A0G2K272	Tumor protein p63-regulated gene 1-like protein	Tprg1l			B0BMT9;Q7TP12	B0BMT9		Sqrdl
																																							A9CMB7;P15178	A9CMB7;P15178	Aspartate--tRNA ligase, cytoplasmic	Dars			B0BMU0;Q7TP89	B0BMU0;Q7TP89	Peptidyl-prolyl cis-trans isomerase E;Peptidyl-prolyl cis-trans isomerase	Ppie
																																							A9CMB8;A9CMC9;Q62724	A9CMB8;A9CMC9	DNA helicase	Mcm6			B0BMU2;Q1RP77	B0BMU2;Q1RP77	Nucleolar protein 16	Nop16
																																							A9CMC8;Q02401	A9CMC8;Q02401	Lactase-phlorizin hydrolase;Lactase;Phlorizin hydrolase	Lct			B0BMU7;Q6IUP3	B0BMU7;Q6IUP3	Elongator complex protein 5	Elp5
																																							M0RDM4;Q6I8Q6;M0RCL5;K7R8M0;G3V9C0;D3ZVK7;A9UMV8;Q64598;Q4FZT6;Q00728;P0C170;P0C169	M0RDM4;Q6I8Q6;M0RCL5;K7R8M0;G3V9C0;D3ZVK7;A9UMV8;Q64598;Q4FZT6;Q00728;P0C170;P0C169	Histone H2A;Histone H2A.J;Histone H2A type 1-F;Histone H2A type 3;Histone H2A type 4;Histone H2A type 1-E;Histone H2A type 1-C	LOC680322;Hist1h2af;LOC100910554;Hist1h2ao;Hist1h2ac;Hist1h2ak;H2afj			B0BMV8;Q920D2	B0BMV8;Q920D2	Dihydrofolate reductase	Dhfr
																																							B0BMT6;Q9Z0T0;Q7TP19;A0A0G2K2B6	B0BMT6;Q9Z0T0;Q7TP19;A0A0G2K2B6	Thiopurine S-methyltransferase	Tpmt			B0BMW0;P61107;A0A1B0GWR3	B0BMW0;P61107	Ras-related protein Rab-14	Rab14
																																							B0BMT9;Q7TP12	B0BMT9		Sqrdl			B0BMW2;O70351	B0BMW2;O70351	3-hydroxyacyl-CoA dehydrogenase type-2	Hsd17b10
																																							B0BMU0;Q7TP89	B0BMU0;Q7TP89	Peptidyl-prolyl cis-trans isomerase E;Peptidyl-prolyl cis-trans isomerase	Ppie			B0BMW4;P63095;B4F771;P63095-2;Q63803;M0R9J4;G3V8E8;A0A0G2K526;P63095-3;P38406;Q9JLG1;A0A0G2K795;D3ZSS5;D4AA42;P29348	B0BMW4;P63095;B4F771;P63095-2;Q63803;M0R9J4	Guanine nucleotide-binding protein G(s) subunit alpha isoforms short;Guanine nucleotide-binding protein G(s) subunit alpha isoforms XLas	Gnas
																																							B0BMU2;Q1RP77	B0BMU2;Q1RP77	Nucleolar protein 16	Nop16			G3V8J7;Q5M955;B0BMW8	G3V8J7;Q5M955;B0BMW8	CAAX prenyl protease 2	Rce1
																																							B0BMU7;Q6IUP3	B0BMU7;Q6IUP3	Elongator complex protein 5	Elp5			B0BMX6	B0BMX6		Rpp25l
																																							B0BMV8;Q920D2	B0BMV8;Q920D2	Dihydrofolate reductase	Dhfr			B0BMY7	B0BMY7		Twf2
																																							B0BMW0;P61107;A0A1B0GWR3	B0BMW0;P61107	Ras-related protein Rab-14	Rab14			B0BN18	B0BN18	Prefoldin subunit 2	Pfdn2
																																							B0BMW2;O70351	B0BMW2;O70351	3-hydroxyacyl-CoA dehydrogenase type-2	Hsd17b10			B0BN20;Q5RJZ3	B0BN20;Q5RJZ3	Tetraspanin	Tspan6
																																							B0BMW4;P63095;B4F771;P63095-2;Q63803;M0R9J4;G3V8E8;A0A0G2K526;P63095-3;P38406;Q9JLG1;A0A0G2K795;D3ZSS5;D4AA42;P29348	B0BMW4;P63095;B4F771;P63095-2;Q63803;M0R9J4	Guanine nucleotide-binding protein G(s) subunit alpha isoforms short;Guanine nucleotide-binding protein G(s) subunit alpha isoforms XLas	Gnas			B0BN29;A0A0G2KB37;A0A0G2JUA8	B0BN29;A0A0G2KB37;A0A0G2JUA8		Tmem189
																																							G3V8J7;Q5M955;B0BMW8	G3V8J7;Q5M955;B0BMW8	CAAX prenyl protease 2	Rce1			M0R5F5;B0BN32	M0R5F5;B0BN32		Cdca5
																																							B0BMX6	B0BMX6		Rpp25l			B0BN35;F1M086;F1M7K9	B0BN35;F1M086;F1M7K9		Elp4
																																							B0BMY7	B0BMY7		Twf2			B0BN46	B0BN46		Grhpr
																																							B0BN18	B0BN18	Prefoldin subunit 2	Pfdn2			B0BN55;P32362	B0BN55;P32362	Uroporphyrinogen decarboxylase	Urod
																																							B0BN20;Q5RJZ3	B0BN20;Q5RJZ3	Tetraspanin	Tspan6			B0BN56	B0BN56	28S ribosomal protein S31, mitochondrial	Mrps31
																																							B0BN29;A0A0G2KB37;A0A0G2JUA8	B0BN29;A0A0G2KB37;A0A0G2JUA8		Tmem189			B0BN59;G3V6B8	B0BN59;G3V6B8		RGD1562416;Tsr2
																																							M0R5F5;B0BN32	M0R5F5;B0BN32		Cdca5			B0BN63	B0BN63		Ahsa1
																																							B0BN35;F1M086;F1M7K9	B0BN35;F1M086;F1M7K9		Elp4			Q5I0K4;B0BN68	Q5I0K4;B0BN68		Mrps9
																																							B0BN46	B0BN46		Grhpr			B0BN69	B0BN69		Asf1b
																																							B0BN55;P32362	B0BN55;P32362	Uroporphyrinogen decarboxylase	Urod			B0BN70	B0BN70	Small integral membrane protein 7	Smim7
																																							B0BN56	B0BN56	28S ribosomal protein S31, mitochondrial	Mrps31			B0BN72	B0BN72	Protein FAM195B	Fam195b
																																							B0BN59;G3V6B8	B0BN59;G3V6B8		RGD1562416;Tsr2			B0BN74;F1LQH9	B0BN74;F1LQH9		Bag2
																																							B0BN63	B0BN63		Ahsa1			B0BN81;P24050;A0A0G2K200	B0BN81;P24050;A0A0G2K200	40S ribosomal protein S5;40S ribosomal protein S5, N-terminally processed	Rps5
																																							Q5I0K4;B0BN68	Q5I0K4;B0BN68		Mrps9			B0BN82	B0BN82		Rpf2
																																							B0BN69	B0BN69		Asf1b			B0BN83	B0BN83	Armadillo repeat-containing protein 1	Armc1
																																							B0BN70	B0BN70	Small integral membrane protein 7	Smim7			B0BN85;Q7TQ12;F1LMY6	B0BN85;Q7TQ12;F1LMY6	Suppressor of G2 allele of SKP1 homolog	Sugt1
																																							B0BN72	B0BN72	Protein FAM195B	Fam195b			G3V7R8;B0BN90	G3V7R8;B0BN90		Dimt1
																																							B0BN74;F1LQH9	B0BN74;F1LQH9		Bag2			B0BN93	B0BN93	26S proteasome non-ATPase regulatory subunit 13	Psmd13
																																							B0BN81;P24050;A0A0G2K200	B0BN81;P24050;A0A0G2K200	40S ribosomal protein S5;40S ribosomal protein S5, N-terminally processed	Rps5			B0BN94	B0BN94	Protein FAM136A	Fam136a
																																							B0BN82	B0BN82		Rpf2			B0BN97;Q498E0	B0BN97;Q498E0	Thioredoxin domain-containing protein 12	Txndc12
																																							B0BN83	B0BN83	Armadillo repeat-containing protein 1	Armc1			B0BN99	B0BN99		Hmgb3
																																							B0BN85;Q7TQ12;F1LMY6	B0BN85;Q7TQ12;F1LMY6	Suppressor of G2 allele of SKP1 homolog	Sugt1			F7FFR1;B0BNA3	F7FFR1;B0BNA3		Rars2
																																							G3V7R8;B0BN90	G3V7R8;B0BN90		Dimt1			B0BNA5	B0BNA5	Coactosin-like protein	Cotl1
																																							B0BN93	B0BN93	26S proteasome non-ATPase regulatory subunit 13	Psmd13			B0BNA7;M0RCH0	B0BNA7;M0RCH0	Eukaryotic translation initiation factor 3 subunit I	Eif3i
																																							B0BN94	B0BN94	Protein FAM136A	Fam136a			B0BNB0	B0BNB0		Golt1b
																																							B0BN97;Q498E0	B0BN97;Q498E0	Thioredoxin domain-containing protein 12	Txndc12			B0BNB1	B0BNB1		Commd1
																																							B0BN99	B0BN99		Hmgb3			B0BNB2;D3ZU54	B0BNB2;D3ZU54	Density-regulated protein	Denr
																																							F7FFR1;B0BNA3	F7FFR1;B0BNA3		Rars2			B0BNB5;M0R9Y3	B0BNB5;M0R9Y3		Nup43
																																							B0BNA5	B0BNA5	Coactosin-like protein	Cotl1			B0BNB9;A0A0G2JZB1;D3ZKF5	B0BNB9		Htra2
																																							B0BNA7;M0RCH0	B0BNA7;M0RCH0	Eukaryotic translation initiation factor 3 subunit I	Eif3i			B0BND5	B0BND5		Rrp9
																																							B0BNB0	B0BNB0		Golt1b			B0BNE3	B0BNE3		Trappc5
																																							B0BNB1	B0BNB1		Commd1			B0BNE5	B0BNE5	S-formylglutathione hydrolase	Esd
																																							B0BNB2;D3ZU54	B0BNB2;D3ZU54	Density-regulated protein	Denr			B0BNE6	B0BNE6		Ndufs8
																																							B0BNB5;M0R9Y3	B0BNB5;M0R9Y3		Nup43			B0BNF5;Q91XU1;A0A0G2JUS0;D4A2X0;F1LMH5;A0A0G2JXZ5	B0BNF5;Q91XU1;A0A0G2JUS0;D4A2X0;F1LMH5;A0A0G2JXZ5	Protein quaking	Qk;Qki;LOC100910212
																																							B0BNB9;A0A0G2JZB1;D3ZKF5	B0BNB9		Htra2			B0BNF6	B0BNF6		March5
																																							B0BND5	B0BND5		Rrp9			B0BNG0;A0A0A0MXU4	B0BNG0;A0A0A0MXU4	ER membrane protein complex subunit 2	Emc2
																																							B0BNE3	B0BNE3		Trappc5			B0BNG3	B0BNG3		Lman2
																																							B0BNE5	B0BNE5	S-formylglutathione hydrolase	Esd			Q3B8R8;B0BNG7;G3V7P6;B2RYV2;D3ZKZ6	Q3B8R8;B0BNG7		Nudt16l1
																																							B0BNE6	B0BNE6		Ndufs8			D3ZMQ7;B0BNI2	D3ZMQ7;B0BNI2		Wdr74
																																							B0BNF5;Q91XU1;A0A0G2JUS0;D4A2X0;F1LMH5;A0A0G2JXZ5	B0BNF5;Q91XU1;A0A0G2JUS0;D4A2X0;F1LMH5;A0A0G2JXZ5	Protein quaking	Qk;Qki;LOC100910212			B0BNJ0	B0BNJ0		Sin3b
																																							B0BNF6	B0BNF6		March5			B0BNJ1	B0BNJ1		Sri
																																							B0BNG0;A0A0A0MXU4	B0BNG0;A0A0A0MXU4	ER membrane protein complex subunit 2	Emc2			B0BNJ5;P69736	B0BNJ5;P69736	Endothelial differentiation-related factor 1	Edf1
																																							B0BNG3	B0BNG3		Lman2			E9PTF0;B0BNK0	E9PTF0;B0BNK0		Ddx49
																																							Q3B8R8;B0BNG7;G3V7P6;B2RYV2;D3ZKZ6	Q3B8R8;B0BNG7		Nudt16l1			B0BNK1	B0BNK1		Rab5c
																																							D3ZMQ7;B0BNI2	D3ZMQ7;B0BNI2		Wdr74			B0BNL2	B0BNL2		LOC364561
																																							B0BNJ0	B0BNJ0		Sin3b			B0BNM1	B0BNM1	NAD(P)H-hydrate epimerase	Apoa1bp
																																							B0BNJ1	B0BNJ1		Sri			D4A986;B0BNM2	D4A986;B0BNM2		Mbd2
																																							B0BNJ5;P69736	B0BNJ5;P69736	Endothelial differentiation-related factor 1	Edf1			M0R9L3;B0BNM3	M0R9L3;B0BNM3	Sorting nexin	Snx9
																																							E9PTF0;B0BNK0	E9PTF0;B0BNK0		Ddx49			B0K008;F1LZE8;A0A0G2K0F1;F1LWP8;D4AA70	B0K008		Eif1
																																							B0BNK1	B0BNK1		Rab5c			B0K010	B0K010		Txndc17
																																							B0BNL2	B0BNL2		LOC364561			B0K017	B0K017		Adprhl2
																																							B0BNM1	B0BNM1	NAD(P)H-hydrate epimerase	Apoa1bp			F1LRM5;B0K019	F1LRM5;B0K019	BAG family molecular chaperone regulator 1	Bag1
																																							D4A986;B0BNM2	D4A986;B0BNM2		Mbd2			B0K020	B0K020	CDGSH iron-sulfur domain-containing protein 1	Cisd1
																																							M0R9L3;B0BNM3	M0R9L3;B0BNM3	Sorting nexin	Snx9			F1M013;D3ZU22;B0K021;P62425;D3ZPL5;D4A6B9;D3ZJH5;M0R3M3;F1M0S7;F1M1M2;D4A8X2;F1M4C7;D3ZD15;F1M2Q3;M0R7A4	F1M013;D3ZU22;B0K021;P62425;D3ZPL5;D4A6B9;D3ZJH5;M0R3M3	60S ribosomal protein L7a	LOC100910109;LOC100361311;LOC100911966;Rpl7a;RGD1562953;LOC680161
																																							B0K008;F1LZE8;A0A0G2K0F1;F1LWP8;D4AA70	B0K008		Eif1			G3V7V2;B0K024;A0A0G2JWU9	G3V7V2;B0K024		Aamp
																																							B0K010	B0K010		Txndc17			B0K025	B0K025	Oligosaccharyltransferase complex subunit OSTC	Ostc
																																							B0K017	B0K017		Adprhl2			B0K030;D3ZUU5	B0K030;D3ZUU5		Dnajb1
																																							F1LRM5;B0K019	F1LRM5;B0K019	BAG family molecular chaperone regulator 1	Bag1			B0K031;P05426;B0K023;F1LUE9;Q7TP62	B0K031;P05426;B0K023	60S ribosomal protein L7	Rpl7
																																							B0K020	B0K020	CDGSH iron-sulfur domain-containing protein 1	Cisd1			Q5XFV9;B0K038;Q6P3E1;P62250;A0A1W2Q631;M0R8S7	Q5XFV9;B0K038;Q6P3E1;P62250;A0A1W2Q631	40S ribosomal protein S16	Rps16
																																							F1M013;D3ZU22;B0K021;P62425;D3ZPL5;D4A6B9;D3ZJH5;M0R3M3;F1M0S7;F1M1M2;D4A8X2;F1M4C7;D3ZD15;F1M2Q3;M0R7A4	F1M013;D3ZU22;B0K021;P62425;D3ZPL5;D4A6B9;D3ZJH5;M0R3M3	60S ribosomal protein L7a	LOC100910109;LOC100361311;LOC100911966;Rpl7a;RGD1562953;LOC680161			B0LT89;H9KVF3	B0LT89;H9KVF3	Serine/threonine-protein kinase 24;Serine/threonine-protein kinase 24 35 kDa subunit;Serine/threonine-protein kinase 24 12 kDa subunit	Stk24
																																							G3V7V2;B0K024;A0A0G2JWU9	G3V7V2;B0K024		Aamp			E9PU42;B1H223	E9PU42;B1H223		Dscr3
																																							B0K025	B0K025	Oligosaccharyltransferase complex subunit OSTC	Ostc			B1H227	B1H227		Rcc1
																																							B0K030;D3ZUU5	B0K030;D3ZUU5		Dnajb1			B1H230;Q498S1;Q925D6	B1H230;Q498S1		LOC100911550;Map2k3
																																							B0K031;P05426;B0K023;F1LUE9;Q7TP62	B0K031;P05426;B0K023	60S ribosomal protein L7	Rpl7			D3ZJF7;B1H237;F6KWE7	D3ZJF7;B1H237;F6KWE7		Terf2
																																							Q5XFV9;B0K038;Q6P3E1;P62250;A0A1W2Q631;M0R8S7	Q5XFV9;B0K038;Q6P3E1;P62250;A0A1W2Q631	40S ribosomal protein S16	Rps16			Q80ZG1;B1H241;A0A1L1WKK3	Q80ZG1;B1H241;A0A1L1WKK3	Synembryn-A	Ric8a
																																							B0LT89;H9KVF3	B0LT89;H9KVF3	Serine/threonine-protein kinase 24;Serine/threonine-protein kinase 24 35 kDa subunit;Serine/threonine-protein kinase 24 12 kDa subunit	Stk24			B1H248;P0C0A2	B1H248;P0C0A2	Vacuolar protein-sorting-associated protein 36	Vps36
																																							E9PU42;B1H223	E9PU42;B1H223		Dscr3			B1H263;F1MAF5	B1H263;F1MAF5		Pcid2
																																							B1H227	B1H227		Rcc1			B1H264	B1H264		Tbc1d17
																																							B1H230;Q498S1;Q925D6	B1H230;Q498S1		LOC100911550;Map2k3			B1H267	B1H267	Sorting nexin-5	Snx5
																																							D3ZJF7;B1H237;F6KWE7	D3ZJF7;B1H237;F6KWE7		Terf2			B1H268;Q2TA67	B1H268	Mini-chromosome maintenance complex-binding protein	Mcmbp
																																							Q80ZG1;B1H241;A0A1L1WKK3	Q80ZG1;B1H241;A0A1L1WKK3	Synembryn-A	Ric8a			B1H269;Q5I0G6	B1H269		Ddx27
																																							B1H248;P0C0A2	B1H248;P0C0A2	Vacuolar protein-sorting-associated protein 36	Vps36			Q5EBA9;Q499V7;F1LPV8;Q68FT4;B1H270	Q5EBA9;Q499V7;F1LPV8;Q68FT4;B1H270	Succinyl-CoA ligase subunit beta	Suclg2
																																							B1H263;F1MAF5	B1H263;F1MAF5		Pcid2			B1H282	B1H282		Colgalt1
																																							B1H264	B1H264		Tbc1d17			G3V9V8;B1H297	G3V9V8;B1H297		Ddx31
																																							B1H267	B1H267	Sorting nexin-5	Snx5			B1H2A6	B1H2A6		Fxr2
																																							B1H268;Q2TA67	B1H268	Mini-chromosome maintenance complex-binding protein	Mcmbp			B1WBL8;P35351	B1WBL8;P35351	Type-2 angiotensin II receptor	Agtr2
																																							B1H269;Q5I0G6	B1H269		Ddx27			B1WBM0;P40241	B1WBM0;P40241	Tetraspanin;CD9 antigen	Cd9
																																							Q5EBA9;Q499V7;F1LPV8;Q68FT4;B1H270	Q5EBA9;Q499V7;F1LPV8;Q68FT4;B1H270	Succinyl-CoA ligase subunit beta	Suclg2			B1WBN3;F7EV94;P11960;Q5EB89	B1WBN3;F7EV94;P11960;Q5EB89	2-oxoisovalerate dehydrogenase subunit alpha, mitochondrial	Bckdha
																																							B1H275	B1H275		Wbscr22			B1WBQ0;O08837	B1WBQ0;O08837	Cell division cycle 5-like protein	Cdc5l
																																							B1H282	B1H282		Colgalt1			B1WBQ5;O54748	B1WBQ5;O54748	Serine/threonine-protein kinase 3;Serine/threonine-protein kinase 3 36kDa subunit;Serine/threonine-protein kinase 3 20kDa subunit	Stk3
																																							G3V9V8;B1H297	G3V9V8;B1H297		Ddx31			B1WBQ7;P54275	B1WBQ7;P54275	DNA mismatch repair protein Msh2	Msh2
																																							B1H2A6	B1H2A6		Fxr2			B1WBS4	B1WBS4		Vps26b
																																							B1WBL8;P35351	B1WBL8;P35351	Type-2 angiotensin II receptor	Agtr2			B1WBV1	B1WBV1		Aida
																																							B1WBM0;P40241	B1WBM0;P40241	Tetraspanin;CD9 antigen	Cd9			G3V968;B1WBW0	G3V968;B1WBW0		Mphosph10
																																							B1WBN3;F7EV94;P11960;Q5EB89	B1WBN3;F7EV94;P11960;Q5EB89	2-oxoisovalerate dehydrogenase subunit alpha, mitochondrial	Bckdha			B1WBW4	B1WBW4	Armadillo repeat-containing protein 10	Armc10
																																							B1WBQ0;O08837	B1WBQ0;O08837	Cell division cycle 5-like protein	Cdc5l			B1WBY1	B1WBY1		Cul1
																																							B1WBQ5;O54748	B1WBQ5;O54748	Serine/threonine-protein kinase 3;Serine/threonine-protein kinase 3 36kDa subunit;Serine/threonine-protein kinase 3 20kDa subunit	Stk3			B1WBY5	B1WBY5		Dnajc11
																																							B1WBQ7;P54275	B1WBQ7;P54275	DNA mismatch repair protein Msh2	Msh2			B1WBY6;G3V6M8	B1WBY6;G3V6M8		Nup37
																																							B1WBS4	B1WBS4		Vps26b			B1WBY7	B1WBY7		Erlin1
																																							B1WBV1	B1WBV1		Aida			B1WBY8;F7ENH8;Q99PA1	B1WBY8;F7ENH8	Histone deacetylase	Hdac2
																																							G3V968;B1WBW0	G3V968;B1WBW0		Mphosph10			B1WBZ6	B1WBZ6		RGD1565685
																																							B1WBW4	B1WBW4	Armadillo repeat-containing protein 10	Armc10			B1WBZ7	B1WBZ7		Gpn1
																																							B1WBY1	B1WBY1		Cul1			B1WC01	B1WC01	Kinesin-like protein	Kif20a
																																							B1WBY5	B1WBY5		Dnajc11			B1WC02	B1WC02	CTP synthase	Ctps1
																																							B1WBY6;G3V6M8	B1WBY6;G3V6M8		Nup37			B1WC03	B1WC03		Aar2
																																							B1WBY7	B1WBY7		Erlin1			F7EVN7;B1WC09;Q9Z2U9	F7EVN7;B1WC09		Ddr2
																																							B1WBY8;F7ENH8;Q99PA1	B1WBY8;F7ENH8	Histone deacetylase	Hdac2			B1WC25	B1WC25		Tra2a
																																							B1WBZ6	B1WBZ6		RGD1565685			B1WC26	B1WC26		Nans
																																							B1WBZ7	B1WBZ7		Gpn1			B1WC30;F7EV88;D3ZJI6;A0A0G2JWV9	B1WC30;F7EV88;D3ZJI6		Pbx1
																																							B1WC01	B1WC01	Kinesin-like protein	Kif20a			B1WC31;D4A9U2;A0A0G2JT27;B1H242;D4A2T5	B1WC31;D4A9U2;A0A0G2JT27;B1H242;D4A2T5		Meis1;Meis3;Meis2
																																							B1WC02	B1WC02	CTP synthase	Ctps1			B1WC32;F1LS72;Q4G010	B1WC32;F1LS72		Uba2
																																							B1WC03	B1WC03		Aar2			B1WC34	B1WC34		Prkcsh
																																							F7EVN7;B1WC09;Q9Z2U9	F7EVN7;B1WC09		Ddr2			B1WC40	B1WC40	Nuclear cap-binding protein subunit 2	Ncbp2
																																							B1WC25	B1WC25		Tra2a			B1WC42;A0A096MJX8	B1WC42		Trip6
																																							B1WC26	B1WC26		Nans			B1WC44;F7ERL4;F6PUQ7	B1WC44;F7ERL4;F6PUQ7		Nmd3
																																							B1WC30;F7EV88;D3ZJI6;A0A0G2JWV9	B1WC30;F7EV88;D3ZJI6		Pbx1			B1WC49	B1WC49		Api5
																																							B1WC31;D4A9U2;A0A0G2JT27;B1H242;D4A2T5	B1WC31;D4A9U2;A0A0G2JT27;B1H242;D4A2T5		Meis1;Meis3;Meis2			B1WC51;D3ZGT4	B1WC51;D3ZGT4	Cyclin-dependent kinases regulatory subunit	LOC100362620;LOC100362643
																																							B1WC32;F1LS72;Q4G010	B1WC32;F1LS72		Uba2			B1WC56;D3ZVC6	B1WC56;D3ZVC6		Nhp2
																																							B1WC34	B1WC34		Prkcsh			B1WC61;Q7TSP3	B1WC61		Acad9
																																							B1WC40	B1WC40	Nuclear cap-binding protein subunit 2	Ncbp2			B1WC67	B1WC67		Slc25a24
																																							B1WC42;A0A096MJX8	B1WC42		Trip6			B1WC70	B1WC70		Ppp1r8
																																							B1WC44;F7ERL4;F6PUQ7	B1WC44;F7ERL4;F6PUQ7		Nmd3			B1WC73	B1WC73		Arl6
																																							B1WC49	B1WC49		Api5			B1WC84	B1WC84		Cnpy4
																																							B1WC51;D3ZGT4	B1WC51;D3ZGT4	Cyclin-dependent kinases regulatory subunit	LOC100362620;LOC100362643			B2GUU1;Q1JU70;E9PU11	B2GUU1;Q1JU70;E9PU11		Ythdf2
																																							B1WC56;D3ZVC6	B1WC56;D3ZVC6		Nhp2			B2GUU4;Q3MIB4;Q6TXI3;F7FF30	B2GUU4;Q3MIB4;Q6TXI3;F7FF30	Lon protease homolog 2, peroxisomal	Lonp2
																																							B1WC61;Q7TSP3	B1WC61		Acad9			B2GUV5;A0A0G2KAG3;A0A0G2K2R1;Q811A7;Q8R2H0	B2GUV5		Atp6v1g1
																																							B1WC67	B1WC67		Slc25a24			B2GUV7;A0A0H2UHV4;M0R7Z0;Q4FZQ8	B2GUV7;A0A0H2UHV4;M0R7Z0;Q4FZQ8	Eukaryotic translation initiation factor 5B	Eif5b;Eif5b-ps1
																																							B1WC70	B1WC70		Ppp1r8			B2GUW4	B2GUW4		Exd2
																																							B1WC73	B1WC73		Arl6			B2GUX3;A0A0G2JY07;E9PTS4	B2GUX3;A0A0G2JY07	DNA helicase	Mcm5
																																							B1WC84	B1WC84		Cnpy4			B2GUY8	B2GUY8		Slc25a17
																																							B2GUU1;Q1JU70;E9PU11	B2GUU1;Q1JU70;E9PU11		Ythdf2			B2GUZ0	B2GUZ0		Skp2
																																							B2GUU4;Q3MIB4;Q6TXI3;F7FF30	B2GUU4;Q3MIB4;Q6TXI3;F7FF30	Lon protease homolog 2, peroxisomal	Lonp2			M0R851;B2GUZ1	M0R851;B2GUZ1	Ubiquitin carboxyl-terminal hydrolase;Ubiquitin carboxyl-terminal hydrolase 4	Usp4
																																							B2GUV5;A0A0G2KAG3;A0A0G2K2R1;Q811A7;Q8R2H0	B2GUV5		Atp6v1g1			B2GUZ2	B2GUZ2	Spindle and kinetochore-associated protein 3	Ska3
																																							B2GUV7;A0A0H2UHV4;M0R7Z0;Q4FZQ8	B2GUV7;A0A0H2UHV4;M0R7Z0;Q4FZQ8	Eukaryotic translation initiation factor 5B	Eif5b;Eif5b-ps1			B2GUZ3	B2GUZ3		Mthfd1l
																																							B2GUW4	B2GUW4		Exd2			B2GUZ5	B2GUZ5	F-actin-capping protein subunit alpha-1	Capza1
																																							B2GUX3;A0A0G2JY07;E9PTS4	B2GUX3;A0A0G2JY07	DNA helicase	Mcm5			B2GUZ7	B2GUZ7		Tbcc
																																							B2GUX5	B2GUX5	5-nucleotidase	Nt5c3a			B2GUZ9;B0BN65	B2GUZ9		Fam49b
																																							B2GUY0	B2GUY0	Endoplasmic reticulum mannosyl-oligosaccharide 1,2-alpha-mannosidase	Man1b1			B2GV01;Q4FZS6	B2GV01		Mta2
																																							B2GUY8	B2GUY8		Slc25a17			B2GV02	B2GV02		Racgap1
																																							B2GUZ0	B2GUZ0		Skp2			B2GV06	B2GV06	Succinyl-CoA:3-ketoacid coenzyme A transferase 1, mitochondrial	Oxct1
																																							M0R851;B2GUZ1	M0R851;B2GUZ1	Ubiquitin carboxyl-terminal hydrolase;Ubiquitin carboxyl-terminal hydrolase 4	Usp4			B2GV14	B2GV14		Txlna
																																							B2GUZ2	B2GUZ2	Spindle and kinetochore-associated protein 3	Ska3			B2GV15;Q99PU6	B2GV15		Dbt
																																							B2GUZ3	B2GUZ3		Mthfd1l			B2GV18;Q561Z9;A0A096MK44	B2GV18;Q561Z9;A0A096MK44		Bms1
																																							B2GUZ5	B2GUZ5	F-actin-capping protein subunit alpha-1	Capza1			B2GV24;A0A0G2K266	B2GV24;A0A0G2K266	E3 UFM1-protein ligase 1	Ufl1
																																							B2GUZ7	B2GUZ7		Tbcc			B2GV33;G3V9Z3;P21396	B2GV33;G3V9Z3;P21396	Amine oxidase [flavin-containing] A	Maoa
																																							B2GUZ9;B0BN65	B2GUZ9		Fam49b			B2GV38	B2GV38	Ubiquitin-like protein 4A	Ubl4a
																																							B2GV01;Q4FZS6	B2GV01		Mta2			B2GV41	B2GV41		Usp39
																																							B2GV02	B2GV02		Racgap1			B2GV54	B2GV54	Neutral cholesterol ester hydrolase 1	Nceh1
																																							B2GV06	B2GV06	Succinyl-CoA:3-ketoacid coenzyme A transferase 1, mitochondrial	Oxct1			B2GV55;D4ADP2;D4A1G2	B2GV55		Ube2q1
																																							B2GV14	B2GV14		Txlna			B2GV62	B2GV62		Mrpl20
																																							B2GV15;Q99PU6	B2GV15		Dbt			B2GV63	B2GV63		Chst14
																																							B2GV18;Q561Z9;A0A096MK44	B2GV18;Q561Z9;A0A096MK44		Bms1			B2GV71	B2GV71	NADH dehydrogenase [ubiquinone] 1 alpha subcomplex assembly factor 5	Ndufaf5
																																							B2GV24;A0A0G2K266	B2GV24;A0A0G2K266	E3 UFM1-protein ligase 1	Ufl1			B2GV72	B2GV72		Cbr3
																																							B2GV33;G3V9Z3;P21396	B2GV33;G3V9Z3;P21396	Amine oxidase [flavin-containing] A	Maoa			B2GV73	B2GV73	Actin-related protein 2/3 complex subunit 3	Arpc3
																																							B2GV38	B2GV38	Ubiquitin-like protein 4A	Ubl4a			B2GV74	B2GV74		Klc2
																																							B2GV41	B2GV41		Usp39			B2GV82	B2GV82		Nle1
																																							B2GV54	B2GV54	Neutral cholesterol ester hydrolase 1	Nceh1			P83868;B2GV92;Q5PQL9	P83868;B2GV92	Prostaglandin E synthase 3	Ptges3
																																							B2GV55;D4ADP2;D4A1G2	B2GV55		Ube2q1			Q63014;B2GV93;Q5EB69	Q63014;B2GV93	A-kinase anchor protein 8	Akap8
																																							B2GV62	B2GV62		Mrpl20			B2GV94	B2GV94		Fam134c
																																							B2GV63	B2GV63		Chst14			B2GV96	B2GV96		Ccdc115
																																							B2GV71	B2GV71	NADH dehydrogenase [ubiquinone] 1 alpha subcomplex assembly factor 5	Ndufaf5			B2GVB1;P05964	B2GVB1;P05964	Protein S100;Protein S100-A6	S100a6
																																							B2GV72	B2GV72		Cbr3			B2GVB4;Q9QZR6-2;Q9QZR6-3;Q9QZR6-4	B2GVB4;Q9QZR6-2;Q9QZR6-3;Q9QZR6-4		2009-09-01
																																							B2GV73	B2GV73	Actin-related protein 2/3 complex subunit 3	Arpc3			P13676;B2GVB7;G3V9E4	P13676;B2GVB7;G3V9E4	Acylamino-acid-releasing enzyme	Apeh
																																							B2GV74	B2GV74		Klc2			B2LYI9;A0A0G2K1L0;Q62701;Q62657;Q62659;Q62660	B2LYI9;A0A0G2K1L0		Tnc
																																							B2GV82	B2GV82		Nle1			B2RYA6	B2RYA6		Prcc
																																							P83868;B2GV92;Q5PQL9	P83868;B2GV92	Prostaglandin E synthase 3	Ptges3			B2RYB3;A0A0G2K4F6	B2RYB3;A0A0G2K4F6		Srrm1
																																							Q63014;B2GV93;Q5EB69	Q63014;B2GV93	A-kinase anchor protein 8	Akap8			B2RYC4;F7FG68	B2RYC4;F7FG68		Syvn1
																																							B2GV94	B2GV94		Fam134c			B2RYC9	B2RYC9	Glucosylceramidase	Gba
																																							B2GV96	B2GV96		Ccdc115			B2RYD7;Q7TQ74	B2RYD7;Q7TQ74		Stt3b
																																							B2GVB1;P05964	B2GVB1;P05964	Protein S100;Protein S100-A6	S100a6			B2RYF6	B2RYF6		Clptm1
																																							P13676;B2GVB7;G3V9E4	P13676;B2GVB7;G3V9E4	Acylamino-acid-releasing enzyme	Apeh			B2RYF7;A0A0G2K6R7;Q3MIE3;Q5M833	B2RYF7;A0A0G2K6R7;Q3MIE3	WAS protein family homolog 1	Wash1;Wash2
																																							B2LYI9;A0A0G2K1L0;Q62701;Q62657;Q62659;Q62660	B2LYI9;A0A0G2K1L0		Tnc			G3V828;B2RYF8	G3V828;B2RYF8		Cnpy3
																																							B2RYA6	B2RYA6		Prcc			B2RYG2;F1LQJ7	B2RYG2;F1LQJ7		Pck2
																																							B2RYB3;A0A0G2K4F6	B2RYB3;A0A0G2K4F6		Srrm1			B2RYG6	B2RYG6	Ubiquitin thioesterase OTUB1	Otub1
																																							B2RYC4;F7FG68	B2RYC4;F7FG68		Syvn1			B2RYI2	B2RYI2	Signal recognition particle subunit SRP68	Srp68
																																							B2RYC9	B2RYC9	Glucosylceramidase	Gba			E9PU13;B2RYI6	E9PU13;B2RYI6		Snx4
																																							B2RYD7;Q7TQ74	B2RYD7;Q7TQ74		Stt3b			B2RYI8;A0A0G2K0L0;F1LX70;A0A0G2KB21	B2RYI8;A0A0G2K0L0;F1LX70;A0A0G2KB21		Papss1
																																							B2RYF6	B2RYF6		Clptm1			D4AA91;B2RYI9;F1LTP8	D4AA91;B2RYI9		Cers5
																																							B2RYF7;A0A0G2K6R7;Q3MIE3;Q5M833	B2RYF7;A0A0G2K6R7;Q3MIE3	WAS protein family homolog 1	Wash1;Wash2			B2RYJ1;Q3B7T7	B2RYJ1;Q3B7T7		Anapc2
																																							G3V828;B2RYF8	G3V828;B2RYF8		Cnpy3			B2RYJ2	B2RYJ2		Dbr1
																																							B2RYG2;F1LQJ7	B2RYG2;F1LQJ7		Pck2			B2RYJ3	B2RYJ3		Cul4a
																																							B2RYG6	B2RYG6	Ubiquitin thioesterase OTUB1	Otub1			B2RYJ4	B2RYJ4	L-aminoadipate-semialdehyde dehydrogenase-phosphopantetheinyl transferase	Aasdhppt
																																							B2RYG8	B2RYG8	Elongator complex protein 6	Elp6			B2RYJ7	B2RYJ7		Actr1b
																																							B2RYI2	B2RYI2	Signal recognition particle subunit SRP68	Srp68			P18297;B2RYK3;D3ZT59	P18297;B2RYK3;D3ZT59	Sepiapterin reductase	Spr
																																							E9PU13;B2RYI6	E9PU13;B2RYI6		Snx4			B2RYL4	B2RYL4		Armc6
																																							B2RYI8;A0A0G2K0L0;F1LX70;A0A0G2KB21	B2RYI8;A0A0G2K0L0;F1LX70;A0A0G2KB21		Papss1			B2RYL7;F7EPZ4	B2RYL7;F7EPZ4		Dis3
																																							D4AA91;B2RYI9;F1LTP8	D4AA91;B2RYI9		Cers5			B2RYL8	B2RYL8		Ddx41
																																							B2RYJ1;Q3B7T7	B2RYJ1;Q3B7T7		Anapc2			B2RYM5	B2RYM5	Lys-63-specific deubiquitinase BRCC36	Brcc3
																																							B2RYJ2	B2RYJ2		Dbr1			B2RYN0;D3ZFX4	B2RYN0;D3ZFX4		Pgm3
																																							B2RYJ3	B2RYJ3		Cul4a			B2RYN3	B2RYN3		Eef1e1
																																							B2RYJ4	B2RYJ4	L-aminoadipate-semialdehyde dehydrogenase-phosphopantetheinyl transferase	Aasdhppt			B2RYN4;D3Z9P5	B2RYN4;D3Z9P5		Pole4
																																							B2RYJ7	B2RYJ7		Actr1b			B2RYN6;Q8R525	B2RYN6		Ap1g1
																																							P18297;B2RYK3;D3ZT59	P18297;B2RYK3;D3ZT59	Sepiapterin reductase	Spr			B2RYP0;A0A0G2K6E0	B2RYP0;A0A0G2K6E0		Rhoc
																																							B2RYL4	B2RYL4		Armc6			B2RYP3	B2RYP3		Fam91a1
																																							B2RYL7;F7EPZ4	B2RYL7;F7EPZ4		Dis3			B2RYP4	B2RYP4		Snx2
																																							B2RYL8	B2RYL8		Ddx41			B2RYP5;Q9WVR7	B2RYP5;Q9WVR7	Protein phosphatase 1F	Ppm1f
																																							B2RYM5	B2RYM5	Lys-63-specific deubiquitinase BRCC36	Brcc3			B2RYP6	B2RYP6		Luc7l2
																																							B2RYN0;D3ZFX4	B2RYN0;D3ZFX4		Pgm3			B2RYP8	B2RYP8		Tubgcp2
																																							B2RYN3	B2RYN3		Eef1e1			B2RYQ2	B2RYQ2	Serine/threonine-protein phosphatase 2A activator	Ppp2r4
																																							B2RYN4;D3Z9P5	B2RYN4;D3Z9P5		Pole4			B2RYQ5;A0A0G2KAN5	B2RYQ5;A0A0G2KAN5	Enhancer of rudimentary homolog	Erh
																																							B2RYN6;Q8R525	B2RYN6		Ap1g1			P83883;B2RYQ8;F8WFR5	P83883;B2RYQ8;F8WFR5	60S ribosomal protein L36a	Rpl36a;RGD1566373
																																							B2RYP0;A0A0G2K6E0	B2RYP0;A0A0G2K6E0		Rhoc			B2RYR8;P62243;M0R7Q5;Q6TXJ0;D3ZIE1	B2RYR8;P62243;M0R7Q5;Q6TXJ0;D3ZIE1	40S ribosomal protein S8	Rps8;LOC100363452;LOC297756;RGD1566369
																																							B2RYP3	B2RYP3		Fam91a1			B2RYR9;Q9Z336	B2RYR9;Q9Z336	Dynein light chain Tctex-type 1	Dynlt1
																																							B2RYP4	B2RYP4		Snx2			B2RYS0;P35171	B2RYS0;P35171	Cytochrome c oxidase subunit 7A2, mitochondrial	Cox7a2
																																							B2RYP5;Q9WVR7	B2RYP5;Q9WVR7	Protein phosphatase 1F	Ppm1f			B2RYS2	B2RYS2	Cytochrome b-c1 complex subunit 7	LOC685596
																																							B2RYP6	B2RYP6		Luc7l2			B2RYS8	B2RYS8		Ndufb8
																																							B2RYP8	B2RYP8		Tubgcp2			B2RYS9	B2RYS9		Trmt112
																																							B2RYQ2	B2RYQ2	Serine/threonine-protein phosphatase 2A activator	Ppp2r4			B2RYT0;M0R3S1	B2RYT0;M0R3S1		Mrps21;LOC100911433
																																							B2RYQ5;A0A0G2KAN5	B2RYQ5;A0A0G2KAN5	Enhancer of rudimentary homolog	Erh			B2RYT5;D3ZYX8	B2RYT5;D3ZYX8		Cox7a2l
																																							P83883;B2RYQ8;F8WFR5	P83883;B2RYQ8;F8WFR5	60S ribosomal protein L36a	Rpl36a;RGD1566373			B2RYU2;P23358;A0A140TAC5;M0R4B6;D3ZJE2;D4A8N3	B2RYU2;P23358;A0A140TAC5;M0R4B6;D3ZJE2	60S ribosomal protein L12	Rpl12;Rpl12-ps1
																																							B2RYR8;P62243;M0R7Q5;Q6TXJ0;D3ZIE1	B2RYR8;P62243;M0R7Q5;Q6TXJ0;D3ZIE1	40S ribosomal protein S8	Rps8;LOC100363452;LOC297756;RGD1566369			B2RYU7	B2RYU7		Cbx5
																																							B2RYR9;Q9Z336	B2RYR9;Q9Z336	Dynein light chain Tctex-type 1	Dynlt1			B2RYV5;G3V6C3	B2RYV5;G3V6C3		RGD1562502;Pbdc1
																																							B2RYS0;P35171	B2RYS0;P35171	Cytochrome c oxidase subunit 7A2, mitochondrial	Cox7a2			B2RYW3	B2RYW3		Ndufb9
																																							B2RYS2	B2RYS2	Cytochrome b-c1 complex subunit 7	LOC685596			B2RYW7	B2RYW7		Srp14
																																							B2RYS8	B2RYS8		Ndufb8			B2RYW9	B2RYW9	Fumarylacetoacetate hydrolase domain-containing protein 2	Fahd2
																																							B2RYS9	B2RYS9		Trmt112			B2RYX0;M0R9L0	B2RYX0;M0R9L0		Naca
																																							B2RYT0;M0R3S1	B2RYT0;M0R3S1		Mrps21;LOC100911433			B2RZ08	B2RZ08		Tmem263
																																							B2RYT5;D3ZYX8	B2RYT5;D3ZYX8		Cox7a2l			B2RZ09;P0C5H9	B2RZ09;P0C5H9	Mesencephalic astrocyte-derived neurotrophic factor	Manf
																																							B2RYU2;P23358;A0A140TAC5;M0R4B6;D3ZJE2;D4A8N3	B2RYU2;P23358;A0A140TAC5;M0R4B6;D3ZJE2	60S ribosomal protein L12	Rpl12;Rpl12-ps1			B2RZ12	B2RZ12		Imp3
																																							B2RYU7	B2RYU7		Cbx5			F1M8F0;B2RZ14	F1M8F0;B2RZ14		Rbm7
																																							B2RYV5;G3V6C3	B2RYV5;G3V6C3		RGD1562502;Pbdc1			B2RZ16	B2RZ16		Gins1
																																							B2RYW3	B2RYW3		Ndufb9			B2RZ24;F1LM47	B2RZ24;F1LM47	Succinyl-CoA ligase subunit beta	Sucla2
																																							B2RYW7	B2RYW7		Srp14			B2RZ27	B2RZ27		Sh3bgrl3
																																							B2RYW9	B2RYW9	Fumarylacetoacetate hydrolase domain-containing protein 2	Fahd2			B2RZ37	B2RZ37	Receptor expression-enhancing protein 5	Reep5
																																							B2RYX0;M0R9L0	B2RYX0;M0R9L0		Naca			B2RZ47;F1LSX7	B2RZ47;F1LSX7		Exosc5
																																							B2RZ08	B2RZ08		Tmem263			B2RZ56	B2RZ56		Med27
																																							B2RZ09;P0C5H9	B2RZ09;P0C5H9	Mesencephalic astrocyte-derived neurotrophic factor	Manf			F7EY92;B2RZ64	F7EY92;B2RZ64		Mbd3
																																							B2RZ12	B2RZ12		Imp3			B2RZ66	B2RZ66		Srp19
																																							F1M8F0;B2RZ14	F1M8F0;B2RZ14		Rbm7			B2RZ68	B2RZ68		Dcaf7
																																							B2RZ16	B2RZ16		Gins1			B2RZ72	B2RZ72		Arpc4
																																							B2RZ24;F1LM47	B2RZ24;F1LM47	Succinyl-CoA ligase subunit beta	Sucla2			B2RZ74;D3Z8H0	B2RZ74;D3Z8H0		Snrnp70
																																							B2RZ27	B2RZ27		Sh3bgrl3			B2RZ76	B2RZ76		Dhrsx
																																							B2RZ37	B2RZ37	Receptor expression-enhancing protein 5	Reep5			B2RZ78;A0A0G2JTS3;B2RZ78-2	B2RZ78;A0A0G2JTS3;B2RZ78-2	Vacuolar protein sorting-associated protein 29	Vps29
																																							B2RZ47;F1LSX7	B2RZ47;F1LSX7		Exosc5			B2RZ96	B2RZ96		Ube2r2
																																							B2RZ56	B2RZ56		Med27			F1LNS2;B2RZA3	F1LNS2;B2RZA3		Fam45a
																																							F7EY92;B2RZ64	F7EY92;B2RZ64		Mbd3			B2RZA9	B2RZA9		Ube2l3
																																							B2RZ66	B2RZ66		Srp19			B2RZB6	B2RZB6		Lsm8
																																							B2RZ68	B2RZ68		Dcaf7			B2RZB7	B2RZB7		Snrpd1
																																							B2RZ72	B2RZ72		Arpc4			B2RZB8	B2RZB8		Psmg4
																																							B2RZ74;D3Z8H0	B2RZ74;D3Z8H0		Snrnp70			B2RZC6;A0A0H2UHX8;Q7TP98	B2RZC6;A0A0H2UHX8;Q7TP98	Interleukin enhancer-binding factor 2	Ilf2
																																							B2RZ76	B2RZ76		Dhrsx			B2RZD1	B2RZD1		Sec61b
																																							B2RZ78;A0A0G2JTS3;B2RZ78-2	B2RZ78;A0A0G2JTS3;B2RZ78-2	Vacuolar protein sorting-associated protein 29	Vps29			F1LQ14;D4A4W9;B2RZD4;P11250	F1LQ14;D4A4W9;B2RZD4;P11250	60S ribosomal protein L34	Rpl34;Rpl34-ps1
																																							B2RZ96	B2RZ96		Ube2r2			D3ZSF9;B2RZD5	D3ZSF9;B2RZD5		Rpl22l2;LOC688712
																																							F1LNS2;B2RZA3	F1LNS2;B2RZA3		Fam45a			B2RZD6	B2RZD6		Ndufa4
																																							B2RZA9	B2RZA9		Ube2l3			B3DM95;P04550	B3DM95;P04550	Parathymosin	Ptms
																																							B2RZB6	B2RZB6		Lsm8			B3DMA1;A0A0G2JYE0	B3DMA1;A0A0G2JYE0		Atxn2l
																																							B2RZB7	B2RZB7		Snrpd1			B3DMA5	B3DMA5		Cnot7
																																							B2RZB8	B2RZB8		Psmg4			B3SVE9;Q64232	B3SVE9;Q64232	Very-long-chain enoyl-CoA reductase	Tecr
																																							B2RZC6;A0A0H2UHX8;Q7TP98	B2RZC6;A0A0H2UHX8;Q7TP98	Interleukin enhancer-binding factor 2	Ilf2			B3Y9H3;P05943	B3Y9H3;P05943	Protein S100-A10	S100a10
																																							B2RZD1	B2RZD1		Sec61b			D3ZCR3;B4F758;P63159;A0A0G2K6P4;D3ZXR5;D3ZLG3;D3ZC69;D3ZIU9;D4A6A9;D3ZGW6;M0R7R5;F1LNG6;Q7TPK9;F1M6B2;A0A0G2KA73	D3ZCR3;B4F758;P63159;A0A0G2K6P4;D3ZXR5	High mobility group protein B1	Hmg1l1;Hmgb1
																																							F1LQ14;D4A4W9;B2RZD4;P11250	F1LQ14;D4A4W9;B2RZD4;P11250	60S ribosomal protein L34	Rpl34;Rpl34-ps1			Q7TPJ6;B4F759;P83871	Q7TPJ6;B4F759;P83871	PHD finger-like domain-containing protein 5A	Phf5a
																																							D3ZSF9;B2RZD5	D3ZSF9;B2RZD5		Rpl22l2;LOC688712			B4F763;D3ZPE5	B4F763;D3ZPE5		Vps53
																																							B2RZD6	B2RZD6		Ndufa4			B4F764;Q4KM65	B4F764;Q4KM65	Cleavage and polyadenylation specificity factor subunit 5	Nudt21
																																							B3DM95;P04550	B3DM95;P04550	Parathymosin	Ptms			M0R5F8;B4F777	M0R5F8;B4F777	High mobility group nucleosome-binding domain-containing protein 5	Hmgn5
																																							B3DMA1;A0A0G2JYE0	B3DMA1;A0A0G2JYE0		Atxn2l			B4F778	B4F778		Rfc4
																																							B3DMA5	B3DMA5		Cnot7			B4F786	B4F786		Cd2bp2
																																							B3SVE9;Q64232	B3SVE9;Q64232	Very-long-chain enoyl-CoA reductase	Tecr			B4F795	B4F795	Choline transporter-like protein 2	Slc44a2
																																							B3Y9H3;P05943	B3Y9H3;P05943	Protein S100-A10	S100a10			B4F7A2;F1M943	B4F7A2;F1M943		Armc8
																																							D3ZCR3;B4F758;P63159;A0A0G2K6P4;D3ZXR5;D3ZLG3;D3ZC69;D3ZIU9;D4A6A9;D3ZGW6;M0R7R5;F1LNG6;Q7TPK9;F1M6B2;A0A0G2KA73	D3ZCR3;B4F758;P63159;A0A0G2K6P4;D3ZXR5	High mobility group protein B1	Hmg1l1;Hmgb1			B4F7A3	B4F7A3	Galectin	Lgalsl
																																							Q7TPJ6;B4F759;P83871	Q7TPJ6;B4F759;P83871	PHD finger-like domain-containing protein 5A	Phf5a			B4F7A9	B4F7A9		Csnk2a2
																																							B4F763;D3ZPE5	B4F763;D3ZPE5		Vps53			B4F7B2	B4F7B2		Taf10
																																							B4F764;Q4KM65	B4F764;Q4KM65	Cleavage and polyadenylation specificity factor subunit 5	Nudt21			B4F7C7	B4F7C7		Hebp1
																																							M0R5F8;B4F777	M0R5F8;B4F777	High mobility group nucleosome-binding domain-containing protein 5	Hmgn5			B4F7E7	B4F7E7		Mpp5
																																							B4F778	B4F778		Rfc4			B4F7E8;Q3MHT9	B4F7E8	Niban-like protein 1	Fam129b
																																							B4F786	B4F786		Cd2bp2			B4F7F1;A0A0G2K6F9	B4F7F1;A0A0G2K6F9		Cstf2
																																							B4F795	B4F795	Choline transporter-like protein 2	Slc44a2			B4F7F3	B4F7F3		Arvcf
																																							B4F7A3	B4F7A3	Galectin	Lgalsl			B5D5N9-2;Q4PLF2;B5D5N9;Q62971;Q925V9	B5D5N9-2;Q4PLF2;B5D5N9;Q62971	Cationic amino acid transporter 2	Slc7a2;CAT2
																																							B4F7A9	B4F7A9		Csnk2a2			B5DEF3;O88496;Q6P9X3;A0A0G2K0A3	B5DEF3;O88496	Vitamin K-dependent gamma-carboxylase	Ggcx
																																							B4F7B2	B4F7B2		Taf10			B5DEG7	B5DEG7		Champ1
																																							B4F7C7	B4F7C7		Hebp1			B5DEH2	B5DEH2	Erlin-2	Erlin2
																																							B4F7E7	B4F7E7		Mpp5			B5DEH4	B5DEH4		Uap1l1
																																							B4F7E8;Q3MHT9	B4F7E8	Niban-like protein 1	Fam129b			B5DEJ2	B5DEJ2		Fam160b2
																																							B4F7F1;A0A0G2K6F9	B4F7F1;A0A0G2K6F9		Cstf2			B5DEJ5;D3Z9S4	B5DEJ5		Eefsec
																																							B4F7F3	B4F7F3		Arvcf			B5DEK0	B5DEK0		Rprd1b
																																							B5D5N9-2;Q4PLF2;B5D5N9;Q62971;Q925V9	B5D5N9-2;Q4PLF2;B5D5N9;Q62971	Cationic amino acid transporter 2	Slc7a2;CAT2			B5DEK3;Q498E2	B5DEK3;Q498E2	Testis development-related protein	Tdrp
																																							B5DEF3;O88496;Q6P9X3;A0A0G2K0A3	B5DEF3;O88496	Vitamin K-dependent gamma-carboxylase	Ggcx			B5DEL2;D4A0H5	B5DEL2;D4A0H5		Cpsf1
																																							B5DEG7	B5DEG7		Champ1			B5DEL5;Q3MHT7	B5DEL5;Q3MHT7		Klhl9;Klhl13
																																							B5DEH2	B5DEH2	Erlin-2	Erlin2			B5DEL7;A0A0G2K7E7	B5DEL7;A0A0G2K7E7		LOC100363239
																																							B5DEH4	B5DEH4		Uap1l1			B5DEL8;A0A0G2JZJ9	B5DEL8;A0A0G2JZJ9		LOC100361505
																																							B5DEJ2	B5DEJ2		Fam160b2			P62083;B5DEL9;Q6AY74	P62083;B5DEL9	40S ribosomal protein S7	Rps7
																																							B5DEJ5;D3Z9S4	B5DEJ5		Eefsec			F1LSW7;B5DEM5;Q63507;Q6TUH8;D3ZHE6	F1LSW7;B5DEM5;Q63507;Q6TUH8	60S ribosomal protein L14	Rpl14;LOC306079
																																							B5DEK0	B5DEK0		Rprd1b			B5DEN4;P04642;Q6P9U7;H9N9H4;Q6AYX2;P19629	B5DEN4;P04642;Q6P9U7	L-lactate dehydrogenase;L-lactate dehydrogenase A chain	Ldha
																																							B5DEK3;Q498E2	B5DEK3;Q498E2	Testis development-related protein	Tdrp			B5DEN5;Q7TPK5	B5DEN5		Eef1b2
																																							B5DEL2;D4A0H5	B5DEL2;D4A0H5		Cpsf1			B5DEP5;A0A0G2K0P5	B5DEP5;A0A0G2K0P5		Trip4
																																							B5DEL5;Q3MHT7	B5DEL5;Q3MHT7		Klhl9;Klhl13			B5DEP7;A0A0G2K3V8	B5DEP7		LOC100911683
																																							B5DEL7;A0A0G2K7E7	B5DEL7;A0A0G2K7E7		LOC100363239			B5DEQ4	B5DEQ4		Snrpb2
																																							B5DEL8;A0A0G2JZJ9	B5DEL8;A0A0G2JZJ9		LOC100361505			B5DER3;Q711G3	B5DER3;Q711G3	Isoamyl acetate-hydrolyzing esterase 1 homolog	Iah1
																																							P62083;B5DEL9;Q6AY74	P62083;B5DEL9	40S ribosomal protein S7	Rps7			B5DES0	B5DES0		Snrpd2
																																							F1LSW7;B5DEM5;Q63507;Q6TUH8;D3ZHE6	F1LSW7;B5DEM5;Q63507;Q6TUH8	60S ribosomal protein L14	Rpl14;LOC306079			F1LT35;D3ZTH8;B5DES1;P62752;A0A0G2JU90;D3ZSR8;D3ZNM1;D4AAL7;D3ZTX9;D3ZFK7	F1LT35;D3ZTH8;B5DES1;P62752;A0A0G2JU90	60S ribosomal protein L23a	RGD1564606;LOC689899;Rpl23a
																																							B5DEN4;P04642;Q6P9U7;H9N9H4;Q6AYX2;P19629	B5DEN4;P04642;Q6P9U7	L-lactate dehydrogenase;L-lactate dehydrogenase A chain	Ldha			B5DEX3;D3ZGN2;A0A140TAJ0;Q5BJS7	B5DEX3		Cpne8
																																							B5DEN5;Q7TPK5	B5DEN5		Eef1b2			B5DEX7;G3V7I3	B5DEX7;G3V7I3		Atp13a1
																																							B5DEP5;A0A0G2K0P5	B5DEP5;A0A0G2K0P5		Trip4			B5DEY1;D3ZZ20	B5DEY1;D3ZZ20		Afg3l1
																																							B5DEP7;A0A0G2K3V8	B5DEP7		LOC100911683			B5DEY8;F1LU14	B5DEY8		Snx6
																																							B5DEQ4	B5DEQ4		Snrpb2			D3ZTL0;B5DEZ4;D4AE82	D3ZTL0;B5DEZ4		Tcerg1
																																							B5DER3;Q711G3	B5DER3;Q711G3	Isoamyl acetate-hydrolyzing esterase 1 homolog	Iah1			D3ZTB4;B5DF01	D3ZTB4;B5DF01		Vps11
																																							B5DES0	B5DES0		Snrpd2			B5DF02	B5DF02		Eed
																																							F1LT35;D3ZTH8;B5DES1;P62752;A0A0G2JU90;D3ZSR8;D3ZNM1;D4AAL7;D3ZTX9;D3ZFK7	F1LT35;D3ZTH8;B5DES1;P62752;A0A0G2JU90	60S ribosomal protein L23a	RGD1564606;LOC689899;Rpl23a			B5DF03;G3V6L9	B5DF03;G3V6L9	Peptidyl-prolyl cis-trans isomerase	Fkbp3
																																							B5DEX3;D3ZGN2;A0A140TAJ0;Q5BJS7	B5DEX3		Cpne8			B5DF13	B5DF13		Trim59
																																							B5DEX7;G3V7I3	B5DEX7;G3V7I3		Atp13a1			B5DF25;F1LTU4	B5DF25;F1LTU4		Mrto4
																																							B5DEY1;D3ZZ20	B5DEY1;D3ZZ20		Afg3l1			B5DF27;J3QTE1;A0A0G2K4P0	B5DF27;J3QTE1;A0A0G2K4P0	Lysyl oxidase homolog 2	Loxl2
																																							B5DEY8;F1LU14	B5DEY8		Snx6			B5DF29;A0A0G2JUH5;A0A0G2K649	B5DF29		Rfc5
																																							D3ZTL0;B5DEZ4;D4AE82	D3ZTL0;B5DEZ4		Tcerg1			B5DF32;G3V926	B5DF32;G3V926		Chuk
																																							D3ZTB4;B5DF01	D3ZTB4;B5DF01		Vps11			B5DF37	B5DF37		Taf6l
																																							B5DF02	B5DF02		Eed			B5DF46	B5DF46	Phosphomannomutase	Pmm2
																																							B5DF03;G3V6L9	B5DF03;G3V6L9	Peptidyl-prolyl cis-trans isomerase	Fkbp3			B5DF48	B5DF48		Tyw1
																																							B5DF13	B5DF13		Trim59			B5DF50;A0A0G2JU25;D3ZFD2	B5DF50;A0A0G2JU25;D3ZFD2	Polypeptide N-acetylgalactosaminyltransferase	Galnt2
																																							B5DF25;F1LTU4	B5DF25;F1LTU4		Mrto4			B5DF51	B5DF51	Membrane magnesium transporter 1	Mmgt1
																																							B5DF27;J3QTE1;A0A0G2K4P0	B5DF27;J3QTE1;A0A0G2K4P0	Lysyl oxidase homolog 2	Loxl2			B5DF55	B5DF55		Stam
																																							B5DF29;A0A0G2JUH5;A0A0G2K649	B5DF29		Rfc5			B5DF60	B5DF60		Eif1ax
																																							B5DF32;G3V926	B5DF32;G3V926		Chuk			B5DF62;D3ZQ51;D4A280	B5DF62	Non-specific serine/threonine protein kinase	Pak4
																																							B5DF37	B5DF37		Taf6l			B5DF65	B5DF65		Blvrb
																																							B5DF46	B5DF46	Phosphomannomutase	Pmm2			B5DF74;F1LWM8	B5DF74	Oxysterol-binding protein	Osbpl11
																																							B5DF48	B5DF48		Tyw1			B5DF86	B5DF86		Cog8
																																							B5DF50;A0A0G2JU25;D3ZFD2	B5DF50;A0A0G2JU25;D3ZFD2	Polypeptide N-acetylgalactosaminyltransferase	Galnt2			B5DF91	B5DF91	ELAV-like protein	Elavl1
																																							B5DF51	B5DF51	Membrane magnesium transporter 1	Mmgt1			B5DFA2;P0C0R5	B5DFA2;P0C0R5	Phosphoinositide 3-kinase regulatory subunit 4	Pik3r4
																																							B5DF55	B5DF55		Stam			B5DFA5	B5DFA5		Kdelc1
																																							B5DF60	B5DF60		Eif1ax			B5DFB0	B5DFB0		P3h3
																																							B5DF62;D3ZQ51;D4A280	B5DF62	Non-specific serine/threonine protein kinase	Pak4			B5DFB2;D4A250	B5DFB2;D4A250		Rbbp4;RGD1563620
																																							B5DF65	B5DF65		Blvrb			F1M2P8;F1LS98;B5DFC4;P05696	F1M2P8;F1LS98;B5DFC4;P05696	Protein kinase C;Protein kinase C alpha type	Prkca
																																							B5DF74;F1LWM8	B5DF74	Oxysterol-binding protein	Osbpl11			B5DFC6;M0RCH5	B5DFC6;M0RCH5	Glucosamine-6-phosphate isomerase	Gnpda1
																																							B5DF86	B5DF86		Cog8			B5DFC8	B5DFC8	Eukaryotic translation initiation factor 3 subunit C	Eif3c
																																							B5DF91	B5DF91	ELAV-like protein	Elavl1			B5DFC9;A0A0G2K3C8;W4VSR4;B5DFC9-2	B5DFC9;A0A0G2K3C8;W4VSR4	Nidogen-2	Nid2
																																							B5DFA2;P0C0R5	B5DFA2;P0C0R5	Phosphoinositide 3-kinase regulatory subunit 4	Pik3r4			F7F163;B5DFD1	F7F163;B5DFD1		Nudcd1
																																							B5DFA5	B5DFA5		Kdelc1			B5DFD8	B5DFD8	SH3 domain-binding glutamic acid-rich-like protein	Sh3bgrl
																																							B5DFB0	B5DFB0		P3h3			B5DFE2	B5DFE2		Ezh2
																																							B5DFB2;D4A250	B5DFB2;D4A250		Rbbp4;RGD1563620			B5DFF4	B5DFF4		Vps37c
																																							F1M2P8;F1LS98;B5DFC4;P05696	F1M2P8;F1LS98;B5DFC4;P05696	Protein kinase C;Protein kinase C alpha type	Prkca			B5DFF9	B5DFF9		Pias4
																																							B5DFC6;M0RCH5	B5DFC6;M0RCH5	Glucosamine-6-phosphate isomerase	Gnpda1			G3V752;B5DFI0;A0A0G2JV51;D4AEB4	G3V752;B5DFI0;A0A0G2JV51;D4AEB4		Nat10;RGD1306717
																																							B5DFC8	B5DFC8	Eukaryotic translation initiation factor 3 subunit C	Eif3c			B5DFI1;F1LND1	B5DFI1;F1LND1		Cog1
																																							B5DFC9;A0A0G2K3C8;W4VSR4;B5DFC9-2	B5DFC9;A0A0G2K3C8;W4VSR4	Nidogen-2	Nid2			B5DFI3;A0A0G2JXX9;B2GV08	B5DFI3		Ap1s1
																																							F7F163;B5DFD1	F7F163;B5DFD1		Nudcd1			B5DFI5	B5DFI5		Trim27
																																							B5DFD8	B5DFD8	SH3 domain-binding glutamic acid-rich-like protein	Sh3bgrl			B5DFI8	B5DFI8	Ubiquitin-conjugating enzyme E2 S	Ube2s
																																							B5DFE2	B5DFE2		Ezh2			B5DFI9	B5DFI9		Pdk3
																																							B5DFF4	B5DFF4		Vps37c			B5DFJ3;G3V9M1	B5DFJ3;G3V9M1		Ddx23
																																							B5DFF9	B5DFF9		Pias4			B5DFK5;F1LML7;Q99PW9	B5DFK5;F1LML7;Q99PW9		Hip1r
																																							G3V752;B5DFI0;A0A0G2JV51;D4AEB4	G3V752;B5DFI0;A0A0G2JV51;D4AEB4		Nat10;RGD1306717			B5DFK6;Q5RK16;Q4FZT4	B5DFK6		Ap3d1
																																							B5DFI1;F1LND1	B5DFI1;F1LND1		Cog1			B5DFK8;G3V6B0;A0A0G2K7V9;A0A0G2K8S0;F1M024	B5DFK8;G3V6B0;A0A0G2K7V9;A0A0G2K8S0;F1M024		Pdxdc1
																																							B5DFI3;A0A0G2JXX9;B2GV08	B5DFI3		Ap1s1			B5DFL0;Q498T0	B5DFL0;Q498T0		Snta1
																																							B5DFI5	B5DFI5		Trim27			B5DFL7;F7FHT4	B5DFL7;F7FHT4		Sema3c
																																							B5DFI8	B5DFI8	Ubiquitin-conjugating enzyme E2 S	Ube2s			B5DFM8	B5DFM8		Bcas2
																																							B5DFI9	B5DFI9		Pdk3			B5DFN1	B5DFN1		Eif1b
																																							B5DFJ3;G3V9M1	B5DFJ3;G3V9M1		Ddx23			B5DFN2;A0A140TAI8	B5DFN2;A0A140TAI8	Adenosylhomocysteinase	Ahcyl1
																																							B5DFK5;F1LML7;Q99PW9	B5DFK5;F1LML7;Q99PW9		Hip1r			D3Z949;B5DFN3	D3Z949;B5DFN3	Ubiquinol-cytochrome-c reductase complex assembly factor 2	RGD1561671;Uqcc2
																																							B5DFK6;Q5RK16;Q4FZT4	B5DFK6		Ap3d1			B5DFN4	B5DFN4		Pfdn5
																																							B5DFK8;G3V6B0;A0A0G2K7V9;A0A0G2K8S0;F1M024	B5DFK8;G3V6B0;A0A0G2K7V9;A0A0G2K8S0;F1M024		Pdxdc1			Q6AYI1;B6DTP5;O88757	Q6AYI1;B6DTP5		Ddx5
																																							B5DFL0;Q498T0	B5DFL0;Q498T0		Snta1			B6DYQ2;P08010	B6DYQ2;P08010	Glutathione S-transferase Mu 2	Gstm2
																																							B5DFL7;F7FHT4	B5DFL7;F7FHT4		Sema3c			B6DYQ7;P04906;D4A8S2;A0A0G2K4Q5	B6DYQ7;P04906	Glutathione S-transferase P	Gstp1
																																							B5DFM8	B5DFM8		Bcas2			C0JPT7	C0JPT7		Flna
																																							B5DFN1	B5DFN1		Eif1b			C0KUC5;C0KUC6;A0A0G2KAE1;Q5PQM7	C0KUC5;C0KUC6		Lims1
																																							B5DFN2;A0A140TAI8	B5DFN2;A0A140TAI8	Adenosylhomocysteinase	Ahcyl1			C6L8E0;Q07266-2;A0A0H2UHL9;Q07266	C6L8E0;Q07266-2;A0A0H2UHL9;Q07266	Drebrin	Dbn1
																																							D3Z949;B5DFN3	D3Z949;B5DFN3	Ubiquinol-cytochrome-c reductase complex assembly factor 2	RGD1561671;Uqcc2			P47860;C7C5T2;A0A0A0MXY5	P47860;C7C5T2;A0A0A0MXY5	ATP-dependent 6-phosphofructokinase, platelet type;ATP-dependent 6-phosphofructokinase	Pfkp
																																							B5DFN4	B5DFN4		Pfdn5			C7E1V1;Q63269;Q5BJS8;A0A0G2K260	C7E1V1;Q63269	Inositol 1,4,5-trisphosphate receptor type 3	Itpr3
																																							Q6AYI1;B6DTP5;O88757	Q6AYI1;B6DTP5		Ddx5			Q8SEZ8;Q8HID1;D2E6L7;P03889;Q8HN20;A0A0A1FZN1	Q8SEZ8;Q8HID1;D2E6L7;P03889;Q8HN20;A0A0A1FZN1	NADH-ubiquinone oxidoreductase chain 1	Mt-nd1;ND1;Mtnd1
																																							B6DYQ2;P08010	B6DYQ2;P08010	Glutathione S-transferase Mu 2	Gstm2			D2XV59	D2XV59	GTP-binding protein 1	Gtpbp1
																																							B6DYQ7;P04906;D4A8S2;A0A0G2K4Q5	B6DYQ7;P04906	Glutathione S-transferase P	Gstp1			D3Z840	D3Z840		Fanci
																																							C0JPT7	C0JPT7		Flna			D3Z863	D3Z863		Cwf19l1
																																							C0KUC5;C0KUC6;A0A0G2KAE1;Q5PQM7	C0KUC5;C0KUC6		Lims1			D3Z865	D3Z865		Mpdu1
																																							C6L8E0;Q07266-2;A0A0H2UHL9;Q07266	C6L8E0;Q07266-2;A0A0H2UHL9;Q07266	Drebrin	Dbn1			D3Z898;D4A2W9	D3Z898;D4A2W9		Samhd1
																																							P47860;C7C5T2;A0A0A0MXY5	P47860;C7C5T2;A0A0A0MXY5	ATP-dependent 6-phosphofructokinase, platelet type;ATP-dependent 6-phosphofructokinase	Pfkp			D3Z8B2	D3Z8B2		Nup133
																																							C7E1V1;Q63269;Q5BJS8;A0A0G2K260	C7E1V1;Q63269	Inositol 1,4,5-trisphosphate receptor type 3	Itpr3			D3Z8E0;F1M7N7;A0A0G2JXA6;F1LYL8;Q9Z1I2	D3Z8E0	Ribosomal protein S6 kinase	Rps6ka3
																																							Q8SEZ8;Q8HID1;D2E6L7;P03889;Q8HN20;A0A0A1FZN1	Q8SEZ8;Q8HID1;D2E6L7;P03889;Q8HN20;A0A0A1FZN1	NADH-ubiquinone oxidoreductase chain 1	Mt-nd1;ND1;Mtnd1			D3Z8L5	D3Z8L5		Pum1
																																							D2XV59	D2XV59	GTP-binding protein 1	Gtpbp1			D3Z8Q7	D3Z8Q7		Fam96b
																																							D3Z840	D3Z840		Fanci			D3Z8R4;F1LT30	D3Z8R4		Rbm25l1
																																							D3Z863	D3Z863		Cwf19l1			D3Z8X4	D3Z8X4	DNA polymerase	Pole
																																							D3Z865	D3Z865		Mpdu1			D3Z8X6	D3Z8X6		Dtx3l
																																							D3Z898;D4A2W9	D3Z898;D4A2W9		Samhd1			O88994;D3Z900;M0R6N2	O88994;D3Z900;M0R6N2	Mitochondrial amidoxime reducing component 2	Marc2;LOC100910481
																																							D3Z8B2	D3Z8B2		Nup133			D3Z937	D3Z937		Hmg20a
																																							D3Z8E0;F1M7N7;A0A0G2JXA6;F1LYL8;Q9Z1I2	D3Z8E0	Ribosomal protein S6 kinase	Rps6ka3			D3Z941	D3Z941		Mars
																																							D3Z8L5	D3Z8L5		Pum1			D3Z962	D3Z962		Tacc3
																																							D3Z8Q7	D3Z8Q7		Fam96b			D3Z9E6	D3Z9E6		Cpsf2
																																							D3Z8R4;F1LT30	D3Z8R4		Rbm25l1			Q6PDW2;D3Z9G3;D3ZPN7;D3ZZH9;P20280;D3ZPH0;M0R5R7;D4A870;D3ZMI8;D4A7B4;F1LWH4;D3ZEK2;M0RCS9;D3ZLH3;D3ZRA9;D4A9T8;D4A4G7;D4A219;D3ZIM9;D3ZHP4;M0RAP0;D3ZCN5;D3ZE97;F1LY43;D4A4G9;D3ZQ96;D3ZPU6;D3ZPV5;A0A0G2K267	Q6PDW2;D3Z9G3;D3ZPN7;D3ZZH9;P20280;D3ZPH0;M0R5R7;D4A870;D3ZMI8;D4A7B4	60S ribosomal protein L21	LOC100360604;LOC100361103;LOC681195;Rpl21;RGD1565370;LOC686080;RGD1562839;LOC100360611
																																							D3Z8X4	D3Z8X4	DNA polymerase	Pole			D3Z9I4	D3Z9I4		Gins3
																																							D3Z8X6	D3Z8X6		Dtx3l			D3Z9L5	D3Z9L5		Wdr11
																																							O88994;D3Z900;M0R6N2	O88994;D3Z900;M0R6N2	Mitochondrial amidoxime reducing component 2	Marc2;LOC100910481			D3Z9M1	D3Z9M1	Methyltransferase-like protein	Mettl16
																																							D3Z937	D3Z937		Hmg20a			D3Z9M5	D3Z9M5		Fkbp7
																																							D3Z941	D3Z941		Mars			D3Z9Z9	D3Z9Z9	SWI/SNF-related matrix-associated actin-dependent regulator of chromatin subfamily A containing DEAD/H box 1	Smarcad1
																																							D3Z962	D3Z962		Tacc3			D3ZA31	D3ZA31		Mtmr2
																																							D3Z9E6	D3Z9E6		Cpsf2			D3ZA84;D4A3B0;D3ZT58;D3ZE09	D3ZA84;D4A3B0;D3ZT58;D3ZE09		Tln2
																																							Q6PDW2;D3Z9G3;D3ZPN7;D3ZZH9;P20280;D3ZPH0;M0R5R7;D4A870;D3ZMI8;D4A7B4;F1LWH4;D3ZEK2;M0RCS9;D3ZLH3;D3ZRA9;D4A9T8;D4A4G7;D4A219;D3ZIM9;D3ZHP4;M0RAP0;D3ZCN5;D3ZE97;F1LY43;D4A4G9;D3ZQ96;D3ZPU6;D3ZPV5;A0A0G2K267	Q6PDW2;D3Z9G3;D3ZPN7;D3ZZH9;P20280;D3ZPH0;M0R5R7;D4A870;D3ZMI8;D4A7B4	60S ribosomal protein L21	LOC100360604;LOC100361103;LOC681195;Rpl21;RGD1565370;LOC686080;RGD1562839;LOC100360611			D3ZA85	D3ZA85		Nfu1
																																							D3Z9I4	D3Z9I4		Gins3			D3ZAA9;O88953	D3ZAA9;O88953		Mpp2
																																							D3Z9L5	D3Z9L5		Wdr11			D3ZAE6	D3ZAE6		Vasn
																																							D3Z9M1	D3Z9M1	Methyltransferase-like protein	Mettl16			D3ZAF6	D3ZAF6	ATP synthase subunit f, mitochondrial	Atp5j2
																																							D3Z9M5	D3Z9M5		Fkbp7			D3ZAF7	D3ZAF7		Tbc1d2b
																																							D3Z9Z9	D3Z9Z9	SWI/SNF-related matrix-associated actin-dependent regulator of chromatin subfamily A containing DEAD/H box 1	Smarcad1			D3ZAI0;D4A4B4	D3ZAI0;D4A4B4		U2surp
																																							D3ZA22	D3ZA22		Trim47			D3ZAN3	D3ZAN3		Ganab
																																							D3ZA31	D3ZA31		Mtmr2			D3ZAP1	D3ZAP1		Med19
																																							D3ZA84;D4A3B0;D3ZT58;D3ZE09	D3ZA84;D4A3B0;D3ZT58;D3ZE09		Tln2			D3ZAP9;O35077	D3ZAP9	Glycerol-3-phosphate dehydrogenase [NAD(+)]	Gpd1l
																																							D3ZA85	D3ZA85		Nfu1			D3ZAQ4	D3ZAQ4	Proteasome assembly chaperone 2	Psmg2
																																							D3ZAA9;O88953	D3ZAA9;O88953		Mpp2			D3ZAQ6	D3ZAQ6		Nol7
																																							D3ZAE6	D3ZAE6		Vasn			D3ZAS8	D3ZAS8		Sart3
																																							D3ZAF6	D3ZAF6	ATP synthase subunit f, mitochondrial	Atp5j2			D3ZAX5	D3ZAX5		Cherp
																																							D3ZAF7	D3ZAF7		Tbc1d2b			D3ZAY8	D3ZAY8		Pnn
																																							D3ZAI0;D4A4B4	D3ZAI0;D4A4B4		U2surp			D3ZAZ0	D3ZAZ0	Eukaryotic translation initiation factor 3 subunit M	Eif3m
																																							D3ZAN3	D3ZAN3		Ganab			D3ZB65	D3ZB65	BRCA2 and CDKN1A-interacting protein	Bccip
																																							D3ZAP1	D3ZAP1		Med19			D3ZBE5;A0A0G2JUP0	D3ZBE5;A0A0G2JUP0	Serine/threonine-protein kinase Nek7	Nek7
																																							D3ZAP9;O35077	D3ZAP9	Glycerol-3-phosphate dehydrogenase [NAD(+)]	Gpd1l			D3ZBJ0;D3ZD76	D3ZBJ0;D3ZD76		LOC679753;LOC685221
																																							D3ZAQ4	D3ZAQ4	Proteasome assembly chaperone 2	Psmg2			D3ZBL6	D3ZBL6		Nup160
																																							D3ZAQ6	D3ZAQ6		Nol7			D3ZBN0	D3ZBN0	Histone H1.5	Hist1h1b
																																							D3ZAS8	D3ZAS8		Sart3			D3ZBN3	D3ZBN3	Receptor protein-tyrosine kinase	Epha2
																																							D3ZAX5	D3ZAX5		Cherp			D3ZBP3	D3ZBP3		Exosc2
																																							D3ZAY8	D3ZAY8		Pnn			D3ZBT9;F1MAH5;B6ID03	D3ZBT9;F1MAH5		Ppp6r3
																																							D3ZAZ0	D3ZAZ0	Eukaryotic translation initiation factor 3 subunit M	Eif3m			D3ZC56	D3ZC56		Dst
																																							D3ZB65	D3ZB65	BRCA2 and CDKN1A-interacting protein	Bccip			D3ZC82;M0R4K6	D3ZC82;M0R4K6		LOC687994;RGD1564405
																																							D3ZBE5;A0A0G2JUP0	D3ZBE5;A0A0G2JUP0	Serine/threonine-protein kinase Nek7	Nek7			D3ZC89	D3ZC89		Fam114a2
																																							D3ZBJ0;D3ZD76	D3ZBJ0;D3ZD76		LOC679753;LOC685221			D3ZC96	D3ZC96	Tetratricopeptide repeat protein 39B	Ttc39b
																																							D3ZBL6	D3ZBL6		Nup160			D3ZC98;A0A0G2JXM2	D3ZC98		Ccnt1
																																							D3ZBN0	D3ZBN0	Histone H1.5	Hist1h1b			D3ZCA0	D3ZCA0		Prosc
																																							D3ZBN3	D3ZBN3	Receptor protein-tyrosine kinase	Epha2			D3ZCD4;P53812;P53812-2	D3ZCD4;P53812;P53812-2	Phosphatidylinositol transfer protein beta isoform	Pitpnb
																																							D3ZBP3	D3ZBP3		Exosc2			D3ZCG3;D3ZKH2;Q3KR70;A0A0G2JZC2	D3ZCG3;D3ZKH2		Mon2
																																							D3ZBT9;F1MAH5;B6ID03	D3ZBT9;F1MAH5		Ppp6r3			D3ZCG4	D3ZCG4		Spag7
																																							D3ZC56	D3ZC56		Dst			D3ZCG9;D3ZQM3	D3ZCG9;D3ZQM3		Itga3
																																							D3ZC82;M0R4K6	D3ZC82;M0R4K6		LOC687994;RGD1564405			D3ZCL3	D3ZCL3	U1 small nuclear ribonucleoprotein C	Snrpc
																																							D3ZC89	D3ZC89		Fam114a2			D3ZCP9	D3ZCP9		Gtf2e2
																																							D3ZC96	D3ZC96	Tetratricopeptide repeat protein 39B	Ttc39b			D3ZCR4	D3ZCR4		Smek2
																																							D3ZC98;A0A0G2JXM2	D3ZC98		Ccnt1			D3ZCS4	D3ZCS4		Iqgap3
																																							D3ZCA0	D3ZCA0		Prosc			D3ZCT5	D3ZCT5		Pald1
																																							D3ZCD4;P53812;P53812-2	D3ZCD4;P53812;P53812-2	Phosphatidylinositol transfer protein beta isoform	Pitpnb			D3ZCT7	D3ZCT7		Sec23b
																																							D3ZCG3;D3ZKH2;Q3KR70;A0A0G2JZC2	D3ZCG3;D3ZKH2		Mon2			D4ACC2;D3ZD05	D4ACC2;D3ZD05		Kank2
																																							D3ZCG4	D3ZCG4		Spag7			D3ZD09;D3ZSB0	D3ZD09;D3ZSB0		Cox6b1
																																							D3ZCG9;D3ZQM3	D3ZCG9;D3ZQM3		Itga3			D3ZD11	D3ZD11		Spcs2
																																							D3ZCL3	D3ZCL3	U1 small nuclear ribonucleoprotein C	Snrpc			D3ZD23	D3ZD23		Abce1
																																							D3ZCP9	D3ZCP9		Gtf2e2			D3ZD24;A0A0G2K4T9	D3ZD24;A0A0G2K4T9		Syne3
																																							D3ZCR4	D3ZCR4		Smek2			D3ZD72	D3ZD72		Ncapg
																																							D3ZCS4	D3ZCS4		Iqgap3			D3ZD73	D3ZD73		Ddx6
																																							D3ZCT5	D3ZCT5		Pald1			D3ZD80	D3ZD80		Gtf3c4
																																							D3ZCT7	D3ZCT7		Sec23b			D3ZD83	D3ZD83		Mfsd10
																																							D4ACC2;D3ZD05	D4ACC2;D3ZD05		Kank2			D3ZD89;M0RC73	D3ZD89		Naa15
																																							D3ZD09;D3ZSB0	D3ZD09;D3ZSB0		Cox6b1			D3ZD97	D3ZD97		Dhx15
																																							D3ZD11	D3ZD11		Spcs2			D3ZT07;D3ZDH8;Q9JJM9-3;Q9JJM9;Q9JJM9-2	D3ZT07;D3ZDH8;Q9JJM9-3;Q9JJM9;Q9JJM9-2	Septin-5	2005-09-01
																																							D3ZD23	D3ZD23		Abce1			D3ZDK7	D3ZDK7		Pgp
																																							D3ZD24;A0A0G2K4T9	D3ZD24;A0A0G2K4T9		Syne3			D3ZDP2	D3ZDP2		Ict1
																																							D3ZD72	D3ZD72		Ncapg			D3ZDS4	D3ZDS4		Emg1
																																							D3ZD73	D3ZD73		Ddx6			D3ZDT7	D3ZDT7		Espl1
																																							D3ZD80	D3ZD80		Gtf3c4			D3ZDU2	D3ZDU2		Rptor
																																							D3ZD83	D3ZD83		Mfsd10			D3ZDU5;Q9EPC6	D3ZDU5;Q9EPC6	Profilin;Profilin-2	Pfn2
																																							D3ZD89;M0RC73	D3ZD89		Naa15			F1LZC5;D3ZE15	F1LZC5;D3ZE15		Ndufa13;LOC100911483
																																							D3ZD97	D3ZD97		Dhx15			F1LVA8;D3ZE30;Q63767-2;Q63767	F1LVA8;D3ZE30;Q63767-2;Q63767	Breast cancer anti-estrogen resistance protein 1	Bcar1
																																							D3ZT07;D3ZDH8;Q9JJM9-3;Q9JJM9;Q9JJM9-2	D3ZT07;D3ZDH8;Q9JJM9-3;Q9JJM9;Q9JJM9-2	Septin-5	2005-09-01			D3ZE72	D3ZE72	Methionine aminopeptidase 1	Metap1
																																							D3ZDK7	D3ZDK7		Pgp			D3ZEB8	D3ZEB8	40S ribosomal protein S12
																																							D3ZDP2	D3ZDP2		Ict1			D3ZEG8	D3ZEG8		RGD1309188
																																							D3ZDS4	D3ZDS4		Emg1			D3ZEG9	D3ZEG9		Ercc2
																																							D3ZDT7	D3ZDT7		Espl1			D3ZEL0;F1LY38;Q7TP30	D3ZEL0;F1LY38;Q7TP30		LOC500684;Cwc22
																																							D3ZDU2	D3ZDU2		Rptor			D3ZEM6	D3ZEM6		Trps1
																																							D3ZDU5;Q9EPC6	D3ZDU5;Q9EPC6	Profilin;Profilin-2	Pfn2			D3ZEM8	D3ZEM8		Tsr1
																																							F1LZC5;D3ZE15	F1LZC5;D3ZE15		Ndufa13;LOC100911483			D3ZER6	D3ZER6		Tnpo2
																																							F1LVA8;D3ZE30;Q63767-2;Q63767	F1LVA8;D3ZE30;Q63767-2;Q63767	Breast cancer anti-estrogen resistance protein 1	Bcar1			D3ZES2	D3ZES2		Trappc6b
																																							D3ZE72	D3ZE72	Methionine aminopeptidase 1	Metap1			D3ZES7	D3ZES7		Plxna4a
																																							D3ZEB8	D3ZEB8	40S ribosomal protein S12				D3ZES9	D3ZES9		Prc1
																																							D3ZEG8	D3ZEG8		RGD1309188			D3ZEU8;A0A0G2JZ30	D3ZEU8;A0A0G2JZ30		Fam76a
																																							D3ZEG9	D3ZEG9		Ercc2			D3ZF13	D3ZF13	Acyl carrier protein	LOC683884
																																							D3ZEL0;F1LY38;Q7TP30	D3ZEL0;F1LY38;Q7TP30		LOC500684;Cwc22			D3ZF26	D3ZF26		Tnks1bp1
																																							D3ZEM6	D3ZEM6		Trps1			D3ZF39	D3ZF39		Uap1
																																							D3ZEM8	D3ZEM8		Tsr1			D3ZF50	D3ZF50		RGD1310335
																																							D3ZER6	D3ZER6		Tnpo2			D3ZF54	D3ZF54	Anoctamin	Ano10
																																							D3ZES2	D3ZES2		Trappc6b			D3ZF97;B2RZ15	D3ZF97		Erlec1
																																							D3ZES7	D3ZES7		Plxna4a			D3ZF99	D3ZF99		Mrpl55
																																							D3ZES9	D3ZES9		Prc1			D3ZFB2	D3ZFB2		Luc7l3
																																							D3ZEU8;A0A0G2JZ30	D3ZEU8;A0A0G2JZ30		Fam76a			D3ZFP4	D3ZFP4	DNA helicase	Mcm3
																																							D3ZEY4	D3ZEY4	Diacylglycerol kinase	Dgkq			D3ZFQ8	D3ZFQ8		Cyc1
																																							D3ZF13	D3ZF13	Acyl carrier protein	LOC683884			D3ZFT1;Q9Z2R7;O88461;A0A0G2JVK8	D3ZFT1;Q9Z2R7		Rfc1
																																							D3ZF26	D3ZF26		Tnks1bp1			D3ZFY0	D3ZFY0		Sephs1
																																							D3ZF39	D3ZF39		Uap1			D3ZFY8;F1M227;Q66H93	D3ZFY8;F1M227		LOC100912618
																																							D3ZF50	D3ZF50		RGD1310335			D3ZG43	D3ZG43		Ndufs3
																																							D3ZF54	D3ZF54	Anoctamin	Ano10			D3ZG48;Q5BJM0	D3ZG48;Q5BJM0		Ddx50
																																							D3ZF97;B2RZ15	D3ZF97		Erlec1			D3ZG58	D3ZG58		Zwilch
																																							D3ZF99	D3ZF99		Mrpl55			D3ZG88	D3ZG88		Sssca1
																																							D3ZFB2	D3ZFB2		Luc7l3			D3ZGD0	D3ZGD0		Gemin5
																																							D3ZFP4	D3ZFP4	DNA helicase	Mcm3			D3ZGE6;Q66HL2;A0A0G2JZ13;O70420;O70419;A0A1B0GWS4	D3ZGE6;Q66HL2;A0A0G2JZ13;O70420;O70419	Src substrate cortactin	Cttn
																																							D3ZFQ1	D3ZFQ1		Atxn7l3b			O70509;D3ZGF1;F1LSA1;O08779;P26051-2;P26051;Q62913	O70509;D3ZGF1;F1LSA1;O08779;P26051-2;P26051	CD44 antigen	Cd44
																																							D3ZFQ8	D3ZFQ8		Cyc1			D3ZGL5	D3ZGL5		Prpf38a
																																							D3ZFT1;Q9Z2R7;O88461;A0A0G2JVK8	D3ZFT1;Q9Z2R7		Rfc1			D3ZGY1;M0R9W5;M0RCI6	D3ZGY1		Wibg
																																							D3ZFY0	D3ZFY0		Sephs1			D3ZGY2;A0A1W2Q6D9	D3ZGY2		Otud6b
																																							D3ZFY8;F1M227;Q66H93	D3ZFY8;F1M227		LOC100912618			D3ZH12	D3ZH12		Nosip
																																							D3ZG43	D3ZG43		Ndufs3			D3ZH39;F1LQK6;D3ZZK3;P54758	D3ZH39	Receptor protein-tyrosine kinase	Ephb3
																																							D3ZG48;Q5BJM0	D3ZG48;Q5BJM0		Ddx50			D3ZH40	D3ZH40		Otud7b
																																							D3ZG58	D3ZG58		Zwilch			D3ZH41	D3ZH41		Ckap4
																																							D3ZG88	D3ZG88		Sssca1			D3ZH75	D3ZH75		Akt1s1
																																							D3ZGD0	D3ZGD0		Gemin5			D3ZHC4	D3ZHC4		Hebp2
																																							D3ZGE6;Q66HL2;A0A0G2JZ13;O70420;O70419;A0A1B0GWS4	D3ZGE6;Q66HL2;A0A0G2JZ13;O70420;O70419	Src substrate cortactin	Cttn			D3ZHG3	D3ZHG3		Ptk7
																																							O70509;D3ZGF1;F1LSA1;O08779;P26051-2;P26051;Q62913	O70509;D3ZGF1;F1LSA1;O08779;P26051-2;P26051	CD44 antigen	Cd44			D3ZHI8;A0A0G2K1K5	D3ZHI8;A0A0G2K1K5		Trappc11
																																							D3ZGL5	D3ZGL5		Prpf38a			D3ZHU8	D3ZHU8		Rbm19
																																							D3ZGY1;M0R9W5;M0RCI6	D3ZGY1		Wibg			D3ZHW0	D3ZHW0		Dhx29
																																							D3ZGY2;A0A1W2Q6D9	D3ZGY2		Otud6b			D3ZHX4	D3ZHX4		Rmi1
																																							D3ZH12	D3ZH12		Nosip			D3ZHY6	D3ZHY6		Ddx54
																																							D3ZH40	D3ZH40		Otud7b			D3ZHZ3	D3ZHZ3	Oxysterol-binding protein	Osbpl3
																																							D3ZH41	D3ZH41		Ckap4			D3ZI07;G3V7J8;O55165;D3ZYC9	D3ZI07	Kinesin-like protein	Kif3b
																																							D3ZH75	D3ZH75		Akt1s1			D3ZI16	D3ZI16		Cops6
																																							D3ZHC4	D3ZHC4		Hebp2			D3ZI68	D3ZI68		Prpf31
																																							D3ZHG3	D3ZHG3		Ptk7			D3ZIE9	D3ZIE9		Aldh18a1
																																							D3ZHI8;A0A0G2K1K5	D3ZHI8;A0A0G2K1K5		Trappc11			D3ZIG8	D3ZIG8		Fam193a
																																							D3ZHU8	D3ZHU8		Rbm19			D3ZII8	D3ZII8		Smyd5
																																							D3ZHW0	D3ZHW0		Dhx29			D3ZIN7	D3ZIN7		Mrps23
																																							D3ZHX4	D3ZHX4		Rmi1			D3ZIT4	D3ZIT4		Anapc7
																																							D3ZHY6	D3ZHY6		Ddx54			F1M8D7;D3ZIT7	F1M8D7;D3ZIT7		Ints1
																																							D3ZHZ3	D3ZHZ3	Oxysterol-binding protein	Osbpl3			D3ZIU2	D3ZIU2		Psmg3
																																							D3ZI07;G3V7J8;O55165;D3ZYC9	D3ZI07	Kinesin-like protein	Kif3b			D3ZIV3	D3ZIV3		Mad1l1
																																							D3ZI16	D3ZI16		Cops6			D3ZIV8	D3ZIV8		Ythdc2
																																							D3ZI68	D3ZI68		Prpf31			D3ZIX4	D3ZIX4		H1fx
																																							D3ZIE9	D3ZIE9		Aldh18a1			D3ZIY3	D3ZIY3		Ythdf3
																																							D3ZIG8	D3ZIG8		Fam193a			D3ZJ01	D3ZJ01		RGD1307235
																																							D3ZII8	D3ZII8		Smyd5			D3ZJ32	D3ZJ32		Esyt2
																																							D3ZIN7	D3ZIN7		Mrps23			D3ZJ91	D3ZJ91		Ddhd2
																																							D3ZIT4	D3ZIT4		Anapc7			D3ZJ92	D3ZJ92		Prpf40a
																																							F1M8D7;D3ZIT7	F1M8D7;D3ZIT7		Ints1			D3ZJA9	D3ZJA9		Slc27a3
																																							D3ZIU2	D3ZIU2		Psmg3			D3ZJD2	D3ZJD2		Atad2
																																							D3ZIV3	D3ZIV3		Mad1l1			Q642E2;D3ZJD3;D3ZEI0;P17702;Q6TUD7	Q642E2;D3ZJD3;D3ZEI0;P17702	60S ribosomal protein L28	LOC100362069;RGD1565183;LOC690096;Rpl28
																																							D3ZIV8	D3ZIV8		Ythdc2			D3ZJF9	D3ZJF9		Gla
																																							D3ZIX4	D3ZIX4		H1fx			F1M9V6;D3ZJP6	F1M9V6;D3ZJP6	Unconventional myosin-X	Myo10
																																							D3ZIY3	D3ZIY3		Ythdf3			D3ZJR1;A0A0G2QC53	D3ZJR1;A0A0G2QC53		Eps15l1
																																							D3ZJ01	D3ZJ01		RGD1307235			D3ZJU0	D3ZJU0		Arid2
																																							D3ZJ32	D3ZJ32		Esyt2			D3ZJX5	D3ZJX5		Timm50
																																							D3ZJ91	D3ZJ91		Ddhd2			D3ZK09	D3ZK09		Scyl3
																																							D3ZJ92	D3ZJ92		Prpf40a			D3ZK14	D3ZK14		Tnn
																																							D3ZJA9	D3ZJA9		Slc27a3			D3ZK56;Q78P65	D3ZK56		Rap2c
																																							D3ZJD2	D3ZJD2		Atad2			D3ZK73	D3ZK73		Cul4b
																																							Q642E2;D3ZJD3;D3ZEI0;P17702;Q6TUD7	Q642E2;D3ZJD3;D3ZEI0;P17702	60S ribosomal protein L28	LOC100362069;RGD1565183;LOC690096;Rpl28			D3ZK96;A0A0G2K0C9;B2RZ34;A0A0G2K821;Q6AYH1;D3ZAN6	D3ZK96;A0A0G2K0C9;B2RZ34;A0A0G2K821		Papola
																																							D3ZJF9	D3ZJF9		Gla			D3ZKC9	D3ZKC9		RGD1559904
																																							F1M9V6;D3ZJP6	F1M9V6;D3ZJP6	Unconventional myosin-X	Myo10			D3ZKG1	D3ZKG1		Mut
																																							D3ZJR1;A0A0G2QC53	D3ZJR1;A0A0G2QC53		Eps15l1			D3ZKI5	D3ZKI5		Phf3
																																							D3ZJU0	D3ZJU0		Arid2			D3ZKI9	D3ZKI9		Nop9
																																							D3ZJX5	D3ZJX5		Timm50			D3ZKQ3	D3ZKQ3		Glmn
																																							D3ZK09	D3ZK09		Scyl3			D3ZKR8	D3ZKR8	Protein kish	Tmem167a
																																							D3ZK14	D3ZK14		Tnn			D3ZKR9	D3ZKR9		Zcchc6
																																							D3ZK56;Q78P65	D3ZK56		Rap2c			D3ZKW6	D3ZKW6		Upk3b
																																							D3ZK73	D3ZK73		Cul4b			D3ZKX1	D3ZKX1		Ccdc53
																																							D3ZK96;A0A0G2K0C9;B2RZ34;A0A0G2K821;Q6AYH1;D3ZAN6	D3ZK96;A0A0G2K0C9;B2RZ34;A0A0G2K821		Papola			D3ZL50	D3ZL50		Ttc37
																																							D3ZKC9	D3ZKC9		RGD1559904			D3ZL85	D3ZL85		Hccs
																																							D3ZKG1	D3ZKG1		Mut			D3ZL86;A0A0G2JV87	D3ZL86;A0A0G2JV87		Heatr1
																																							D3ZKI5	D3ZKI5		Phf3			D3ZLA3	D3ZLA3		Cpne3
																																							D3ZKI9	D3ZKI9		Nop9			D3ZLC1	D3ZLC1		Lmnb2
																																							D3ZKQ3	D3ZKQ3		Glmn			D3ZLH8	D3ZLH8		Rtf1
																																							D3ZKR8	D3ZKR8	Protein kish	Tmem167a			D3ZLK9;D4AAT7	D3ZLK9;D4AAT7	ATP-dependent (S)-NAD(P)H-hydrate dehydratase	Carkd
																																							D3ZKR9	D3ZKR9		Zcchc6			D3ZLM5	D3ZLM5		Nhlrc2
																																							D3ZKW6	D3ZKW6		Upk3b			D3ZLN7	D3ZLN7		Commd2
																																							D3ZKX1	D3ZKX1		Ccdc53			D3ZLS5	D3ZLS5		Hectd1
																																							D3ZL50	D3ZL50		Ttc37			D3ZLT0;P55215-2;P55215	D3ZLT0;P55215-2;P55215	Caspase;Caspase-2;Caspase-2 subunit p18;Caspase-2 subunit p13;Caspase-2 subunit p12	Casp2
																																							D3ZL85	D3ZL85		Hccs			D3ZLT1	D3ZLT1		Ndufb7
																																							D3ZL86;A0A0G2JV87	D3ZL86;A0A0G2JV87		Heatr1			D3ZLT7	D3ZLT7		RGD1305350
																																							D3ZLA3	D3ZLA3		Cpne3			D3ZM57;Q5BJK8;A0A0G2K571	D3ZM57;Q5BJK8;A0A0G2K571	Golgi integral membrane protein 4	Golim4
																																							D3ZLC1	D3ZLC1		Lmnb2			D3ZM69;D3ZDT1;D3ZAY2;A0A0G2K162;D3ZAY7;A3E0T0;A0A0G2K1Q9;Q9JMB2;G3V874;Q9JMB3	D3ZM69;D3ZDT1;D3ZAY2;A0A0G2K162;D3ZAY7		Epb41l2
																																							D3ZLH8	D3ZLH8		Rtf1			D3ZMM2	D3ZMM2		Wdr90
																																							D3ZLK9;D4AAT7	D3ZLK9;D4AAT7	ATP-dependent (S)-NAD(P)H-hydrate dehydratase	Carkd			D3ZMN2	D3ZMN2		RGD1311747
																																							D3ZLM5	D3ZLM5		Nhlrc2			D3ZMS0	D3ZMS0		LOC100911713
																																							D3ZLN7	D3ZLN7		Commd2			D3ZMS1	D3ZMS1		Sf3b2
																																							D3ZLS5	D3ZLS5		Hectd1			D3ZMW3	D3ZMW3		Msto1
																																							D3ZLT0;P55215-2;P55215	D3ZLT0;P55215-2;P55215	Caspase;Caspase-2;Caspase-2 subunit p18;Caspase-2 subunit p13;Caspase-2 subunit p12	Casp2			D3ZMX6	D3ZMX6		Sntb2
																																							D3ZLT1	D3ZLT1		Ndufb7			D3ZMY7	D3ZMY7		Nt5c2
																																							D3ZLT7	D3ZLT7		RGD1305350			D3ZMZ9	D3ZMZ9		Gnl3l
																																							D3ZM57;Q5BJK8;A0A0G2K571	D3ZM57;Q5BJK8;A0A0G2K571	Golgi integral membrane protein 4	Golim4			D3ZN27	D3ZN27		Dnajc13
																																							D3ZM69;D3ZDT1;D3ZAY2;A0A0G2K162;D3ZAY7;A3E0T0;A0A0G2K1Q9;Q9JMB2;G3V874;Q9JMB3	D3ZM69;D3ZDT1;D3ZAY2;A0A0G2K162;D3ZAY7		Epb41l2			D3ZN37;D4A5S0;Q63644;Q63644-2	D3ZN37;D4A5S0;Q63644;Q63644-2	Rho-associated protein kinase;Rho-associated protein kinase 1	Rock1
																																							D3ZMM2	D3ZMM2		Wdr90			D3ZN38	D3ZN38		Stard5
																																							D3ZMN2	D3ZMN2		RGD1311747			D3ZN63	D3ZN63		Wdhd1
																																							D3ZMS0	D3ZMS0		LOC100911713			D3ZN76	D3ZN76		Sec16a
																																							D3ZMS1	D3ZMS1		Sf3b2			D3ZN95	D3ZN95		Hcfc1
																																							D3ZMW3	D3ZMW3		Msto1			D3ZNA3	D3ZNA3		LOC100911987
																																							D3ZMX6	D3ZMX6		Sntb2			D3ZNF4	D3ZNF4		Tbl1xr1
																																							D3ZMY7	D3ZMY7		Nt5c2			D3ZNI3	D3ZNI3		Pdcd11
																																							D3ZMZ9	D3ZMZ9		Gnl3l			D3ZNQ6	D3ZNQ6		Ube2m
																																							D3ZN27	D3ZN27		Dnajc13			D3ZNS8	D3ZNS8		Aaas
																																							D3ZN37;D4A5S0;Q63644;Q63644-2	D3ZN37;D4A5S0;Q63644;Q63644-2	Rho-associated protein kinase;Rho-associated protein kinase 1	Rock1			D3ZNU1	D3ZNU1		Cebpz
																																							D3ZN38	D3ZN38		Stard5			D3ZP13	D3ZP13	Sulfhydryl oxidase	Qsox2
																																							D3ZN63	D3ZN63		Wdhd1			D3ZP47	D3ZP47		Phpt1
																																							D3ZN76	D3ZN76		Sec16a			D3ZP96	D3ZP96	DNA helicase	Mcm2
																																							D3ZN95	D3ZN95		Hcfc1			D3ZPA1	D3ZPA1		Gcc1
																																							D3ZNA3	D3ZNA3		LOC100911987			D3ZPA8	D3ZPA8		Gtse1
																																							D3ZNF4	D3ZNF4		Tbl1xr1			D3ZPD0	D3ZPD0		Ckap2
																																							D3ZNI3	D3ZNI3		Pdcd11			D3ZPF0	D3ZPF0		Fhl3
																																							D3ZNQ6	D3ZNQ6		Ube2m			D3ZPH3;A0A0G2JTK6	D3ZPH3;A0A0G2JTK6		Mta3
																																							D3ZNS8	D3ZNS8		Aaas			D3ZPJ9	D3ZPJ9		Ascc2
																																							D3ZNU1	D3ZNU1		Cebpz			D3ZPL1	D3ZPL1		Cpsf6
																																							D3ZP13	D3ZP13	Sulfhydryl oxidase	Qsox2			D3ZPR0	D3ZPR0		Cse1l
																																							D3ZP47	D3ZP47		Phpt1			D3ZPU3;Q6P7R8	D3ZPU3;Q6P7R8	Very-long-chain 3-oxoacyl-CoA reductase	Hsd17b12
																																							D3ZP96	D3ZP96	DNA helicase	Mcm2			D3ZPW7	D3ZPW7	Glutathione peroxidase	Gpx8
																																							D3ZPA1	D3ZPA1		Gcc1			D3ZPY0;A0A0G2K2U2	D3ZPY0;A0A0G2K2U2		Wtap
																																							D3ZPD0	D3ZPD0		Ckap2			D3ZQ02	D3ZQ02		Wdr37
																																							D3ZPF0	D3ZPF0		Fhl3			D3ZQ56	D3ZQ56		Polr3f
																																							D3ZPH3;A0A0G2JTK6	D3ZPH3;A0A0G2JTK6		Mta3			D3ZQ57;D4A7M0	D3ZQ57		Plxnb2
																																							D3ZPJ9	D3ZPJ9		Ascc2			G3V700;D3ZQ59;P47245;P47245-2	G3V700;D3ZQ59;P47245;P47245-2	Nardilysin	Nrd1
																																							D3ZPL1	D3ZPL1		Cpsf6			D3ZQ74;Q63321	D3ZQ74;Q63321	Procollagen-lysine,2-oxoglutarate 5-dioxygenase 1	Plod1
																																							D3ZPR0	D3ZPR0		Cse1l			D3ZQ77	D3ZQ77		RGD1310352
																																							D3ZPU3;Q6P7R8	D3ZPU3;Q6P7R8	Very-long-chain 3-oxoacyl-CoA reductase	Hsd17b12			D3ZQ82;A0A0G2K7V5;A0A0G2JYT9;B2GV50	D3ZQ82		Rfx1
																																							D3ZPW7	D3ZPW7	Glutathione peroxidase	Gpx8			D3ZQE8	D3ZQE8		Xpo5
																																							D3ZQ02	D3ZQ02		Wdr37			D3ZQG8;F1M457;A0A0G2K4G2;Q62909	D3ZQG8;F1M457;A0A0G2K4G2;Q62909	Kinesin-like protein;Kinesin-like protein KIF2C	Kif2c
																																							D3ZQ56	D3ZQ56		Polr3f			D3ZQI0	D3ZQI0		Polr2j
																																							D3ZQ57;D4A7M0	D3ZQ57		Plxnb2			D3ZQI1	D3ZQI1	Glutathione peroxidase	Gpx7
																																							G3V700;D3ZQ59;P47245;P47245-2	G3V700;D3ZQ59;P47245;P47245-2	Nardilysin	Nrd1			D3ZQI6	D3ZQI6		Xpo4
																																							D3ZQ74;Q63321	D3ZQ74;Q63321	Procollagen-lysine,2-oxoglutarate 5-dioxygenase 1	Plod1			D3ZQL1	D3ZQL1		Emc7
																																							D3ZQ77	D3ZQ77		RGD1310352			D3ZQM0	D3ZQM0		Sf3a1
																																							D3ZQ82;A0A0G2K7V5;A0A0G2JYT9;B2GV50	D3ZQ82		Rfx1			D3ZQN7	D3ZQN7		Lamb1
																																							D3ZQE8	D3ZQE8		Xpo5			D3ZQQ2	D3ZQQ2		Wiz
																																							D3ZQG8;F1M457;A0A0G2K4G2;Q62909	D3ZQG8;F1M457;A0A0G2K4G2;Q62909	Kinesin-like protein;Kinesin-like protein KIF2C	Kif2c			D3ZQV8;M0R464	D3ZQV8;M0R464		Phf6
																																							D3ZQI0	D3ZQI0		Polr2j			D3ZQY4	D3ZQY4		Fryl
																																							D3ZQI1	D3ZQI1	Glutathione peroxidase	Gpx7			D3ZR64	D3ZR64		Zfp598
																																							D3ZQI6	D3ZQI6		Xpo4			D3ZR79;D3ZXD8	D3ZR79;D3ZXD8	Transmembrane protein 245	Tmem245
																																							D3ZQL0	D3ZQL0		Fanca			D3ZRD3	D3ZRD3		Pde6d
																																							D3ZQL1	D3ZQL1		Emc7			D3ZRE7	D3ZRE7		Swap70
																																							D3ZQM0	D3ZQM0		Sf3a1			D3ZRF6;M0R715	D3ZRF6;M0R715		Pnpla6
																																							D3ZQN7	D3ZQN7		Lamb1			D3ZRH1	D3ZRH1		Oxa1l
																																							D3ZQQ2	D3ZQQ2		Wiz			D3ZRI6	D3ZRI6		Kin
																																							D3ZQV8;M0R464	D3ZQV8;M0R464		Phf6			D3ZRM5	D3ZRM5		Rab23
																																							D3ZQY4	D3ZQY4		Fryl			D3ZRM9;P41123;A0A0G2JYG9;F1M2E9;D3ZD02	D3ZRM9;P41123;A0A0G2JYG9;F1M2E9;D3ZD02	60S ribosomal protein L13	LOC100360491;Rpl13;RGD1563145
																																							D3ZR64	D3ZR64		Zfp598			D3ZRN2	D3ZRN2		Med1
																																							D3ZR79;D3ZXD8	D3ZR79;D3ZXD8	Transmembrane protein 245	Tmem245			D3ZRN3	D3ZRN3		Actbl2
																																							D3ZRD3	D3ZRD3		Pde6d			D3ZRN5	D3ZRN5		Trove2
																																							D3ZRE7	D3ZRE7		Swap70			D3ZRX9	D3ZRX9	Calponin	Cnn2
																																							D3ZRF6;M0R715	D3ZRF6;M0R715		Pnpla6			D3ZS06;F1LQT9;Q9Z330;Q9Z330-2;Q9Z330-9;Q9Z330-5;Q9Z330-3;Q9Z330-7;Q9Z330-6;Q9Z330-4;Q9Z330-8	D3ZS06;F1LQT9;Q9Z330;Q9Z330-2;Q9Z330-9;Q9Z330-5;Q9Z330-3;Q9Z330-7;Q9Z330-6;Q9Z330-4;Q9Z330-8	DNA (cytosine-5)-methyltransferase;DNA (cytosine-5)-methyltransferase 1	Dnmt1
																																							D3ZRH1	D3ZRH1		Oxa1l			D3ZS58	D3ZS58	NADH dehydrogenase [ubiquinone] 1 alpha subcomplex subunit 2	Ndufa2
																																							D3ZRI6	D3ZRI6		Kin			D3ZSA9	D3ZSA9		Nomo1
																																							D3ZRM5	D3ZRM5		Rab23			D3ZSB7	D3ZSB7	Ribosomal protein S6 kinase	Rps6ka4
																																							D3ZRM9;P41123;A0A0G2JYG9;F1M2E9;D3ZD02	D3ZRM9;P41123;A0A0G2JYG9;F1M2E9;D3ZD02	60S ribosomal protein L13	LOC100360491;Rpl13;RGD1563145			D3ZSC2	D3ZSC2		Pdcd2l
																																							D3ZRN2	D3ZRN2		Med1			D3ZSC8	D3ZSC8		Dnajc17
																																							D3ZRN3	D3ZRN3		Actbl2			D3ZSK5	D3ZSK5	N-lysine methyltransferase SETD6	Setd6
																																							D3ZRN5	D3ZRN5		Trove2			D3ZSL2;Q5FVK7	D3ZSL2		Abracl
																																							D3ZRX9	D3ZRX9	Calponin	Cnn2			D3ZSM9	D3ZSM9		Brat1
																																							D3ZS06;F1LQT9;Q9Z330;Q9Z330-2;Q9Z330-9;Q9Z330-5;Q9Z330-3;Q9Z330-7;Q9Z330-6;Q9Z330-4;Q9Z330-8	D3ZS06;F1LQT9;Q9Z330;Q9Z330-2;Q9Z330-9;Q9Z330-5;Q9Z330-3;Q9Z330-7;Q9Z330-6;Q9Z330-4;Q9Z330-8	DNA (cytosine-5)-methyltransferase;DNA (cytosine-5)-methyltransferase 1	Dnmt1			D3ZSQ1;Q5RK02	D3ZSQ1		Pcnxl3
																																							D3ZS58	D3ZS58	NADH dehydrogenase [ubiquinone] 1 alpha subcomplex subunit 2	Ndufa2			D3ZSV7	D3ZSV7		Thumpd3
																																							D3ZSA9	D3ZSA9		Nomo1			D3ZSY8	D3ZSY8		Tbc1d10b
																																							D3ZSB7	D3ZSB7	Ribosomal protein S6 kinase	Rps6ka4			D3ZT01;Q5BJL4	D3ZT01		Cog2
																																							D3ZSC2	D3ZSC2		Pdcd2l			D3ZT03;A0A0U1RRS6;A0A0U1RRY8	D3ZT03;A0A0U1RRS6		Upf2
																																							D3ZSC8	D3ZSC8		Dnajc17			D3ZT52	D3ZT52		Pbrm1
																																							D3ZSK5	D3ZSK5	N-lysine methyltransferase SETD6	Setd6			D3ZT64	D3ZT64		Atg2a
																																							D3ZSL2;Q5FVK7	D3ZSL2		Abracl			D3ZT71	D3ZT71		Bcl2l13
																																							D3ZSM9	D3ZSM9		Brat1			D3ZTB5	D3ZTB5		S100a13
																																							D4A8M5;D3ZSP1;Q6QI63;F7ETL6	D4A8M5;D3ZSP1;Q6QI63;F7ETL6		Snrpep2;LOC100361838;Zfp341			D3ZTF1	D3ZTF1		Slc4a1ap
																																							D3ZSQ1;Q5RK02	D3ZSQ1		Pcnxl3			D3ZTF6	D3ZTF6		Pik3c2a
																																							D3ZSV7	D3ZSV7		Thumpd3			D3ZTG2	D3ZTG2		Ttc27
																																							D3ZSY8	D3ZSY8		Tbc1d10b			D3ZTJ7	D3ZTJ7		Kdm2a
																																							D3ZT01;Q5BJL4	D3ZT01		Cog2			D3ZTN0	D3ZTN0		Prkdc
																																							D3ZT03;A0A0U1RRS6;A0A0U1RRY8	D3ZT03;A0A0U1RRS6		Upf2			D3ZTP0	D3ZTP0	10-formyltetrahydrofolate dehydrogenase	Aldh1l2
																																							D3ZT52	D3ZT52		Pbrm1			D3ZTR1	D3ZTR1		Mrps17
																																							D3ZT64	D3ZT64		Atg2a			Q5BK78;D3ZTR4	Q5BK78;D3ZTR4		Sumf2
																																							D3ZT71	D3ZT71		Bcl2l13			Q5BJB3;M0R785;D3ZTR5;A0A0G2K6U2	Q5BJB3;M0R785;D3ZTR5;A0A0G2K6U2		Chchd2;Zbed5
																																							D3ZT90	D3ZT90		Gcdh			D3ZTT7	D3ZTT7		Sun2
																																							D3ZTB5	D3ZTB5		S100a13			D3ZTW1	D3ZTW1		Ints5
																																							D3ZTF1	D3ZTF1		Slc4a1ap			D3ZTW7	D3ZTW7		Atpaf2
																																							D3ZTF6	D3ZTF6		Pik3c2a			D3ZTW8	D3ZTW8		Mrpl27
																																							D3ZTG2	D3ZTG2		Ttc27			D3ZTW9	D3ZTW9		Exog
																																							D3ZTJ7	D3ZTJ7		Kdm2a			D3ZTX0	D3ZTX0	Transmembrane emp24 domain-containing protein 7	Tmed7
																																							D3ZTN0	D3ZTN0		Prkdc			D3ZU13;D4AD15;M0RD03	D3ZU13;D4AD15		LOC100911431;Eif4g1
																																							D3ZTP0	D3ZTP0	10-formyltetrahydrofolate dehydrogenase	Aldh1l2			D3ZU51	D3ZU51		Rpp30
																																							D3ZTR1	D3ZTR1		Mrps17			D3ZU52	D3ZU52		Cops7b
																																							Q5BK78;D3ZTR4	Q5BK78;D3ZTR4		Sumf2			D3ZU64	D3ZU64		Vps37b
																																							Q5BJB3;M0R785;D3ZTR5;A0A0G2K6U2	Q5BJB3;M0R785;D3ZTR5;A0A0G2K6U2		Chchd2;Zbed5			D3ZU74;Q6AZ35;G3V9V3;Q62871-3;Q62871-2;Q62871	D3ZU74;Q6AZ35;G3V9V3;Q62871-3;Q62871-2;Q62871	Cytoplasmic dynein 1 intermediate chain 2	Dync1i2
																																							D3ZTT7	D3ZTT7		Sun2			D3ZUB0	D3ZUB0		Rcn1
																																							D3ZTW1	D3ZTW1		Ints5			D3ZUB7	D3ZUB7		Anapc4
																																							D3ZTW7	D3ZTW7		Atpaf2			D3ZUC2	D3ZUC2		Mov10
																																							D3ZTW8	D3ZTW8		Mrpl27			D3ZUC9	D3ZUC9		Oxsr1
																																							D3ZTW9	D3ZTW9		Exog			D3ZUD0;B5DF83	D3ZUD0		Ect2
																																							D3ZTX0	D3ZTX0	Transmembrane emp24 domain-containing protein 7	Tmed7			D3ZUD8	D3ZUD8		Tm9sf3
																																							D3ZU13;D4AD15;M0RD03	D3ZU13;D4AD15		LOC100911431;Eif4g1			D3ZUI1	D3ZUI1		Apip
																																							D3ZU51	D3ZU51		Rpp30			D3ZUJ5;B0K028	D3ZUJ5;B0K028		Dtymk
																																							D3ZU52	D3ZU52		Cops7b			D3ZUJ8;B2RYC0;F1MAQ6;A0A0G2K726	D3ZUJ8		Tmtc3
																																							D3ZU64	D3ZU64		Vps37b			D3ZUJ9	D3ZUJ9		Snx8
																																							D3ZU74;Q6AZ35;G3V9V3;Q62871-3;Q62871-2;Q62871	D3ZU74;Q6AZ35;G3V9V3;Q62871-3;Q62871-2;Q62871	Cytoplasmic dynein 1 intermediate chain 2	Dync1i2			D3ZUM5;D3ZUK4	D3ZUM5;D3ZUK4		Trim33
																																							D3ZUB0	D3ZUB0		Rcn1			D3ZUL1	D3ZUL1		Ccdc124
																																							D3ZUB7	D3ZUB7		Anapc4			D3ZUL3;M0RDR9	D3ZUL3		Col6a1
																																							D3ZUC2	D3ZUC2		Mov10			D3ZUL8	D3ZUL8		Zcchc8
																																							D3ZUC9	D3ZUC9		Oxsr1			D3ZUM4	D3ZUM4	Beta-galactosidase	Glb1
																																							D3ZUD0;B5DF83	D3ZUD0		Ect2			D3ZUN5	D3ZUN5		Pofut2
																																							D3ZUD8	D3ZUD8		Tm9sf3			D3ZUP5	D3ZUP5		Brk1
																																							D3ZUI1	D3ZUI1		Apip			D3ZUQ0;A0A0G2K2U5;Q6AYA0	D3ZUQ0;A0A0G2K2U5	RILP-like protein 1	Rilpl1
																																							D3ZUJ5;B0K028	D3ZUJ5;B0K028		Dtymk			D3ZUQ7;D3ZWD3;F1LT70	D3ZUQ7		Pank3
																																							D3ZUJ8;B2RYC0;F1MAQ6;A0A0G2K726	D3ZUJ8		Tmtc3			D3ZUT9	D3ZUT9		Ints3
																																							D3ZUJ9	D3ZUJ9		Snx8			D3ZUV3	D3ZUV3		Eif2a
																																							D3ZUM5;D3ZUK4	D3ZUM5;D3ZUK4		Trim33			D3ZUV9	D3ZUV9		Cnot3
																																							D3ZUL1	D3ZUL1		Ccdc124			D3ZUW8	D3ZUW8		Brd1
																																							D3ZUL3;M0RDR9	D3ZUL3		Col6a1			D3ZUX5	D3ZUX5		Chchd3
																																							D3ZUL8	D3ZUL8		Zcchc8			D3ZUY8	D3ZUY8		Ap2a1
																																							D3ZUM4	D3ZUM4	Beta-galactosidase	Glb1			D3ZUZ4	D3ZUZ4		Fam20b
																																							D3ZUN5	D3ZUN5		Pofut2			D3ZV15;A0A0U1ZFN5;A0A0U1ZF16;A0A0U1ZEI3	D3ZV15;A0A0U1ZFN5;A0A0U1ZF16		Cbl
																																							D3ZUP5	D3ZUP5		Brk1			D3ZV54	D3ZV54		Pwp2
																																							D3ZUQ0;A0A0G2K2U5;Q6AYA0	D3ZUQ0;A0A0G2K2U5	RILP-like protein 1	Rilpl1			D3ZV81	D3ZV81		Heatr3
																																							D3ZUQ7;D3ZWD3;F1LT70	D3ZUQ7		Pank3			D3ZVB7	D3ZVB7		Ogn
																																							D3ZUT9	D3ZUT9		Ints3			D3ZVI9	D3ZVI9		LOC100911365
																																							D3ZUV3	D3ZUV3		Eif2a			D3ZVJ3	D3ZVJ3		Kntc1
																																							D3ZUV9	D3ZUV9		Cnot3			D3ZVK3	D3ZVK3		Trmt6
																																							D3ZUW8	D3ZUW8		Brd1			D3ZVN7	D3ZVN7		Ppox
																																							D3ZUX5	D3ZUX5		Chchd3			D3ZVP6	D3ZVP6		Ppwd1
																																							D3ZUX7	D3ZUX7		Acsf3			D3ZVQ0	D3ZVQ0	Ubiquitin carboxyl-terminal hydrolase	Usp5
																																							D3ZUY8	D3ZUY8		Ap2a1			D3ZVS2	D3ZVS2		L2hgdh
																																							D3ZUZ4	D3ZUZ4		Fam20b			D3ZVT2	D3ZVT2		Thada
																																							D3ZV15;A0A0U1ZFN5;A0A0U1ZF16;A0A0U1ZEI3	D3ZV15;A0A0U1ZFN5;A0A0U1ZF16		Cbl			D3ZVU6	D3ZVU6		Avl9
																																							D3ZV54	D3ZV54		Pwp2			D3ZW08	D3ZW08	Adenylosuccinate lyase	Adsl
																																							D3ZV81	D3ZV81		Heatr3			D3ZW15	D3ZW15		Sec24b
																																							D3ZVB7	D3ZVB7		Ogn			D3ZW38	D3ZW38		Exosc6
																																							D3ZVI9	D3ZVI9		LOC100911365			D3ZW55	D3ZW55	Inosine triphosphate pyrophosphatase	Itpa
																																							D3ZVJ3	D3ZVJ3		Kntc1			D3ZW58	D3ZW58		Casc4
																																							D3ZVK3	D3ZVK3		Trmt6			D3ZWA8	D3ZWA8		Appl1
																																							D3ZVN7	D3ZVN7		Ppox			D3ZWB1	D3ZWB1		Lsm1
																																							D3ZVP6	D3ZVP6		Ppwd1			D3ZWD1;M0R9W9;D4A8M4	D3ZWD1;M0R9W9;D4A8M4		Lrch3
																																							D3ZVQ0	D3ZVQ0	Ubiquitin carboxyl-terminal hydrolase	Usp5			D3ZWF5	D3ZWF5	Transcription and mRNA export factor ENY2	Eny2
																																							D3ZVS2	D3ZVS2		L2hgdh			D3ZWG9	D3ZWG9		Ptar1
																																							D3ZVT2	D3ZVT2		Thada			D3ZWL9	D3ZWL9		Dido1
																																							D3ZVU6	D3ZVU6		Avl9			D3ZWN1	D3ZWN1		Zfp259
																																							D3ZW08	D3ZW08	Adenylosuccinate lyase	Adsl			D3ZWS0	D3ZWS0		Scrib
																																							D3ZW15	D3ZW15		Sec24b			D3ZWU1;B5DF71	D3ZWU1;B5DF71		Brd3
																																							D3ZW38	D3ZW38		Exosc6			D3ZX06	D3ZX06		Ghdc
																																							D3ZW55	D3ZW55	Inosine triphosphate pyrophosphatase	Itpa			D3ZX08;A0A0H2UHV7;B2RYB6	D3ZX08;A0A0H2UHV7;B2RYB6	Alanine--tRNA ligase, mitochondrial	Aars2
																																							D3ZW58	D3ZW58		Casc4			D3ZX38	D3ZX38		Pfdn1
																																							D3ZWA8	D3ZWA8		Appl1			D3ZX42	D3ZX42		Rabgap1
																																							D3ZWB1	D3ZWB1		Lsm1			D3ZX56	D3ZX56		Ddx55
																																							D3ZWD1;M0R9W9;D4A8M4	D3ZWD1;M0R9W9;D4A8M4		Lrch3			D3ZX63	D3ZX63		Wdr54
																																							D3ZWF5	D3ZWF5	Transcription and mRNA export factor ENY2	Eny2			D3ZX69;P0C2C4	D3ZX69;P0C2C4	39S ribosomal protein L10, mitochondrial	Mrpl10
																																							D3ZWG9	D3ZWG9		Ptar1			D3ZX87;P62902;D3ZU04;D3ZKU5;D3Z8W1;A0A0G2K7E3;D4ACQ2;D3ZZ60;D3ZK34;D3ZVF5;D3ZVY6;D3ZDE9;F1LVW2;A0A0G2JWD9	D3ZX87;P62902;D3ZU04;D3ZKU5;D3Z8W1;A0A0G2K7E3;D4ACQ2;D3ZZ60	60S ribosomal protein L31	LOC100910017;Rpl31;LOC102550734;RGD1564839;LOC680384;LOC690384;LOC681356
																																							D3ZWL9	D3ZWL9		Dido1			D3ZXA6	D3ZXA6		Pdpr
																																							D3ZWN1	D3ZWN1		Zfp259			D3ZXB8	D3ZXB8		Etnk1
																																							D3ZWS0	D3ZWS0		Scrib			D3ZXF9	D3ZXF9		Mrpl12
																																							D3ZWU1;B5DF71	D3ZWU1;B5DF71		Brd3			D3ZXH7	D3ZXH7		Alyref
																																							D3ZX06	D3ZX06		Ghdc			D3ZXI0;B2RYR3	D3ZXI0;B2RYR3	Pyrroline-5-carboxylate reductase	Pycr1
																																							D3ZX08;A0A0H2UHV7;B2RYB6	D3ZX08;A0A0H2UHV7;B2RYB6	Alanine--tRNA ligase, mitochondrial	Aars2			D3ZXJ5	D3ZXJ5		Eftud1
																																							D3ZX38	D3ZX38		Pfdn1			D3ZXK4	D3ZXK4		Abhd11
																																							D3ZX42	D3ZX42		Rabgap1			D3ZXL1;Q5XI15	D3ZXL1;Q5XI15		Arih1
																																							D3ZX56	D3ZX56		Ddx55			D3ZXP1	D3ZXP1		Ttc28
																																							D3ZX63	D3ZX63		Wdr54			D3ZXP3;D3ZWE0	D3ZXP3;D3ZWE0	Histone H2A	H2afx;Hist2h2ab
																																							D3ZX69;P0C2C4	D3ZX69;P0C2C4	39S ribosomal protein L10, mitochondrial	Mrpl10			D3ZXS8	D3ZXS8		Ube2k
																																							D3ZX87;P62902;D3ZU04;D3ZKU5;D3Z8W1;A0A0G2K7E3;D4ACQ2;D3ZZ60;D3ZK34;D3ZVF5;D3ZVY6;D3ZDE9;F1LVW2;A0A0G2JWD9	D3ZX87;P62902;D3ZU04;D3ZKU5;D3Z8W1;A0A0G2K7E3;D4ACQ2;D3ZZ60	60S ribosomal protein L31	LOC100910017;Rpl31;LOC102550734;RGD1564839;LOC680384;LOC690384;LOC681356			D3ZXY2	D3ZXY2		Pdzd8
																																							D3ZXA6	D3ZXA6		Pdpr			D3ZY02	D3ZY02		Athl1
																																							D3ZXB8	D3ZXB8		Etnk1			D3ZY47	D3ZY47		RGD1559896
																																							D3ZXF8	D3ZXF8		Mrpl43			D3ZYI0	D3ZYI0		Gca
																																							D3ZXF9	D3ZXF9		Mrpl12			D3ZYK9	D3ZYK9		Npm3
																																							D3ZXH7	D3ZXH7		Alyref			D3ZYL4	D3ZYL4		Mrpl50
																																							D3ZXI0;B2RYR3	D3ZXI0;B2RYR3	Pyrroline-5-carboxylate reductase	Pycr1			D3ZYQ9	D3ZYQ9		Rnf20
																																							D3ZXJ5	D3ZXJ5		Eftud1			D3ZYS7;F1M2M6	D3ZYS7		G3bp1
																																							D3ZXK4	D3ZXK4		Abhd11			D3ZYT2	D3ZYT2		Mrps5
																																							D3ZXL1;Q5XI15	D3ZXL1;Q5XI15		Arih1			D3ZZ21	D3ZZ21		Ndufb6
																																							D3ZXP1	D3ZXP1		Ttc28			D3ZZ38	D3ZZ38	Sorting nexin	Snx18
																																							D3ZXS8	D3ZXS8		Ube2k			D3ZZ62	D3ZZ62		Xpot
																																							D3ZXY2	D3ZXY2		Pdzd8			D3ZZA8	D3ZZA8		Sec24a
																																							D3ZY02	D3ZY02		Athl1			D3ZZC1	D3ZZC1		Txndc5
																																							D3ZY47	D3ZY47		RGD1559896			D3ZZC5	D3ZZC5		Tradd
																																							D3ZYI0	D3ZYI0		Gca			D3ZZF8;A0A0G2JVP5;B2RZ22	D3ZZF8;A0A0G2JVP5;B2RZ22		Paip1
																																							D3ZYK9	D3ZYK9		Npm3			D3ZZH7	D3ZZH7		Rsbn1l
																																							D3ZYL4	D3ZYL4		Mrpl50			D3ZZK8	D3ZZK8		Frg1
																																							D3ZYQ9	D3ZYQ9		Rnf20			D3ZZL3	D3ZZL3		Naglu
																																							D3ZYS7;F1M2M6	D3ZYS7		G3bp1			D3ZZM3	D3ZZM3		Cog4
																																							D3ZYT2	D3ZYT2		Mrps5			D3ZZN4;P04646;D4A771;F1M0T2	D3ZZN4;P04646;D4A771	60S ribosomal protein L35a	LOC100362338;Rpl35a;LOC100362049
																																							D3ZZ21	D3ZZ21		Ndufb6			D3ZZN9	D3ZZN9		Syde1
																																							D3ZZ38	D3ZZ38	Sorting nexin	Snx18			D3ZZQ5	D3ZZQ5		Naa40
																																							D3ZZ51;A0A0G2KAU9;D3ZY45	D3ZZ51;A0A0G2KAU9;D3ZY45		Prrc2b			D3ZZQ6	D3ZZQ6		Ints4
																																							D3ZZ62	D3ZZ62		Xpot			D3ZZR5;D3ZLF6	D3ZZR5;D3ZLF6		Snrpa1
																																							D3ZZA1	D3ZZA1	Putative tRNA (cytidine(32)/guanosine(34)-2-O)-methyltransferase	Ftsj1			D3ZZR9	D3ZZR9	Peptidyl-prolyl cis-trans isomerase	Fkbp2
																																							D3ZZA8	D3ZZA8		Sec24a			D3ZZT9	D3ZZT9		Col14a1
																																							D3ZZC1	D3ZZC1		Txndc5			D3ZZV1;Q6EIX2	D3ZZV1		Pam16
																																							D3ZZC5	D3ZZC5		Tradd			D3ZZW1	D3ZZW1		Dock1
																																							D3ZZE3;A0A0G2K771	D3ZZE3;A0A0G2K771		RGD1564887			D3ZZY2;Q499R2;Q5M811	D3ZZY2;Q499R2		Utp14a
																																							D3ZZF8;A0A0G2JVP5;B2RZ22	D3ZZF8;A0A0G2JVP5;B2RZ22		Paip1			D3ZZZ9	D3ZZZ9		Ctnnd1
																																							D3ZZH7	D3ZZH7		Rsbn1l			D4A017	D4A017		Tmem87a
																																							D3ZZK8	D3ZZK8		Frg1			D4A020;A0A1W2Q6L0;A0A1W2Q682;W8C3Y3;V9GVN4	D4A020;A0A1W2Q6L0		Med14
																																							D3ZZL3	D3ZZL3		Naglu			D4A022	D4A022		Gapvd1
																																							D3ZZM3	D3ZZM3		Cog4			D4A031	D4A031		Ddx42
																																							D3ZZN4;P04646;D4A771;F1M0T2	D3ZZN4;P04646;D4A771	60S ribosomal protein L35a	LOC100362338;Rpl35a;LOC100362049			D4A058	D4A058		Atad5
																																							D3ZZN9	D3ZZN9		Syde1			D4A067	D4A067		RGD1564541
																																							D3ZZQ5	D3ZZQ5		Naa40			D4A0E8	D4A0E8	Protein arginine N-methyltransferase 5	Prmt5
																																							D3ZZQ6	D3ZZQ6		Ints4			D4A0G9	D4A0G9		Ercc6l
																																							D3ZZR5;D3ZLF6	D3ZZR5;D3ZLF6		Snrpa1			D4A0L1	D4A0L1		Mon1b
																																							D3ZZR9	D3ZZR9	Peptidyl-prolyl cis-trans isomerase	Fkbp2			D4A0L4;Q62764-2;F1MA18;Q62764;Q3KRC7;D4A3P0	D4A0L4;Q62764-2;F1MA18;Q62764;Q3KRC7	Y-box-binding protein 3	Ybx3
																																							D3ZZT9	D3ZZT9		Col14a1			D4A0M2	D4A0M2		Nxn
																																							D3ZZV1;Q6EIX2	D3ZZV1		Pam16			D4A0Q3	D4A0Q3	tRNA (guanine-N(7)-)-methyltransferase non-catalytic subunit Wdr4	Wdr4
																																							D3ZZW1	D3ZZW1		Dock1			D4A0T0	D4A0T0		Ndufb10
																																							D3ZZY2;Q499R2;Q5M811	D3ZZY2;Q499R2		Utp14a			D4A0T8	D4A0T8		Dhrs7
																																							D3ZZZ9	D3ZZZ9		Ctnnd1			D4A0U3	D4A0U3		Zfp638
																																							D4A017	D4A017		Tmem87a			D4A0U9;A0A1W2Q695	D4A0U9;A0A1W2Q695		Msh6
																																							D4A020;A0A1W2Q6L0;A0A1W2Q682;W8C3Y3;V9GVN4	D4A020;A0A1W2Q6L0		Med14			D4A0W1	D4A0W1		Emc4
																																							D4A022	D4A022		Gapvd1			D4A0W7	D4A0W7		Fndc3b
																																							D4A031	D4A031		Ddx42			D4A0Y6	D4A0Y6		Mki67
																																							D4A058	D4A058		Atad5			D4A104	D4A104		Mrpl45
																																							D4A067	D4A067		RGD1564541			D4A106	D4A106		Wdr3
																																							D4A0E8	D4A0E8	Protein arginine N-methyltransferase 5	Prmt5			D4A131	D4A131		Mrpl4
																																							D4A0G9	D4A0G9		Ercc6l			D4A133;A0A1W2Q6N0	D4A133		Atp6v1a
																																							D4A0L1	D4A0L1		Mon1b			D4A1B2	D4A1B2		Arpin
																																							D4A0L4;Q62764-2;F1MA18;Q62764;Q3KRC7;D4A3P0	D4A0L4;Q62764-2;F1MA18;Q62764;Q3KRC7	Y-box-binding protein 3	Ybx3			D4A1B8	D4A1B8		Dctn3
																																							D4A0M2	D4A0M2		Nxn			D4A1B9;F1LQB2;P97690	D4A1B9;F1LQB2;P97690	Structural maintenance of chromosomes protein;Structural maintenance of chromosomes protein 3	Smc3
																																							D4A0Q3	D4A0Q3	tRNA (guanine-N(7)-)-methyltransferase non-catalytic subunit Wdr4	Wdr4			D4A1C5	D4A1C5		Spc24
																																							D4A0T0	D4A0T0		Ndufb10			D4A1D3	D4A1D3		Sacs
																																							D4A0T8	D4A0T8		Dhrs7			D4A1D8;Q7TP91	D4A1D8;Q7TP91		Surf4
																																							D4A0U3	D4A0U3		Zfp638			D4A1J6	D4A1J6		Ankfy1
																																							D4A0U9;A0A1W2Q695	D4A0U9;A0A1W2Q695		Msh6			D4A1K2	D4A1K2		Rpl7l1
																																							D4A0W1	D4A0W1		Emc4			D4A1Q9	D4A1Q9		Ttll12
																																							D4A0W7	D4A0W7		Fndc3b			D4A1R0	D4A1R0		Dhx37
																																							D4A0Y6	D4A0Y6		Mki67			D4A1R8	D4A1R8		Cpne1
																																							D4A104	D4A104		Mrpl45			D4A1X2	D4A1X2		Exosc10
																																							D4A106	D4A106		Wdr3			D4A1Y5	D4A1Y5		Mthfd2
																																							D4A131	D4A131		Mrpl4			D4A206	D4A206		Tcof1
																																							D4A133;A0A1W2Q6N0	D4A133		Atp6v1a			D4A208;B5DEJ1;A0A0G2JZ92;F1M287	D4A208;B5DEJ1;A0A0G2JZ92	SLIT-ROBO Rho GTPase-activating protein 2	Srgap2
																																							D4A1B2	D4A1B2		Arpin			D4A224	D4A224		Ric1
																																							D4A1B8	D4A1B8		Dctn3			D4A230	D4A230		LOC100911674
																																							D4A1B9;F1LQB2;P97690	D4A1B9;F1LQB2;P97690	Structural maintenance of chromosomes protein;Structural maintenance of chromosomes protein 3	Smc3			D4A234	D4A234		Uri1
																																							D4A1C5	D4A1C5		Spc24			D4A259	D4A259		Polr2d
																																							D4A1D3	D4A1D3		Sacs			D4A261	D4A261		Ctc1
																																							D4A1D8;Q7TP91	D4A1D8;Q7TP91		Surf4			D4A269;P62959	D4A269;P62959	Histidine triad nucleotide-binding protein 1	Hint1
																																							D4A1J6	D4A1J6		Ankfy1			D4A2A9	D4A2A9		Tubgcp5
																																							D4A1K2	D4A1K2		Rpl7l1			D4A2B0;A0A0G2JXM5	D4A2B0;A0A0G2JXM5		Poldip3
																																							D4A1Q9	D4A1Q9		Ttll12			D4A2C6	D4A2C6		Lsm4
																																							D4A1R0	D4A1R0		Dhx37			D4A2D3;A0A1W2Q616;A0A1W2Q679	D4A2D3;A0A1W2Q616		Mycbp2
																																							D4A1R8	D4A1R8		Cpne1			D4A2D7	D4A2D7		Ipo4
																																							D4A1X2	D4A1X2		Exosc10			D4A2D8	D4A2D8		Lsm7
																																							D4A1Y5	D4A1Y5		Mthfd2			D4A2G9	D4A2G9		Ranbp1
																																							D4A206	D4A206		Tcof1			D4A2P1	D4A2P1		Ccar1
																																							D4A208;B5DEJ1;A0A0G2JZ92;F1M287	D4A208;B5DEJ1;A0A0G2JZ92	SLIT-ROBO Rho GTPase-activating protein 2	Srgap2			D4A2T7;Q66HG7	D4A2T7;Q66HG7	Probable ATP-dependent RNA helicase DDX59	Ddx59
																																							D4A224	D4A224		Ric1			D4A2Z8	D4A2Z8		Dhx36
																																							D4A230	D4A230		LOC100911674			D4A305	D4A305		Ccdc58
																																							D4A234	D4A234		Uri1			D4A321	D4A321		Dhx38
																																							D4A259	D4A259		Polr2d			D4A3E1	D4A3E1		Hnrnpll
																																							D4A261	D4A261		Ctc1			D4A3E2	D4A3E2		Npepl1
																																							D4A269;P62959	D4A269;P62959	Histidine triad nucleotide-binding protein 1	Hint1			D4A3E3	D4A3E3		Arid1a
																																							D4A2A9	D4A2A9		Tubgcp5			D4A3E8;A0A0G2K6X0	D4A3E8		Mrps27
																																							D4A2B0;A0A0G2JXM5	D4A2B0;A0A0G2JXM5		Poldip3			D4A3H5	D4A3H5	Chloride channel protein	Clcn6
																																							D4A2C6	D4A2C6		Lsm4			D4A3K5	D4A3K5	Histone H1.1	Hist1h1a
																																							D4A2D3;A0A1W2Q616;A0A1W2Q679	D4A2D3;A0A1W2Q616		Mycbp2			D4A3L3	D4A3L3		Megf9
																																							D4A2D7	D4A2D7		Ipo4			D4A3M7	D4A3M7		Bsdc1
																																							D4A2D8	D4A2D8		Lsm7			D4A3P1	D4A3P1		Ubqln4
																																							D4A2G9	D4A2G9		Ranbp1			D4A3S8	D4A3S8		Nsun2
																																							D4A2P1	D4A2P1		Ccar1			D4A3T0;Q497A5	D4A3T0;Q497A5		Sos1
																																							D4A2T7;Q66HG7	D4A2T7;Q66HG7	Probable ATP-dependent RNA helicase DDX59	Ddx59			D4A3T3	D4A3T3		Cbx1
																																							D4A2Z8	D4A2Z8		Dhx36			D4A3V2	D4A3V2	NADH dehydrogenase [ubiquinone] 1 alpha subcomplex subunit 6	Ndufa6
																																							D4A305	D4A305		Ccdc58			D4A3V3	D4A3V3		Parp12
																																							D4A321	D4A321		Dhx38			D4A3X0;Q7TP06	D4A3X0;Q7TP06		Seh1l;LOC307347
																																							D4A3E1	D4A3E1		Hnrnpll			D4A401	D4A401		Tex10
																																							D4A3E2	D4A3E2		Npepl1			D4A412;P62912;D4A647	D4A412;P62912	60S ribosomal protein L32	LOC688684;Rpl32
																																							D4A3E3	D4A3E3		Arid1a			I6L9I0;D4A414	I6L9I0;D4A414		Cox15
																																							D4A3E8;A0A0G2K6X0	D4A3E8		Mrps27			D4A416	D4A416		Clptm1l
																																							D4A3H5	D4A3H5	Chloride channel protein	Clcn6			D4A454	D4A454		RGD1306091
																																							D4A3K5	D4A3K5	Histone H1.1	Hist1h1a			D4A456	D4A456		Lrch2
																																							D4A3L3	D4A3L3		Megf9			D4A4F4;Q62722	D4A4F4		Nab2
																																							D4A3M7	D4A3M7		Bsdc1			D4A4H5	D4A4H5		Sdf2
																																							D4A3P1	D4A3P1		Ubqln4			D4A4J0	D4A4J0		Supt16h
																																							D4A3S8	D4A3S8		Nsun2			D4A4K4	D4A4K4		Vps13c
																																							D4A3T3	D4A3T3		Cbx1			Q5HZA7;D4A4P1;F1LMX1;O08839-6;O08839-5;O08839-2;O08839;O08839-3;O08839-4	Q5HZA7;D4A4P1;F1LMX1;O08839-6;O08839-5;O08839-2;O08839;O08839-3	Myc box-dependent-interacting protein 1	Bin1
																																							D4A3V2	D4A3V2	NADH dehydrogenase [ubiquinone] 1 alpha subcomplex subunit 6	Ndufa6			D4A4R1	D4A4R1		Eml3
																																							D4A3V3	D4A3V3		Parp12			D4A4T0;I6L9H8	D4A4T0;I6L9H8		Stub1
																																							D4A3X0;Q7TP06	D4A3X0;Q7TP06		Seh1l;LOC307347			D4A4T9	D4A4T9	Cysteine and histidine-rich domain-containing protein 1	Chordc1
																																							D4A401	D4A401		Tex10			D4A4U3	D4A4U3		Mdp1
																																							D4A412;P62912;D4A647	D4A412;P62912	60S ribosomal protein L32	LOC688684;Rpl32			D4A4W6	D4A4W6		Slirp
																																							I6L9I0;D4A414	I6L9I0;D4A414		Cox15			D4A4Y0	D4A4Y0		Exosc4
																																							D4A416	D4A416		Clptm1l			D4A4Z9	D4A4Z9		Ktn1
																																							D4A454	D4A454		RGD1306091			D4A510	D4A510		Smarcc2
																																							D4A456	D4A456		Lrch2			D4A511	D4A511	Signal recognition particle 9 kDa protein	Srp9
																																							D4A465;A0A1B0GWT7	D4A465;A0A1B0GWT7		Lamtor2			D4A517	D4A517		Slc39a10
																																							D4A478	D4A478		Ntpcr			D4A531	D4A531	DNA-directed RNA polymerase subunit	Polr2i
																																							D4A4F4;Q62722	D4A4F4		Nab2			D4A565	D4A565		Ndufb5
																																							D4A4H5	D4A4H5		Sdf2			D4A576;Q5FWT4	D4A576		Abcd4
																																							D4A4J0	D4A4J0		Supt16h			D4A5A6	D4A5A6	DNA-directed RNA polymerase	Polr2a
																																							D4A4K4	D4A4K4		Vps13c			Q4FZZ4;D4A5G8;P26284;F7FKI5;A0A0G2JW90	Q4FZZ4;D4A5G8;P26284;F7FKI5;A0A0G2JW90	Pyruvate dehydrogenase E1 component subunit alpha;Pyruvate dehydrogenase E1 component subunit alpha, somatic form, mitochondrial	LOC100365902;Pdha1l1;Pdha1
																																							Q5HZA7;D4A4P1;F1LMX1;O08839-6;O08839-5;O08839-2;O08839;O08839-3;O08839-4	Q5HZA7;D4A4P1;F1LMX1;O08839-6;O08839-5;O08839-2;O08839;O08839-3	Myc box-dependent-interacting protein 1	Bin1			D4A5I9	D4A5I9		Myo6
																																							D4A4R1	D4A4R1		Eml3			D4A5K6	D4A5K6		Zmpste24
																																							D4A4T0;I6L9H8	D4A4T0;I6L9H8		Stub1			D4A5L9;P62898;CON__P62894;P10715	D4A5L9;P62898	Cytochrome c, somatic	LOC679794;Cycs
																																							D4A4T9	D4A4T9	Cysteine and histidine-rich domain-containing protein 1	Chordc1			D4A5Q2	D4A5Q2	Structural maintenance of chromosomes protein	Smc2
																																							D4A4U3	D4A4U3		Mdp1			D4A5R0;D3ZUZ9	D4A5R0;D3ZUZ9	Peptidyl-prolyl cis-trans isomerase	Ppih
																																							D4A4W6	D4A4W6		Slirp			D4A5T1	D4A5T1		Sf3b5
																																							D4A4Y0	D4A4Y0		Exosc4			D4A5T8	D4A5T8		Ppl
																																							D4A4Z9	D4A4Z9		Ktn1			D4A5Z0	D4A5Z0		Csgalnact2
																																							D4A510	D4A510		Smarcc2			D4A631	D4A631	Brefeldin A-inhibited guanine nucleotide-exchange protein 1	Arfgef1
																																							D4A511	D4A511	Signal recognition particle 9 kDa protein	Srp9			D4A634	D4A634		Ranbp6
																																							D4A517	D4A517		Slc39a10			D4A644	D4A644		Map7d1
																																							D4A531	D4A531	DNA-directed RNA polymerase subunit	Polr2i			D4A648	D4A648		Stk4
																																							D4A565	D4A565		Ndufb5			D4A650	D4A650		Msrb3
																																							D4A576;Q5FWT4	D4A576		Abcd4			D4A652;Q7TMD5;D4A7G0;Q7TMD5-2	D4A652;Q7TMD5;D4A7G0;Q7TMD5-2	Zinc finger CCCH domain-containing protein 14	Zc3h14
																																							D4A5A6	D4A5A6	DNA-directed RNA polymerase	Polr2a			D4A6C5	D4A6C5		Arhgap1
																																							Q4FZZ4;D4A5G8;P26284;F7FKI5;A0A0G2JW90	Q4FZZ4;D4A5G8;P26284;F7FKI5;A0A0G2JW90	Pyruvate dehydrogenase E1 component subunit alpha;Pyruvate dehydrogenase E1 component subunit alpha, somatic form, mitochondrial	LOC100365902;Pdha1l1;Pdha1			D4A6L1	D4A6L1		Tapbpl
																																							D4A5I9	D4A5I9		Myo6			D4A6N9	D4A6N9		Asun
																																							D4A5K6	D4A5K6		Zmpste24			D4A6X4	D4A6X4	Acylphosphatase	Acyp1
																																							D4A5L9;P62898;CON__P62894;P10715	D4A5L9;P62898	Cytochrome c, somatic	LOC679794;Cycs			Q4KLJ1;D4A720;A0A0G2K1A3	Q4KLJ1;D4A720		Srsf7
																																							D4A5Q2	D4A5Q2	Structural maintenance of chromosomes protein	Smc2			D4A746	D4A746		Gmppb
																																							D4A5R0;D3ZUZ9	D4A5R0;D3ZUZ9	Peptidyl-prolyl cis-trans isomerase	Ppih			D4A769;A0A1W2Q6M8	D4A769		Samd4b
																																							D4A5T1	D4A5T1		Sf3b5			D4A777;D4A5F0	D4A777;D4A5F0		Fam114a1;Fam114a1l1
																																							D4A5T8	D4A5T8		Ppl			D4A781;M0RB74	D4A781;M0RB74		Ipo5
																																							D4A5Z0	D4A5Z0		Csgalnact2			D4A7F0	D4A7F0		Ubr3
																																							D4A631	D4A631	Brefeldin A-inhibited guanine nucleotide-exchange protein 1	Arfgef1			D4A7F2	D4A7F2		Mycbp
																																							D4A634	D4A634		Ranbp6			D4A7I6	D4A7I6		RGD1309995
																																							D4A644	D4A644		Map7d1			D4A7I8	D4A7I8		Sumf1
																																							D4A648	D4A648		Stk4			D4A7J8	D4A7J8		Prpf4
																																							D4A650	D4A650		Msrb3			D4A7L6	D4A7L6		Rpia
																																							D4A652;Q7TMD5;D4A7G0;Q7TMD5-2	D4A652;Q7TMD5;D4A7G0;Q7TMD5-2	Zinc finger CCCH domain-containing protein 14	Zc3h14			Q4KLN6;D4A7M6;D4ADQ1	Q4KLN6;D4A7M6	Ribonucleoside-diphosphate reductase subunit M2	Rrm2;LOC100359539
																																							D4A6C5	D4A6C5		Arhgap1			D4A7Q6	D4A7Q6		Zfp428
																																							D4A6D9	D4A6D9		Hs1bp3			D4A7R0	D4A7R0	Signal recognition particle subunit SRP72	Srp72
																																							D4A6E8	D4A6E8		RGD1560065			D4A7R3	D4A7R3		Nup205
																																							D4A6L1	D4A6L1		Tapbpl			D4A7S4	D4A7S4		Urb1
																																							D4A6N9	D4A6N9		Asun			D4A7U1;Q99MM3	D4A7U1		Zyx
																																							D4A6X4	D4A6X4	Acylphosphatase	Acyp1			D4A7U6	D4A7U6		Lsm3
																																							Q4KLJ1;D4A720;A0A0G2K1A3	Q4KLJ1;D4A720		Srsf7			D4A833	D4A833		Mrps30
																																							D4A746	D4A746		Gmppb			D4A845;D3ZQ91	D4A845;D3ZQ91		Rpa3;LOC100362927
																																							D4A769;A0A1W2Q6M8	D4A769		Samd4b			D4A857	D4A857		Ipo9
																																							D4A777;D4A5F0	D4A777;D4A5F0		Fam114a1;Fam114a1l1			D4A899	D4A899		Vps13a
																																							D4A781;M0RB74	D4A781;M0RB74		Ipo5			D4A8A0;P07756	D4A8A0		Cad
																																							D4A7F0	D4A7F0		Ubr3			D4A8C8	D4A8C8		Paxbp1
																																							D4A7F2	D4A7F2		Mycbp			D4A8E7	D4A8E7		Commd6
																																							D4A7I6	D4A7I6		RGD1309995			D4A8F2	D4A8F2		Rsu1
																																							D4A7I8	D4A7I8		Sumf1			D4A8G0	D4A8G0		Lsm12
																																							D4A7J8	D4A7J8		Prpf4			D4A8G7	D4A8G7		Snw1
																																							D4A7L6	D4A7L6		Rpia			D4A8H3	D4A8H3		Uba6
																																							Q4KLN6;D4A7M6;D4ADQ1	Q4KLN6;D4A7M6	Ribonucleoside-diphosphate reductase subunit M2	Rrm2;LOC100359539			D4A8H5;B2RZ73	D4A8H5;B2RZ73		Ppp4r2
																																							D4A7Q6	D4A7Q6		Zfp428			D4A8H8;A0A0G2K472;A0A0G2JT63;D3ZX82	D4A8H8;A0A0G2K472		Cyfip1
																																							D4A7R0	D4A7R0	Signal recognition particle subunit SRP72	Srp72			D4A8M7	D4A8M7		Ncaph
																																							D4A7R3	D4A7R3		Nup205			D4A8N0	D4A8N0		Fam111a
																																							D4A7S4	D4A7S4		Urb1			D4A8N1	D4A8N1		Dpm1
																																							D4A7U1;Q99MM3	D4A7U1		Zyx			D4A8T3	D4A8T3		Copz1
																																							D4A7U6	D4A7U6		Lsm3			D4A8X8	D4A8X8		Cttnbp2nl
																																							D4A833	D4A833		Mrps30			D4A8Z3	D4A8Z3		Frrs1
																																							D4A845;D3ZQ91	D4A845;D3ZQ91		Rpa3;LOC100362927			D4A900	D4A900		Filip1l
																																							D4A857	D4A857		Ipo9			D4A914	D4A914		Xrn2
																																							D4A899	D4A899		Vps13a			D4A944	D4A944		Snrnp40
																																							D4A8A0;P07756	D4A8A0		Cad			D4A962	D4A962		Hnrnpul1
																																							D4A8C8	D4A8C8		Paxbp1			D4A978	D4A978	Phosphoinositide phospholipase C	Plcd3
																																							D4A8E7	D4A8E7		Commd6			D4A994	D4A994		Emc1
																																							D4A8F2	D4A8F2		Rsu1			D4A997	D4A997		Htatsf1
																																							D4A8G0	D4A8G0		Lsm12			D4A9B0	D4A9B0		Srbd1
																																							D4A8G7	D4A8G7		Snw1			D4A9D6	D4A9D6		Dhx9
																																							D4A8H3	D4A8H3		Uba6			D4A9D8	D4A9D8	Oxysterol-binding protein	Osbp
																																							D4A8H5;B2RZ73	D4A8H5;B2RZ73		Ppp4r2			D4A9H6;D3ZLQ1	D4A9H6		St5
																																							D4A8H8;A0A0G2K472;A0A0G2JT63;D3ZX82	D4A8H8;A0A0G2K472		Cyfip1			D4A9L2	D4A9L2		Srsf1
																																							D4A8M7	D4A8M7		Ncaph			Q6P7B3;D4A9N5	Q6P7B3;D4A9N5		Trim25
																																							D4A8N0	D4A8N0		Fam111a			D4A9P7	D4A9P7		LOC100363408
																																							D4A8N1	D4A8N1		Dpm1			D4A9Y0	D4A9Y0		Sdf2l1
																																							D4A8T3	D4A8T3		Copz1			D4A9Z2	D4A9Z2	DNA topoisomerase	Top3b
																																							D4A8X8	D4A8X8		Cttnbp2nl			D4A9Z6	D4A9Z6		Mrps35
																																							D4A900	D4A900		Filip1l			M0RCH6;D4A9Z8	M0RCH6;D4A9Z8		Chmp4b;Chmp4bl1
																																							D4A914	D4A914		Xrn2			D4AA06	D4AA06	Histone-lysine N-methyltransferase	Nsd1
																																							D4A944	D4A944		Snrnp40			D4AA63	D4AA63		Ubqln2
																																							D4A962	D4A962		Hnrnpul1			D4AAE9	D4AAE9		Cisd2
																																							D4A978	D4A978	Phosphoinositide phospholipase C	Plcd3			D4AAG8	D4AAG8		Smchd1
																																							D4A994	D4A994		Emc1			D4AAH6	D4AAH6		Psmg1
																																							D4A997	D4A997		Htatsf1			D4AAH9	D4AAH9		Tbc1d23
																																							D4A9B0	D4A9B0		Srbd1			D4AAL2	D4AAL2		Ncapg2
																																							D4A9D6	D4A9D6		Dhx9			D4AAM0;A0A0G2K8P2	D4AAM0;A0A0G2K8P2		Tnpo3
																																							D4A9D8	D4A9D8	Oxysterol-binding protein	Osbp			D4AAN8	D4AAN8		Helb
																																							D4A9H6;D3ZLQ1	D4A9H6		St5			D4AAT4	D4AAT4		Snrpf
																																							D4A9L2	D4A9L2		Srsf1			D4AAU4	D4AAU4		Rprd1a
																																							Q6P7B3;D4A9N5	Q6P7B3;D4A9N5		Trim25			D4AAU6	D4AAU6		Ccdc25
																																							D4A9P7	D4A9P7		LOC100363408			D4AAV2;D4AAV4;Q99N37-3;Q99N37-4;F1M6X7;Q99N37-2;Q99N37	D4AAV2;D4AAV4;Q99N37-3;Q99N37-4;F1M6X7;Q99N37-2;Q99N37	Rho GTPase-activating protein 17	Arhgap17
																																							D4A9Y0	D4A9Y0		Sdf2l1			D4AAZ8	D4AAZ8		Irf2bp1
																																							D4A9Z2	D4A9Z2	DNA topoisomerase	Top3b			D4AB01	D4AB01		Hint2
																																							D4A9Z6	D4A9Z6		Mrps35			D4AB03	D4AB03		Fam120a
																																							M0RCH6;D4A9Z8	M0RCH6;D4A9Z8		Chmp4b;Chmp4bl1			D4AB06	D4AB06		Haus5
																																							D4AA06	D4AA06	Histone-lysine N-methyltransferase	Nsd1			D4AB23	D4AB23		Noc3l
																																							D4AA63	D4AA63		Ubqln2			D4ABA5	D4ABA5		Smtn
																																							D4AAE9	D4AAE9		Cisd2			D4ABC4	D4ABC4		Smek1
																																							D4AAG8	D4AAG8		Smchd1			D4ABC7	D4ABC7		Uprt
																																							D4AAH6	D4AAH6		Psmg1			D4ABD7	D4ABD7		Trip11
																																							D4AAH9	D4AAH9		Tbc1d23			D4ABF0;Q64375	D4ABF0;Q64375	Synaptonemal complex protein SC65	P3h4;Leprel4
																																							D4AAL2	D4AAL2		Ncapg2			D4ABI6;Q91Y78	D4ABI6;Q91Y78	Ubiquitin carboxyl-terminal hydrolase;Ubiquitin carboxyl-terminal hydrolase isozyme L3	Uchl3
																																							D4AAM0;A0A0G2K8P2	D4AAM0;A0A0G2K8P2		Tnpo3			D4ABI7	D4ABI7		LOC100365676
																																							D4AAN8	D4AAN8		Helb			D4ABK7	D4ABK7		Hnrnph3
																																							D4AAT4	D4AAT4		Snrpf			D4ABM5	D4ABM5		Mrps34
																																							D4AAU4	D4AAU4		Rprd1a			D4ABN8	D4ABN8		LOC100911537
																																							D4AAU6	D4AAU6		Ccdc25			D4ABS5	D4ABS5		Pithd1
																																							D4AAV2;D4AAV4;Q99N37-3;Q99N37-4;F1M6X7;Q99N37-2;Q99N37	D4AAV2;D4AAV4;Q99N37-3;Q99N37-4;F1M6X7;Q99N37-2;Q99N37	Rho GTPase-activating protein 17	Arhgap17			D4ABT8	D4ABT8		Hnrnpul2
																																							D4AAZ8	D4AAZ8		Irf2bp1			D4AC23	D4AC23		Cct7
																																							D4AB01	D4AB01		Hint2			D4AC36	D4AC36		Eif3f
																																							D4AB03	D4AB03		Fam120a			D4AC99	D4AC99		Chtf18
																																							D4AB06	D4AB06		Haus5			D4ACA3	D4ACA3		Dscc1
																																							D4AB23	D4AB23		Noc3l			D4ACA6	D4ACA6		Elmsan1
																																							D4ABA5	D4ABA5		Smtn			D4ACB8	D4ACB8		Cct8
																																							D4ABC4	D4ABC4		Smek1			D4ACG2	D4ACG2		Ilvbl
																																							D4ABC7	D4ABC7		Uprt			D4ACK1	D4ACK1		Nup214
																																							D4ABD7	D4ABD7		Trip11			D4ACK7	D4ACK7		Cnnm3
																																							D4ABF0;Q64375	D4ABF0;Q64375	Synaptonemal complex protein SC65	P3h4;Leprel4			D4ACL2	D4ACL2		Ttc38
																																							D4ABI6;Q91Y78	D4ABI6;Q91Y78	Ubiquitin carboxyl-terminal hydrolase;Ubiquitin carboxyl-terminal hydrolase isozyme L3	Uchl3			D4ACM1	D4ACM1		Elp3
																																							D4ABI7	D4ABI7		LOC100365676			D4ACM2	D4ACM2		Mad2l1
																																							D4ABK7	D4ABK7		Hnrnph3			D4ACN8	D4ACN8	Plasminogen receptor (KT)	Plgrkt
																																							D4ABM5	D4ABM5		Mrps34			D4ACP4	D4ACP4		Tm4sf1
																																							D4ABN8	D4ABN8		LOC100911537			D4ACQ9	D4ACQ9		Gabpa
																																							D4ABS5	D4ABS5		Pithd1			D4ACT4	D4ACT4		Ankrd52
																																							D4ABT8	D4ABT8		Hnrnpul2			D4ACV0	D4ACV0		Nelfb
																																							D4AC23	D4AC23		Cct7			D4ACV3;K7S2S2;P0CC09;P02262	D4ACV3;K7S2S2;P0CC09;P02262	Histone H2A;Histone H2A type 2-A;Histone H2A type 1	Hist2h2ac;Hist2h2aa2;Hist2h2aa3
																																							D4AC36	D4AC36		Eif3f			D4ACW0	D4ACW0		Rbm6
																																							D4AC99	D4AC99		Chtf18			D4ACW1	D4ACW1		Nop2
																																							D4ACA3	D4ACA3		Dscc1			Q7TPJ5;D4AD37	Q7TPJ5;D4AD37	Inositol monophosphatase 3	LOC100910881;Impad1
																																							D4ACA6	D4ACA6		Elmsan1			D4AD70;P63174;D3ZW57;D3ZZH2;D4A862	D4AD70;P63174;D3ZW57;D3ZZH2	60S ribosomal protein L38	RGD1561636;Rpl38;LOC686066;LOC680353
																																							D4ACB8	D4ACB8		Cct8			D4AD82;P81128	D4AD82;P81128	Rho GTPase-activating protein 35	Arhgap35
																																							D4ACG2	D4ACG2		Ilvbl			D4ADB4	D4ADB4		Cggbp1
																																							D4ACK1	D4ACK1		Nup214			D4ADD7	D4ADD7		Glrx5
																																							D4ACK7	D4ACK7		Cnnm3			D4ADE7	D4ADE7		Cd3eap
																																							D4ACL2	D4ACL2		Ttc38			D4ADF5;B1H286	D4ADF5		Pdcd5
																																							D4ACM1	D4ACM1		Elp3			D4ADF6	D4ADF6		Zfyve16
																																							D4ACM2	D4ACM2		Mad2l1			D4ADI8	D4ADI8		Cdca2
																																							D4ACM9	D4ACM9		Mfap1a			D4ADP9	D4ADP9		Copz2
																																							D4ACN8	D4ACN8	Plasminogen receptor (KT)	Plgrkt			D4ADS6	D4ADS6		Ints7
																																							D4ACP4	D4ACP4		Tm4sf1			D4ADT3	D4ADT3		Wapal
																																							D4ACQ9	D4ACQ9		Gabpa			D4ADT5	D4ADT5		Ddx58
																																							D4ACT4	D4ACT4		Ankrd52			D4ADZ9	D4ADZ9		Pus7
																																							D4ACV0	D4ACV0		Nelfb			D4AE02	D4AE02		Fam98b
																																							D4ACV3;K7S2S2;P0CC09;P02262	D4ACV3;K7S2S2;P0CC09;P02262	Histone H2A;Histone H2A type 2-A;Histone H2A type 1	Hist2h2ac;Hist2h2aa2;Hist2h2aa3			D4AE06;D4A6E5	D4AE06	Peptidyl-prolyl cis-trans isomerase	Fkbp15
																																							D4ACW1	D4ACW1		Nop2			D4AE08	D4AE08		Fam206a
																																							Q7TPJ5;D4AD37	Q7TPJ5;D4AD37	Inositol monophosphatase 3	LOC100910881;Impad1			D4AE17	D4AE17		Zak
																																							D4AD70;P63174;D3ZW57;D3ZZH2;D4A862	D4AD70;P63174;D3ZW57;D3ZZH2	60S ribosomal protein L38	RGD1561636;Rpl38;LOC686066;LOC680353			D4AE49;Q5BJW0	D4AE49		Skiv2l2
																																							D4AD82;P81128	D4AD82;P81128	Rho GTPase-activating protein 35	Arhgap35			D4AE56	D4AE56		Ptges2
																																							D4ADB4	D4ADB4		Cggbp1			D4AE58;Q3B7V4	D4AE58		Kank1
																																							D4ADD7	D4ADD7		Glrx5			D4AE65	D4AE65		Rrp7a
																																							D4ADE7	D4ADE7		Cd3eap			D4AE68;P82471;Q45QM4;Q7M0H6	D4AE68;P82471;Q45QM4	Guanine nucleotide-binding protein G(q) subunit alpha	Gnaq
																																							D4ADF5;B1H286	D4ADF5		Pdcd5			D4AE80	D4AE80		Dcp1a
																																							D4ADF6	D4ADF6		Zfyve16			D4AE96	D4AE96		Ipo7
																																							D4ADI8	D4ADI8		Cdca2			D4AEG2;Q66HQ8;Q63483;Q63481	D4AEG2		Rab32
																																							D4ADP9	D4ADP9		Copz2			D4AEG7	D4AEG7		Tbc1d13
																																							D4ADS6	D4ADS6		Ints7			D4AEH3	D4AEH3		Psmd7
																																							D4ADT3	D4ADT3		Wapal			D4AEH9	D4AEH9		Agl
																																							D4ADT5	D4ADT5		Ddx58			D4AEI5;A0A0G2K402	D4AEI5;A0A0G2K402		Myef2
																																							D4ADZ9	D4ADZ9		Pus7			D4AEK9	D4AEK9		Ccdc6
																																							D4AE02	D4AE02		Fam98b			D4AEP0	D4AEP0	Adenylosuccinate synthetase isozyme 2	Adss
																																							D4AE06;D4A6E5	D4AE06	Peptidyl-prolyl cis-trans isomerase	Fkbp15			D5MTG9	D5MTG9		Ubr1
																																							D4AE08	D4AE08		Fam206a			E2RUH2;A0A0G2K9E0;P29315	E2RUH2;A0A0G2K9E0;P29315	Ribonuclease inhibitor	Rnh1
																																							D4AE17	D4AE17		Zak			E9PSJ3;Q9WV61;Q8R471;O54720	E9PSJ3	Kinesin-like protein	Kif4a
																																							D4AE49;Q5BJW0	D4AE49		Skiv2l2			E9PSJ4;A0A0G2K6E8;B5DF76	E9PSJ4;A0A0G2K6E8		Spag9
																																							D4AE56	D4AE56		Ptges2			E9PST5;Q5BJU9	E9PST5;Q5BJU9		Acin1
																																							D4AE58;Q3B7V4	D4AE58		Kank1			Q6I7S1;E9PSX8	Q6I7S1;E9PSX8		Sipa1
																																							D4AE65	D4AE65		Rrp7a			E9PT22;Q5I0K2	E9PT22
																																							D4AE68;P82471;Q45QM4;Q7M0H6	D4AE68;P82471;Q45QM4	Guanine nucleotide-binding protein G(q) subunit alpha	Gnaq			E9PT51	E9PT51		Poldip2
																																							D4AE80	D4AE80		Dcp1a			Q9JLT5;E9PT53	Q9JLT5;E9PT53		Wfs1
																																							D4AE96	D4AE96		Ipo7			E9PT66;B5DF12	E9PT66;B5DF12		Sf3b3
																																							D4AEG2;Q66HQ8;Q63483;Q63481	D4AEG2		Rab32			E9PT82;P58405-2;P58405;Q1KLB7	E9PT82;P58405-2;P58405	Striatin-3	Strn3
																																							D4AEG7	D4AEG7		Tbc1d13			Q6AZ64;Q8VIB1;E9PT85	Q6AZ64;Q8VIB1;E9PT85		Xrcc6
																																							D4AEH3	D4AEH3		Psmd7			E9PT90;Q4FZR7	E9PT90;Q4FZR7		Spg20
																																							D4AEH9	D4AEH9		Agl			Q58GH6;E9PTA4	Q58GH6;E9PTA4		Adam9
																																							D4AEI5;A0A0G2K402	D4AEI5;A0A0G2K402		Myef2			E9PTB2;A0A1W2Q689;A0A1W2Q6F0;Q63403	E9PTB2;A0A1W2Q689	Transcription elongation factor SPT5	Supt5h
																																							D4AEK9	D4AEK9		Ccdc6			E9PTB6;Q5RK26	E9PTB6	DNA-directed RNA polymerase	Polr3a
																																							D4AEP0	D4AEP0	Adenylosuccinate synthetase isozyme 2	Adss			Q3T1I0;E9PTF3	Q3T1I0;E9PTF3		Noc2l
																																							D4IGX4;Q6EV76	D4IGX4;Q6EV76	Alpha-(1,6)-fucosyltransferase	Fut8			Q5PQR0;E9PTI6	Q5PQR0;E9PTI6		Raly
																																							D5MTG9	D5MTG9		Ubr1			E9PTR4;A0A0G2JYC6	E9PTR4;A0A0G2JYC6		Ubap2l
																																							E2RUH2;A0A0G2K9E0;P29315	E2RUH2;A0A0G2K9E0;P29315	Ribonuclease inhibitor	Rnh1			Q9Z2Y1;E9PTS7;B1WBQ6	Q9Z2Y1;E9PTS7	Protein timeless homolog	Timeless
																																							E9PSJ3;Q9WV61;Q8R471;O54720	E9PSJ3	Kinesin-like protein	Kif4a			E9PTW1;A0A0G2K5Q8;Q9ERM8	E9PTW1;A0A0G2K5Q8		Scamp3
																																							E9PSJ4;A0A0G2K6E8;B5DF76	E9PSJ4;A0A0G2K6E8		Spag9			E9PU01;D3ZR50;A0A0H2UHP5;D3ZD32;O88747	E9PU01		Chd4
																																							E9PST5;Q5BJU9	E9PST5;Q5BJU9		Acin1			E9PU28;Q6P9U9	E9PU28;Q6P9U9	Inosine-5-monophosphate dehydrogenase 2;Inosine-5-monophosphate dehydrogenase	Impdh2
																																							Q6I7S1;E9PSX8	Q6I7S1;E9PSX8		Sipa1			Q2TGJ6;E9PU37	Q2TGJ6;E9PU37	Palmitoyltransferase	Zdhhc13
																																							E9PT22;Q5I0K2	E9PT22					F1LM09;Q4VSI4	F1LM09;Q4VSI4	Ubiquitin carboxyl-terminal hydrolase;Ubiquitin carboxyl-terminal hydrolase 7	Usp7
																																							E9PT51	E9PT51		Poldip2			F1LM33;Q5SGE0	F1LM33;Q5SGE0	Leucine-rich PPR motif-containing protein, mitochondrial	Lrpprc
																																							Q9JLT5;E9PT53	Q9JLT5;E9PT53		Wfs1			F1LM55;B5DFM4	F1LM55		Ccar2
																																							E9PT66;B5DF12	E9PT66;B5DF12		Sf3b3			F1LM57;O54888	F1LM57;O54888	DNA-directed RNA polymerase;DNA-directed RNA polymerase I subunit RPA2	Polr1b
																																							E9PT82;P58405-2;P58405;Q1KLB7	E9PT82;P58405-2;P58405	Striatin-3	Strn3			F1LM60;Q5I0H0	F1LM60		Arap1
																																							Q6AZ64;Q8VIB1;E9PT85	Q6AZ64;Q8VIB1;E9PT85		Xrcc6			F1LM66;Q5EB83;A0A1W2Q6N7	F1LM66;Q5EB83		Eftud2
																																							E9PT90;Q4FZR7	E9PT90;Q4FZR7		Spg20			F1LMA7;Q4TU93	F1LMA7;Q4TU93	C-type mannose receptor 2	Mrc2
																																							Q58GH6;E9PTA4	Q58GH6;E9PTA4		Adam9			F1LMB9;O54921;A0A0G2K888;A0A0G2K1K8;A0A0G2K711;M0R602	F1LMB9;O54921;A0A0G2K888;A0A0G2K1K8	Exocyst complex component 2	Exoc2
																																							E9PTB2;A0A1W2Q689;A0A1W2Q6F0;Q63403	E9PTB2;A0A1W2Q689	Transcription elongation factor SPT5	Supt5h			F1LMD9;P97874	F1LMD9;P97874	Cyclin-G-associated kinase	Gak
																																							E9PTB6;Q5RK26	E9PTB6	DNA-directed RNA polymerase	Polr3a			F1LMI3;Q9JIV6	F1LMI3		Cdh3
																																							Q3T1I0;E9PTF3	Q3T1I0;E9PTF3		Noc2l			F1LMP9;O88797;O88797-2	F1LMP9;O88797;O88797-2	Disabled homolog 2	Dab2
																																							Q5PQR0;E9PTI6	Q5PQR0;E9PTI6		Raly			Q3B8P5;F1LMQ3	Q3B8P5;F1LMQ3		Psmd8
																																							E9PTR4;A0A0G2JYC6	E9PTR4;A0A0G2JYC6		Ubap2l			F1LMW3;Q8K3V3	F1LMW3;Q8K3V3	G-protein coupled receptor 56;GPR56 N-terminal fragment;GPR56 C-terminal fragment	Adgrg1;Gpr56
																																							Q9Z2Y1;E9PTS7;B1WBQ6	Q9Z2Y1;E9PTS7	Protein timeless homolog	Timeless			F1LMZ8;B5DEP6;A0A0G2JWX1;D3Z950	F1LMZ8;B5DEP6;A0A0G2JWX1;D3Z950	26S proteasome non-ATPase regulatory subunit 11	Psmd11
																																							E9PTW1;A0A0G2K5Q8;Q9ERM8	E9PTW1;A0A0G2K5Q8		Scamp3			F1LN14;G3V8S2;Q5M824;Q9Z1I0;G3V7V0;O70143-2;O70142;O70143	F1LN14;G3V8S2;Q5M824	SHC-transforming protein 1	Shc1
																																							E9PTX9;Q9QX10;Q9R1N0	E9PTX9;Q9QX10		Slc12a2			F1LN42;Q62783	F1LN42		Tns1
																																							E9PU01;D3ZR50;A0A0H2UHP5;D3ZD32;O88747	E9PU01		Chd4			F1LN59;Q5BJU2;Q1RP76;REV__P15129	F1LN59;Q5BJU2		Eif4g2
																																							E9PU28;Q6P9U9	E9PU28;Q6P9U9	Inosine-5-monophosphate dehydrogenase 2;Inosine-5-monophosphate dehydrogenase	Impdh2			F1LN75	F1LN75		2009-09-01
																																							Q2TGJ6;E9PU37	Q2TGJ6;E9PU37	Palmitoyltransferase	Zdhhc13			F1LN92;Q5BJM6;P97582;A0A0G2JZ56;A0A0G2KAS9;F1M9N9;A0A0G2K6R9;F1LM42;A0A0G2KBB9	F1LN92;Q5BJM6		Afg3l2
																																							F1LM09;Q4VSI4	F1LM09;Q4VSI4	Ubiquitin carboxyl-terminal hydrolase;Ubiquitin carboxyl-terminal hydrolase 7	Usp7			F1LNE2;O08722	F1LNE2;O08722	Netrin receptor UNC5B	Unc5b
																																							F1LM33;Q5SGE0	F1LM33;Q5SGE0	Leucine-rich PPR motif-containing protein, mitochondrial	Lrpprc			F1LNF0	F1LNF0		Myh14
																																							F1LM55;B5DFM4	F1LM55		Ccar2			F1LNF1;A7VJC2;F1LM82;A7VJC2-4;A7VJC2-2;A7VJC2-3;B2GV69;F1M6C7	F1LNF1;A7VJC2;F1LM82;A7VJC2-4;A7VJC2-2;A7VJC2-3	Heterogeneous nuclear ribonucleoproteins A2/B1	Hnrnpa2b1
																																							F1LM57;O54888	F1LM57;O54888	DNA-directed RNA polymerase;DNA-directed RNA polymerase I subunit RPA2	Polr1b			F1LNF7;Q99NA5	F1LNF7;Q99NA5	Isocitrate dehydrogenase [NAD] subunit, mitochondrial;Isocitrate dehydrogenase [NAD] subunit alpha, mitochondrial	Idh3a
																																							F1LM60;Q5I0H0	F1LM60		Arap1			F1LNH3	F1LNH3		Col6a2
																																							F1LM66;Q5EB83;A0A1W2Q6N7	F1LM66;Q5EB83		Eftud2			F1LNJ2;M3ZCQ2;Q4KLH1	F1LNJ2;M3ZCQ2	U5 small nuclear ribonucleoprotein 200 kDa helicase	Snrnp200
																																							F1LMA7;Q4TU93	F1LMA7;Q4TU93	C-type mannose receptor 2	Mrc2			F1LNL2;F1M7H3;B2RYQ9;D3ZIE5	F1LNL2;F1M7H3;B2RYQ9		Smarca5;LOC100359912
																																							F1LMB9;O54921;A0A0G2K888;A0A0G2K1K8;A0A0G2K711;M0R602	F1LMB9;O54921;A0A0G2K888;A0A0G2K1K8	Exocyst complex component 2	Exoc2			Q80ZB2;F1LNL3;F1LR67;Q7TNJ2	Q80ZB2;F1LNL3		Abca1
																																							F1LMD9;P97874	F1LMD9;P97874	Cyclin-G-associated kinase	Gak			F1LNR1;F1LNQ9;A0A0G2JTD7;F1LNR0;A0A0G2JUI5;A0A1B0GWS3;A0A1B0GWM1;Q5M928;A0A1B0GWX9	F1LNR1;F1LNQ9;A0A0G2JTD7;F1LNR0;A0A0G2JUI5;A0A1B0GWS3		Clasp1
																																							F1LMI3;Q9JIV6	F1LMI3		Cdh3			F1LNY3;P13596;A0A0G2K0M8	F1LNY3;P13596;A0A0G2K0M8	Neural cell adhesion molecule 1	Ncam1
																																							F1LMP9;O88797;O88797-2	F1LMP9;O88797;O88797-2	Disabled homolog 2	Dab2			F1LP21;Q9WVA1;F1M556;D3ZV76	F1LP21;Q9WVA1;F1M556	Mitochondrial import inner membrane translocase subunit Tim8 A	Timm8a1;Timm8a
																																							Q3B8P5;F1LMQ3	Q3B8P5;F1LMQ3		Psmd8			F1LP30;Q5I0C3	F1LP30;Q5I0C3	Methylcrotonoyl-CoA carboxylase subunit alpha, mitochondrial	Mccc1
																																							F1LMW3;Q8K3V3	F1LMW3;Q8K3V3	G-protein coupled receptor 56;GPR56 N-terminal fragment;GPR56 C-terminal fragment	Adgrg1;Gpr56			F1LP57;Q4KSH6;S4VP54	F1LP57;Q4KSH6;S4VP54		Map2k4
																																							F1LMZ8;B5DEP6;A0A0G2JWX1;D3Z950	F1LMZ8;B5DEP6;A0A0G2JWX1;D3Z950	26S proteasome non-ATPase regulatory subunit 11	Psmd11			F1LP66;P49185;A0A0G2KA63;A0A1L1WKJ1	F1LP66;P49185;A0A0G2KA63;A0A1L1WKJ1	Mitogen-activated protein kinase 8	Mapk8
																																							F1LN14;G3V8S2;Q5M824;Q9Z1I0;G3V7V0;O70143-2;O70142;O70143	F1LN14;G3V8S2;Q5M824	SHC-transforming protein 1	Shc1			F1LP76;Q8VHU4	F1LP76;Q8VHU4	Elongator complex protein 1	Ikbkap
																																							F1LN42;Q62783	F1LN42		Tns1			F1LPC6;Q9JHW1;A0A0G2JY30;Q9JHW1-2	F1LPC6;Q9JHW1;A0A0G2JY30;Q9JHW1-2	Carboxypeptidase D	Cpd
																																							F1LN59;Q5BJU2;Q1RP76;REV__P15129	F1LN59;Q5BJU2		Eif4g2			F1LPD6;P21775;P07871;P21775-2	F1LPD6;P21775;P07871;P21775-2	3-ketoacyl-CoA thiolase A, peroxisomal;3-ketoacyl-CoA thiolase B, peroxisomal	Acaa1b;Acaa1a
																																							F1LN75	F1LN75		2009-09-01			F1LPG3;O88588;O88588-2;I6LL99	F1LPG3;O88588	Phosphofurin acidic cluster sorting protein 1	Pacs1
																																							F1LN92;Q5BJM6;P97582;A0A0G2JZ56;A0A0G2KAS9;F1M9N9;A0A0G2K6R9;F1LM42;A0A0G2KBB9	F1LN92;Q5BJM6		Afg3l2			H9BFG4;F1LPK1;Q7TQ89;P40190	H9BFG4;F1LPK1;Q7TQ89;P40190	Interleukin-6 receptor subunit beta	Il6st
																																							F1LNC4;P58200	F1LNC4;P58200	Vesicle transport through interaction with t-SNAREs homolog 1B	Vti1b			F1LPK7;Q63598;Q562B2;B5DEY0;A0A0G2QC04	F1LPK7;Q63598;Q562B2	Plastin-3	Pls3
																																							F1LNE2;O08722	F1LNE2;O08722	Netrin receptor UNC5B	Unc5b			F1LPK9;Q8CHJ1;A0A140TAE9;A0A0G2KAR3;Q8CHJ1-2	F1LPK9;Q8CHJ1;A0A140TAE9;A0A0G2KAR3;Q8CHJ1-2	Phosphatidylinositol glycan anchor biosynthesis class U protein	Pigu
																																							F1LNF0	F1LNF0		Myh14			F1LPQ9;Q5U301	F1LPQ9;Q5U301	A-kinase anchor protein 2	Akap2
																																							F1LNF1;A7VJC2;F1LM82;A7VJC2-4;A7VJC2-2;A7VJC2-3;B2GV69;F1M6C7	F1LNF1;A7VJC2;F1LM82;A7VJC2-4;A7VJC2-2;A7VJC2-3	Heterogeneous nuclear ribonucleoproteins A2/B1	Hnrnpa2b1			F1LPS8;P86252	F1LPS8;P86252	Transcriptional activator protein Pur-alpha	Pura
																																							F1LNF7;Q99NA5	F1LNF7;Q99NA5	Isocitrate dehydrogenase [NAD] subunit, mitochondrial;Isocitrate dehydrogenase [NAD] subunit alpha, mitochondrial	Idh3a			F1LPV0;Q6TUD1;F1LML0;Q4KLM9	F1LPV0;Q6TUD1;F1LML0;Q4KLM9		Nars
																																							F1LNH3	F1LNH3		Col6a2			F1LPZ1;Q5PQJ5-2;Q5PQJ5	F1LPZ1;Q5PQJ5-2;Q5PQJ5	Rho GTPase-activating protein 29	Arhgap29
																																							F1LNJ2;M3ZCQ2;Q4KLH1	F1LNJ2;M3ZCQ2	U5 small nuclear ribonucleoprotein 200 kDa helicase	Snrnp200			F1LQ00;O70598	F1LQ00		Col5a2
																																							F1LNL2;F1M7H3;B2RYQ9;D3ZIE5	F1LNL2;F1M7H3;B2RYQ9		Smarca5;LOC100359912			F1LQ09;Q562A0	F1LQ09		Atl2
																																							Q80ZB2;F1LNL3;F1LR67;Q7TNJ2	Q80ZB2;F1LNL3		Abca1			F1LQ48	F1LQ48		Hnrnpl
																																							F1LNR1;F1LNQ9;A0A0G2JTD7;F1LNR0;A0A0G2JUI5;A0A1B0GWS3;A0A1B0GWM1;Q5M928;A0A1B0GWX9	F1LNR1;F1LNQ9;A0A0G2JTD7;F1LNR0;A0A0G2JUI5;A0A1B0GWS3		Clasp1			F1LQ55;P11915-2;P11915;A0A0G2KAC1;Q6QI48	F1LQ55;P11915-2;P11915;A0A0G2KAC1	Non-specific lipid-transfer protein	Scp2
																																							F1LNY3;P13596;A0A0G2K0M8	F1LNY3;P13596;A0A0G2K0M8	Neural cell adhesion molecule 1	Ncam1			F1LQ62;P36860	F1LQ62;P36860	Ras-related protein Ral-B	Ralb
																																							F1LP21;Q9WVA1;F1M556;D3ZV76	F1LP21;Q9WVA1;F1M556	Mitochondrial import inner membrane translocase subunit Tim8 A	Timm8a1;Timm8a			F1LQH2;Q63369	F1LQH2		Nfkb1
																																							F1LP30;Q5I0C3	F1LP30;Q5I0C3	Methylcrotonoyl-CoA carboxylase subunit alpha, mitochondrial	Mccc1			F1LQI6	F1LQI6		Zer1
																																							F1LP57;Q4KSH6;S4VP54	F1LP57;Q4KSH6;S4VP54		Map2k4			F1LQN3;Q9JK11;Q540J3;Q9JK11-4;Q5U1Z3;Q9JK11-3	F1LQN3;Q9JK11	Reticulon;Reticulon-4	Rtn4
																																							F1LP66;P49185;A0A0G2KA63;A0A1L1WKJ1	F1LP66;P49185;A0A0G2KA63;A0A1L1WKJ1	Mitogen-activated protein kinase 8	Mapk8			F1LQP9;Q5D008	F1LQP9;Q5D008		Tnpo1
																																							F1LP76;Q8VHU4	F1LP76;Q8VHU4	Elongator complex protein 1	Ikbkap			F1LQQ8;P06760;Q7TPJ3	F1LQQ8;P06760;Q7TPJ3	Beta-glucuronidase	Gusb
																																							F1LPC6;Q9JHW1;A0A0G2JY30;Q9JHW1-2	F1LPC6;Q9JHW1;A0A0G2JY30;Q9JHW1-2	Carboxypeptidase D	Cpd			Q6P790;F1LQS3;P21533;A0A0G2KBA1;F1M2L7	Q6P790;F1LQS3;P21533;A0A0G2KBA1	60S ribosomal protein L6	Rpl6
																																							F1LPD6;P21775;P07871;P21775-2	F1LPD6;P21775;P07871;P21775-2	3-ketoacyl-CoA thiolase A, peroxisomal;3-ketoacyl-CoA thiolase B, peroxisomal	Acaa1b;Acaa1a			F1LQS6;P22985	F1LQS6;P22985	Xanthine dehydrogenase/oxidase;Xanthine dehydrogenase;Xanthine oxidase	Xdh
																																							F1LPG3;O88588;O88588-2;I6LL99	F1LPG3;O88588	Phosphofurin acidic cluster sorting protein 1	Pacs1			F1LQX7;Q9R172	F1LQX7;Q9R172	Neurogenic locus notch homolog protein 3;Notch 3 extracellular truncation;Notch 3 intracellular domain	Notch3
																																							H9BFG4;F1LPK1;Q7TQ89;P40190	H9BFG4;F1LPK1;Q7TQ89;P40190	Interleukin-6 receptor subunit beta	Il6st			F1LR10	F1LR10		Lima1
																																							F1LPK7;Q63598;Q562B2;B5DEY0;A0A0G2QC04	F1LPK7;Q63598;Q562B2	Plastin-3	Pls3			Q499N3;F1LR39;A0A1W2Q6Q7	Q499N3;F1LR39	WD repeat-containing protein 18	Wdr18
																																							F1LPK9;Q8CHJ1;A0A140TAE9;A0A0G2KAR3;Q8CHJ1-2	F1LPK9;Q8CHJ1;A0A140TAE9;A0A0G2KAR3;Q8CHJ1-2	Phosphatidylinositol glycan anchor biosynthesis class U protein	Pigu			F1LR87;Q6AXR4	F1LR87;Q6AXR4	Beta-hexosaminidase subunit beta	Hexb
																																							F1LPQ9;Q5U301	F1LPQ9;Q5U301	A-kinase anchor protein 2	Akap2			F1LRB8;P18298;Q6P688;F1LZ34;A0A0G2K248;P13444	F1LRB8;P18298;Q6P688	S-adenosylmethionine synthase;S-adenosylmethionine synthase isoform type-2	LOC100363915;Mat2a
																																							F1LPS8;P86252	F1LPS8;P86252	Transcriptional activator protein Pur-alpha	Pura			F1LRC6;Q5RJY5	F1LRC6		LOC100911302
																																							F1LPV0;Q6TUD1;F1LML0;Q4KLM9	F1LPV0;Q6TUD1;F1LML0;Q4KLM9		Nars			F1LRE5;A0A0G2K9H3	F1LRE5;A0A0G2K9H3	Oxysterol-binding protein	Osbpl9
																																							F1LPZ1;Q5PQJ5-2;Q5PQJ5	F1LPZ1;Q5PQJ5-2;Q5PQJ5	Rho GTPase-activating protein 29	Arhgap29			F1LRI5;B5DFK9	F1LRI5;B5DFK9		Gcn1l1
																																							F1LQ00;O70598	F1LQ00		Col5a2			F1LRI6;Q53UA7	F1LRI6;Q53UA7	Serine/threonine-protein kinase TAO3	Taok3
																																							F1LQ09;Q562A0	F1LQ09		Atl2			F1LRI7;P0C1X8	F1LRI7;P0C1X8	AP2-associated protein kinase 1	Aak1
																																							F1LQ35;Q63085	F1LQ35;Q63085	cGMP-inhibited 3,5-cyclic phosphodiesterase B	Pde3b			F1LRJ9;Q8VIF7	F1LRJ9;Q8VIF7	Selenium-binding protein 1	Selenbp1
																																							F1LQ48	F1LQ48		Hnrnpl			F1LRK9;Q8VI02	F1LRK9;Q8VI02	Serine/threonine-protein phosphatase 4 regulatory subunit 1	Ppp4r1
																																							F1LQ55;P11915-2;P11915;A0A0G2KAC1;Q6QI48	F1LQ55;P11915-2;P11915;A0A0G2KAC1	Non-specific lipid-transfer protein	Scp2			F1LRL4;B2GV11;D3ZXE3;A0A0G2K9K0	F1LRL4;B2GV11		Tbc1d9b
																																							F1LQ62;P36860	F1LQ62;P36860	Ras-related protein Ral-B	Ralb			F1LRP7;Q9QZ81;F1LUS2;F1LUQ5	F1LRP7;Q9QZ81	Protein argonaute-2	Ago2
																																							F1LQH2;Q63369	F1LQH2		Nfkb1			F1LRQ6;Q4G037	F1LRQ6		Cdc23
																																							F1LQI6	F1LQI6		Zer1			F1LRS8;Q80ZE7	F1LRS8;Q80ZE7	CD2-associated protein	Cd2ap
																																							F1LQN3;Q9JK11;Q540J3;Q9JK11-4;Q5U1Z3;Q9JK11-3	F1LQN3;Q9JK11	Reticulon;Reticulon-4	Rtn4			F1LRT0	F1LRT0		Ltbp3
																																							F1LQP9;Q5D008	F1LQP9;Q5D008		Tnpo1			F1LRV4;O88600;B4F772;F7F2F3	F1LRV4;O88600	Heat shock 70 kDa protein 4	Hspa4
																																							F1LQQ8;P06760;Q7TPJ3	F1LQQ8;P06760;Q7TPJ3	Beta-glucuronidase	Gusb			F1LRY5;Q64380	F1LRY5;Q64380	Sarcosine dehydrogenase, mitochondrial	Sardh
																																							Q6P790;F1LQS3;P21533;A0A0G2KBA1;F1M2L7	Q6P790;F1LQS3;P21533;A0A0G2KBA1	60S ribosomal protein L6	Rpl6			F1LS29;P97571	F1LS29;P97571	Calpain-1 catalytic subunit	Capn1
																																							F1LQS6;P22985	F1LQS6;P22985	Xanthine dehydrogenase/oxidase;Xanthine dehydrogenase;Xanthine oxidase	Xdh			F1LS86;A0A0G2JVL8;A0A0G2JZH2;Q5BJR3	F1LS86;A0A0G2JVL8		Iars
																																							F1LQX7;Q9R172	F1LQX7;Q9R172	Neurogenic locus notch homolog protein 3;Notch 3 extracellular truncation;Notch 3 intracellular domain	Notch3			F1LSC3;F1LM37;O88629	F1LSC3;F1LM37;O88629		Sf1
																																							F1LR10	F1LR10		Lima1			F1LSG8;Q5BJX6;D3ZTE2	F1LSG8;Q5BJX6		Ccdc132
																																							Q499N3;F1LR39;A0A1W2Q6Q7	Q499N3;F1LR39	WD repeat-containing protein 18	Wdr18			F1LSK5;B5DFM0	F1LSK5		Heatr5a
																																							F1LR87;Q6AXR4	F1LR87;Q6AXR4	Beta-hexosaminidase subunit beta	Hexb			F1LSK6;Q6P7D4	F1LSK6;Q6P7D4	Cytochrome P450 20A1	Cyp20a1
																																							F1LRB8;P18298;Q6P688;F1LZ34;A0A0G2K248;P13444	F1LRB8;P18298;Q6P688	S-adenosylmethionine synthase;S-adenosylmethionine synthase isoform type-2	LOC100363915;Mat2a			F1LSL2;P52590	F1LSL2;P52590	Nuclear pore complex protein Nup107	Nup107
																																							F1LRC6;Q5RJY5	F1LRC6		LOC100911302			F1LSM0	F1LSM0	Ubiquitin carboxyl-terminal hydrolase	Usp24
																																							F1LRE5;A0A0G2K9H3	F1LRE5;A0A0G2K9H3	Oxysterol-binding protein	Osbpl9			F1LSQ0;Q924K2	F1LSQ0;Q924K2	FAS-associated factor 1	Faf1
																																							F1LRI5;B5DFK9	F1LRI5;B5DFK9		Gcn1l1			F1LST0;Q6AXS6	F1LST0		Heatr5b
																																							F1LRI6;Q53UA7	F1LRI6;Q53UA7	Serine/threonine-protein kinase TAO3	Taok3			F1LT36;P63326;A0A0H2UI18;D3ZH53;D3ZJY5;Q7TP86;D4A5N7;D3ZCN9	F1LT36;P63326;A0A0H2UI18;D3ZH53;D3ZJY5	40S ribosomal protein S10	RGD1564698;Rps10;RGD1561871;LOC100360905
																																							F1LRI7;P0C1X8	F1LRI7;P0C1X8	AP2-associated protein kinase 1	Aak1			F1LT49	F1LT49		Lrrc47
																																							F1LRJ9;Q8VIF7	F1LRJ9;Q8VIF7	Selenium-binding protein 1	Selenbp1			F1LTH9	F1LTH9		Wrn
																																							F1LRK9;Q8VI02	F1LRK9;Q8VI02	Serine/threonine-protein phosphatase 4 regulatory subunit 1	Ppp4r1			F1LTJ5	F1LTJ5		Hspg2
																																							F1LRL4;B2GV11;D3ZXE3;A0A0G2K9K0	F1LRL4;B2GV11		Tbc1d9b			F1LTR1	F1LTR1		Wdr26
																																							F1LRP7;Q9QZ81;F1LUS2;F1LUQ5	F1LRP7;Q9QZ81	Protein argonaute-2	Ago2			F1LTX4	F1LTX4		Lrrn4
																																							F1LRQ6;Q4G037	F1LRQ6		Cdc23			F1LU27	F1LU27		Focad
																																							F1LRS8;Q80ZE7	F1LRS8;Q80ZE7	CD2-associated protein	Cd2ap			F1LU48	F1LU48		Ergic1
																																							F1LRT0	F1LRT0		Ltbp3			F1LUD3	F1LUD3		Ahnak2
																																							F1LRV4;O88600;B4F772;F7F2F3	F1LRV4;O88600	Heat shock 70 kDa protein 4	Hspa4			F1LV13;F1M3D3;Q62826;Q62826-2;A0A0G2JVD4	F1LV13;F1M3D3;Q62826;Q62826-2	Heterogeneous nuclear ribonucleoprotein M	Hnrnpm
																																							F1LRY5;Q64380	F1LRY5;Q64380	Sarcosine dehydrogenase, mitochondrial	Sardh			F1LV44	F1LV44		Tenm3
																																							F1LS29;P97571	F1LS29;P97571	Calpain-1 catalytic subunit	Capn1			F1LVA9	F1LVA9		Dock5
																																							F1LS86;A0A0G2JVL8;A0A0G2JZH2;Q5BJR3	F1LS86;A0A0G2JVL8		Iars			F1LVR4	F1LVR4		Camk1d
																																							F1LSC3;F1LM37;O88629	F1LSC3;F1LM37;O88629		Sf1			F1LVV3	F1LVV3		Ranbp9
																																							F1LSG8;Q5BJX6;D3ZTE2	F1LSG8;Q5BJX6		Ccdc132			F1LVV4	F1LVV4		Rcc2
																																							F1LSK5;B5DFM0	F1LSK5		Heatr5a			F1LVW7;A0A3B4PZE1	F1LVW7;A0A3B4PZE1		Diaph3
																																							F1LSK6;Q6P7D4	F1LSK6;Q6P7D4	Cytochrome P450 20A1	Cyp20a1			F1LVX1	F1LVX1		Dnajc1
																																							F1LSL2;P52590	F1LSL2;P52590	Nuclear pore complex protein Nup107	Nup107			F1LVZ9	F1LVZ9		Hectd3
																																							F1LSM0	F1LSM0	Ubiquitin carboxyl-terminal hydrolase	Usp24			F1LW69;G3XEV5	F1LW69;G3XEV5		Wac
																																							F1LSQ0;Q924K2	F1LSQ0;Q924K2	FAS-associated factor 1	Faf1			F1LW74	F1LW74		Iqgap2
																																							F1LST0;Q6AXS6	F1LST0		Heatr5b			F1LW91;Q4G051	F1LW91		Numa1
																																							F1LT36;P63326;A0A0H2UI18;D3ZH53;D3ZJY5;Q7TP86;D4A5N7;D3ZCN9	F1LT36;P63326;A0A0H2UI18;D3ZH53;D3ZJY5	40S ribosomal protein S10	RGD1564698;Rps10;RGD1561871;LOC100360905			F1LWB1;A0A0G2K4R0	F1LWB1;A0A0G2K4R0		Vav3
																																							F1LT49	F1LT49		Lrrc47			F1LWL5	F1LWL5		Gemin4
																																							F1LTH9	F1LTH9		Wrn			F1LX07;A0A0G2K2J7	F1LX07;A0A0G2K2J7		Slc25a12
																																							F1LTJ5	F1LTJ5		Hspg2			F1LX47;F1M7Z2	F1LX47;F1M7Z2		Iqca1
																																							F1LTR1	F1LTR1		Wdr26			F1LX68	F1LX68		Spats2
																																							F1LTX4	F1LTX4		Lrrn4			F1LXA0	F1LXA0		Ndufa12
																																							F1LU27	F1LU27		Focad			F1LXF5	F1LXF5		Get4
																																							F1LU48	F1LU48		Ergic1			F1LXS5;B5DFE7	F1LXS5;B5DFE7		Rcor1;Rcor3
																																							F1LUD3	F1LUD3		Ahnak2			F1LXT3	F1LXT3		Utp20
																																							F1LV13;F1M3D3;Q62826;Q62826-2;A0A0G2JVD4	F1LV13;F1M3D3;Q62826;Q62826-2	Heterogeneous nuclear ribonucleoprotein M	Hnrnpm			F1LY09	F1LY09		Actr3b
																																							F1LV44	F1LV44		Tenm3			F1LYQ8	F1LYQ8	FERM, RhoGEF and pleckstrin domain-containing protein 1	Farp1
																																							F1LV52	F1LV52		Gpatch11			F1LYS7	F1LYS7		Sgcd
																																							F1LVA9	F1LVA9		Dock5			F1LYZ8	F1LYZ8		Ppp1r21
																																							F1LVR4	F1LVR4		Camk1d			F1LZ05	F1LZ05		Parp14
																																							F1LVV3	F1LVV3		Ranbp9			M0R6K4;F1LZ81;F1M4N6	M0R6K4;F1LZ81		Dock4
																																							F1LVV4	F1LVV4		Rcc2			F1LZB0	F1LZB0		R3hcc1
																																							F1LVW7;A0A3B4PZE1	F1LVW7;A0A3B4PZE1		Diaph3			F1LZB6;A0A1W2Q6I7;A0A1W2Q6E3	F1LZB6;A0A1W2Q6I7		Nrk
																																							F1LVX1	F1LVX1		Dnajc1			F1LZJ4	F1LZJ4	Hydroxypyruvate isomerase	Hyi
																																							F1LVZ9	F1LVZ9		Hectd3			F1LZW6	F1LZW6		Slc25a13
																																							F1LW69;G3XEV5	F1LW69;G3XEV5		Wac			F1M049;B5DFB6	F1M049;B5DFB6		Atxn2
																																							F1LW74	F1LW74		Iqgap2			F1M062	F1M062		Larp1
																																							F1LW91;Q4G051	F1LW91		Numa1			F1M0G5	F1M0G5		LOC683674
																																							F1LWB1;A0A0G2K4R0	F1LWB1;A0A0G2K4R0		Vav3			F1M0R1	F1M0R1		Rnf213
																																							F1LX07;A0A0G2K2J7	F1LX07;A0A0G2K2J7		Slc25a12			F1M0U5	F1M0U5		Nbas
																																							F1LX47;F1M7Z2	F1LX47;F1M7Z2		Iqca1			F1M0X6	F1M0X6		Magohb
																																							F1LX68	F1LX68		Spats2			F1M0Z1;A0A1P0PBZ6	F1M0Z1;A0A1P0PBZ6		Trio
																																							F1LXA0	F1LXA0		Ndufa12			F1M110;Q700Q7	F1M110;Q700Q7	Glycylpeptide N-tetradecanoyltransferase	Nmt2
																																							F1LXF5	F1LXF5		Get4			F1M1B3	F1M1B3		RGD1564420
																																							F1LXS5;B5DFE7	F1LXS5;B5DFE7		Rcor1;Rcor3			F1M1D5	F1M1D5		Tbcd
																																							F1LXT3	F1LXT3		Utp20			F1M1H0	F1M1H0		Dera
																																							F1LY09	F1LY09		Actr3b			F1M1L9;H1UBM7;D3ZWR4;H1UBN0;H1UBM8;F1M0Z3	F1M1L9;H1UBM7		Cpne2
																																							F1LYQ8	F1LYQ8	FERM, RhoGEF and pleckstrin domain-containing protein 1	Farp1			F1M1R4	F1M1R4		Rbm27
																																							F1LYS7	F1LYS7		Sgcd			F1M265;P0C5E3	F1M265;P0C5E3	Palladin	Palld
																																							F1LYZ8	F1LYZ8		Ppp1r21			F1M298	F1M298		Fbxo18
																																							F1LZ05	F1LZ05		Parp14			F1M365	F1M365		Ints9
																																							M0R6K4;F1LZ81;F1M4N6	M0R6K4;F1LZ81		Dock4			F1M3B3	F1M3B3		Phip
																																							F1LZB0	F1LZB0		R3hcc1			F1M3H8	F1M3H8		Hnrnpa0
																																							F1LZB6;A0A1W2Q6I7;A0A1W2Q6E3	F1LZB6;A0A1W2Q6I7		Nrk			F1M3L4;Q4KLJ5;Q6AY98;D3ZYE1	F1M3L4;Q4KLJ5;Q6AY98;D3ZYE1		Ube2e1;Ube2e2
																																							F1LZJ4	F1LZJ4	Hydroxypyruvate isomerase	Hyi			F1M403	F1M403		Ube2o
																																							F1LZW6	F1LZW6		Slc25a13			F1M446	F1M446		AI314180
																																							F1M049;B5DFB6	F1M049;B5DFB6		Atxn2			F1M471	F1M471		Epm2aip1
																																							F1M062	F1M062		Larp1			F1M4I4	F1M4I4		Vps51
																																							F1M0G5	F1M0G5		LOC683674			F1M4U9	F1M4U9		Baz1a
																																							F1M0R1	F1M0R1		Rnf213			F1M4W7	F1M4W7		Cstf3
																																							F1M0U5	F1M0U5		Nbas			F1M589	F1M589		Pml
																																							F1M0X6	F1M0X6		Magohb			F1M5V2	F1M5V2		Glipr2
																																							F1M0Z1;A0A1P0PBZ6	F1M0Z1;A0A1P0PBZ6		Trio			F1M656;F1M454	F1M656	Tubby-like protein	Tulp3
																																							F1M110;Q700Q7	F1M110;Q700Q7	Glycylpeptide N-tetradecanoyltransferase	Nmt2			F1M6Q3	F1M6Q3		Col4a2
																																							F1M1B3	F1M1B3		RGD1564420			F1M6V1;Q6P747;A0A096MKG6;A0A096MJ10	F1M6V1;Q6P747;A0A096MKG6	Heterochromatin protein 1-binding protein 3	Hp1bp3
																																							F1M1D5	F1M1D5		Tbcd			F1M6W1;P25093	F1M6W1;P25093	Fumarylacetoacetase	Fah
																																							F1M1H0	F1M1H0		Dera			F1M6W2;Q6UPR8	F1M6W2;Q6UPR8	Endoplasmic reticulum metallopeptidase 1	Ermp1
																																							F1M1L9;H1UBM7;D3ZWR4;H1UBN0;H1UBM8;F1M0Z3	F1M1L9;H1UBM7		Cpne2			F1M6Z1;Q7TMA5;Q64721;Q63052	F1M6Z1;Q7TMA5	Apolipoprotein B-100;Apolipoprotein B-48	Apob
																																							F1M1R4	F1M1R4		Rbm27			F1M775	F1M775		Diaph1
																																							F1M265;P0C5E3	F1M265;P0C5E3	Palladin	Palld			F1M779;P11442	F1M779;P11442	Clathrin heavy chain;Clathrin heavy chain 1	Cltc
																																							F1M298	F1M298		Fbxo18			F1M790;Q62786	F1M790;Q62786	Prostaglandin F2 receptor negative regulator	Ptgfrn
																																							F1M365	F1M365		Ints9			F1M7B8;A0A0G2JTH7	F1M7B8;A0A0G2JTH7		Ube3a
																																							F1M3B3	F1M3B3		Phip			Q496Z5;F1M7P4;P21807	Q496Z5;F1M7P4;P21807	Peripherin	Prph
																																							F1M3H8	F1M3H8		Hnrnpa0			F1M7Q7;Q498M3;Q5XI11	F1M7Q7;Q498M3;Q5XI11		Otud4
																																							F1M3L4;Q4KLJ5;Q6AY98;D3ZYE1	F1M3L4;Q4KLJ5;Q6AY98;D3ZYE1		Ube2e1;Ube2e2			F1M7S2;Q5XIU5	F1M7S2;Q5XIU5	Proteasome inhibitor PI31 subunit	Psmf1
																																							F1M403	F1M403		Ube2o			F1M7Y5;Q9R1X8	F1M7Y5;Q9R1X8	Protein kinase C iota type	Prkci
																																							F1M446	F1M446		AI314180			F1M7Z1	F1M7Z1		Edc3
																																							F1M471	F1M471		Epm2aip1			F1M801	F1M801		Anapc1
																																							F1M4I4	F1M4I4		Vps51			F1M805	F1M805		Utp6
																																							F1M4U9	F1M4U9		Baz1a			F1M842	F1M842		Tp53bp1
																																							F1M4W7	F1M4W7		Cstf3			F1M853	F1M853		Rrbp1
																																							F1M589	F1M589		Pml			F1M8A5	F1M8A5		Hypk
																																							F1M5V2	F1M5V2		Glipr2			F1M8K0;D9IFS3;Q91XP6	F1M8K0		Dag1
																																							F1M656;F1M454	F1M656	Tubby-like protein	Tulp3			F1M8K7;Q5M7T0	F1M8K7;Q5M7T0		Alg3
																																							F1M6Q3	F1M6Q3		Col4a2			F1M8P2	F1M8P2		Zyg11b
																																							F1M6V1;Q6P747;A0A096MKG6;A0A096MJ10	F1M6V1;Q6P747;A0A096MKG6	Heterochromatin protein 1-binding protein 3	Hp1bp3			F1M8V2	F1M8V2		Ube4b
																																							F1M6W1;P25093	F1M6W1;P25093	Fumarylacetoacetase	Fah			F1M949;Q32Q01	F1M949		Ckap5
																																							F1M6W2;Q6UPR8	F1M6W2;Q6UPR8	Endoplasmic reticulum metallopeptidase 1	Ermp1			F1M951;O88902	F1M951;O88902	Protein-tyrosine-phosphatase;Tyrosine-protein phosphatase non-receptor type 23	Ptpn23
																																							F1M6Z1;Q7TMA5;Q64721;Q63052	F1M6Z1;Q7TMA5	Apolipoprotein B-100;Apolipoprotein B-48	Apob			F1M978;P97697;P97618	F1M978;P97697	Inositol monophosphatase 1	Impa1
																																							F1M775	F1M775		Diaph1			F1M9A7;Q63448	F1M9A7;Q63448	Acyl-coenzyme A oxidase;Peroxisomal acyl-coenzyme A oxidase 3	Acox3
																																							F1M779;P11442	F1M779;P11442	Clathrin heavy chain;Clathrin heavy chain 1	Cltc			F1M9D6;Q9QXK0;A0A0G2JX93;Q7TP57;Q6P6Q7;O70406	F1M9D6;Q9QXK0;A0A0G2JX93;Q7TP57;Q6P6Q7	Signal transducer and activator of transcription	Stat1;Stat4
																																							F1M790;Q62786	F1M790;Q62786	Prostaglandin F2 receptor negative regulator	Ptgfrn			F1M9G6;O88664	F1M9G6;O88664	Serine/threonine-protein kinase TAO1	Taok1
																																							F1M7B8;A0A0G2JTH7	F1M7B8;A0A0G2JTH7		Ube3a			F1M9G7;Q6JHU9;A0A0G2QC09	F1M9G7;Q6JHU9	CREB-binding protein	Crebbp
																																							F1M7P1;B0BN91	F1M7P1;B0BN91		Dcaf13			F1M9I4	F1M9I4		Heg1
																																							Q496Z5;F1M7P4;P21807	Q496Z5;F1M7P4;P21807	Peripherin	Prph			F1M9N5;Q7TP51;Q6P7A2	F1M9N5;Q7TP51;Q6P7A2	Ubiquitin conjugation factor E4 A	Ube4a
																																							F1M7Q7;Q498M3;Q5XI11	F1M7Q7;Q498M3;Q5XI11		Otud4			F1M9N7;Q4KLH5	F1M9N7;Q4KLH5	Arf-GAP domain and FG repeat-containing protein 1	Agfg1
																																							F1M7S2;Q5XIU5	F1M7S2;Q5XIU5	Proteasome inhibitor PI31 subunit	Psmf1			F1M9Q3	F1M9Q3		Ltn1
																																							F1M7Y5;Q9R1X8	F1M7Y5;Q9R1X8	Protein kinase C iota type	Prkci			F1M9Q8;Q9EQR2;Q9WUW6	F1M9Q8;Q9EQR2	Alkyldihydroxyacetonephosphate synthase, peroxisomal	Agps
																																							F1M7Z1	F1M7Z1		Edc3			F1M9V7;Q8VID2;Q3B8Q9	F1M9V7		Npepps
																																							F1M801	F1M801		Anapc1			F1M9W9;B2GV66	F1M9W9		Trappc8
																																							F1M805	F1M805		Utp6			F1MA04;M0RAY7	F1MA04;M0RAY7		Wdr36
																																							F1M842	F1M842		Tp53bp1			F1MA36;Q9QWN8	F1MA36;Q9QWN8	Spectrin beta chain, non-erythrocytic 2	Sptbn2
																																							F1M853	F1M853		Rrbp1			F1MA52;O88984	F1MA52;O88984	Nuclear RNA export factor 1	Nxf1
																																							F1M8A5	F1M8A5		Hypk			F1MA54;Q5FVT5;Q63065	F1MA54;Q5FVT5;Q63065	[Pyruvate dehydrogenase (acetyl-transferring)] kinase isozyme 1, mitochondrial	Pdk1
																																							F1M8K0;D9IFS3;Q91XP6	F1M8K0		Dag1			F1MA59;Q5FWY9	F1MA59;Q5FWY9		Col4a1
																																							F1M8K7;Q5M7T0	F1M8K7;Q5M7T0		Alg3			F1MA87;Q99MD0;D3ZSZ0;M0R7D0;A0A0G2K5U7;Q3MJK5-2;Q3MJK5	F1MA87		Cdk6
																																							F1M8P2	F1M8P2		Zyg11b			F1MA98	F1MA98	Nucleoprotein TPR	Tpr
																																							F1M8V2	F1M8V2		Ube4b			F1MAA2;G3V8Z9;Q1JU69	F1MAA2;G3V8Z9;Q1JU69		Cops7a
																																							F1M8Y4	F1M8Y4		Deptor			F1MAA3;Q499R1	F1MAA3;Q499R1		LOC100909464;Ppp2r5d
																																							F1M949;Q32Q01	F1M949		Ckap5			F1MAA5;Q66H32	F1MAA5;Q66H32		Rangap1
																																							F1M951;O88902	F1M951;O88902	Protein-tyrosine-phosphatase;Tyrosine-protein phosphatase non-receptor type 23	Ptpn23			F1MAA7;P97552;A0A0U1RS20;A0A0G2K023	F1MAA7		Lamc1
																																							F1M978;P97697;P97618	F1M978;P97697	Inositol monophosphatase 1	Impa1			F1MAB8;O54723	F1MAB8	Kinesin-like protein	Kif11
																																							F1M9A7;Q63448	F1M9A7;Q63448	Acyl-coenzyme A oxidase;Peroxisomal acyl-coenzyme A oxidase 3	Acox3			F1MAD9;Q32PX5	F1MAD9	Structural maintenance of chromosomes protein	Smc4
																																							F1M9D6;Q9QXK0;A0A0G2JX93;Q7TP57;Q6P6Q7;O70406	F1M9D6;Q9QXK0;A0A0G2JX93;Q7TP57;Q6P6Q7	Signal transducer and activator of transcription	Stat1;Stat4			F1MAK9	F1MAK9		Smpd4
																																							F1M9G6;O88664	F1M9G6;O88664	Serine/threonine-protein kinase TAO1	Taok1			F1MAM8	F1MAM8		Ddx20
																																							F1M9G7;Q6JHU9;A0A0G2QC09	F1M9G7;Q6JHU9	CREB-binding protein	Crebbp			F1MAQ7;E9PTE1;Q6PDU3	F1MAQ7;E9PTE1		Son
																																							F1M9I4	F1M9I4		Heg1			M0RBH0;Q7TPA2;F1MAS3;A0A0G2JZT9	M0RBH0;Q7TPA2;F1MAS3;A0A0G2JZT9		LOC681193;Polr2l;LOC100911840
																																							F1M9N5;Q7TP51;Q6P7A2	F1M9N5;Q7TP51;Q6P7A2	Ubiquitin conjugation factor E4 A	Ube4a			F1SW39;Q812D1;Q566D6;Q812D1-2	F1SW39;Q812D1;Q566D6;Q812D1-2	PC4 and SFRS1-interacting protein	Psip1
																																							F1M9N7;Q4KLH5	F1M9N7;Q4KLH5	Arf-GAP domain and FG repeat-containing protein 1	Agfg1			F2W8B0;P22734-2;P22734	F2W8B0;P22734-2;P22734	Catechol O-methyltransferase	Comt
																																							F1M9Q3	F1M9Q3		Ltn1			F2Z3Q8;P52296	F2Z3Q8;P52296	Importin subunit beta-1	Kpnb1
																																							F1M9Q8;Q9EQR2;Q9WUW6	F1M9Q8;Q9EQR2	Alkyldihydroxyacetonephosphate synthase, peroxisomal	Agps			F2Z3R4;O70189	F2Z3R4;O70189	Nuclear factor 1	Nfix
																																							F1M9V7;Q8VID2;Q3B8Q9	F1M9V7		Npepps			F2Z3S0;Q7TQ72	F2Z3S0;Q7TQ72	Protein MIS12 homolog	Mis12
																																							F1M9W9;B2GV66	F1M9W9		Trappc8			F2Z3T0;Q4V8C8	F2Z3T0;Q4V8C8	Parafibromin	Cdc73
																																							F1MA04;M0RAY7	F1MA04;M0RAY7		Wdr36			F2Z3T7;Q6I7R3	F2Z3T7;Q6I7R3	Isochorismatase domain-containing protein 1	Isoc1
																																							F1MA52;O88984	F1MA52;O88984	Nuclear RNA export factor 1	Nxf1			F2Z3T9;Q5EB64	F2Z3T9		U2af2
																																							F1MA54;Q5FVT5;Q63065	F1MA54;Q5FVT5;Q63065	[Pyruvate dehydrogenase (acetyl-transferring)] kinase isozyme 1, mitochondrial	Pdk1			F6QBA3;Q5U2U5	F6QBA3;Q5U2U5	Perilipin	Plin2
																																							F1MA59;Q5FWY9	F1MA59;Q5FWY9		Col4a1			F6T071;Q68G33;Q9R064	F6T071;Q68G33;Q9R064	Golgi reassembly-stacking protein 2	Gorasp2
																																							F1MA87;Q99MD0;D3ZSZ0;M0R7D0;A0A0G2K5U7;Q3MJK5-2;Q3MJK5	F1MA87		Cdk6			F7EMB2;Q6QI16;Q7TQ71	F7EMB2;Q6QI16		RGD1304704
																																							F1MA98	F1MA98	Nucleoprotein TPR	Tpr			F7EPH4;Q499R7;A0A0G2JUD2	F7EPH4;Q499R7;A0A0G2JUD2		Ppa1
																																							F1MAA2;G3V8Z9;Q1JU69	F1MAA2;G3V8Z9;Q1JU69		Cops7a			F7EPU7;Q5U2N6;Q4KLN9	F7EPU7;Q5U2N6;Q4KLN9		Tead3
																																							F1MAA3;Q499R1	F1MAA3;Q499R1		LOC100909464;Ppp2r5d			F7ES73;Q5XIT4	F7ES73;Q5XIT4		Nub1
																																							F1MAA5;Q66H32	F1MAA5;Q66H32		Rangap1			Q4KM69;F7EUU4	Q4KM69;F7EUU4		Cops5
																																							F1MAA7;P97552;A0A0U1RS20;A0A0G2K023	F1MAA7		Lamc1			F7EVX2;Q6IRS8;Q62818	F7EVX2;Q6IRS8;Q62818	Translation initiation factor eIF-2B subunit beta	Eif2b2
																																							F1MAB8;O54723	F1MAB8	Kinesin-like protein	Kif11			F7EZ89;Q4FZT5;Q5U3Y3	F7EZ89		Tbc1d15
																																							F1MAD9;Q32PX5	F1MAD9	Structural maintenance of chromosomes protein	Smc4			Q5U2T0;F7EZZ0;A0A0G2K264	Q5U2T0;F7EZZ0;A0A0G2K264		Dap3
																																							F1MAK9	F1MAK9		Smpd4			F7F189	F7F189		Ndc80
[truncated: 1,841 more rows]
[truncated: 17 more columns]
