# Supplementary material for: Heimdall, an alternative protein issued from a ncRNA related to kappa light chain variable region of immunoglobulins from astrocytes: a new player in neural proteome
Source: Cell Death Dis. 2023 Aug 16;14(8):526. doi: 10.1038/s41419-023-06037-y (PMC10432539; doi:10.1038/s41419-023-06037-y)
Supplement: Supplementary file 15 — Data S10 [file 41419_2023_6037_MOESM15_ESM.xlsx]

## Sheet: Heatmap
Cluster 2					Cluster 1
Protein IDs	Majority protein IDs	Protein names	Gene names		Protein IDs	Majority protein IDs	Protein names	Gene names
A0A140TAD2;Q62673	A0A140TAD2;Q62673	Serine/threonine-protein kinase PLK1	Plk1		A0A0G2KAM3;P49432	A0A0G2KAM3;P49432	Pyruvate dehydrogenase E1 component subunit beta, mitochondrial	Pdhb
G3V9X6;Q9JIL8	G3V9X6;Q9JIL8	DNA repair protein RAD50	Rad50		Q66HP8;P97521	Q66HP8;P97521	Mitochondrial carnitine/acylcarnitine carrier protein	Slc25a20
Q5I0K8	Q5I0K8	28S ribosomal protein S7, mitochondrial	Mrps7		G3V6W2;Q9WTV0	G3V6W2;Q9WTV0	Prolactin regulatory element-binding protein	Preb
D4AAT4	D4AAT4		Snrpf		M0RCP9	M0RCP9		Pin4
F1M4A0;A0A0G2K2P5	F1M4A0;A0A0G2K2P5		Tjp1		P24051;M0RA26;Q71TY3	P24051;M0RA26;Q71TY3	40S ribosomal protein S27-like;40S ribosomal protein S27	Rps27l;LOC100362987;Rps27
D3ZJD2	D3ZJD2		Atad2		Q68FU3	Q68FU3	Electron transfer flavoprotein subunit beta	Etfb
Q5U2U7	Q5U2U7	mRNA cap guanine-N7 methyltransferase	Rnmt		Q6AYP7;A0A096MK29	Q6AYP7;A0A096MK29	7-methylguanosine phosphate-specific 5-nucleotidase;5-nucleotidase	Nt5c3b
Q5RJK9;Q7TP32;A0A0G2K5T6	Q5RJK9;Q7TP32;A0A0G2K5T6		Polr1c		Q32KK0;B5DEF1	Q32KK0		Arse
O70436;A0A0G2K0P2;G3V603;O54835	O70436;A0A0G2K0P2;G3V603;O54835	Mothers against decapentaplegic homolog 2;Mothers against decapentaplegic homolog;Mothers against decapentaplegic homolog 9	Smad2;Smad9		Q2I6B2;Q2I6B5;Q2I6B3;Q2I6B4;P25286-2;P25286	Q2I6B2;Q2I6B5;Q2I6B3;Q2I6B4;P25286-2;P25286	V-type proton ATPase subunit a;V-type proton ATPase 116 kDa subunit a isoform 1	Atp6v0a1
G3V9H0;P50904	G3V9H0;P50904	Ras GTPase-activating protein 1	Rasa1		B0BNG3	B0BNG3		Lman2
E9PU42;B1H223	E9PU42;B1H223		Dscr3		D4A944	D4A944		Snrnp40
B2GV96	B2GV96		Ccdc115		D3ZLN7	D3ZLN7		Commd2
B5DFI8	B5DFI8	Ubiquitin-conjugating enzyme E2 S	Ube2s		Q5U2N1	Q5U2N1		Nelfa
Q76MV3	Q76MV3		Cox17		O88994;D3Z900;M0R6N2	O88994;D3Z900;M0R6N2	Mitochondrial amidoxime reducing component 2	Marc2;LOC100910481
Q32PZ7;B0BND9	Q32PZ7;B0BND9		Srp72		M0R7E6	M0R7E6		Srrt
F1LVR4	F1LVR4		Camk1d		Q9WUC8	Q9WUC8	Pleiotropic regulator 1	Plrg1
F1LRI6;Q53UA7	F1LRI6;Q53UA7	Serine/threonine-protein kinase TAO3	Taok3		Q6DKG0	Q6DKG0	N-alpha-acetyltransferase 35, NatC auxiliary subunit	Naa35
D3ZTG2	D3ZTG2		Ttc27		Q07258	Q07258	Transforming growth factor beta-3;Latency-associated peptide	Tgfb3
D4A1K2	D4A1K2		Rpl7l1		Q06486;Q06486-2	Q06486;Q06486-2	Casein kinase I isoform delta	Csnk1d
Q8CFC1;A0A0A0MXT5	Q8CFC1;A0A0A0MXT5	Bifunctional lysine-specific demethylase and histidyl-hydroxylase MINA	Mina		P62836;O08813	P62836	Ras-related protein Rap-1A	Rap1a
Q6V9V9	Q6V9V9		Stk25		D3Z949;B5DFN3	D3Z949;B5DFN3	Ubiquinol-cytochrome-c reductase complex assembly factor 2	RGD1561671;Uqcc2
Q3T1I0;E9PTF3	Q3T1I0;E9PTF3		Noc2l		A0A0G2K1U4;D5MTH0;D4A9U6;Q32PY1	A0A0G2K1U4;D5MTH0;D4A9U6		Ubr2
Q6IRF5;P50393	Q6IRF5;P50393	Cytosolic phospholipase A2;Phospholipase A2;Lysophospholipase	Pla2g4a		B4F795	B4F795	Choline transporter-like protein 2	Slc44a2
Q66HF9	Q66HF9	Leucine-rich repeat flightless-interacting protein 1	Lrrfip1		Q6PDW6	Q6PDW6	39S ribosomal protein L17, mitochondrial	Mrpl17
Q496Z3;Q9JM04	Q496Z3;Q9JM04	Importin-13	Ipo13		Q6AYA7	Q6AYA7		Rfk
G3V8P6;Q9QZ48	G3V8P6;Q9QZ48	Zinc finger and BTB domain-containing protein 7A	Zbtb7a		Q6AYA6	Q6AYA6	Uncharacterized protein C17orf62 homolog
F1LXT3	F1LXT3		Utp20		Q5M965	Q5M965	Probable tRNA(His) guanylyltransferase	Thg1l
D4ACA3	D4ACA3		Dscc1		Q5FVI5	Q5FVI5		Txnl4b
D3ZTF6	D3ZTF6		Pik3c2a		Q6F6B2;Q5BK33	Q6F6B2;Q5BK33		LOC652956
D3ZNF4	D3ZNF4		Tbl1xr1		Q4V7C8	Q4V7C8	Centrosomal protein of 55 kDa	Cep55
B2RYT0;M0R3S1	B2RYT0;M0R3S1		Mrps21;LOC100911433		G3V8U4;M0RBS9;Q8K4V4-2;Q8K4V4;Q5I0L6	G3V8U4;M0RBS9;Q8K4V4-2;Q8K4V4	Sorting nexin-27	Snx27
P83883;B2RYQ8;F8WFR5	P83883;B2RYQ8;F8WFR5	60S ribosomal protein L36a	Rpl36a;RGD1566373		D4A4W6	D4A4W6		Slirp
A0A0G2KB58;Q7TT49	A0A0G2KB58;Q7TT49	Serine/threonine-protein kinase MRCK beta	Cdc42bpb		D3ZQV8;M0R464	D3ZQV8;M0R464		Phf6
D3ZK47;A0A0G2K001	D3ZK47;A0A0G2K001	Histone-lysine N-methyltransferase	Whsc1l1		D3ZHU8	D3ZHU8		Rbm19
A0A0G2K7S2;Q6TXH5	A0A0G2K7S2				B2RYC4;F7FG68	B2RYC4;F7FG68		Syvn1
Q6AYU3;D3ZN46	Q6AYU3	DnaJ homolog subfamily B member 6	Dnajb6		A0A096MJ14;B8YDD2;M0RC50;M0R639;B8YDD0;Q7TSE9-2;Q7TSE9	A0A096MJ14;B8YDD2;M0RC50;M0R639;B8YDD0;Q7TSE9-2;Q7TSE9	HCLS1-associated protein X-1	Hax1
Q3MHT4	Q3MHT4	Speckle targeted PIP5K1A-regulated poly(A) polymerase	Tut1		A0A0G2K5T1;D3Z8E6	A0A0G2K5T1;D3Z8E6	Calmodulin-regulated spectrin-associated protein 1	Camsap1
D3Z8C7;A0A0G2KAW5	D3Z8C7;A0A0G2KAW5		Wdr48		D4ABA5	D4ABA5		Smtn
D3ZDU2	D3ZDU2		Rptor		A0A0G2K038;Q5U1X1	A0A0G2K038;Q5U1X1	Oligoribonuclease, mitochondrial	Rexo2
D3ZUM5;D3ZUK4	D3ZUM5;D3ZUK4		Trim33		A0A0G2QC22;B2RYB2	A0A0G2QC22
B3DM95;P04550	B3DM95;P04550	Parathymosin	Ptms		G3V9S0;Q5EB81	G3V9S0;Q5EB81	NADH-cytochrome b5 reductase;NADH-cytochrome b5 reductase 1	Cyb5r1
A0A0G2JZP3;D3ZQ26	A0A0G2JZP3;D3ZQ26		Rnf25		G3V936;Q8VHF5;Q0QEL8	G3V936;Q8VHF5;Q0QEL8	Citrate synthase;Citrate synthase, mitochondrial	Cs
A0A0G2K9A7;Q6QI90	A0A0G2K9A7;Q6QI90		Wdr75		A0A0G2JV08;A0A0G2K2I0	A0A0G2JV08;A0A0G2K2I0
Q9R0Z7	Q9R0Z7	Alpha- and gamma-adaptin-binding protein p34	Aagab		F1LU48	F1LU48		Ergic1
Q5FVR7;A0A096MJP3;Q9QYU6	Q5FVR7;A0A096MJP3;Q9QYU6	Cleavage and polyadenylation specificity factor subunit 4	Cpsf4		Q99P55;F1LPB0	Q99P55;F1LPB0	Sphingosine-1-phosphate phosphatase 1	Sgpp1
Q6IMX8;O55171;A0A0G2K7Z3;O88267;D3ZIQ1	Q6IMX8;O55171;A0A0G2K7Z3;O88267	Acyl-coenzyme A thioesterase 2, mitochondrial;Acyl-coenzyme A thioesterase 1	Acot2;Acot1		Q4V8A2	Q4V8A2	Cell division cycle protein 27 homolog	Cdc27
D3ZRI6	D3ZRI6		Kin		Q497A2	Q497A2		Slc35b2
F1LQQ8;P06760;Q7TPJ3	F1LQQ8;P06760;Q7TPJ3	Beta-glucuronidase	Gusb		F1LZJ4	F1LZJ4	Hydroxypyruvate isomerase	Hyi
Q5U209	Q5U209	Ribonuclease H2 subunit A	Rnaseh2a		B1WC42;A0A096MJX8	B1WC42		Trip6
Q9EPV5;Q8VI66	Q9EPV5;Q8VI66	Apoptotic protease-activating factor 1	Apaf1		D4A5E5;A0A0G2K1V7	D4A5E5;A0A0G2K1V7		Sgcb
Q5M832;F1LNK6;P97599	Q5M832;F1LNK6	DNA primase	Prim1		A0A0G2K8F9;D3ZQL8	A0A0G2K8F9;D3ZQL8		Pum2
G3V920	G3V920		Wdr43		M0R3Z8	M0R3Z8		Rbm15
D3ZMN2	D3ZMN2		RGD1311747		D4A5T1	D4A5T1		Sf3b5
A0A0G2K8V3;F1M0V4;F1LZ00	A0A0G2K8V3;F1M0V4;F1LZ00		Thoc2;LOC679894		D3ZWA8	D3ZWA8		Appl1
A0A0G2JZ04	A0A0G2JZ04				B5DF62;D3ZQ51;D4A280	B5DF62	Non-specific serine/threonine protein kinase	Pak4
A0A0G2K3S1;P46933-2;P46933	A0A0G2K3S1;P46933-2;P46933	Amyloid beta A4 precursor protein-binding family B member 1	Apbb1		D3ZPH3;A0A0G2JTK6	D3ZPH3;A0A0G2JTK6		Mta3
Q5RJK6	Q5RJK6		Inpp1		G3V8N8;Q8CIV0	G3V8N8		Slc7a6os
F1M949;Q32Q01	F1M949		Ckap5		F1M6W1;P25093	F1M6W1;P25093	Fumarylacetoacetase	Fah
D3ZD80	D3ZD80		Gtf3c4		B4F764;Q4KM65	B4F764;Q4KM65	Cleavage and polyadenylation specificity factor subunit 5	Nudt21
F1M049;B5DFB6	F1M049;B5DFB6		Atxn2		D3ZTW7	D3ZTW7		Atpaf2
Q6AXX4	Q6AXX4	Something about silencing protein 10	Utp3		Q3ZB97;P62944;P62944-2	Q3ZB97;P62944;P62944-2	AP complex subunit beta;AP-2 complex subunit beta	Ap2b1
Q5U2T5	Q5U2T5		Stard3		Q3MID6;O35783	Q3MID6;O35783	Calumenin	Calu
Q5M9H1	Q5M9H1	Leucine-rich repeat-containing protein 41	Lrrc41		F1M365	F1M365		Ints9
O35115	O35115	Four and a half LIM domains protein 2	Fhl2		D4A7I8	D4A7I8		Sumf1
O08658	O08658	Nuclear pore complex protein Nup88	Nup88		Q642A8;A0A0G2K9Q8	Q642A8;A0A0G2K9Q8		Ubr7
D4AE56	D4AE56		Ptges2		D4A2D8	D4A2D8		Lsm7
B2GV94	B2GV94		Fam134c
D3ZSV7	D3ZSV7		Thumpd3
Q62825	Q62825	Exocyst complex component 3	Exoc3
Q5XIC2	Q5XIC2	Evolutionarily conserved signaling intermediate in Toll pathway, mitochondrial	Ecsit
Q3MHU2;P59241	Q3MHU2;P59241	Aurora kinase A	Aurka
Q5U202;G3V9V9;Q62908	Q5U202;G3V9V9;Q62908	Cysteine and glycine-rich protein 2	Csrp2
D3ZZH7	D3ZZH7		Rsbn1l
D3ZK09	D3ZK09		Scyl3
A0A140TAJ5;O08662	A0A140TAJ5;O08662	Phosphatidylinositol 4-kinase alpha	Pi4ka
B2GUU4;Q3MIB4;Q6TXI3;F7FF30	B2GUU4;Q3MIB4;Q6TXI3;F7FF30	Lon protease homolog 2, peroxisomal	Lonp2
Q5XI63	Q5XI63	Kinesin-like protein KIFC1	Kifc1
Q3T1I9	Q3T1I9	RNA polymerase II-associated protein 1	Rpap1
A0A0G2JVN4;M0RDN9;Q6J1Y9	A0A0G2JVN4;M0RDN9;Q6J1Y9	Ubiquitin carboxyl-terminal hydrolase;Ubiquitin carboxyl-terminal hydrolase 19	Usp19
A0A0G2K0G7;F1LSH3;Q4R180	A0A0G2K0G7;F1LSH3;Q4R180	Origin recognition complex subunit 3	Orc3
D4A648	D4A648		Stk4
D3Z8X6	D3Z8X6		Dtx3l
F1MAB9;D0UFD0;A0A0G2K865	F1MAB9;D0UFD0;A0A0G2K865		Tpd52;PrLZ
A0A0G2JTB7;Q62728;Q62728-2	A0A0G2JTB7;Q62728;Q62728-2	Tyrosine-protein phosphatase non-receptor type 21	Ptpn21
D3ZYR0;A0A0G2K860;Q5BMA6	D3ZYR0;A0A0G2K860;Q5BMA6		Arhgef12
Q6MGC5;A0A0U1RS29	Q6MGC5		Rgl2
P15800;M0R6K0;Q5M7W9	P15800;M0R6K0;Q5M7W9	Laminin subunit beta-2	Lamb2
F1LPZ1;Q5PQJ5-2;Q5PQJ5	F1LPZ1;Q5PQJ5-2;Q5PQJ5	Rho GTPase-activating protein 29	Arhgap29
Q6JBI6;A0A0G2K174;Q6JBI7;A0A0G2K8R3;Q6J0M8	Q6JBI6;A0A0G2K174;Q6JBI7;A0A0G2K8R3;Q6J0M8		Lmo7
A0A0U1RRW6;D3Z890;P0C1S9	A0A0U1RRW6;D3Z890;P0C1S9	Sn1-specific diacylglycerol lipase beta	Daglb
Q4V7D7	Q4V7D7	Pre-mRNA-splicing factor RBM22	Rbm22
D4AE65	D4AE65		Rrp7a
D3ZHX4	D3ZHX4		Rmi1
A0A0G2K0U8;G3V6R8	A0A0G2K0U8;G3V6R8		Pus10
A0A0G2JUP6;Q569B5	A0A0G2JUP6;Q569B5	Leucine-rich repeat-containing protein 14	Lrrc14
Q6AYP5-2;A0A0G2JUT1;A0A5H1ZRU4;Q6AYP5	Q6AYP5-2;A0A0G2JUT1;A0A5H1ZRU4;Q6AYP5		Cadm1
G3V7V6;Q8VHE9	G3V7V6;Q8VHE9	All-trans-retinol 13,14-reductase	Retsat
B2RYJ3	B2RYJ3		Cul4a
F1LYS7	F1LYS7		Sgcd
Q5XI97	Q5XI97	Alanyl-tRNA editing protein Aarsd1	Aarsd1
P80386	P80386	5-AMP-activated protein kinase subunit beta-1	Prkab1
O35547-2;O35547	O35547-2;O35547	Long-chain-fatty-acid--CoA ligase 4	Acsl4
G3V858;Q5XIQ0	G3V858		Xpo6
F1M0R1	F1M0R1		Rnf213
D4ACV0	D4ACV0		Nelfb
D3ZAQ6	D3ZAQ6		Nol7
A0A140TAE0;Q62667	A0A140TAE0;Q62667	Major vault protein	Mvp
A0A0G2JYR1;B5DEY3	A0A0G2JYR1;B5DEY3		Exoc6b
Q6P727;A0A0G2JYS4;D4A5V8;P49186-2;P49186;A0A0U1RRS7;A0A0U1RVI2;P49187-2;P49187;A9LRT4	Q6P727;A0A0G2JYS4;D4A5V8;P49186-2;P49186;A0A0U1RRS7;A0A0U1RVI2;P49187-2;P49187	Mitogen-activated protein kinase;Mitogen-activated protein kinase 9;Mitogen-activated protein kinase 10	Mapk9;Mapk10
Q5M856	Q5M856	Kinetochore protein Spc25	Spc25
M0RCX2;P27158	M0RCX2	Thymidine kinase	Tk1
M0R637	M0R637	tRNA (guanine(46)-N(7))-methyltransferase	Mettl1
B5DF37	B5DF37		Taf6l
A0A096MJW2;A0A0H2UHL1;Q66H50;A0A096MJJ7	A0A096MJW2;A0A0H2UHL1;Q66H50;A0A096MJJ7	Fatty acyl-CoA reductase 1	Far1
A0A0G2K8A9	A0A0G2K8A9
Q5U1Y1;R9PXX3;A0A0G2K738	Q5U1Y1;R9PXX3;A0A0G2K738	Ras-related protein Rab-34	Rab34
Q4V8K5	Q4V8K5	BRO1 domain-containing protein BROX	Brox
M0RB91;D3ZBQ4;A0A1W2Q6P4	M0RB91;D3ZBQ4;A0A1W2Q6P4	Queuine tRNA-ribosyltransferase subunit QTRTD1	Qtrtd1
P20909-6;P20909-4;P20909-5;P20909-3;P20909;P20909-2;O70605	P20909-6;P20909-4;P20909-5;P20909-3;P20909;P20909-2	Collagen alpha-1(XI) chain	Col11a1
Q99M64	Q99M64	Phosphatidylinositol 4-kinase type 2-alpha	Pi4k2a
F1M9A7;Q63448	F1M9A7;Q63448	Acyl-coenzyme A oxidase;Peroxisomal acyl-coenzyme A oxidase 3	Acox3
D3ZSK5	D3ZSK5	N-lysine methyltransferase SETD6	Setd6
D3ZTW9	D3ZTW9		Exog
Q562C7;M0R548	Q562C7;M0R548	Pumilio domain-containing protein KIAA0020 homolog	LOC100912029
F1LSM0	F1LSM0	Ubiquitin carboxyl-terminal hydrolase	Usp24
Q2TGJ6;E9PU37	Q2TGJ6;E9PU37	Palmitoyltransferase	Zdhhc13
D4AB23	D4AB23		Noc3l
D4A4K4	D4A4K4		Vps13c
D3ZVT2	D3ZVT2		Thada
D3ZUJ9	D3ZUJ9		Snx8
A1EC69;A1EC68;Q99PT0;Q5FWY7	A1EC69;A1EC68;Q99PT0;Q5FWY7	Probable ATP-dependent RNA helicase DDX52	Ddx52
B5LSW7;A0A0G2K5P7;B3VPA7;Q64611;Q9QYW2;Q9R1F5	B5LSW7;A0A0G2K5P7;B3VPA7;Q64611	Cysteine sulfinic acid decarboxylase	Csad
A0A0G2K2P6;Q6AXM7	A0A0G2K2P6;Q6AXM7	HBS1-like protein	Hbs1l
A0A0G2JXC2;A0A0G2K132	A0A0G2JXC2;A0A0G2K132
A0A2X0SFK0;Q4W1H3;Q4W1H4;A0A0G2JYG5;Q63358	A0A2X0SFK0;Q4W1H3;Q4W1H4;A0A0G2JYG5;Q63358	Unconventional myosin-IXb	myo9b;Myo9b
Q9QYW0	Q9QYW0	Protein AATF	Aatf
Q99376	Q99376	Transferrin receptor protein 1	Tfrc
Q6AYC0	Q6AYC0		Haus4
M0R649;M0RBF8;Q62824	M0R649;M0RBF8;Q62824	Exocyst complex component 4	Exoc4
F1LVZ9	F1LVZ9		Hectd3
D4A1D3	D4A1D3		Sacs
D3ZEB8	D3ZEB8	40S ribosomal protein S12
A0A0G2JXC9;Q62751	A0A0G2JXC9;Q62751	Iron-responsive element-binding protein 2	Ireb2
B2RYP7;A0A0G2KA04;A0A0G2K8E5	B2RYP7;A0A0G2KA04;A0A0G2K8E5		Ints10
Q8CG09-2;Q8CG09;E9PT28;A0A0G2K5H6	Q8CG09-2;Q8CG09;E9PT28	Multidrug resistance-associated protein 1	Abcc1;LOC688708
Q4V8E4	Q4V8E4	Cilia- and flagella-associated protein 36	Cfap36
P61480	P61480	Ribosome biogenesis protein WDR12	Wdr12
P51556	P51556	Diacylglycerol kinase alpha	Dgka
O88506;A0A0G2K007	O88506;A0A0G2K007	STE20/SPS1-related proline-alanine-rich protein kinase	Stk39
D3ZL50	D3ZL50		Ttc37
G3V6F5;Q8CGS5	G3V6F5;Q8CGS5	Zinc phosphodiesterase ELAC protein 2	Elac2
