# Supplementary material for: Heimdall, an alternative protein issued from a ncRNA related to kappa light chain variable region of immunoglobulins from astrocytes: a new player in neural proteome
Source: Cell Death Dis. 2023 Aug 16;14(8):526. doi: 10.1038/s41419-023-06037-y (PMC10432539; doi:10.1038/s41419-023-06037-y)
Supplement: Supplementary file 16 — Data S11 [file 41419_2023_6037_MOESM16_ESM.xlsx]

## Sheet: analyse prot-cell
13,04,22
prot-cel-LPS		listes des proteines exclusives
TT-CRISPR		Venn diag pas possible	tous les CRISPR	proteines exclu KO1 - KO2

## Sheet: Pro-cell-LPS
KO1	KO2	CTL	POLY	EV	T2
A0A0G2JUA5	A0A0G2JUA5	A0A0G2JUA5	A0A0G2JUA5	A0A0G2JUA5	A0A0G2JUA5
G3V6P7	G3V6P7	Q6S395	G3V6P7	Q6S395	Q6S395
C0JPT7	C0JPT7	Q6S3A0	Q6S395	Q6S3A0	Q6S3A0
Q6S395	Q6S395	G3V6P7	Q6S3A0	C0JPT7	C0JPT7
Q6S3A0	M0R9X8	M0R9X8	C0JPT7	G3V6P7	G3V6P7
M0R9X8	P12785	P12785	M0R9X8	M0R9X8	P12785
P12785	G3V852	C0JPT7	P12785	P12785	M0R9X8
G3V852	A0A0G2JXT8	G3V852	G3V852	A0A0G2JXT8	G3V852
A0A0G2JXT8	G3V9Y1	P11442	A0A0G2JXT8	G3V852	A0A0G2JXT8
P11442	P11442	A0A0G2JXT8	P11442	P34058	P11442
Q9Z1P2	Q9Z1P2	G3V9Y1	G3V9Y1	P11442	P34058
G3V9Y1	P34058	P34058	Q9Z1P2	P11980-2	Q9Z1P2
P11980-2	A0A0G2K013	Q9Z1P2	P34058	Q9Z1P2	P11980-2
P34058	P11980-2	P11980-2	P11980-2	A0A0G2K013	A0A0G2K013
A0A0G2K013	Q6IRK8	A0A0G2K013	A0A0G2K013	P05197	P82995
P11980	A0A0G2JZI2	P82995	Q6IRK8	P63018	A0A0G2JZI2
P82995	A0A0G2K3K2	P62630	A0A0G2K3K2	Q6IRK8	P11980
P63018	P82995	P63018	P05197	P82995	A0A0G2K3K2
Q6IRK8	G3V9G4	A0A0G2K3K2	P82995	P11980	P63018
P07150	P63018	P10719	P63018	A0A0G2K3K2	G3V9G4
A0A0G2K3K2	P11980	P05197	P07150	P07150	P05197
A0A0G2JZI2	P07150	Q6IRK8	P11980	G3V9Y1	P10719
P31000	P31000	G3V9G4	A0A0G2JZI2	G3V9G4	Q6IRK8
G3V9G4	P10719	P11980	P10719	A0A0G2JZI2	G3V9Y1
P06761	F1LRI5	P07150	M0RCB1	P46462	M0R757
G3V7C6	A0A0G2K8V2	F1LNJ2	P46462	P10719	P07150
P69897	P46462	P31000	G3V7Q7	P06761	P06761
P05197	P05197	P69897	P31000	G3V928	Q66HD0
Q5RJR9	P06761	A0A0G2JZI2	G3V7C6	F1LNJ2	D3ZHA0
P10719	D3ZHA0	G3V7C6	G3V9G4	P69897	P46462
D3ZHA0	A0A0G2K695	P46462	P69897	Q66HD0	F1LRI5
Q66HD0	P69897	P06761	P62630	G3V7C6	P69897
P46462	Q5RJR9	G3V7Q7	P06761	F1LRI5	G3V7C6
G3V6S0	G3V7C6	P50399	D3ZHA0	D3ZHA0	F1LNJ2
P50399	Q66HD0	F1LRI5	Q66HD0	F1LRV4	P31000
G3V6T1	F1LNJ2	G3V6H2	F1LRI5	P31000	Q5RJR9
Q5U300	P63039	P63039	P63039	G3V7Q7	F1LRV4
F1LRI5	G3V7Q7	Q66HD0	G3V6S0	Q5RJR9	G3V7Q7
F1LNJ2	G3V6H2	D3ZAN3	F1LNJ2	Q5XIM9	P50399
A0A0H2UHM5	Q5U300	Q5RJR9	G3V6H2	P63039	P63039
G3V7Q7	M0R757	D3ZHA0	M0R5J4	M0R757	G3V6H2
A0A0G2K8V2	F1LRV4	P47942	A0A0G2K695	P47942	Q5U300
Q5XIM9	F2Z3Q8	Q5U300	Q5RJR9	G3V6S0	M0R5J4
M0R757	P47942	Q5XIM9	B4F7C2	Q5XIF6	B4F7C2
F2Z3Q8	G3V6T1	F2Z3Q8	P50399	Q5U300	Q5XIM9
P47942	G3V6S0	P04797	A0A0H2UHM5	G3V6H2	F2Z3Q8
F1LRV4	P50399	A0A0G2K8V2	Q5U300	A0A0H2UHM5	A0A0H2UHM5
P85108	A0A0H2UHM5	M0R5J4	Q5XIM9	P50399	P47942
P63039	P04797	G3V6S0	F1LRV4	B4F7C2	G3V6T1
Q6AYZ1	M0R5J4	A0A0H2UHM5	P47942	M0R5J4	P16617
Q66HA8	B4F7C2	P85108	A0A0G2K8V2	P85108	Q5XIF6
P16617	Q5XIM9	G3V6T1	D3ZAN3	Q6AYZ1	G3V928
M0R5J4	Q5XIF6	Q5XIF6	P85108	G3V6T1	Q6AYZ1
P04797	Q6IMZ3	Q07936	G3V6T1	P18418	P85108
G3V6H2	Q6AYZ1	Q6AYZ1	P04797	Q66HA8	P04797
Q5XIF6	Q66HA8	F1LRV4	Q63598	F2Z3Q8	O35567
D3ZAN3	P16617	Q9ER34	Q9ER34	O35567	Q4AEF8
P50475	P85108	Q4AEF8	Q6AYZ1	Q4AEF8	Q6P502
G3V928	D3ZAN3	Q6P3V8	G3V8L3	D4A8A0	Q6IMZ3
Q6IMZ3	P50475	Q6IMZ3	Q5XIF6	P16617	D4A781
A0A0G2K695	Q9ER34	P50475	P16617	P04797	Q63617
P18418	Q9JLA3	A0A096MK30	P50475	Q6IMZ3	Q66HA8
Q4AEF8	G3V928	Q66HA8	P18418	G3V6T7	P18418
Q6P502	G3V6Y6	G3V826	G3V928	Q63617	P50475
G3V8T4	Q66X93	P16617	Q64428	Q66X93	G3V6S0
D4A8A0	G3V681	Q6P502	F2Z3Q8	Q6P502	G3V6T7
Q66X93	G3V8L3	G3V6Y6	F7FF45	Q9ER34	Q6P3V8
P06685	Q4AEF8	P62944	P04785	G3V826	P25113
O35814	P18418	O35567	F1LW91	G3V8T4	Q7TPB1
O35567	Q62826	P04642	G3V8T4	Q9JLA3	Q66X93
D4A781	Q63598	P18418	Q66HA8	F1SW39	A0A0G2K8V2
Q6P3V8	Q63617	G3V8L3	Q6P502	D3ZPR0	D3ZAN3
G3V8L3	O35567	A1A5L2	G3V6T7	E9PU28	D4A8A0
Q07936	P25113	Q9JLA3	Q6IMZ3	P25113	P62944
Q9ER34	A1A5L2	Q66X93	A0A0G2K9E0	Q62826	A0A0G2K695
Q4QQV0	A0A096MK30	F7FF45	P06685	D3ZAN3	G3V8L3
F1M853	P62944	P25113	F1SW39	F7FF45	Q6P9U9
A0A096MK30	Q6P3V8	Q04462	Q6P3V8	P06685	P06685
Q4QRB4	O35814	Q63617	A0A096MK30	D4A781	G3V681
A1A5L2	P04642	Q63598	Q66X93	F1LW91	G3V8T4
Q63617	Q6P502	Q4QQV0	P23514	G3V6Y6	P04642
Q9JLA3	G3V6T7	P23514	E9PU01	Q68FQ0	G3V826
P25113	D3ZP96	Q64428	Q63617	F1M853	Q68FQ0
P04642	D4A781	F1LW91	Q68FQ0	G3V7T6	Q4QQV0
P15999	P06685	G3V928	P15999	G3V681	A1A5L2
D3ZPR0	F1LQ48	D3ZFP4	F1M853	A0A0G2K9E0	F1SW39
E9PU28	G3V8T4	Q7TPB1	G3V681	G3V8L3	Q04462
Q64428	Q6P6V0	F1LM66	Q4AEF8	P23514	A0A0G2K9E0
G3V826	A0A0G2K9E0	Q68FR6	G3V6Y6	A1A5L2	Q9ER34
A0A0G2K428	Q04462	A0A0G2K695	Q5XI34	P15999	D3ZPR0
G3V6T7	Q68FQ0	P15999	P62944	Q6P3V8	Q1PS21
Q63598	Q5XI34	E9PU01	Q04462	Q4FZT9	P63245
D3ZP96	Q1PS21	G3V8T4	P25113	Q1PS21	O35814
G3V6Y6	P15999	P04785	Q7TPB1	D3ZP96	F1M853
P48500	P23514	D4AC23	D4A781	F1LQ48	P15999
Q68FQ0	D4A8A0	G3V6T7	Q62826	Q07936	Q9JLA3
M0R660	F7FF45	Q6P6V0	F1LM66	A0A096MK30	P23514
P05065	G3V7T6	D4A781	A1A5L2	P50475	P04785
F1SW39	Q64428	G3V681	G3V826	O35814	A0A096MK30
Q6P6V0	P97536	Q62826	Q4QQV0	Q7TPB1	Q4QRB4
A0A0G2K9E0	D3ZPR0	M0R660	D4A8A0	Q64428	F1LNF1
F1LNF1	F1M853	Q68FQ0	P63245	P63245	G3V6Y6
P48721	Q7TPB1	Q5XI34	D3ZP96	F1LM66	Q4G061
F7FF45	Q07936	F1M853	P04642	Q5XI34	Q07936
P04256	F1SW39	O35814	D3ZPR0	E9PU01	Q68FR6
P62944	Q6URK4-2	Q4QRB4	O35567	P62944	P48500
Q04462	Q4QQV0	P04182	Q6P6V0	P48500	E9PU01
Q62826	Q1JU68	P40329	D4AC23	Q04462	Q62826
M0R961	F1LW91	Q6AY56	P48500	A7VJC2	Q5XI34
Q1PS21	P48500	D3ZB30	Q1JU68	O08629	Q63598
P63245	P52944	Q4FZT9	O35814	Q4QQV0	D3ZP96
P04182	P63245	A0A0G2K9E0	E9PU28	P28480	F1LQ48
F1LW91	A0A0G2K428	D4ACB8	D4ACB8	D4ACB8	Q64428
Q5RKI0	G3V826	F1LQ48	A0A0G2JSZ5	Q1JU68	D4AC23
Q5XI34	F1LNF1	D4A8A0	M0R660	Q64057	P05065
D3ZM69	E9PU01	Q6P9U9	D3ZFP4	D3ZFP4	P97536
G3V681	P28480	F1LNF1	P04256	Q63598	Q6URK4-2
Q4G061	P04785	Q3KRF2	Q4G061	P04642	Q6P6V0
F1LQ48	Q68FR6	Q5XI22	A7VJC2	D3ZU13	F1LM66
Q6P6U2	D4ACB8	P06685	A0A0G2K428	A0A0G2K695	P48721
Q7TPB1	Q4FZT9	D3ZPR0	Q68FR6	P11507	D3ZFP4
P04785	Q2TL32	P28480	A0A0G2K719	Q68FS4	Q68FS4
G3V8C4	Q63355	P48500	P28480	A0A0G2JWP8	Q4FZT9
F1LM66	Q6P6U2	P04256	P04182	P04785	P28480
P97536	P04182	Q2TL32	Q1PS21	A0A0G2K428	Q1JU68
D3ZU13	D3ZFP4	Q1PS21	Q641Z6	P52631	D3ZB30
P23514	P48721	Q641Z6	P19804	Q4QRB4	D4ACB8
Q64057	F1LM66	F1SW39	P48721	P45592	D3ZU13
D4ACB8	E9PU28	P97536	Q4FZT9	D4AC23	P11507
Q4FZT9	G3V8C4	P63245	P45592	Q6URK4-2	P45592
Q6URK4-2	P04256	A0A0G2K3H2	Q9JLA3	P11497	F7FF45
Q68FR6	M0R735	Q1JU68	P05065	Q920L2	P04256
P62198	P45592	Q6URK4-2	P25235	D4A9D6	G3V7T6
Q6AYK8	P05065	A0A0G2K428	G3V8C4	F1MA98	A0A0G2JSZ5
P28480	Q64057	P25235	Q5PPJ6	Q4G061	A0A0G2K428
B2GUX3	O08629	P45592	Q07936	Q6P6U2	Q5XI22
O08629	D3ZDT1	G3V8C4	Q80U96	F1LM33	M0R961
Q6AYI1	G3V6S3	D3ZP96	P10860	M0R735	F1LW91
D4AC23	P17425	P11507	Q3KRF2	P04256	E9PT66
P04636	B2GUX3	Q64057	Q9Z2Q1	Q6P6V0	Q920L2
D3ZFP4	Q4G061	A0A0G2K719	Q2TL32	A0A0G2K8V2	Q641Z6
Q63355	P04636	Q4G061	Q6AYI1	Q68FR6	Q6AYK8
A0A0G2K3H2	M0R961	Q80U96	Q6URK4	G3V8C4	P25235
Q3KRF2	P18484	O35303	Q66HM2	P48721	Q64057
A1A5N2	Q3T1J1	M0R961	M0R735	Q3KRF2	Q3MID6
Q6IMY8	O35303	A0A0G2JSZ5	P97536	Q641Z6	P10860
Q68FS4	A0A0G2JSZ5	Q66HM2	Q3T1J1	E9PT66	P04182
D3Z941	Q3KRF2	Q6P6U2	Q00438	P05065	P62198
Q1JU68	Q66HM2	P19804	O08629	P40329	G3V6S3
Q62952-2	D4AC23	Q3T1J1	P52944	M0R961	A0A0G2K719
Q9EPH8	Q3MID6	P05065	Q5XFX0	Q80U96	P13084
D4A9D6	Q641Z6	Q3MHS9	O55096	Q9EPH8	G3V8C4
B4F758	Q68FS4	Q6AYI1	G3V7U4	Q3T1J1	Q3T1J1
E9PT66	P40329	P62198	F1LQ48	P97536	Q3KRF2
P25235	E9PT66	P10111	Q6P6U2	Q3MHS9	P10111
G3V6S3	Q6AYI1	Q9Z2Q1	Q9EPH8	O35303	Q9EPH8
Q80U96	D3ZB30	D3ZQ57	D3ZM69	P62138	A0A0G2K3Z9
Q5PPJ6	A0A096P6L8	Q63355	G3V7T6	P10111	A0A0G2K022
P10111	Q5XI22	M0R735	Q3MHS9	P17425	A0A096P6L8
P11507	P25235	A1A5N2	Q91Y81	P10860	P11497
Q5XI22	Q5RKI0	E9PT66	P11507	D3ZB30	P04636
Q3T1J1	P63331	P13084	P62138	D3ZZT9	D3ZZT9
P63331	D4A9D6	Q6AYK8	P10111	A0A0G2JU89	P19804
P45592	D3ZZT9	G3V7T6	Q64057	G3V7U4	F1LM33
P31044	Q9EPH8	Q9EPH8	F1LM33	P25235	Q3MHS9
Q9Z2Q1	P11507	Q66H61	A0A0G2K3Z9	P85973	O55096
P14668	A9CMB8	A0A0G2K3Z9	Q6AYK8	A0A0G2K719	Q6IMY8
Q6P3V9	P62716	P30835	Q5M7X1	A0A0G2JSZ5	Q6AYI1
P40329	Q62952-2	P48721	P04636	A0A096P6L8	P21531
P11497	Q66H61	A0A0G2JSR7	D3ZVQ0	P04636	O08629
M0R735	D3ZU13	D3ZU13	D3ZZT9	P35565	M0R735
Q3MHS9	P11497	Q6IMY8	D3ZU13	G3V6S3	D3ZQ57
P13084	Q9Z2Q1	O35821	G3V6S3	Q6P743	Q66H61
P52944	G3V7U4	P62138	A0A0G2JTN4	G3V8B6	Q9Z2Q1
A0A0G2K3Z9	A0A0G2K583	Q68FS4	P50398	P62198	P62138
A0A0G2JU89	Q6IMY8	G3V7U4	B2GUX3	Q5U3Z7	D4A9D6
Q5U3Z7	Q5U3Z7	D4A9D6	D4A9D6	Q62733	O35303
P10860	A0A0G2JTN4	Q641Y8	Q6P7A7	P50398	A9CMB8
D4AE96	Q80U96	Q3MID6	Q5U3Z7	P38983	G3V8B6
Q5U328	G3V9N8	D3ZVQ0	F1MA98	Q9Z1X1	D3ZIE9
Q3MID6	P10111	Q5U3Z7	P13084	Q6P7A7	Q5U328
Q66H61	P31977	Q5XFX0	E9PT66	Q9JKB7	Q80U96
P63269	P19804	G3V6S3	P40329	A9CMB8	Q5XFX0
Q6P9V7	Q6AYK8	Q920L2	Q66H61	A0A0G2K1C0	P40329
O35303	Q5PPJ6	F1LM33	Q68FS4	Q6IMY8	Q6P3V9
G3V7T6	Q6P743	P50398	A0A0G2K022	Q66HM2	Q6P7A7
Q641Z6	O55096	P14668	D3ZQ57	P63331	P14668
A0A0G2K022	P13084	Q6P743	P63088	B2GUX3	A0A0G2K3H2
D3ZIE9	P30835	Q91Y81	Q641Y8	O55096	Q6P6U2
Q91Y81	Q62733	A9CMB8	P38983	P14668	P63331
P35565	P14668	P35565	P85973	Q3MID6	Q6P743
G3V7U4	P02454	A0A0G2K022	P63269	P04182	P35565
A9CMB8	P62260	P85973	Q63355	G3V8G5	P85973
Q9Z1X1	Q6P799	G3V9N8	M0R961	A0A0G2K3H2	A0A0G2JU89
D3ZB30	P62198	D3Z941	B4F758	P62716	B4F758
Q5XFX0	G3V8B6	P68035	O35303	Q6AYI1	F1MA98
Q5M7X1	P62138	Q45QN0	Q6P743	Q641Y8	Q66HM2
E9PU01	A0A0G2K719	Q5PPJ6	P35565	Q5XFX0	P63269
Q66HM2	F1M446	P63088	O35821	P31044	P43138
P0DMW0	B1WC32	Q6P9V7	Q45QN0	P62260	P38983
O54975	A0A0G2K3Z9	Q6AXQ0	Q3MID6	A0A0G2K3Z9	P62716
F1MA98	F1LM33	B4F758	P62142	P62142	A0A0G2JTN4
O35821	Q6P7A7	P21531	A0A0G2K1C0	Q5M7X1	Q5PPJ6
Q45QN0	A0A0G2JSK5	Q08163	G3V8G5	Q6P9V7	Q5M7X1
Q63009	A0A0G2JWU1	F1LPV0	P31977	F1LVV4	Q91Y81
A0A096MIX2	D3Z941	Q5RKI0	Q6P9V7	P13084	G3V7U4
A0A0G2JTN4	Q3MHS9	P61206	Q9QVC8	A0A0G2JSK5	B2GV01
P60123	Q91Y81	F1MA98	D3Z941	Q6AYK8	P97608
A0A0G2JSZ5	Q641Y8	P62260	P30835	Q5XI22	Q62733
D4A2D7	F1LY19	G3V6S2	Q6IMY8	B0BN93	G3V9N8
F1LM33	Q6P9V7	Q6P7A7	P62260	P62804	D3ZMS1
A0A0G2JWH3	B4F758	P31977	P19139	Q5PPJ6	B1WC32
A0A0G2K1C0	A0A0G2JWH3	O70196	P14668	B4F758	Q63355
Q6P7A7	P63269	A0A0G2JSK5	D3ZIE9	D3ZIE9	D4AE96
A0A0G2JSK5	P10860	Q5M7X1	Q9JKB7	A0A0G2JTN4	Q5U3Z7
Q9Z0V5	P35565	P43138	B2RYG2	D3ZQ57	G3V6C4
D3ZMS1	Q5M7W5	A0A0G2JSS9	Q08163	D3Z941	P62142
P62260	A0A0G2K1C0	Q62733	Q6P3V9	G3V9N8	Q8K1Q0
F1M9V7	Q2PQA9	P10860	B1WC32	P0DMW0	G3V6W6
F1M446	P11884	P48450	G3V7L6	Q63009	Q641Y8
A0A0G2K583	Q63009	P62142	P63331	M0R7I0	Q5I0G4
Q62733	Q6P3V9	Q07009	P31044	P27008	A0A0G2K1C0
P62138	G3V8G5	P11497	A0A0G2KB63	G3V6C4	P50398
Q3B8Q1	Q9Z1X1	P63331	Q5U328	P11884	O35821
D3ZQ57	Q5XI73	G3V7L6	Q5XI22	Q4KM71	P17425
D4A857	M0R7I0	P62804	D4A777	F1LPV0	O54975
Q5RJR8	Q5XFX0	P62716	A0A0G2K583	O70196	D3Z941
Q5XI73	G3V7L6	P04636	G3V6C4	P19139	F1LQT9
F1LVV4	P97608	P39951	P61206	F1LY19	Q63009
P09495	P50398	M0R965	P11497	P60123	P19139
Q4QQW4	Q5XHY5	A0A0G2JTN4	Q9Z1X1	B5DEN5	G3V7L6
Q5I0G4	A0A0G2K3N1	Q5FVM4	Q62733	A0A0G2JZM2	P62804
D3ZU22	P61206	D3ZD97	P13832	P63269	P62260
B1WC32	G3V6C4	P04961	A0A0G2JSR7	Q5U2Q5	Q45QN0
A0A0G2K719	A0A0G2K8P3	A0A0G2K5G8	G3V9N8	P04762	B5DEN5
Q5XHY5	Q45QN0	Q63610	P43138	P39951	P62909
A0A0G2KB63	Q5M7X1	Q4KM71	P21531	A0A0G2K022	A0A0G2JWH3
Q6P743	Q5U328	Q9JKB7	Q9Z0V5	F1LS86	P0DMW0
P47875	A0A0G2KB63	O55096	P48450	Q66H61	Q9QVC8
Q2PQA9	G3V6S2	P07323	Q4V8H5	Q08163	P39951
O55096	Q08163	P20070	P62198	B1WC26	M0R7I0
P19804	O54975	A0A0G2K1C0	P17764	A0A0G2JSR7	Q63570
B5DFC1	P62142	O08629	D3ZZC1	O54975	Q9Z1X1
M0R7I0	D4A7R3	O54975	Q2PQA9	D3ZVQ0	F1LY19
B2GV01	P56574	A0A0G2KB63	Q920L2	Q63570	B0BN93
P54001	Q9JI03	P19139	G3V6W6	G3V7L6	F1LVV4
Q9JMJ4	D3ZUY8	D3ZIE9	Q6P799	D4A857	B2GUX3
P21531	P62804	Q6P799	P60123	A0A0G2JWH3	Q66HM7
P81795	F1LS86	A0A0G2K8P3	G3V6S2	A0A0G2K9V6	D3ZD72
P62142	D3ZVQ0	A0A0G2K3N1	F1M446	Q794E4	P61206
P85515	P38983	F1LQT9	O35244	P48450	P52631
P13832	P19139	P60123	Q794E4	D4A133	O70196
P62804	B2GV01	P17425	P39951	D4AE96	Q794E4
B5DEP6	D3ZQ57	A0A0G2JZM2	P27008	D3ZMS1	P31044
D3ZUY8	P31044	A0A0G2JWH3	Q5M7W5	Q5RKI1	Q08163
P19139	Q5BJZ3	D3ZM69	A0A0G2JXJ7	A0A0G2JTG7	Q9JMJ4
F8WFH8	P09495	P63269	Q63570	P43138	M0R965
Q3KR86	D4AE96	B2RYG2	Q924S5	Q8K1Q0	P48450
P39951	P81795	F1M446	P62193	Q6P799	Q5RKI0
Q6P799	Q4KM71	Q63009	F1M8X9	F1MAA5	F1LND7
Q920L2	D4A857	P51583	Q5XI73	Q66HF1	Q5XHY5
G3V7L6	O08651	Q6P3V9	P52631	Q5RKI0	D3ZVQ0
A0A0G2JTG7	P51583	Q63570	P04762	Q5D059	P51583
D3ZVQ0	D3ZUB0	P11884	D4AE96	P19804	P81795
P50398	Q5RJR8	P27008	B5DEN5	A0A0G2K2M9	Q6P9V7
F1LS86	Q5I0G4	Q5I0G4	Q5BJZ3	Q5U2S7	A0A0G2JSR7
P62909	F1MA98	Q63610-2	M0R7I0	B2GV01	Q2PQA9
P43138	D3ZMS1	D3ZQN7	F1LS86	P85834	D4A2D7
P15429	A0A0G2JV65	D4A857	P62804	Q5RJR8	P30835
P09527	A0A0G2JUC7	Q5U328	Q63009	Q2PQA9	A0A0G2JSK5
F1LND7	D3ZIE9	D4A2D7	A0A0G2K8P3	Q9Z2Q1	Q66HD3
Q5U2Z4	G3V6W6	G3V6C4	F1LVV4	Q9JMJ4	O35244
P30835	P68255	Q5D059	P07323	Q91Y81	A0A0G2K583
P48450	Q9JMJ4	A0A0G2JZF0	Q5RJR8	B5DFC8	Q6P769
Q5M7W5	D4AAI5	D4AE96	M0R965	A0A0G2K2T6	Q4KM71
P51583	F1LVV4	P17764	B2GV01	O70185	P11884
A0A0G2K2M9	P09527	P31044	Q62952-2	Q4QQW4	Q05982
G3V6C4	O35244	P38983	A0A0G2JWP8	D4A2D7	P04961
Q794E4	B0BN93	P85834	A0A0G2JWH3	A0A0G2K8P3	Q9JKB7
A0A0G2JSR7	Q63607	Q5XI73	Q6AYU5	P61206	P14408
D3ZCT7	D3ZU22	P52944	P41562	Q45QN0	F1LPV0
Q6AYD3	B5DFC1	Q9Z1X1	D3ZSA9	Q5VLR5	G3V6S2
P61206	D4A2D7	P85968	G3V8B6	Q5U2N2	P84083
P68255	P0DMW0	Q5PPL3	B1WC26	P68101	P04762
G3V9N8	P52631	P62909	Q5U2Z4	Q5I0G4	A0A0G2KB63
P38983	A0A0G2K022	O08651	Q9JI03	P54319	Q5U2Z4
B0BN93	Q794E4	P17220	A0A0G2K3G4	B1WC32	F1M8X9
F1LQT9	Q4QQW4	P0DMW0	Q5FVM4	Q9QVC8	A0A0G2JV65
A0A0G2K8P3	D3ZQ74	Q641X8	P56574	A0A0G2JV65	A0A0H2UHZ2
A0A096P6L8	Q3KR86	G3V8A5	D4AAI5	P85968	P60123
P85968	P13832	Q9JMJ4	Q66HD3	F1LND7	D4A133
D3ZD72	Q62967	P52631	Q4KM71	O35244	F1LS86
P62907	D4A777	G3V8G5	F1LND7	Q6AYU5	Q63413
F1LY19	Q4KLN6	Q6AYU5	P54001	D3ZD72	P31977
O70196	F1LQT9	Q9Z0V5	Q5I0G4	D3ZUB0	Q5RKI1
D3ZQ74	Q9Z0V5	G3V6W6	P09495	D3ZQN7	D3ZUB0
Q9QVC8	P47875	P47875	Q38PF9	F1M8X9	Q6P799
B5DF03	B2RYG2	B2GV01	Q05982	D3ZD97	D3ZUY8
P97608	P43138	Q5PQK5	Q6AYU2	D3ZF26	A9CMB7
A0A140TAA4	P14659	Q6PDW4	Q5XHY5	P62909	Q6AYD3
B1WBQ0	D4A8H8	M0R7I0	A0A096MIX2	D4A1Q9	Q5XI73
P07323	D4ABT8	P62193	Q9JMJ4	A0A0G2KB63	D3ZCT7
P62193	Q920L2	Q924S5	P14659	Q5FVM4	P85968
Q6PCT9	D3ZAZ0	P09495	O08651	F1LQT9	Q56A27
F1LPV0	P04961	A0A096MIX2	B5DFC1	Q63413	Q4V8H5
A0A0G2JZF0	B2GV99	A0A0G2K3G4	A0A0G2JZM2	D3ZUY8	P68255
P04961	A0A0G2JTG7	Q6P6R2	A0A0G2JV65	Q5U2Z4	P56574
Q66HM7	Q5D059	D3ZU22	P04961	D4A1B9	A0A0G2JZM2
A0A140TAI1	Q64303	O70185	P68255	P21670	A0A0G2K8P3
Q5FVM4	Q66HM7	B1WC32	P62909	P81795	P09495
A0A0H2UHZ2	F1LR10	F1LVV4	Q5XIP6	Q07009	G3V7G0
D3ZUB0	P85973	P68255	Q66HM7	A0A0G2K261	Q5M7W5
P11884	D4A133	F1LND7	P85968	D3ZM69	A0A0G2K0W9
A0A0G2JV65	A0A0G2JSR7	Q5U2N2	O70196	A0A5P8DHK3	F1LQP9
B2GV99	B5DEN5	A0A140TAA4	D3ZJ32	P68255	Q9ER24
B5DEN5	F2Z3T9	Q5M7W5	Q566D8	Q68FS2	P07323
B1WC26	F1MAA5	Q66HM7	P84083	P97608	Q5RJR8
Q5XI32	B5DEP6	A0A0G2JTG7	P00507	F2Z3T9	Q6P6R2
O08651	Q63610	A0A0G2K583	D4A7R3	G3V829	Q5U2N2
P56574	A0A0G2K2M9	Q66HD3	Q68FP1	A0A140TAA4	O08651
P14659	Q62920	B4F7E8	D3ZUB0	Q64560	P62907
D3ZD97	D3ZCT7	Q56A27	F1LPV0	Q5XIP6	P0DP31
Q5RKI1	P39951	O88656	P18421	P14659	P13832
A9CMB7	Q62902	D3ZUB0	D3ZD97	A0A0G2KAT3	O70185
D4AEP0	A0A0G2JZM2	Q4QQW4	D3ZF26	Q794F9	Q5XIP6
O70185	M0R965	P81795	P11884	P31977	F2Z3T9
Q566E4	P00507	P04762	D3ZCT7	Q924S5	P61751
A0A0G2JZM2	Q8K1Q0	P13832	G3V829	P09495	G3V8G5
Q6AYT3	P85515	P84083	G3V918	D3ZYS7	B1WC26
Q5XI78	D4AE49	Q4QQS4	Q63610	Q6AYD3	P85834
Q05982	P54001	D3ZYS7	P09527	P41562	A0A0G2K7M1
F1MAA5	Q63570	Q794E4	P21670	A0A0G2JVH4	Q566E4
D4ABT8	A0A096MIX2	Q794F9	Q794F9	Q66HM7	P21670
P13221	P14408	Q9JI03	P17220	Q66HD3	B5DFC1
G3V6W6	Q9QVC8	P63086	F2Z3T9	P62193	A0A140TAA4
P61751	F1LPV0	Q5XI32	D3ZU22	P04961	Q4V7C6
D4AA63	P18666	Q68FP1	A0A0G2JSK5	G3V7G0	Q6AYU5
P18421	P20070	D4A133	B0BN93	O08651	G3V7M0
P0DP31	A0A140TAI1	P09527	D4A2D7	P17764	Q5FVM4
A0A0G2K0W9	P62909	A0A0G2JV65	D3ZUF9	F1LQP9	Q4QQW4
F1LRJ9	B5DF03	D3ZSA9	P15429	D4ABT8	D3ZU22
O35244	A0A0G2K3H2	D4A8H8	Q4KLN6	D3ZZC1	Q9R063
P09895	P41562	Q566E4	Q8K1Q0	Q3ZAV8	Q6PCT9
Q4V8H5	O70185	Q5BJZ3	O70185	F1LS29	P14659
Q08163	Q5RKI1	D3ZMS1	F1LST1	Q68FP1	O88656
O35547	F1M9V7	Q2PQA9	Q5PQK5	D3ZSA9	D3ZDT1
P24368	Q6PCT9	Q5U2S7	Q5XHZ0	A0A0G2K8H0	A0A0G2K8H0
B1WC34	Q6AYU5	B0BN93	D3ZZZ9	P84083	P09527
Q07009	Q5XI32	P21670	A0A0G2JTG7	A0A0G2K6D5	P62193
P17425	A0A0G2KAT3	D3ZD72	D4A857	Q5XI32	P27008
D3ZAZ0	D4A3S8	Q63798	A0A0G2K7M1	P61751	P54313
D3ZU56	B1WC26	Q68FS2	B2GV99	F1M446	P17220
P52631	P84083	Q9QVC8	F1LY19	B1WBQ0	Q794F9
Q8K1Q0	Q5FVM4	B1WBQ0	P0DP31	A4L9P7	P26376
P14408	P15429	B5DEN5	P17425	P09527	A0A096MIX2
P31977	F1LND7	A9CMB7	P51583	Q9R063	A0A0G2JUC7
F2Z3T9	D3ZD72	P00507	Q64303	Q4KLN6	D4A7R3
P85973	A0A0G2JTL5	D4ABT8	P0DMW0	Q6AXQ0	P85515
Q64303	P0DP31	Q5U2Z4	A0A0G2K8H0	A0A0H2UHZ6	Q64560
Q9Z2L0	P60123	Q4KLN6	Q5PPL3	P47875	Q9Z0V5
B2RYG2	Q4V8H5	P14659	P14408	Q5M7W5	D4A0F5
Q63610	P54313	P62907	O54975	P17220	D3ZD97
A0A0G2K7M1	Q05982	Q9ER24	Q5D059	Q6P769	Q4KLK7
Q62967	P62193	A0A0G2KAT3	D4A1Q9	Q5U328	Q5M7V8
D3ZQN7	P85834	D4A0F5	Q07009	Q6AYT3	D3ZQ74
Q5XHZ0	P61751	Q6MG49	Q4QQW4	G3V6S2	P54001
Q38PF9	P24368	Q4FZT0	P54313	P18421	P49242
G3V7M0	B3GNI6	Q5XIP6	F1MAA5	Q5XI73	P18421
P62919	Q68FP1	B2GUX3	Q9Z2L0	Q64303	A0A0G2JTG7
P26376	Q794F9	P54313	Q63610-2	D4A7R3	D4ABT8
A0A0H2UHZ6	Q566D8	D3ZZC1	Q5RKI0	P0DP31	Q812C4
P21670	P49242	Q6PCT9	Q6AXQ0	Q566D8	P97571
P0C5H9	P21531	F1M9V7	A0A0G2K0W9	Q6P685	P47875
Q63413	P17764	Q6AYD3	Q4KMA8	Q63355	Q5PQK5
Q641Y8	Q566E4	F8WFH8	P97608	Q5XHZ0	Q07009
G3V829	D3ZU56	F1LQB2	Q62902	P13832	P17764
D3ZZC1	P48450	P56574	A0A0G2JUC7	Q5XIP9	D4A857
P41562	B2GUZ5	P61751	Q63083	G3V6W6	B5DEP6
Q68FY0	Q9ER24	A0A0G2JUF8	P18666	A0A0G2JTL5	Q64303
D4A777	A4L9P7	A0A0G2K7M1	D3ZMS1	F1M9V7	A0A0G2K6D5
E9PTR4	P62907	B2GV99	Q6P6R2	Q63083	D3ZZC1
P84083	Q5XIP6	P54319	A0A0G2JSS9	Q566E4	D3ZYS7
Q91XN6	Q38PF9	P35559	D3ZYS7	Q4V8H5	A0A0G2K2M9
Q9R063	Q5PQK5	Q32PX2	Q5U2N2	D3ZCT7	Q63610
Q4KLK7	G3V7G0	Q05982	O55147	D3ZN95	C6L8E0
Q6AYU2	Q5XI78	Q4KLK7	D3ZUY8	A0A0G2K7T6	P24368
Q32PX7	P0C5H9	Q8K1Q0	P62907	P0C5H9	Q62902
B2GV69	Q5M9H2	D4A7R3	A9CMB8	A0A0G2JVW5	F1M446
Q4QQS7	P21670	Q56R17	P26376	Q56A27	G3V829
Q63570	A0A0G2K7T6	A0A0G2JUC7	D4A133	Q7TP57	B2GV69
D3ZYS7	Q5U2Z4	Q4V8H5	B5DFC8	P51635	Q5D059
Q9ER24	O35821	D3ZUY8	A4L9P7	F1LM09	Q6MG49
P13803	F1M0R1	Q62967	Q68FS2	P26376	B4F7E8
P18666	D3ZYS7	B5DEP6	D4A3S8	D4AE49	Q99ML5
F1LM09	O70196	O55147	P49242	Q9Z2L0	Q5XIM7
F1LQB2	P09895	Q5XHY5	F1LRJ9	Q6PCT9	Q3ZAV8
D3ZF26	D3ZA84	Q9Z2L0	Q641X8	A0A0G2KAW4	F1LM09
Q3ZAV8	A0A140TAA4	Q66HF1	O88656	P24368	D3ZQN7
P40112	Q4KM49	P13221	Q9ER24	A0A096MIX2	Q9Z2L0
Q6P6R2	P85968	F1MAA5	F1M9V7	B4F7E8	Q4FZT0
O88989	P62982	B5DFC8	Q56A27	P19945	F1MAA5
A0A0G2KAT3	Q9Z2L0	Q62920	Q6AYT3	Q4QQS4	Q63798
P85125	Q9R063	P67779	Q06647	Q71UF4	P09895
P20070	Q5U2N2	P15429	Q9R063	A0A0G2K931	Q5VLR5
Q4V7C6	A0A0G2K7M1	D3ZCT7	D4ABT8	Q99ML5	B1WC34
Q5BJZ3	F1LPD6	P09895	Q5XI32	P54001	B1WBQ0
Q924S5	Q7TP57	P05370	Q63413	F1LPD6	F1LPD6
D4AAI5	Q6AYD3	Q5RJR8	P61751	Q4KMA8	Q6AXQ0
Q6AYU5	O35547	Q9R063	Q566E4	Q9ER24	B5DFC8
P17764	D3ZZZ9	P0C5H9	D4A1B9	B5DEP6	P19945
Q56R17	F8WFH8	A0A0G2K0W9	E9PTR4	P51583	Q4KLN6
Q794F9	Q4KLK7	P24368	P24368	Q9QZ86	D4AEP0
D3ZZZ9	D4AEP0	P24155	F1LQT9	Q04931	Q3KR86
Q5XIP6	B2GV69	G3V8U9	O88941	Q5BJZ3	Q5BJZ3
A4L9P7	P00388	A0A0H2UHZ6	D3ZN63	A0A0G2K583	F1M9V7
P17220	Q68FS2	Q5RKI1	Q64560	D4AEP0	Q09073
Q66HD3	D4A994	Q63413	A0A0G2K2T6	Q32PX7	Q63083
B6DYQ7	Q6AXQ0	P49242	Q6P685	F1MAD9	D3ZSA9
B2GUZ5	G3V9K0	P37996	D3ZQ74	Q5XI78	D3ZAZ0
D3ZUF9	P58775-2	P00388	B1WC02	G3V9K0	A0A0G2KAT3
Q5VLR5	D3ZQN7	Q4QQV4	O35547	A0A0G2K0W9	E9PTR4
Q5D059	F7F707	B2GV69	Q5RKI1	O35547	O88941
A0A0G2K2T6	P17220	A0A0G2K2T6	A9CMB7	B2GV99	Q5XHZ0
O88941	O35964	G3V918	Q99ML5	B2RYG2	A0A0G2JWP8
D4A8H8	A0A0G2K6D5	D3ZZT9	B3GNI6	P30835	F1LQB2
Q4KLN6	D4AA63	Q6P769	F1LM09	D4A3E1	Q5XI78
F1LQP9	O55147	D4A1Q9	Q7TP57	F8WFH8	P41562
P63086	D3ZQR7	Q5U3Y8	Q3KR86	D3ZAZ0	Q5M9H2
P49242	Q4V7C6	P41562	A0A0G2K931	Q5PQK5	Q4QQV4
F1LR10	A0A0G2JWP8	Q38PF9	P85125	Q6P9V6	A0A0G2K7T6
Q5BKC3	P51635	F1LST1	D4AA63	Q68FU2	A0A0G2K2T6
Q4KM71	Q5U302	P0DP31	P81795	Q5XI77	A0A0H2UHZ6
Q5U302	Q4KMA8	B1WC26	P85834	P85515	P24155
P24049	D4A1J6	Q64560	D4AEP0	D4AAI5	D4A777
Q6AY09	D3ZJ32	O35244	P20070	E9PTR4	P85125
E9PTN6	D3ZZC1	P40112	B1WBQ0	P54921	P54319
A0A0G2JUC7	Q5U2Q5	Q32PX7	D3ZU56	Q4V7C6	P51635
F1LS29	D3ZSA9	G3V8G2	Q9JK11	D4A3S8	A0A0G2JSS9
P27605	P26376	A0A0H2UHZ2	Q6P769	B5DFC1	Q566D8
P62982	A0A0H2UHZ2	D3ZJ32	G3V9K0	P07895	P07895
D4A133	Q6P6R2	Q04931	Q68FU2	Q6P6R2	Q6PDW1
F7EPE0	Q68FY0	A4L9P7	Q5VLR5	Q05982	Q6P685
A0A0G2K7T6	F1LRJ9	Q99ML5	G3V7G0	Q14TE9	Q62967
G3V8G5	Q5U2S7	F1LM55	Q68FR9	A0A0H2UHZ2	Q9QZ86
Q4KMA8	A0A0G2K0W9	Q5U302	Q6AYD3	Q38PF9	Q5U2Q5
P54319	A0A0G2K2T6	D3ZUF9	Q5U2S7	P07323	Q9JK11
D4A1J6	A0A0G2JZF0	P97608	A0A0G2JTL5	A0A0G2JSS9	B2GV99
P23358	F1LQP9	D4A777	B2GUZ5	A0A0G2JSR0	F1MAD9
D3ZSA9	A0A0G2KAJ7	G3V741	P51635	B2GV69	Q924S5
P84092	A0A0H2UHZ6	A0A0G2K7T6	A0A0G2KAT3	P56574	G3V8G2
P85834	G3V7M0	Q4V7C6	D3ZQN7	Q5M9H2	Q5M7U6
Q4QQT4	A0A0G2JTV2	G3V6H0	A0A0G2K2M9	P54313	Q6MG08
Q5M7V8	A9CMB7	Q9QZ86	Q5XIW8	P14408	B6DYQ7
Q99ML5	F1LM09	P07895	A0A0G2K261	P49242	P15429
P51635	Q5M7V8	F7F707	Q6P9V6	Q62967	Q68FP1
D3ZA84	P19945	Q4QQS7	G3V8G2	Q5XIW8	C7C5T2
Q4G079	Q64560	Q63607	A0A0G2JTV2	D4A8H8	Q38PF9
O35964	D3Z8B2	F7EPH4	Q6PDW1	Q9WUC8	Q5XI32
Q68FS2	P54921	P54921	Q5HZV9	A0A0G2JYI7	Q4QQS4
Q5M7U6	Q66HD3	B1WC34	B0BN63	Q62920	Q68FS2
Q6IRH6	Q5M7U6	Q5XIP9	A0A0H2UHZ2	A1L1M0	Q6P7B0
O88656	Q9JKB7	D4AEP0	B1WC34	P00507	E9PTN6
Q566D8	B4F7E8	P54001	P0C5H9	Q6P3V9	Q06647
P40615	Q4G079	Q68FY0	A0A0G2K3Q6	Q4G079	F1M3H8
Q9JK11	Q6P9V6	P51635	B5DF03	A0A0G2K3V4	B3GNI6
D4A3E1	D4A0F5	Q63083	M0RC65	P10361	Q4KMA8
P27653	E9PTR4	A0A0H2UHV9	O35964	P00388	D3ZU56
Q05175	Q56R17	Q5M939	F1M0R1	Q5RJK5	P81155
F1LNF0	Q6MG61	P09456	G3V7M0	D3ZZZ9	D4A3S8
P61107	D3ZD97	O35547	P19945	D4A0F5	A0A0G2JZF0
Q5XI18	Q63083	F1LNL2	O88767	Q6MG49	O55147
P04762	Q5PPL3	D3ZZZ9	Q6AY18	Q5XIM7	P52944
A0A0G2K3Q6	A0A140TAF0	B0BMT9	Q5XIE0	Q5M7V8	D3ZN95
F1M8X9	D4A3E1	A0A0G2JVW5	F7F707	O88656	G3V9K0
A0A0G2JTV2	Q06647	P19945	Q5XI78	P20070	P0C5H9
A0A0G2JXC1	O88656	C7C5T2	O88989	P18666	P63086
P81155	Q4QQS7	D3Z8B2	P68101	D3Z8B2	P63004
G3V6S2	G3V661	Q9Z0U8	A0A0G2JSR0	G3V7M0	Q71UF4
Q4QQS4	P07323	F1LPD6	Q5PPK6	A0A0H2UHL9	P05370
D4A510	Q6AYT3	F1M1B3	Q5M7U6	Q4QQT4	F1LM55
B5DFC8	P62919	G3V7G0	Q6P9Y4	P63086	P85845
F1LPD6	Q5VLR5	Q3KR86	Q4KLK7	P23358	P20070
P62243	B0BN52	Q6PDW1	D4A962	D4A962	Q04931
G3V9S9	D4A1Q9	D4A510	P10960	F1LNR1	A0A0G2JSR0
F1LSS1	A0A0G2JSS9	P12711	P24155	A0A0G2JSH9	P24049
D3ZQR7	D3ZN27	Q09073	Q4V7C6	B3GNI6	Q5U2S7
P68101	F7EPH4	X1WI37	B2GV69	D3ZQ59	P10361
Q63083	G3V8V1	B6DYQ7	Q63798	F1M3H8	Q5U302
Q5XIW8	Q63584	Q5U2Q7	Q5PQK2	D3ZQ74	Q6P9V6
Q5U2S7	P04762	P85125	A0A0G2K3H2	A0A0G2JXC1	D4A1Q9
P19945	E9PTN6	Q7TP57	P27653	B5DF03	E9PSJ4
P54921	D4A1B9	D4A2G9	B4F7E8	Q4QQV4	A0A0G2JYL4
Q64560	O88941	Q5M7V8	F1LS29	P11883	B2RYG2
P00507	P27653	F1LQP9	Q71UF4	B2RYG6	P62919
Q6P9V6	P23358	G3V9W6	P02454	D3ZN63	Q9WUC8
D4A031	Q505J8	P11762	P09895	Q4FZT0	Q8K1P7
G3V9W6	Q6Q0N1	F1LS86	A0A0G2JVW5	A9CMB7	P97584
P35559	B1WBQ0	P10960	D3ZC96	F1LM55	A0A0G2JTL5
Q5U2N2	B5DFC8	D3ZQR7	D4A8H8	Q6JE36	Q68FU3
P11762	F1M3H8	Q5XI77	P84092	A0A0G2JUC7	P54311
Q5XIP9	Q38PG1	D4A3E1	A0A0G2K7T6	O35821	D4A8H8
A0A0G2JSR0	P13221	Q5XIM7	P81155	Q9ESN0	P68101
D3ZN27	Q9JJ54	P68101	P08461	Q9Z0U8	Q9ESN0
Q6MG61	Q6AZ25	A0A5P8DHK3	D4A0F5	O35964	B1WC02
F1LP76	Q05175	B3GNI6	B5DEP6	F1LSS1	P27653
Q9JJ54	A0A0G2K3Q6	A0A0G2K4T7	P09456	G3V6H0	P62982
Q5XIM7	D4AAG8	Q5XHZ0	G3V6H0	A0A0G2JSM7	Q641X8
G3V7G0	Q63413	F1LM09	P37996	Q5BKC3	G3V918
P24155	Q6P7A4	F1LY19	M0R6T4	Q9JM53	Q66HF1
F1M3H8	Q4QQT4	E9PTN6	Q6MG49	D3ZBT9	R9PXU4
P62890	Q5XIM7	M0RD20	D3ZD72	G3V8V1	D3ZQ59
B2GV24	P85125	A0A0G2K8H0	Q6MG61	Q75WE7	P62632
F1LR36	Q9WUC8	D4AE49	G3V9W6	P81155	Q05175
P97584	Q3MIE4	Q6AYT3	Q6PDV6	G3V918	D3ZN63
Q5PQK2	Q04931	G3V8V1	G3V8V1	O88941	P11883
B3GNI6	B1WC02	Q5PQK2	P62982	Q63610	Q3B8Q2
Q5U2V1	Q9QZ86	A0A0H2UHL9	B6DYQ7	E9PTN6	F1LR36
G3V8V1	Q924S5	D4A054	C7C5T2	Q68FR9	Q6AYT3
D4A7R3	D3ZBT9	Q6P9Y4	Q63607	A0A0G2JW28	Q9Z0U8
D3ZJ32	Q5XIP9	P52555	P05370	A0A0G2KB73	B2RZB7
Q6AZ25	Q6MG49	P18666	A0A0H2UHL9	Q6AY09	P02401
G3V6H0	P07335	P27653	F1MAD9	O55147	Q4QQS7
Q6AYB4	P63086	Q5U362	Q9WUC8	P09456	O88989
Q5XIC6	B6DYQ7	E9PTB2	Q4QQS7	B2GUZ5	Q5U2Q7
P09456	A0A0G2K110	O88941	A0A140TAI1	F7EPH4	A0A0G2K110
D4A1Q9	Q09073	F1M0R1	P85515	Q5M7U6	Q5BKC3
X1WI37	Q62991	P23358	Q68FU3	G3V8U9	Q6MG61
A0A0G2K737	P18421	D3ZC96	X1WI37	Q6MG08	A0A0G2K3Q6
O70351	F1LM55	Q6AZ25	F1M3H8	Q6PDW1	Q9JI03
Q68FP1	E9PTB2	Q5XI78	Q62920	P12711	Q6P9Y4
Q80YG1	Q6NYB7	Q56R18	E9PTN6	A0A0G2JSV2	P62890
D3ZN95	P09456	D3ZF26	P52555	P09895	Q641Y0
O55147	O88989	A0A0G2K0I3	P00388	M0R965	A1L1M0
Q6P769	P68101	Q6P9V6	D3ZH41	F1M471	A4L9P7
A0A0G2K0I3	P40112	P84092	P23358	P62907	F1MA52
Q5XIE0	D3ZF26	Q4V8H8	P62890	Q641Y0	G3V8U9
Q6AY23	Q5XI77	P05708	D3ZQ59	Q9JJ54	D3ZPL1
P32551	Q7TP11	P58775-2	Q32PX2	P67779	Q5RJK5
Q6PDW1	P32551	D3ZBT9	Q4G079	P40112	Q5XI19
P17136	P35559	P35213	Q4KM49	P85125	F7EPE0
P07335	Q8K1P7	P26376	Q4FZT0	Q6IRH6	P23358
G3V8Q1	F1LQS6	Q75WE7	Q5RJK5	B0BN52	P07335
B2RYG6	Q812C4	Q6PDV6	F1LR10	M0R6T4	Q63663
Q04931	Q32PX7	Q9JK11	F1LPD6	P35559	Q7TQ90
Q6P6Q7	Q31258	A0A0G2K931	P47875	G3V7I0	B2RYG6
P58775-2	G3V829	Q5M7U6	B0BN52	P05370	D3ZF26
P54313	A0A023IM54	Q9EST6	Q6AY23	Q4KLK7	Q6IRH6
Q3B8Q2	B5DFK6	Q62952-2	R9PXU4	Q6AXS5	O88321
P22509	P24155	E9PTR4	Q31258	Q6AYR1	Q63584
Q99376	Q6P6T6	Q496Z5	E9PSJ4	P49793	P18666
Q6Q0N1	G3V6H0	Q641Y0	D3ZW08	D3ZU56	Q6NYB7
Q5RJK5	B5DF91	P81155	O70351	F1LN59	D3ZJ32
P05370	Q6P769	D3ZQ74	F1LN59	Q641X8	Q4QQT4
A0A0G2JYI7	G3V9S9	D4A914	Q6AY21	D4AA63	P40112
A0A5P8DHK3	D4A914	A1L1M0	F1LQP9	B6DYQ7	P54921
G3V918	Q6PDW1	A0A0G2JSR0	P02401	D3ZJ32	Q52KS1
Q5PPL3	Q5U367	Q6P685	Q5XIM7	Q9Z0V5	Q6AY23
D4A0F5	B0BN63	D3ZH41	P55260	Q09073	M0RC65
O35987	Q6AYR1	O88989	P05712	Q5XIC6	M0R6T4
Q09073	Q5XHZ0	P61203	D3ZN27	C7C5T2	B5DFB2
Q06647	G3V918	P02401	Q6PCT9	Q4QQS7	Q3MIE4
P67779	Q6AY09	P32551	D4A914	D4A8H3	Q5PPL3
Q56A27	F1LS29	D4AAI5	Q62991	G3V647	Q68FR9
Q9Z0U8	A0A0G2K8H0	Q68FU3	Q4V8H8	Q496Z5	P84092
Q5XI77	Q6AY18	P97584	O35987	D4A031	P00507
G3V7G9	P27008	D4AA63	A0A0G2JSH9	G3V9W6	D4A994
Q9WUC8	G3V824	F1LR10	Q5XFW8	Q60587	Q4G079
C7C5T2	A0A0G2K3V4	A0A0G2JXC1	G3V7G9	B1H227	Q4V8H8
A0A0H2UHL9	P84092	A0A0G2JYI7	F7EPH4	P35213	X1WI37
Q9JI03	F1LSS1	P49793	F1M949	M0R7Z0	P00388
Q5U318	Q99ML5	Q6AY18	Q5XIP9	O88989	P13221
Q6NYB7	Q71UF4	M0RC65	Q9Z0U8	Q3B8Q2	Q32PX7
D4A9L2	Q4FZT0	F1M3H8	Q56R17	B1WC02	G3V9W6
Q3MIE4	A0A0G2JWK7	F1LQS6	Q6AZ25	F1M949	D3ZQE8
D4AE49	Q80YG1	D3ZPL1	P54921	Q5HZV9	B2RZC6
P85970	M0RC65	Q6NYB7	P58775-2	Q812C4	Q505J8
P82808	Q4QQS4	D4AEH3	P62243	B5DFK6	D4AAI5
Q9JHL4	P61107	Q63747	D3ZUV3	X1WI37	D3ZH41
P11030	P62243	G3V7G9	Q3T1K5	B1WC34	Q00981
Q4FZT0	P24049	A0A0G2K737	Q62967	Q6NYB7	D3Z8B2
D4A962	B1WBQ7	Q05096	P12711	Q9JLJ3	Q32PX2
O88321	P36201	P62982	P40112	P85845	P62243
Q32PX2	X1WI37	P61107	M0RA08	Q5PPL3	G3V661
Q3ZAV2	P97584	Q63584	Q38PG1	P08461	D4A5Q2
Q9JLJ3	P11762	A0A0G2JU01	A0A140TAA4	Q6AY23	D4AA63
F1MAD9	G3V9W6	Q6MG61	P49793	Q9EST6	Q3ZAV2
D4A994	P54311	A0A0G2K2M9	Q09073	B2GUZ9	O35547
Q71UF4	P05712	B4F7A9	B2RZA9	Q5U2Q7	Q56R17
P60901	P02401	Q5BKC3	A0A0G2K737	G3V8G2	F1LP76
P49793	Q63798	Q5XI18	P11762	D4A510	Q5XIW8
A0A0G2K261	Q5RJK5	D4A994	G3V8U9	Q06647	D3ZBT9
B2RZA9	A0A0G2K911	D4A031	P07335	D3ZUV3	A0A0G2JYI7
F1LSM5	Q63747	D3ZC84	P35213	G3V7I7	B2GUZ5
F1LQX9	P81155	G3V9K0	P40615	A0A0G2K110	Q38PG1
F1M9Q8	F1LSM5	Q7TP15	A0A0G2K3V4	P97584	B5DF29
A0A0G2JWK7	Q6P685	P85970	Q3MIE4	Q9JK11	Q8CGU6
G3V9K0	E9PSJ4	A0A0G2JSH9	Q00715	B5DFB2	Q5U367
Q641X3	A0A0G2JYL4	Q9JJ54	P10361	B2RZC6	D3ZC84
P00388	P15650	Q4KMA8	Q9JJ54	Q68FU3	F7EPH4
Q66HF1	Q5XIC6	A0A0G2K261	G3V8D5	A0A0G2JV52	P09456
P10361	P67779	Q566D8	G3V7I7	Q5U2V1	F1LNR1
P36201	P37397	P18645	F1MAA7	D4A4J0	P67779
Q6AYA2	A0A0G2JSR0	D3ZUT9	Q4QQS4	P62243	B4F7A9
Q63584	C7C5T2	Q5XIE0	Q4V8E2	D4A4Z9	P18420
B1WBQ7	Q6AY84	F1LYQ8	D3ZU74	F1LNL2	Q9JJ54
A0A0G2JSS9	P11030	P62243	P62919	B2GV24	D3ZZZ9
D4AB03	Q6P9Y4	B5DF03	P11030	Q05175	A0A0H2UHV9
Q9JJ19	P08461	Q4KM74	Q641Y0	F1M1B3	Q6P6T6
Q9EST6	Q5XIW8	D3ZN63	P63086	O35987	G3V9R8
F1LNL2	Q68FU3	P85515	Q75WE7	B2RYP6	Q5XI18
A0A0G2KB73	D3ZJH9	Q60587	D3ZW15	P18420	D3Z840
Q6P6T6	Q6LDS4	Q5U2Q5	D3ZFA8	P60901	A0A0G2JSH9
P02401	D3ZU74	Q68FR9	P13803	F1LSC3	Q63747
B5DF29	Q641Y0	Q6P9U5	Q3T1I4	Q2A121	F1M949
B0BN63	Q5PQK2	Q31258	P62959	F1LQX9	Q9JLJ3
A0A0G2JTL5	D3ZC84	Q5RJK5	Q56R18	Q9JI03	Q3T1K5
A0A096MK61	P10361	F1LSS1	D3ZUT9	Q5XIE0	A0A5P8DHK3
D3ZUV3	Q1PBJ1	D3ZAZ0	Q6Q0N1	D4A5Q2	Q496Z5
Q9QZ86	P13803	D3ZW08	P13221	P36201	P11762
D4A914	F1LP76	I6L9G6	P11232	P37996	P36201
Q38PG1	A0A0G2K6U1	O70351	Q6NYB7	P11762	Q6AY21
B2GUZ9	D3ZC96	G3V661	D3ZN95	O70351	O35964
A0A0G2JSG6	A0A0G2K0I3	F1LRJ9	P47819	P13221	G3V9N0
M0RC65	P18420	Q06647	Q68FY0	F1LR36	G3V6H0
B0BNK1	Q5U2Q7	F2Z3T9	Q9JLJ3	R9PXU4	F1LQX9
Q505J8	D4A8N0	P13803	D4A1J6	Q3MIE4	G3V9E4
D4A3S8	Q68FR9	Q6MG08	P67779	A0A0G2JZF0	Q6AY09
P08461	Q32PX2	Q64303	D3ZMY7	P62982	A0A0G2K3V4
P49432	F1MAD9	D4A8H3	Q8CGU6	P52944	D4A9L2
D3ZC84	D4A7U1	P18420	D3ZA84	Q6AY18	Q9EST6
Q6P685	Q9JHL4	A0A0G2KB73	Q3ZAV2	M0RAP5	B5DF03
B5DFD8	F1LZ05	G3V829	P62963	D3ZC96	P13803
P55063	D4A2G9	A3KNA0	Q60587	Q6AYA2	P35559
Q5M9H2	D4A9N5	Q38PG1	D4A8H3	A0A0H2UHV9	B0BN52
D3ZXH7	Q60587	P40615	Q6P6T6	P10960	A0A0G2K261
A0A023IM54	D3ZH41	Q4QQT4	Q505J8	P54311	Q6AY18
P62832	P62963	B2RZA9	A0A0G2JZF0	D3ZU74	E9PTB2
E9PSJ4	D3ZQM0	Q6PCT3	Q4QQV4	M0RC65	B0BNL2
Q1PBJ1	A0A0G2K737	B5DF91	Q04931	D3ZU22	Q00715
Q00715	Q4V8H8	B1WC02	F1LUD3	A0A0G2JYL4	B1WC49
Q05096	D4A510	Q5XIC6	Q6PCT3	P07335	P37996
F1MA52	Q32PZ7	M0R6T4	D4A510	D4A994	Q68FX3
P62963	Q5XI19	D3ZW15	P35559	B2RZA9	B2GUZ9
F1LN59	B5DF29	F1LZ05	A0A0G2JYL4	D3ZJX5	Q80YG1
P05712	G3V624	F1M949	D4AB03	Q66H80	P08461
Q6P790	B4F7A9	P36201	Q5XI77	Q6MG61	F1LSS1
Q62920	D3ZN63	A0A0G2K3Q6	B5DFB2	G3V7G9	Q5XI77
M0R9L0	P12711	E9PSJ4	Q6P9U8	B1WBQ7	Q6P790
A0A0G2JXW4	G3V8G2	Q66H80	Q5XI18	Q52KS1	P85970
Q68FU3	Q6IRH6	Q566E5	Q5M9H2	G3V9N0	D4A031
D3ZH41	Q66HF1	G3V9S9	P14604	Q4KLH4	D3ZBP2
Q5U362	P11883	P14408	D3ZRN3	Q4V8H8	Q4KM49
Q02769	Q4KLH4	B0K023	P63029	Q4KM49	B1WBQ7
D4A0U9	Q5U362	A0A0G2JYL4	E9PT22	D3ZD73	Q31258
M0R7Z0	F1LN59	Q505J8	A0A0H2UHZ6	P26284	Q62920
P15650	B2RYG6	Q3B8Q2	A0A5P8DHK3	Q32PX2	D4A3E1
Q9ESH1	Q00715	B2GUZ5	Q66H80	Q5PQK2	D4A9N5
Q31258	Q5XIE0	A1A5L1	Q9EST6	Q6P6T6	O35987
Q5U2Q7	Q5XI18	D3ZU56	Q9JHL4	P32551	F1LSC3
M0R6T4	G3V7I0	P12368	O08618	P15650	D4A510
Q5PQK5	P52555	D3ZQE8	D3ZUC2	B0BN63	D4A4Z9
Q64654	Q07009	Q00715	P18420	V5QSV9	A0A0G2K0I3
F1LM55	P27321	P08461	Q5XI19	P21531	P32551
P52555	D4A5A6	P62815	B2RYP6	G3V7J2	B1WC56
A0A0G2JSH9	D3ZFA8	B2GV24	B5DF29	D4A914	Q5XIP9
P68511	F1M471	Q3MIE4	F1M775	A0A0G2K3Q6	B2GV24
B5DF91	B2GV24	F1LSM5	P85970	P55260	Q6AXS5
A0A140TAG9	Q6IMX7	Q6AY23	F1M801	P63036	P61107
B5DFB2	Q6PCT3	F1MA52	D3ZBT9	F1M801	P49793
G3V8G2	Q5U318	P47819	G3V7I0	P84092	G3V8V1
G3V9N0	B2RYN6	B0BN52	F1LQX9	P02401	Q5XIE0
G3V624	Q9Z0U8	R9PXU4	A1A5L1	A0A0G2K737	Q66HR2
G3V8U9	O88767	Q5PQX1	F1LNF0	Q5XIG8	P11030
Q5PQL2	D4A9L2	F1LNF0	F1LR36	Q00981	Q64654
D3ZZT9	D4A0Y6	Q5BJP4	P68511	Q64654	G3V7G9
Q3S4A4	P05370	A0A023IM54	B5DEH4	D4A777	A0A0G2JSV2
D4A054	F1M1B3	O35964	B2RZC6	Q38PG1	P35213
P18420	F1MAA7	Q3T1K5	F1LSM5	P11232	D3ZMY7
Q6PDV7	G3V9N0	P60901	P17955	P68511	B2RZA9
A0JPJ7	B3DMA1	A0A0G2K3V4	B1WBQ7	A0A0G2JSG6	P52555
Q62991	A0A0G2JSH9	B2GV06	Q5M939	P63004	F1M8V2
Q4KM74	Q9EST6	P62890	Q566E5	G3V9R8	Q5XFW8
Q5XI19	P54319	A0A0G2K6U1	D4A2G9	Q00715	A2RRU1
A0A0G2JSV2	B5DFB2	O55211	D4ACK1	G3V8Q1	Q05096
D3ZQ59	P35465	Q4KM49	I6L9G6	Q5U3Y8	D4A054
Q6MG49	G3V7G9	F1M775	D4A4Z9	Q56R17	G3V8Q1
D3ZBT9	B2RZA9	Q66HR2	P37397	E9PTB2	Q68FY0
P21708	A0A0G2K261	D3ZFA8	D4AEH3	P47819	A0A0G2KB73
D4A8M7	Q5HZV9	P10361	F1M1B3	Q9R1T1	P58775-2
A0A0H2UHN2	Q75WE7	Q64654	Q496Z5	B1WC49	B5DF91
B2RYN0	P12368	F1M801	A0A0G2JYI7	A0A059NZR0	P68511
D3ZQE8	D3ZWS0	D4A962	D3ZTT7	Q505J8	Q5PQK2
Q5M939	A0A0G2JVW5	A0A0H2UHN2	D3Z8B2	Q9ESH1	Q62991
Q5U367	B1WC34	Q9WUC8	M0R9L0	P61203	D4A962
P27008	M0R9L0	Q6P790	Q4QQT4	Q4KLI7	A0A023IM54
D3ZW15	Q5XI07	Q6AY09	Q5U318	Q4KM87	D4A2G9
B5DFK6	F1LNF0	D4A0Y6	F1LYQ8	Q63747	D3ZUT9
P62749	A0JPJ7	P62919	A1L1M0	B0BNA7	P21708
P37996	P21708	Q4KM87	B5DFK6	B5DF91	G3V9S9
B1WC02	P63004	D3ZMY7	B5DEL9	F1MAA7	Q63525
Q68FR9	B2RYN0	Q3T1I4	D3ZAZ0	A0A0G2K4T7	F1M1B3
A0A0G2K110	F1M7Y3	Q5BK20	Q6AYR1	Q63798	D3ZFA8
A0A0G2JYL4	Q3ZAV2	B2RYG6	P07943	D3ZC84	Q6AYA2
Q6P9Y4	P62890	B0BNL2	Q6P9V1	Q6P9Y4	B5DEL9
A0A0G2QC06	B2GUZ9	O35987	Q6JE36	M0R9L0	Q5U362
D3ZJX5	A0A0G2JSL8	F1LN59	Q3B8Q2	P27321	Q5U216
M0R8B6	P30349	M0R9L0	A0A0G2K110	D3ZN27	A0JPJ7
D3ZFQ8	P68511	A0A0G2K110	F1MA52	P12368	Q6LDS4
Q5XFW8	F1LNL2	F1LQX9	Q5M7V8	Q63584	P40615
A0A0G2JV54	M0R6T4	G3V9N0	P22062	Q6P6T4	Q4KM74
M0RCH8	Q9JK11	D4ACK1	Q9JJ19	Q99376	Q6PCT3
Q6AYR1	Q9JLJ3	Q5VLR5	F1LSC3	Q02769	D3ZC96
Q9Z270	Q5XIN6	Q5XI19	G3V9N0	G3V661	B2GV41
Q6PCT3	D4AE06	Q99MI7	D3ZFQ8	Q5XI18	D4A914
Q8K1P7	Q8CGU6	G3V7M0	A0JPJ7	Q8K1P7	A0A140TAF7
A0A0G2K3V4	B5DEL9	Q6IE67	G3V9S9	D4A2G9	A0A0G2K3V7
A0A0G2K9D6	A0A0G2K9T4	B5DEL9	D4A5A6	Q4KM74	D3ZUC2
F1LT49	D4AB03	G3V624	F1LNL2	D3ZFA8	M0R9L0
Q4KM49	D3Z840	P11232	P58775	Q5M939	Q6PDV6
G3V7J2	P35213	B2RZC6	Q8K1P7	Q05096	Q5XIC6
E9PTB2	O70351	F1LS29	Q52KS1	B5DEX3	M0RAP5
B2RZC6	D3ZMY7	D4A4J0	P36972	A0A0G2K9D6	Q5M9F8
Q99NA5	D3ZUC2	O08618	Q02769	Q6P9V1	Q6IRJ7
P63326	A0A0H2UHN2	Q6AYB4	F1M471	Q62991	Q6IN22
F1LSC3	P62898	D4A9L2	P97852	B0BNK1	D3ZN27
Q63768	D3ZD73	B1WBQ7	O35854	Q66HR2	O70351
M0RD20	Q14TE9	V5QSV9	D4A054	A0A0G2KAJ7	P14604
A0A0G2K8H0	Q6P790	Q9ES21	P62815	B4F764	D4A3K5
D4A5Q2	D4A4Z9	P58775	Q6AY09	P24049	D4A7R0
A0A0G2JTA0	Q641X8	D4A3K5	G3V661	G3V9S9	Q45QJ4
Q496Z5	R9PXU4	G3V8Q1	Q6P790	Q68FY0	F1LQH2
D4AEH3	A0A0G2K2P5	F1MAD9	G3V624	Q6IRJ7	Q99376
Q99M63	Q02769	D3ZW55	P24049	D3Z840	D4AE06
P47819	Q5M939	P21708	P18645	Q3ZAV2	P62775
Q63798	Q64654	Q9JM53	Q4KLH4	P27653	O35509
Q68FX0	P63036	D3ZU74	P32551	F1LSM5	A0A0G2QC06
A0A0G2JVW5	D4AEH3	Q6QI16	D3ZQM0	P13803	Q56R18
B1H282	A0A0G2JSG6	P11030	V5QSV9	Q6TUG0	B0BNK1
F1M949	P11232	D4A3S8	G3V8Q1	P62890	Q3T1I4
P30349	B0BNK1	P68511	D4AE49	P05712	A0A0G2JVW5
R9PXU4	D4A962	B0BNK1	D4AAG8	D3ZQM0	Q3T1L0
B0BN52	Q3T1K5	Q6P6T6	G3V9E4	Q5XFW8	G3V8D5
P62246	Q6PDV6	Q6P6T4	Q5U2Q7	D4A9N5	P17955
D3ZWS0	D3ZJX5	Q05175	Q4KLI7	P11030	Q6AY48
Q32PZ7	Q641X3	A0A0G2JSV2	Q05175	D4A1J6	Q5M939
Q3KR59	Q6AYA2	Q5M830	D3ZW55	P07943	Q6JE36
Q63377	O55211	Q4KLI7	D4A031	B4F7A9	A0A0H2UHN2
Q6MG60	Q4KM74	A0A0G2JXW4	F1LQS6	Q3T1K5	F1LT49
B4F7A9	B2RYP6	Q4KLH4	Q32PX7	Q498N4	B0K023
D4AE06	G3V784	M0RA08	Q63747	D3ZI16	P63029
P11232	F1M0V4	Q920A6	P85845	Q5U367	D4A1J6
G3V7I0	Q6MG08	Q5M9H2	A0A0H2UHN2	Q6P9U8	D4A4J0
P31399	P40615	Q8K1P7	B2RYG6	Q5FVM2	Q9QZR6
Q3T1K5	P18645	Q8CGU6	P11883	B2GVB4	P63036
D3ZQM0	B5DEH4	M0R7Z0	Q4KM74	A0A023IM54	F1LR10
Q6P751	A0A0H2UHL9	G3V7I7	P07895	D3ZMY7	F1MAA7
G3V9E4	Q3T1I4	B5DFK6	P61107	P62963	Q5PQX1
Q9JHY2	Q4KLI7	P15650	Q14TE9	P55053	F1LNL2
D3ZU74	Q99376	Q02769	B0K023	P11348	Q02769
G3V7Q6	A1A5L1	D4A1J6	P49432	Q6AYK3	P07943
D3ZJH9	B0BMY7	G3V9E4	F1M0X6	G3V9E4	P60901
P17955	P47819	B5DF80	B0BNK1	P62815	Q75WE7
B2RYJ7	M0RD20	D3ZRN5	P12368	Q6PDV6	Q4KLI7
P63029	Q66HC5	Q6P9V1	D4A0U9	P97852	F1LSM5
D3ZAI0	Q6P9V1	F1M0X6	Q5U367	Q9JHL4	B0BN55
Q5U216	Q52KS1	Q6AYK6	F8WFH8	Q69DC0	Q5BK20
P41499	Q5M7T6	Q5XIW8	Q6QI16	E9PSJ4	Q66H80
Q6MG08	F1LR36	A0JPJ7	P27605	Q3T1L0	M0R7Z0
P42930	G3V7I7	Q4V8C2	P60901	Q31258	P05712
Q4KLI7	D3ZAS8	P36972	G3V7Q6	P52555	Q4V8C2
A0A0G2K2P5	Q5U311	B2GVB4	B2RZB7	P30349	D3ZJX5
Q5FWY5	F1LYQ8	Q5XFW8	A0A023IM54	B2RZB7	Q6PDV7
Q6P7Q4	B5DFD8	P62963	Q9ESH1	Q5RJR2	B1H227
Q4V8H8	Q6AY23	B2RZB7	D3ZAS8	G3V7I3	Q5HZV9
Q4KMA2	A0A0G2K9D6	Q71UF4	P37285	Q5U2U2	I6L9G6
Q9JKB7	P85970	Q5U318	P22509	A0A0G2KAZ7	P30349
Q66H80	G3V8U9	D4AAM0	B1WC49	Q63663	D4A0U9
B0BMY7	Q3T1H0	Q5U216	Q66HF1	A0A0G2QC06	B0BN63
D4AAG8	B2RZB7	P07335	B0BNL2	A0A140TAF0	B5DFK6
P50503	P60901	D3ZI16	F1LZ05	Q5PQX1	P47819
D4ACC2	D3ZW15	B1H227	D4A4J0	Q5XI19	G3V7I0
D3ZER6	P62749	P37397	E9PTB2	O70513	F1M471
P14604	P16970	A0A0G2JWK7	D4AE06	P14604	P86182
Q4QQV4	G3V8Q1	F1LP76	Q6IRH6	F1LP76	B5DF89
Q5FVM2	G3V8D5	Q9Z1E1	Q62667	D4A9L2	D4A817
P63004	A0A0G2JXW4	Q9JHL4	F1LT49	B2RYJ7	D4AEH3
D3ZFA8	B1H282	F1LUD3	P97584	Q5FWY5	G3V624
Q6AY84	D4AC36	D4A4Z9	Q5U216	P61107	Q4KM87
D3ZC96	Q9JHY2	Q9ESH1	Q5RK09	Q5RK09	P31399
Q5U2U2	Q5XFW8	Q5EBD4	Q2TA68	P58775-2	P62963
Q5RK09	D4A7R0	Q6IRJ7	B5DF89	A0A0G2K1M7	D3ZQM0
Q6AXS3	Q66HR2	D4AC36	A0A0G2K542	A1A5L1	A0A096MIV5
D4A3K5	Q62667	A0A140TAI1	Q99J82	G3V624	Q62780
G3V8Y5	A0A0H2UHV9	B2RYJ7	Q6AYJ1	Q6AY21	Q3T1H0
D4A2G9	P11348	B4F764	A0A0G2JU82	Q5XI07	Q60587
A0A0G2K9T4	P31399	Q5U2V1	A0A0G2JXW4	B5DEL9	F1LYQ8
F7EPH4	M0RAP5	B5DF29	B2GV24	Q5M9F7	P62278
D3Z8B2	D3ZD23	Q66WT9	A0A0G2K9D6	Q5XIN6	F1M9Q8
Q4KLH4	G3V818	B0BNA7	B2GV06	P15429	A0A0G2JTV2
A1L1M0	Q920A6	B2RYP6	D3ZJX5	Q6QI16	Q641W2
Q3T1I4	P08753	Q6AZ33	D4A9L2	Q69DC1	P15650
Q5M7T6	Q9JJ19	Q45QJ4	Q68FS8	A0A0G2JTV2	Q6IE67
O35509	P63029	P61589	Q3T1L0	P62898	B2RYJ7
Q920A6	F1LT49	D3ZN27	Q00981	A0A0G2K0I3	Q5XI09
Q6AYK6	B2RZC6	D4AB03	Q9Z270	Q4KLZ6	P26284
P14669	B0BNL2	P62832	Q5FWY5	E9PSJ3	P27605
B5DEL9	Q62636	P07943	Q641X3	F1M8V2	D4ACK1
F1MAA7	Q6P686	M0RCH8	A0A0G2JSL8	B5DF29	Q8R2E7
Q924M6	Q5BK20	Q6Q0N1	Q5XIC6	D4ACK1	Q6QI16
Q4KLL7	P49793	P27605	G3V940	D4A3K5	F1M0X6
B2GV41	G3V7I3	G3V936	Q6P7Q4	F1M9Q8	B1H2A6
B2RYC9	Q32KJ5	F1LSC3	F1LP76	B2RYN6	Q5FWT1
P39052	Q6PDV7	Q62969	F1LM55	D3ZD23	D4AE49
G3V7I7	Q4KMA2	B0BN81	A0A0G2KAJ7	D3ZQE8	Q4KLH4
P97852	B4F764	G3V8D5	A1A5S1	Q95577	D4AB03
Q6AXQ0	Q99MI7	P41542	F1MAB8	Q6AYK6	Q32PZ7
D4A7R0	P55063	D3ZXH7	B0BN85	F1LYQ8	P11232
D3ZD73	Q4QQV4	D3ZN95	B4F764	O35509	P61203
Q6P9V1	Q3B8Q2	D4A5A6	Q5EBD4	P86182	Q68FS8
O55211	D3ZPL1	P41499	A0A0G2JU01	E9PST5	D3ZRN3
F1LNR1	D3ZTT7	D4A6C5	M0R907	Q4V8E1	Q6Q0N1
Q5M9F7	F1LSC3	O35828	B1H282	P17955	Q6AZ33
B0BNL2	P37996	Q3T1L0	Q95577	Q8R4A1	A0A0G2K737
P41516	Q66H80	A0A0G2JTL5	A0A0G2K4T7	G3V8D5	V5QSV9
D4A5A6	Q5U3Y8	P24049	D3ZD23	F1LR10	P82808
D4A9N5	P41499	Q498R3	Q64654	A0A0G2QC53	Q9JM53
Q5BJP4	G3V8Y5	Q3ZAV2	Q5M7T6	A0A140UHY3	P62832
A0A0H2UHV9	P85845	Q9JJ19	Q6MG60	D3ZWS0	M0RD20
Q9ES21	P14669	A0A0G2JTV2	O70513	D3ZJA9	A0A0G2KAZ7
Q6IRJ7	A0A0G2KB73	Q9JLJ3	G3V662	F1M0V4	Q5U2U2
Q60587	D4A4T9	D4AD70	P30349	Q68FZ8	A0A0G2JV54
P61983	P82808	B1WC61	A0A0H2UI10	A0A0G2JYF7	P41499
P35213	B2RYJ7	P05712	Q5U3Y8	Q641W2	Q6P7Q4
P62278	P63326	A0A0G2JSL8	B2GUZ9	Q99M63	A0A0G2JSG6
F1M1B3	Q5FVM2	Q9JHY2	Q63663	P83941	D4A5A6
Q6AYZ7	P15791	Q02874	D4A8M7	P18645	Q7TSP2
Q00238	P27605	A0A0G2JV54	D3ZC84	Q9JJ19	A0A0G2K9D6
Q63663	A0A0G2K3V7	F1MAB8	Q6P9U5	Q6PCT3	Q63768
B0BN97	F1LNR1	A0A0G2K542	Q91V33	Q5M7T6	B1H282
D4ACK1	Q6P6T0	P42930	P83941	B5DEH4	Q99MI7
Q6P7R8	D3ZUV3	Q5RK09	A0A0G2JYF7	Q32PZ3	D4A8M7
B0BMT9	G3V7I8	D3ZD23	P70580	A0A0H2UHN2	P39052
P07872	Q05096	B0BN85	Q6MG08	A0A0G2JY73	D3ZQR7
D4A0Y6	Q6IE67	P11883	Q1PBJ1	M0R907	O55211
Q52KS1	Q6AY48	Q62991	B1WC61	D3ZH41	Q4V7A0
O08618	P42930	Q6P6T0	M0R7Z0	G3V762	Q99M63
P41542	P62775	P61983	B0BNA7	F1LT49	B2RYI8
P63036	B2GVB4	Q5M9F7	Q5PQX1	Q5U318	P61765
A0A0G2KAJ7	Q7TSP2	P14604	M0RD20	D4AAG8	A0A0G2K1M7
D4A944	G3V7J2	A0A0H2UHD9	Q5BK20	D3ZRN3	G3V7J2
Q5FWT1	Q00981	Q9Z270	B2GV41	P05708	A0A0G2K6U1
D3ZJ92	Q9Z270	D3ZJX5	O35828	F1M0X6	D3ZDB9
A0A0G2KAZ7	Q6AXS5	D3ZQ59	O35509	D4AE06	Q700Q7
Q5M9F8	F7EMB2	A0A0H2UH97	G3V784	Q8CGU6	D3ZXH7
Q8R491	Q9ESH1	B5DEH4	D3ZXH7	Q6P7Q4	D3ZAS8
F1LZ05	P62832	P49432	P63326	D4A054	M0R907
A0A0G2KAN7	Q8R4A1	A0A0G2K9D6	P47853	D3ZW08	D3ZW08
D3ZBP2	G3V647	P85845	P15650	B5DF89	E9PT22
F1M0R1	P07943	Q4G079	Q2A121	D3ZV81	F1M775
P62898	A0A0G2KAN7	Q5M7T6	P62832	D4A944	B2RYP8
P61765	Q5U2U2	Q4V8E2	Q63377	A0A0G2JU01	Q6P9V1
D4A8N0	D3ZFQ8	P63029	Q68FX0	Q8R2E7	D4A8H3
F1M6V1	F1LTJ5	P55063	Q5RKI5	Q6AY48	Q4KLL0
D3ZMY7	G3V8F5	Q6PDV7	A0A0G2K6U1	Q3T1I4	F1LN59
F1LMM9	Q9EQR2	B2GV41	M0R3S3	A0A0G2K6U1	B4F764
P13668	D4A031	D3ZER6	Q05096	D3ZRN5	P22509
P11883	Q63768	Q5U311	Q9QZR6	A0JPJ7	G3V7I7
P07895	Q9EQS0	A0A0G2QC06	Q4V8E1	Q68FX0	F1LNF0
Q5BK20	D3ZQE8	P62775	A0A0G2K1E5	Q63768	P62959
Q62667	Q56A27	Q6P751	P55063	Q3KR59	Q5M7T6
D3ZD23	A0A0G2JSV2	B5DFB2	A0A0G2JSV2	Q6AYB5	Q6P9U8
V5QSV9	A0A0G2K051	D3Z840	Q66HR2	A0A0G2K0V8	Q5FVM2
Q99J82	O35509	F1M8V2	A0A0G2K0I3	Q5PQJ6	A0A140TAG9
P35465	O35796	Q68FS8	Q5PQJ6	A0A0G2JU82	D3ZJ92
B2GV92	F1MAB8	P62828	G3V824	F1LRC6	Q6TUG0
G3V8D5	D3ZNI3	Q4KMA2	A0A096MK61	A0A140TAG9	B2RYN0
A0A0G2K1M7	G3V6H5	Q5PQJ6	Q5U2Q5	B2RYP8	B5DFD8
B0BNE5	Q6P9U8	G3V7J2	F1LTJ5	D3ZW15	P55063
D4A4Z9	Q5GFD9	P17955	D4A994	F1MA52	F1MAA3
G3V661	P62246	E9PT22	D4A7U1	P61765	D3ZWS0
P18395	Q9WU82	Q6IN22	A0A0G2K6I0	Q9JJP9	Q9Z270
D3ZI16	E9PSJ3	Q7TSP2	A0A140TAF7	D4AAM0	P97852
Q6P9U8	Q66WT9	D3ZRN3	O55211	D3ZJH9	D4A6C5
Q66HR2	P62828	P31399	A0A0G2KAZ7	F1LQH2	P37397
Q7TQ90	P07895	G3V7Q6	A0A0G2JWK7	Q5BJP4	Q5U311
D3ZUC2	Q5PQX1	Q9JJ31	F1LMA7	A0A0G2K542	B0BN85
Q32KJ5	Q63377	D4AE06	B1WC84	D4A4T9	G3V818
Q5XIN6	D3ZN95	P22509	A0A0G2QC06	Q62780	A0A059NZR0
P61354	Q9R1T1	Q00238	D3Z840	Q5RKH2	O70513
P37285	Q63184	P63326	D4A1C5	Q4V8C2	Q2TA68
Q6AYS3	Q68FS8	Q14TE9	P14669	A0A096MIV5	Q9Z1N4
Q75WE7	D4A401	B1H282	Q641W2	B0LT89	P62246
Q66WT9	Q6IN22	Q6JE36	A0A0G2K3V7	D4AB03	Q5RJR2
Q62780	P28494	Q00981	Q920A6	P35435	Q8R4A1
B5DF89	B1WC84	Q6P7Q4	Q9ESN0	Q68FX3	D3ZUV3
D3ZFB2	A0A5P8DHK3	Q6MG60	P42930	Q6AXS3	A0A0G2K542
B0BMW4	F1M949	Q68FX3	D3ZWS0	Q9Z1N4	Q6AZ25
D3ZPL1	B2GV92	Q52KS1	F1LSS1	M0RD20	D3ZD23
Q4V8C2	D4A0U9	D3ZG43	D4A0Y6	P63029	P27321
B2RYP6	P35435	B3DMA1	Q63584	B2RYV5	P61983
F1M7Y3	B2GV41	F1MAA7	Q99M63	D3ZJ92	Q2A121
Q9ESN0	P22062	F1MAA3	A0A140UHY3	P11505-1	Q920A6
B5DEG6	E9PST5	P54645	Q6AYB5	A0A140TAF7	P62828
Q4KM35	Q6TUG0	Q5XI31	A0A096MIV5	Q6IN22	Q6MG60
D4A401	D4A5Q2	F1M1D5	D4A3K5	G3V940	A3KNA0
Q5XI04	Q9ES21	D3ZTT7	M0RCV0	P70580	A1A5L1
Q00981	F1LRS8	G3V818	E9PST5	P61983	O08618
F1M0X6	B0BN81	P00173	A0A0G2JSG6	B0BNL2	P52590
Q66SY1	Q5RKH2	P97532	Q5BJP4	Q920A6	D3ZRN5
Q9Z336	Q9Z1E1	Q7M0E3	D3ZQR7	P39052-2	A0A0G2KAN7
Q8CGU6	Q00238	Q5RKH2	F1LNR1	Q4KMA2	P12368
Q4KLL0	I6L9G6	F1LR36	B2RYJ7	P63326	A0A0G2JSV3
Q9Z1N4	P41542	P62959	P41542	Q66HA6	Q4KMA2
O08984	E9PU42	P20417	P11505-1	B0BN85	P13668
A1A5L1	A0A096MK61	D3ZFQ8	Q63525	Q5BK20	F1M6V1
F1MAA3	O08984	A0A0H2UHE1	P82471	P53812	P70580
Q95577	D3ZRN3	Q2A121	Q66WT9	D3ZV33	Q4V8E2
D3ZN63	F1M775	A0A0G2KAZ7	Q9ES21	B2GV41	Q6AYB4
B5DEK0	Q5M9F7	P02454	G3V7I3	Q66SY1	G3V936
D3ZZA8	Q68FX3	A0A0G2K6I0	A0A0G2JSV3	Q6P9U5	B2RYP6
A0A0G2JSL8	F1M6V1	D4A8N0	P61589	Q6IE67	Q99J82
P11505-1	G3V9E4	P97886	P61203	Q7TSP2	P35465
P85845	F1LMA7	D3ZD73	A1L1J8	P41542	Q5U2V1
P62959	Q66HG5	Q1PBJ1	D3ZER6	Q6IMX7	P83941
P27321	Q8R2E7	Q5U367	E9PTE1	A0A0G2JSL8	A0A140UHY3
Q6DGG0	G3V9R0	A0A0G2JTH7	F1M9Q8	F1LRJ9	Q5XIG8
G3V824	P61983	B0BMW4	P54311	F1MAB8	G3V762
A0A0G2K6U1	A0A0G2KAZ7	Q9WUC4	Q9EQS0	Q6P6T0	Q4KM35
A2RRU1	O70513	G3V824	B2RYN6	D3ZXH7	Q62636
F1M0V4	A1L1J8	B1H2A6	P35435	Q68FS8	A1A5S1
Q66HC5	A0A0G2JYI7	Q6P7P5	P36201	Q1PBJ1	M0RA08
Q5XIG8	D3ZCS4	B3STT9	F1LQH2	Q4KM35	Q5XI31
Q5PQX1	E9PTE1	Q4KM35	Q4KM35	B5DF50	Q9ES21
Q6AY18	G3V9U0	B0BNE5	Q498R3	Q5EBD4	A1L1J8
B2RZ74	Q6P9U5	P11505-1	A0A0G2K1M7	D4AD70	D3ZNI3
O70513	P70580	Q99M63	P61983	Q6AZ25	Q6AYR1
A0A140TA89	D3ZBP2	F1LRC6	P82808	B2GV92	D4AC36
F1M8V2	Q5D023	P63036	P56571	Q5RKJ4	Q499N6
Q6IN22	P97852	M0R907	G3V6P8	F1LPQ3	D3ZFQ8
P83941	Q2A121	B0BNG3	D3ZNI3	Q700Q7	Q62952
G3V886	D3ZQ59	D4A8M7	A0A0G2KAI8	G3V662	O35796
A0A0G2K3V7	Q5XI26	A1L1J9	Q8CG45	A0A0G2K2Z0	Q6P7P5
D4AC36	Q6AZ33	D3ZJ08	Q4KMA2	A0A0G2K6I0	A1L122
F1M265	Q4KLL0	B2GV92	B2RYN0	Q6LDS4	Q14TE9
F1LZX9	Q62703	G3V784	G3V9D1	P63329	Q62667
G3V940	F1LQX9	Q99J82	A0A0H2UHD9	D4A6C5	P61354
P37397	P82471	Q6PDU7	Q32KJ5	P22509	A0A0G2JU82
A1L1J8	G3V6P8	Q68FT7	A0A0H2UHE1	P15791	E9PTE1
Q6AYB6	Q68FX0	G3V7I0	Q9Z1E1	Q5PQL2	P97697
Q6PDV6	P11505-1	P52590	G3V6H5	Q5I0D7	B2GV06
A0A0G2K1S6	D4A054	Q99376	F1M1D5	B3DMA1	B2RYV5
F1M775	P61354	A0A0G2JSG6	B2RZ64	Q99J82	Q5U3Y8
Q5XI09	Q5RK09	Q641W2	D4A3E1	Q2TA68	D3ZZA8
F1LUM5	Q6AY21	B2RYN6	Q6IRJ7	P56571	F1M801
Q63151	A0A0G2JV54	G3V940	Q4V8C2	A1L1J8	D4A0Y6
P42676	Q9WUC4	P62332	Q02874	P21571	Q9JHL4
D4A7U1	A0A1W2Q676	Q6AYA2	B0BMY7	A0A0G2JTH7	D3ZA22
Q6QI16	M0R544	B2RYC9	Q6Q0N3	A0A0G2KAI8	B0BMY7
B4F7E8	F1MAA3	Q5XI07	D3ZBP2	Q01205	Q5XHZ9
A1L122	P14604	D4AAG8	P54319	Q66HC5	Q5BJP4
D3ZLD5	Q4KM87	P35435	D3ZZR9	D4AEH3	D3ZD73
B2RYI2	A0A0G2JWD6	Q6AYS7	Q07205	Q6MG60	P11348
D3ZAS8	P49432	Q9Z336	P63036	Q9Z336	M0RCH8
D4A7I6	Q02874	B2GUZ9	P27321	F1M7Y3	B1WC84
B2RYN6	Q95577	P37285	Q6AXS3	Q8CG45	P62898
B1WC84	Q99M63	F1LRP7	P62775	G3V818	Q5D023
Q3T1H0	P17955	B2RYN0	F1M6V1	Q6AYD5	Q5FVC2
P62828	D3ZRN5	Q99MI5	Q5XIJ3	P49088	P08753
Q45QJ4	D4A8H3	D3ZSL2	Q6AXS5	M0R402	G3V7R1
B2RZB7	O08618	B1WC49	Q31267	A0A0G2K9L9	B2RZ64
D4AD70	Q5FVC2	Q3KRD5	Q4KM87	Q62636	Q66HC5
Q27W01	A0A0G2QC06	P97852	Q62636	Q62771	P49088
Q62636	Q9Z336	Q01986	Q5XI26	Q63377	P42930
M0R3S3	D3ZSM9	B5DF89	P61765	D3ZER6	D4A1R8
A0A0H2UHX1	P11915	D3ZAS8	A0A140TA95	P21708	D3ZER6
G3V647	P36972	B1WC84	P31399	Q6P686	Q499N5
A0A140UHY3	Q45QJ4	Q4KM73	Q6LDS4	Q3KRD5	G3V662
Q5HZV9	D3ZZR9	P11348	Q5XIN6	Q4QQS8	D4AAM0
Q02874	A0A0G2KAN1	D3ZU51	Q62658	O08618	G3V7Q6
Q499N5	Q5I0D7	D3ZNI3	B0BN55	A1L122	Q63151
Q5EBD4	M0R907	B6RIU0	B4F7A9	Q4V8E2	B2RZ74
Q6LDS4	Q66HA6	P39052	Q920D2	D3ZBP2	Q62599
A0A023ILN9	A0A0G2JU01	Q6PCU4	A0A0H2UHV9	D4AC36	G3V824
P61589	D4AD70	Q6AY21	Q00238	D3ZDB9	Q498R3
Q6P686	P61765	G3V6U3	B5DFD8	A0A0G2KB00	P36972
Q6TUG0	Q6IRJ7	Q5HZV9	D4AC36	Q4KM73	A0A0G2JSL8
Q31267	D4A944	B0BMY7	Q6IN22	B2RYL4	Q66SY1
P12368	P17256	F1LX07	Q6P686	D4A8M7	D3ZW55
D3ZNI3	D3ZJ92	Q6AYB5	Q9WU82	B5DFD8	A0A140TAI1
Q6P9U5	P62755	P62755	G3V936	Q498R3	D4AD70
Q6IE67	D4ACK1	P70580	D4ACC2	D3Z8X6	Q9JJ19
D4A8H3	D4A7I6	Q6AYR1	O35796	Q5XI26	O35828
D3ZSM9	Q07984	A0A0G2QC53	D3ZQE8	P40615	P49432
P11348	F1M8V2	O35509	B1H2A6	D3ZAS8	Q32PZ3
D4A8T3	Q5EBD4	P41350	P05708	P62828	Q63184
Q68FT7	Q66SY1	B5DFD8	Q4KM73	B2RZ74	P41542
Q5XI26	G3V9D1	P83941	B2RYV5	A0A0G2K916	Q6IV68
G3V818	Q6AYB5	M0R6B4	A0A0G2JY73	O35796	Q7TP57
Q6AY21	Q3S4A4	A0A096MIV5	Q6AYD5	B2GV06	M0R3M8
Q6IMX7	Q5M9F8	A0A0G2K6G2	Q99MI7	E9PT22	D3ZFB2
D3ZUT9	Q99J82	Q920P6	Q68FX3	Q5RKI5	B0BN81
G3V7H2	B1WC49	Q5XIN6	B0BMW4	B1WC84	Q5XI07
Q5D023	P62836	D4A7R0	Q6P762	O35854	P62749
P97697	P13668	Q63524	P21708	P35465	A0A0G2KAJ7
Q566E5	D3ZZA8	B5DEK0	Q9JM53	A0A0G2JSU3	Q5RK09
Q6AZ33	G3V7J0	F1LQH2	P61972	A0A0G2KAN7	A0A096MK61
B1WC49	Q6JE36	Q68FW9	B0BN81	G3V8U3	B3DMA1
Q641W2	A2RRU1	B1WC11	Q27W01	Q498U4	Q566E5
B1WC61	P62815	P16970	F1MAA3	A0A096MK61	D3ZG43
Q5M830	Q4KM35	P27321	Q6P6T0	D3ZFB2	B2GV92
B2RYL4	Q498R3	Q5FVC2	P17256	P31399	B2RYL4
Q4KM73	A0A0G2K6E0	A0A140UHY3	F1LQM9	D3ZTR5	A0A1B0GWQ7
A0A0H2UI10	O08700	M0R3M8	Q3KRD5	A0A0G2JV54	Q925G1
P07943	P62278	D3ZUB7	P06214	Q5U2X6	A1L1J9
Q68FS8	P39052	F1M265	D3ZJ92	F7EPZ4	Q27W01
Q6JE36	Q3KRD5	Q9Z1N4	D3ZVJ3	A0A1B0GWQ7	B2RYP4
G3V9D1	A1A5S1	Q9Z1W6	D3ZJH9	Q02874	D3ZJA9
G3V784	Q3T1L0	D3ZJ92	A2RRU1	P13668	Q5U318
F1M5V2	A0A1B0GWQ7	Q07205	Q7TSP2	P49432	F1M0V4
Q6AXV4	Q62780	F1M6V1	D4A5Q2	A2RRU1	P97886
M0R5Q3	D4ACC2	D3ZJA9	B0LT89	D4A7L6	D3ZLD5
Q62599	Q62599	Q66HG5	D4A9N5	G3V886	Q6P9U5
F1LTJ5	Q9JI85	A0A0G2KAN7	Q6P7R8	F1M775	F1M0R1
A0A1W2Q676	P22509	Q5XIG8	Q925G1	F1LUM5	P37285
D3ZW55	Q9Z1N4	F1LMA7	F1MA87	G3V8F5	P05708
Q5U2U0	B0BMW4	Q5FVI6	Q6AXY8	D4A0Y6	B0BNA7
A0A140UHW6	D3ZER6	B1WC56	F1LRP7	Q6PDV7	F1M5V2
A1A5S1	B0BN85	A0A0G2KAJ7	Q80W92	Q6AYB4	P18395
O35828	Q6P7Q4	P49088	Q62780	B0BN81	A0JPM9
Q5RJR2	B5DEG6	Q62780	P11915	A0A0G2JTI7	A0A0G2QC53
Q6AXS5	Q4KM73	D3ZZR5	B2RYP8	A0A0G2K6E0	Q66HG5
P16975	D3Z8R4	F1M062	P97697	P62332	A0A0G2JU01
B5DEY8	Q56R18	D3ZA84	Q5FVM2	P23711	Q9EQS0
O35796	F1LPQ3	D4A5Q2	P16975	B1H282	Q3KRD5
Q3KRD5	D4A3K5	A1L1J8	O08984	D3ZA84	D4A5I9
B4F778	Q5XHZ9	P52925	Q5FWT1	A0A0G2JTA0	Q4KLZ6
D3Z840	Q5I0F0	Q62771	G3V9R0	Q99PK0	Q00238
Q9R1T1	P53812	P62749	Q5HZY2	P07633	Q641X3
P29314	P27867	Q5XI04	Q62599	D3ZLC1	A0A0G2K9Q3
B5DEH4	P97697	A0A096MJ11	B2RYP4	G3V8Y5	Q07984
Q68FY1	G3V7W1	A0A140TAF7	Q63184	Q6PDU7	Q5GFD9
Q07984	Q5EAJ6-2	Q56B11	P62749	G3V7I8	Q6AYS7
Q6P6T4	Q5BJP4	P30349	D4A7R0	Q62703	A0A0G2JSM7
F7F2F3	Q91V33	F1M0V4	Q499N6	A0A0H2UHF6	Q99PK0
Q6AY72	Q6PCU4	F1LT49	Q6AYA2	Q00238	Q95577
Q4FZS2	Q6RUV5	D4ACC2	A0A0G2K1S6	D4ACC2	P15791
F1LYQ8	Q68FZ8	Q5U2U2	Q6AYS7	Q32Q06	A0A1W2Q676
F1LRS8	Q5XI09	B2RZ64	A0A0G2KAN7	Q5D023	B0LT89
F1LRB8	B1WC56	D4A9D8	P86182	Q5U2U8	G3V647
P86182	B0K023	D3ZCR4	Q6IE67	Q566E5	Q32KJ5
Q8R4A1	Q6PDU7	Q9Z269	D3ZYK9	D4A3P1	D3ZTR5
O35889	A0A0G2K1M7	A0A0G2KAI8	O89035	Q920P6	Q66H39
B2GV33	D3ZJD2	A0A0G2K3V2	Q8R2E7	A1L1J9	D3ZXI0
P23711	G3V940	Q95577	P27867	I6L9G6	A0A0H2UI38
G3V662	B2RYC9	P26284	P08753	A0A023ILN9	F1LTJ5
P62775	B0BMU0	P13668	D3ZBL6	Q68FW9	O08700
D4A4T9	Q6AYK6	Q6MGA3	A0A0G2JZ53	Q497B0	G3V940
Q9QZR6	D4A6C5	P63004	F1LRS8	P62832	D3ZK73
Q6AXW2	F1MA87	D4A0U9	B2RZ74	Q5BJN3	Q63377
Q5U316	Q5U2U8	O35854	A0A0G2KB73	B0BN69	D4ACC2
D3ZJ54	D3ZVJ3	G3V9R0	Q4QQS8	A0A0G2K1E5	Q6AYB5
Q68FX3	P61589	Q5U2X6	M0RCH8	Q91V33	Q5PQL2
A0A140TAF7	Q4V8C2	A0A140TAG9	Q5M9F7	P97697	Q9Z336
D3ZXI0	P83941	A0A059NZR0	Q5I0E7	Q3MID3	Q5XI04
F1LMQ3	P42676	F1M9Q8	Q99MI5	G3V6U3	M0R5Q3
Q700Q7	E9PT22	Q6TUG0	P11348	P37397	D3ZSM9
B4F764	A0A140UHY3	M0R3S3	Q6AY84	D3ZPL1	D3ZU74
M0R9Q1	F1M0X6	A0A0G2K1S6	Q5GFD9	F1LRB8	Q4G009
Q91V33	A0A140TAG9	M0R544	A1L1J9	F1LRS8	G3V6U3
E9PTK9	Q5FWT1	Q5RKJ4	P26284	D3ZTT7	F1M1H0
A0A096MK75	Q9ESN0	D3ZQM0	Q6IMX7	O08984	F1LUM5
A0A096MIV5	Q496Z5	D3ZZ99	A1L122	D4ABP4	Q62847
A0A0H2UHH9	V5QSV9	Q6AY48	D3ZDB9	D4A5I9	O08984
F1M801	Q5XIG8	D4A1R8	Q5XHZ9	D3ZG43	Q5EBD4
B1WBY1	D3ZG43	P22734	D3ZI16	P15651	B5DEH4
D3ZUL8	Q31267	Q5D023	Q5U316	Q6P790	M0R7E6
F1MAB8	B1H2A6	A0A0G2JZS1	Q6MGA3	D3ZYK9	Q6DUH4
B2RYV5	Q566E5	B0LT89	Q6PCU4	Q64542	P54645
M0RAP5	B2RYV5	D3ZYK9	P62755	F1MAA3	O09175
A0A0G2K0V8	A0A140UHW6	B2RYP8	G3V8Q8	Q07984	A0A0G2KAI8
Q62751	A0A096MIV5	A0A0G2K3V7	Q6RUV5	A0A0G2KB98	P22062
Q5XI07	D4ABC4	Q4QQS8	Q6AYB4	A0A0H2UI10	Q9JHY2
B0BN94	F1MA52	P61354	D4A7L6	B5DFG5	M0R9Q1
Q498R3	A0A0G2JTA0	O35796	G3V8Y5	Q99068	D3ZEM8
D3ZCL3	Q99NA5	Q62636	G3V762	D3ZUT9	D3ZI16
Q5BJ92	Q6P6T4	A0A140UHW6	P07872	Q6P762	Q1PBJ1
Q793F9	B2RYI2	P06214	B5DF65	A0A0G2JXC3	F1LZ05
Q5RKI5	Q5U216	O70513	A0A140TA89	B2RYN0	Q6AYK3
F1LMW7	P47853	O89035	A0A0H2UHF6	B0BMY7	Q9Z1W6
G3V7J0	Q6AXS3	Q6LED0	Q1EG89	Q91W30	A0A0G2K2P5
Q7TSP2	A0A0G2JYA2	B2RZ74	B0BMT9	P27605	A0A0G2K4T7
Q56R18	B5DF89	A0A0G2K9L9	Q3KRC5	Q5XIH3	B2RYC9
Q3T1L0	D3ZHW0	Q6P7R8	B2RYQ2	A0A0G2K3V7	G3V7B0
F7EPZ4	A0A0H2UI10	Q920D2	Q9Z336	Q99NA5	Q5M9F7
B1H2A6	F1LRP7	F1LTJ5	Q64538	P37285	O35854
D4A3T3	Q5XIT9	P62278	Q45QJ4	G3V7Q6	Q6P751
P08753	Q4G022	B1H263	Q01986	Q63184	F1LQM9
P70580	D4A8M7	D3ZA22	Q4FZY0	P06214	D4A9D8
D3ZJF9	A3KNA0	Q6B345	Q6AZ33	P46844	E9PST5
A0A0G2KA82	P97532	A0A0G2K6E0	B1H227	A0A0G2JZ53	Q5BJ92
Q641Y0	P18395	Q9R1T1	D3ZCS4	A0A096MK75	Q6Q0N3
Q68G41	D3ZXS8	Q62847	P15791	Q27W01	A0A0G2JU83
Q498U4	A0A140TA89	Q8R4A1	P13668	D3ZZA8	P62755
Q5I0D7	Q32KK0	Q9JI85	D3ZPL1	F7EL36	D3ZUL8
D3ZRN3	P21571	D4A7U1	D3ZRN5	G3V7R1	P11915
P41350	A0A096MK75	Q32PZ7	Q6P751	P35280	O35264
Q5RKH2	Q5PQL2	P22062	B2GV72	D4A9D8	F1LRS8
Q5U311	D4A0H4	B2RYJ3	F1LRB8	F1LMQ3	Q6AXS3
Q5GFD9	A1L122	Q6GQP4	Q5PQL2	A0A0G2JSV3	Q6PDU7
P97532	Q63663	D3ZFB2	G3V8T9	P42930	Q8CG45
P01041	B5DEH2	Q80W92	P62828	Q9WVB1	Q9JLZ1
B5DEZ4	F7EL36	D3ZUC2	B3DMA1	F1LMW7	Q5RKI5
D3ZXS8	P62634	D4A8T3	Q62771	A0A0G2JX74	Q91W30
P62755	A0A023ILN9	Q8CFN2	P39052	Q64538	P50503
Q4FZY0	Q63151	P55770	F1M5V2	P18265	D3ZUN5
F1LQM9	B0BNA7	Q63377	A0A0G2JZV8	G3V8T9	D3ZD11
D4ACQ9	Q27W01	Q641X3	Q5I0D1	Q9ES21	Q3KR59
B5DER3	Q5BJ92	A0A6F8P9J1	M0R544	B5DEK0	P29314
A0A1B0GWQ7	G3V982	P61765	D3ZHW0	B2RZ64	Q6AYG7
Q9JLZ1	Q6P751	Q63663	Q5I0D7	O08700	A0A0G2JSQ9
Q6PDU7	D3ZUL8	M0R5Q3	Q63768	B0BN55	D4AAG8
B5DES0	A0A0G2KAI8	A0A0G2JTA0	P62278	A0A0G2JZS1	D4A8F2
F1M471	F1M801	Q5I0D1	Q32PZ7	Q56R18	G3V8U6
A0A059NZR0	A0A0G2K121	F1LNR1	F7EL36	B2GV72	F1M1D5
Q5XIC0	D3ZW08	Q6LDS4	P19836	D4A8T3	P07872
Q6V9V9	B2RYJ3	Q99NA5	A0A0G2JX74	Q68G41	D4A4T9
B0BNN0	F7EPZ4	D3ZJH9	Q6P9X4	A0A0G2K761	Q6P686
Q9WUC4	P49088	E9PST5	F1M0V4	F1LZ05	P63326
A0A0G2K9R9	B2RZ72	Q3MID3	B5DEY8	A0A0G2JVW3	G3V9D1
Q5I0F0	A0A0H2UHF6	Q5XI09	Q5U311	A0JPM9	D3ZW15
Q63507	D3ZTP0	P08753	P16970	B1WC56	Q07205
Q5I0D1	Q6AYS3	Q9Z122	D4A8F2	Q5U2U7	A0A0G2K1E5
Q9WU82	Q5PQJ6	Q63184	Q5XI31	P62836	P83888
B0BN81	Q498U4	D3ZSM9	Q6PDV7	B1WC70	Q920D2
P18645	D3ZV81	P05982	Q6PDU7	D3ZW55	D3ZXS8
D4A5I9	D4A4J0	Q62751	A0A0H2UHH9	D3ZVJ3	Q62703
P61203	D3ZFB2	Q6AXS3	Q8R4A1	Q6DGG0	Q9JJ31
B2RYP8	Q63507	B4F7C9	A0A140TAH3	Q4V7A0	D3ZJH9
A0A0G2JU01	A0A0G2K1S6	B2RYP4	D4A8N0	Q4KLL0	P62912
M0R402	D4A1C5	G3V8F5	P50503	Q6AYZ7	A0A0G2KB98
Q5U2X8	A0A0G2JXC3	D4A401	B2GV92	D4A5A6	P00173
Q6AYB5	D4A5I9	Q68FX0	D3ZFB2	F1M5V2	B5DFN4
Q4KLK1	Q641W2	Q27W01	P35280	B5DES0	A0A0G2JTH6
Q641X8	Q6B345	O35264	B4F778	Q5XHZ9	D3ZVJ3
P49088	Q4G009	Q6P9U8	G3V8I4	P41499	A0A0G2JY73
A0A0G2JSM7	D3ZXI0	Q66HC5	Q6B345	P19944	A0A0G2JZV8
D3ZJA9	Q7TQN4	G3V762	P41499	Q5BJ92	P41350
B3STT9	A0A0H2UHH9	D4A4K4	Q6P7P5	D4A7U1	D3ZUB7
Q4G009	Q925G1	P15651	Q8R3Z7	B4F7C9	Q64620
P26772	D3ZNF4	D3ZCS4	Q5I0K4	D3ZVP6	F1LRJ9
B0K023	B5DF65	G3V7H2	A0A0G2JZS1	D3ZL86	G3V886
P07151	Q5I0D1	Q8CHN6	M0R6B4	D4A7I6	D3ZFY8
Q99PK0	Q4G063	O08984	D4AD70	P16970	Q6TXG7
Q3KRC5	Q9Z1Z9	Q5XI26	A0A0G2JTA0	Q3S4A4	Q01986
Q9EQS0	D3Z8X6	F1LRB8	F1M1H0	Q5U311	O89035
A0A0G2JUW8	F1LUM5	D4A5K6	A0A0H2UI38	D3ZTX0	Q68FZ8
A0A0G2JX74	A0A0G2K9Q3	Q5FVM2	M0R402	Q5U316	Q6AXY8
Q6IV68	D3ZXH7	F1LQM9	D3ZVD8	Q920D2	Q5FVI6
P62718	Q5U2V1	G3V8Y5	B5DEK0	Q5I0E7	D4A8T3
F1MA87	Q6P7P8	A0A0G2JU82	A0A0G2JVW3	D4A3T3	P35435
I6L9G6	A0A0G2JSV3	P97697	P97886	Q4G009	Q6B345
G3V6H5	F1M5V2	Q6AXS5	P63004	Q5XI86	F7EL36
D3ZUN5	D3ZUN5	D3ZEM8	A0JN30	P62634	Q5FWY5
D4ACG2	P62332	Q6AY84	A0A140TAG9	Q62667	P20417
Q499N6	D3ZZ81	Q3KRC5	F7ENH8	G3V7V3	G3V8Y5
Q9Z2S9	Q6AYB4	P19944	A0A0G2K3L9	G3V6P8	F7F2F3
Q3KR55	D3ZDK7	A0A0G2K739	A0A1W2Q676	Q5GFD9	D3ZCR4
B2RZ64	A0A0G2JY73	Q5HZY2	P62836	Q62599	Q5RKJ9
P35571	Q5I0E7	B2RZ72	G3V7J2	Q56B11	P22734
B2GV72	Q5U2U3	D2XV59	G3V7I8	Q5FWT1	Q63507
M0R907	M0R3M8	Q6V9V9	Q91Y78	Q9JLZ1	B2RYI2
D4A2B0	Q62771	O08700	Q7TQN4	A0A140UHW6	D4A3T3
Q3MID3	Q5XIJ3	Q5U2U0	Q4G009	M0R3S3	Q5U316
G3V7I8	P16975	Q6AXW2	D4A6C5	A0A0G2K089	P18265
D4A4J0	Q6P762	F7EL36	Q99PK0	D4A1C5	A0A0G2JVW3
Q4G022	A0A0G2K542	P54311	B5DER3	M0RBF1	Q4G063
Q9Z1E1	Q68FW9	B5DER3	P62898	P82808	Q6IMX7
Q99068	Q05BA4	G3V662	A0A0G2KB55	G3V7W1	F1M842
A0A0G2K542	D3ZDB9	Q63507	A0A059NZR0	Q9JMI1	B2GV15
B2RYP4	O35854	D3ZVJ3	D3ZTX0	D3ZFY8	P61589
A0A0G2JSV3	Q6P7R8	A2RRU1	A0A0G2K2Z0	Q5RKJ9	P15651
P63025	Q6AYZ7	Q923W4	Q32KK2	F1LQM9	A0A0G2JX16
Q6PDU1	B2GV06	A0A1B0GWQ7	D3Z962	A0A0G2K9C0	Q62658
D3ZSL2	B4F7C9	O54772	Q63524	P36972	P53812
D3ZW08	P05708	Q9ESN0	F1M062	O89035	A0A0G2JTA0
P55770	A1L1M0	Q68G41	D3ZZQ6	D2XV59	D3ZV33
Q6RUV5	Q9JLZ1	Q9EQX9	Q6TXG7	D4A0T0	Q497B0
Q4QR85	Q5U2X8	D3ZWS0	G3V647	Q6P9X4	D3ZV81
M0R565	A0A0G2K4F6	Q4G022	Q4G017	Q32KJ5	A0A0G2K6E0
A0A0G2JVM2	O89035	Q7TQ20	B5DF50	Q4KLL7	P16970
F1LQS6	P19836	E9PSJ3	Q6TUG0	A0A0G2K6G2	Q5RKH2
D3ZFT1	M0R7Z0	D3ZG05	Q9WUC4	Q9EQS0	D4AAV4
Q4KM87	Q5XI04	Q925G1	B2RYU7	A0A0U1RRV5	P19836
B3DMA1	G3V8T9	D3ZK73	A0A0G2K2P5	P28494	Q6AY72
B5DFN4	Q5FVI6	Q07803	Q4KLL0	P50503	Q6AYS3
D3ZVJ3	F1LZX9	Q91V33	P53812	Q9QYL8	Q9WU49
A0A3G2LW22	Q3KR59	Q6PDV8	Q5FVC2	D3ZCS4	P36506
Q6TXG7	Q68G41	D3ZPN7	Q32Q06	Q641X3	F1LMQ3
D3ZYQ9	G3V662	P07151	Q5M830	F1LNF0	D4A944
D3ZK96	M0RCH8	B2RYL4	Q05BA4	O89043	Q68G32
D4A7L6	Q920D2	Q5XI86	G3V7W1	Q6P751	Q811S9
P63170	Q5RJR2	M0RAP5	Q68FY1	Q5U2U0	D3ZPN7
P19836	D3ZTR5	G3V7I3	D4A261	Q99MI7	B2GV33
A0JN30	A0A0G2JXA1	D4A8F2	Q920P6	O55211	D3Z8R4
D3ZHG3	Q4V8E2	Q499N6	Q5RKJ9	Q9Z270	P62916
Q5FVC2	P61972	Q641W4	D3ZSM9	D3ZCL3	P55053
D3ZPN7	D3ZVD8	Q4QQV8	Q91W30	Q07205	Q99MI5
P42667	G3V936	F1M5V2	G3V818	D4ABC4	P62815
D4A0T0	F1LRC6	D4A7I6	D4AEH9	B1H2A6	D2XV59
Q6B345	A0A0G2JTH6	Q63151	O35264	P97886	Q7M0E3
P22062	M0R9Q1	A0A0G2K0V8	P26772	D3ZVD8	Q66HA6
G3V7W1	Q6AXW2	B0BN55	D4A944	D3ZJD2	Q5XI26
D3ZVD8	D3ZCL3	A0A0G2JY73	Q7M0E3	B4F778	B5DEK0
M0R5W4	Q8CG45	D3ZHW0	D3ZXI2	Q63269	Q5XFW6
Q5U2X6	A0A0G2K1N3	P35280	P68182	B5DFN4	Q5RKJ4
P28494	O70593	A0A0G2JU83	D4A1R8	B1WBY1	Q5HZY2
G3V6U3	Q6MG60	G3V8U6	D3ZJ54	Q9JKL8	Q6P7R8
A0A0G2JZ53	Q4KLK1	B1H230	C0KUC6	F1M6V1	Q4KM73
M0R544	F1LTR1	A0A0H2UI10	P62718	B0BNG3	D3ZZR9
A0A0G2K8N9	D3ZI16	D4A3T3	B5DFN4	Q75Q39	F1LRC6
F1M9Q3	D3ZJ54	Q64538	M0RAP5	P07872	P42676
D4A1R8	Q6TXG7	Q5RJR2	A3KNA0	D3Z962	M0R565
Q14TE9	Q3ZB99	D3ZBL6	Q3S4A4	Q64620	P21571
A0A0G2K2Z0	B2RZ74	Q5M9F8	P19944	Q45QJ4	D3ZCL3
D4AAM0	D4A8T3	D3ZBP2	D3ZTR5	A0A0G2K2P5	B2RYJ3
G3V8Y8	P41350	Q3KR59	Q6AYG7	M0RA08	P18645
P00173	D3ZKI9	Q3T1H0	B1WC11	A0A0G2JX16	D4A1C5
G3V7I3	A0A0H2UHD9	Q32PZ3	Q5XI04	A0A0G2K4F6	D3ZVP6
D3ZG43	Q6Q0N3	D3ZTP0	F1LRC6	D3ZBL6	D3ZLA3
Q2A121	F1M265	D3Z8R4	A0A0G2K121	Q5HZY2	D3ZT52
A0A0G2JZH0	D3ZW55	G3V647	Q498U4	F1M8A5	G3V7W1
Q68FW9	D4ABP4	Q6IMX7	Q4KLL7	Q9JHU5	A0A140TA89
B2GV74	B2RYP8	P27615	Q4KLK1	Q4G022	P62332
Q5I0E7	P29314	A0A0H2UHF6	D3ZUN5	B2RYC9	F1M7Y3
A1L1J9	Q9R1J8	A0A0H2UI38	F1M4W7	Q4V884	P62718
A0A140TA95	Q63186	Q5GFD9	Q5RKH2	P11915	D4A7I6
D3ZF11	Q6P9U0	A1L122	Q6AXT5	Q499N6	A0A0H2UH97
A0A0H2UI38	P45352	D4A0E8	P49088	A0A0G2KA82	Q5XIN6
P62282	B0BNE5	B2RYV5	A1A5Q1	B2RYJ2	G3V656
Q2I6B0	A0A140TAF7	A0A0G2K2P5	Q9QYL8	Q8CHN6	A0A0H2UI10
P18614	Q9EQX9	P68182	D3ZJA9	P26772	A0A023ILN9
D3Z8E0	F1LMW7	P62718	B2RZD5	D3ZZR9	Q9Z1E1
A0A0G2K121	Q6MGA3	Q64232	D4A4T9	Q91Y78	Q6AYZ7
D4ACW1	Q5FWY5	A0A0G2K1M7	Q5XI07	B0BMW4	Q3KRC5
Q4KLZ6	O09175	Q66HA6	D3ZD73	Q68G32	A0A0H2UHD9
E9PTE1	Q6AYJ1	A0JN30	B1WC56	Q07803	Q6V9V9
D3ZV33	A0A0G2K1E5	Q4G009	A0A023ILN9	D3ZJ54	D3ZCS4
D3ZDK7	A0A0H2UHX1	D3ZIF5	Q5RJR2	F1LRT0	A0A0G2K9L9
Q6MGA3	A0A0G2K3I9	G3V8Z9	Q6GQP4	D3ZSL2	Q5M9H7
O89045	P15651	D3ZJ54	P62634	B2RZ24	D3ZC89
Q5U2Q5	B0K030	A0A1W2Q676	D3ZSL2	A0A0G2JSR4	P35280
D5MTG9	Q64620	P26772	Q68G41	A0A0G2JTH6	Q4QQS8
D4A9D8	A0A0G2K8P2	A0A0G2JTH6	Q9Z1W6	B5DER3	A0A0H2UHH9
A0A0G2JSU3	Q66H39	Q99N27	F1LUM5	P62959	G3V7I8
Q4G063	G3V7H2	Q4KLZ6	Q4V7A0	Q68FT7	P62997
Q66HG5	Q80X08	Q5RKJ9	P15651	Q6AYG7	G3V8Q8
Q6AXY8	P42667	D3ZUN5	A0A096MK75	B2GV74	A0A6F8P9J1
D3Z8R4	Q6IV68	Q6AXY8	D3ZV33	P20069	Q5BJN3
A0A0G2JUJ9	P26772	G3V656	Q68G11	D3ZD89	D3ZJ54
Q2TA68	A0A0G2KA82	D4A9N5	Q5U2U0	M0RAY7	Q6TUD3
P11915	B2RYP4	D3ZDK7	B0BN94	G3V784	B0BMW4
D4AE02	A0A0F7RQJ6	G3V6P8	P97532	F7ENH8	Q02874
Q64620	Q3SWT7	F1M7Y3	D3ZXI0	O89045	Q31267
D3ZEM8	F1M1H0	B1WC16	A0A0G2JUH4	A0A0H2UI38	Q91Y78
B0BMU0	B5DFN2	F7F2F3	F1LMQ3	B2RYQ2	Q6AYJ1
Q1RP74	A0A0G2K8Z9	A0A0G2K654	Q62969	Q66H39	Q4KLL7
Q4KLZ0	D3ZSL2	Q6AYD5	F1LPQ3	D3ZK73	F1LZX9
D3ZD11	Q66H12	A0A0G2JSR4	Q5FVI6	P62278	F1M062
B6RIU0	P62718	A0A096MK75	Q9R1T1	Q7TQ20	Q10728
A0A0F7RQJ6	Q9WU49	Q66H39	P52590	Q63186	A0A0G2K4F6
A0A0H2UHE1	P37285	D3ZCL3	Q6AYZ7	P82471	Q91V33
Q4V7A0	P50503	D3ZTX0	F1LW16	Q68A21	G3V9R0
Q8CFN2	F1M1D5	P19836	Q5U2U2	B5DFI9	Q68FT7
D3ZTX0	A0A0G2K4T7	P27867	B2RYI2	P21575-5	P11505-1
F7EL36	A0A0G2K0V8	D3ZZR9	Q8CFN2	Q499N5	D4A7U1
O54772	B1H227	Q4V8B4	Q3T1H0	D4A0U9	P19944
F1LQH2	P00173	P62997	G3V7H2	A0A0G2JZH0	Q5XI01
Q5XHZ9	B2GV33	G3V6H5	G3V9Z6	A0A0G2K249	O89045
D4A6C5	Q6AXY8	D3ZXI2	Q62751	Q9Z2S9	D3ZBL6
P36876	D4A3T3	F1LPQ3	Q5XI86	P63170	P26772
P15791	A0JN30	Q6AYP7	Q4V886	P42667	O70593
P35280	G3V886	Q5I0E7	Q64232	D3ZXT2	Q5EGY4
A0A0G2KAH2	B6RIU0	D3ZZC5	B6RIU0	Q7TP35	P70550
Q63184	P23711	Q63269	Q63151	Q8CFN2	A0A0H2UHE1
F1LP57	F1LMQ3	E9PTG1	D3ZLD5	Q9Z269	B0BNE5
F1M4W7	Q5U2U7	P86182	A0A0G2K4X8	Q6Q0N3	G3V7I3
P70582	Q32PZ3	B5DFN4	Q5U2V1	D3ZFY0	P81128
P19944	P62282	Q2TA68	Q5XIC0	A0A0H2UHX1	F1LQS6
B1H227	Q7TP35	P35426	A0A3G2LW22	B5DFM8	Q5U2U7
F1LTR1	Q64361	A1A5S1	G3V7R1	Q68G11	D3ZN76
Q5I0K4	D3Z8E0	A0A0G2JVW3	Q6AY72	A1A5S1	G3V6H5
B4F7C9	B0BNN0	B2RYI2	Q66HC5	D3ZEM8	Q8CFN2
A0A0G2KAI8	B5DES0	Q9EQS0	Q6PDV8	F7F2F3	Q4V8E1
D3ZZR5	Q62950	Q91W30	Q5M9F8	O54772	Q64361
Q5EAJ6-2	A0A0F7R5I4	D3ZI68	Q4QQV8	A0A6F8P9J1	F1LRP7
B0BN55	B5DFN4	A0A0G2JX74	D3ZHG3	P17256	A0A096MK75
B2RYU7	D3ZPN7	D4A944	D3ZLC1	B5DEZ4	Q7TP35
F1LX07	Q4KM69	Q32KJ5	Q63135	A0A0G2K6H5	P42667
Q9R0T3	B5DEK0	F7EPZ4	D4A4T0	A0A1W2Q676	Q6AYK6
D3ZFJ3	Q6AY72	P28494	D3ZPN7	D3ZN76	A0A0G2K8N3
O89035	Q5RKJ9	B2RZ24	A0A0G2KAN1	D3ZXS8	D3ZDH8
P56571	B0BMT9	Q4KLL7	P62997	D3ZUN5	B0BMU0
E9PSJ3	D4A9D8	Q5U2X8	D3ZV81	B5DEY8	Q2LAP6
D3ZTP0	Q3KR55	A0A0G2JZV8	Q07984	D3ZTJ7	D4A2B0
E9PST5	F1LZW6	Q5I0D7	D4A401	A0A0G2K9R9	Q5XID1
D3ZFH6	D3ZTX0	P62282	Q66HA6	A0A0G2K9Q3	P23711
F6T071	Q6P9X4	D3ZDB9	Q7TP27	G3V6H5	B1H267
A0JPM9	Q5RKH0	A0A0G2K9R9	P62282	E9PTE1	D3ZSL2
M0RA08	A0A0G2K249	Q68FY1	A0JPQ9	P62749	A0A0G2KB00
P35435	D4A7F2	B2RZD5	Q5U2X8	Q3B7D0	A0A0G2JWK7
A0A0G2K3I9	F1LT10	Q5U2U7	P22734	P41350	P63025
Q56A18	P07633	P83888	P41777	P62755	P62282
A0A0G2JZ38	P62997	B5DFM8	A0A0G2K277	Q4QQV8	D3Z898
D4A0E8	P01041	A0A0G2KAW7	A0A0G2K3I9	Q7TQN4	B5DFG5
A0A0G2JZS1	A0A0G2K089	D4ACQ9	B2GV74	Q6MGA3	A0A140UHW6
Q64232	Q62751	Q9WU82	D3ZDH8	D3ZLA3	F7EPZ4
Q9EPJ3	D3ZUC9	Q5M9H7	D4A8T3	P83888	F1MAB8
Q62785	A0A059NZR0	Q5BKA1	Q9WU49	Q56A18	Q5XIH3
P47853	Q62671	Q156J1	Q9JI85	Q5BK63	B2RYQ2
Q8CG45	Q01205	P50503	G3V7J0	P62997	M0R3S3
A0A0G2K4U8	A0A0G2KAH2	Q5EGY4	F6T071	P61972	Q4FZY0
Q64542	Q7TQ20	Q5FWT1	F1M8V2	M0RCH8	Q8CHN6
B0BN85	Q56B11	Q1EG89	A0A0G2K8P2	Q68FY1	P18614
Q4FZT6	G3V6U3	E9PTW1	Q63507	D4A2P1	A0A0G2K654
A0A0G2K654	Q68FX1	P36876	P23711	P62919	A0A0G2K3I9
A0A0G2K4X8	D3ZEM8	Q68FX1	Q9ES53	A0JN30	D4AEG2
D4AAE9	B0BNM1	P23711	D4A3T3	F1LUD3	Q6DGG0
G3V936	A0A0G2JZH0	P18614	P45352	P35571	Q5I0E7
P62997	B5DER3	P21571	O54772	P62282	D3ZL86
Q6Q0N3	Q924M6	G3V9Z6	F1M7Y3	D3ZSM9	Q56A18
Q62658	F1LP57	B2RYQ2	Q9JIM0	Q641Z8	D4A7F2
D3ZZR9	Q5RKJ4	Q8VIB1	Q4KM69	Q9WU49	Q5I0D1
O35854	Q9JMI1	B4F778	M0R3M8	B3STT9	Q75Q39
G3V8U6	B1WC61	D3ZWA8	D3ZDK7	O09175	A0A0G2KAW5
B2GV38	Q6P792	Q6P7P8	A0A0G2QC53	A0A0H2UHD9	Q9WVB1
A0A0G2K4T7	G3V8U3	F1M4W7	A0A0G2K654	Q5I0D1	D3ZJD2
R9PXS4	P07151	B1WC70	A0A1B0GWQ7	P85970	P97532
Q05BA4	F1M4W7	Q07984	G3V6U3	B0K023	Q920P6
Q5RKH0	Q4V7A0	M0R9Q1	B2RYJ1	A0A0G2K4X8	Q9Z2P5
D3Z8X6	Q01986	D3ZXI0	D4A2B0	Q6P7P5	A0A0H2UHX1
P27867	Q920P6	A0A0G2JUH4	P63025	B2RYJ1	Q6AYD5
O35264	Q5BKA1	D3ZV81	Q5XIH3	F1M4W7	D3ZHW0
D3ZRN5	M0R402	A0A0G2K121	A0A0H2UH97	D3ZUC2	F1LZW6
P63329	P52925	P63025	D4A9P7	Q64375	B2RYJ2
Q66HA6	Q62658	Q811S9	P28494	M0R5F8	Q68G41
A0A0G2JXC3	A0A0G2JX74	Q4KLL0	D4A3E8	D3ZZ81	B4F7C9
Q5XI86	A0JPM9	A0A0G2K1E5	E9PSJ3	Q6Q0N1	A0A0G2K3L9
A0A6F8P9J1	B2RYJ2	D4AAE9	Q68A21	Q6P7R8	A0A0G2K4X8
Q5U2U7	F1LX07	B5DF50	D3ZWA8	Q5XI04	G3V9M1
A0A0G2KAW7	B1WC70	A0A0G2K2Z0	A0A0G2K739	B5DEL2	D4A0E8
O89042	D3ZZC5	P84817	A0A0F7R5I4	D3ZJF9	F1LPQ3
D4A3E3	D3ZT59	A0A096MK61	B2GV33	Q1EG89	Q62751
P62815	A0A0G2K654	P62836	Q5XI09	F1LTJ5	F1LMM9
D3ZNA3	A0A0G2K8N9	B2GV33	Q6P6T4	Q66H12	A0A0G2JZ53
Q6AYJ1	B2GV72	Q8R3Z7	D3ZJF9	P70583	D3ZZR5
A0A0G2K1E5	D4A0T8	Q6AY72	Q5XFW6	G3V7B0	Q68FX0
P26284	Q6AXT5	P18886	D3ZXS8	Q68FQ7	D3ZYK9
Q6PCU4	D3ZHG3	Q6AYZ7	Q7TP06	G3V936	A0A0G2JV52
D4A4T0	P62916	Q91XU1	D2XV59	Q3KRC5	D3Z962
P45352	Q5RKI5	P42667	Q56A18	D4AE02	Q499W2
P62836	A0A0G2JVP5	Q62599	Q66HG5	P97532	E9PSJ3
D4A0T8	Q9WVB1	Q6MGD0	D3ZFY8	A0A0G2JZI0	Q5XI86
D4A3P1	Q80W92	F1LTR1	F1LTR1	Q3T1H0	Q75N36
Q80X08	D3ZUB7	Q6IRG9	Q6P9U0	A0A0G2K654	A0A0G2K089
F1M062	F1M609	H9KVE3	A0A0G2JSM7	Q99MI5	D4AEB4
Q923W4	Q64538	Q4KLK1	D3ZRX9	A0A0G2K1N3	F7FLB2
D4A1C5	A0JPQ9	Q9JKL8	D3ZTJ7	A0A0G2JWK7	P61972
G3V8Q8	Q10728	Q4V7A0	P61354	Q6AXY8	Q32KK0
F1LZW6	A0A0G2K0L0	D3ZNS8	B1WBY1	D4AAE9	Q62771
B0BNA7	M0R9N8	P11915	D3ZUB7	D3ZGQ8	Q5U2T0
A0A0G2JZ13	F1M062	D4ACV3	G3V8V0	Q5XI09	B3STT9
Q5XI28	Q6AYG7	A0A0G2JW51	Q9QUR2	P27867	B5DEX3
G3V9R0	D4AEH9	Q62667	Q5BJ92	D4A7F2	Q99NA5
Q156J1	Q4KLL4	D3ZJF9	A0A0G2JTI7	O35264	D3ZD89
A0A0G2QC33	Q68FY1	Q5U2N0	P18886	B2RYP4	P27881
P18886	Q8R3Z7	G3V7W1	P00173	A0A0G2KB55	D4A1A5
Q3ZB99	O88453	D3ZL86	D3ZRE7	P42123	P63329
A0A0G2JTH7	B2RYU7	Q9WU49	D3ZJD2	D4A321	F7ENH8
P83888	D4A2B0	G3V886	Q5U2X6	F1LMA7	F1LPC7
D3ZTR5	P52590	P82471	E9PT90	G3V9M1	A0A0G2KA82
D4A5K6	M0R5Q3	Q6AYS3	D3ZT52	P16636	Q5PQJ6
P05708	Q641W4	P56571	Q9JIL8	Q5U2W5	A0A0H2UHF6
Q63135	P62912	B2GV15	B5DF91	A1A5Q1	D3ZTP0
G3V727	D3ZYK9	Q9JIM0	Q6AYB6	B6RIU0	A0A0G2JZS1
A0A0G2K6G2	A0A0G2K4X8	A0A0G2K4U8	A0A023IMI6	F1M0R1	Q9R1J8
Q9JMI1	Q8MHH3	Q6P686	D4ACQ9	B0K010	B0BNM1
A0A0G2JUU7	A1L1J9	Q4G038	P63329	P55770	Q4KLK1
D4A1A5	Q63135	Q5XIM5	Q75Q41	P19836	M0R544
Q9JHB5	Q4KLL7	D3ZUV3	A0A140TAD1	Q6AXW2	A0A0G2KAH2
Q91Y78	Q2TA68	Q99PK0	P29314	Q64361	M0RBI3
D4A0H4	D3ZLC1	O35263	A0JPN7	P54645	D3ZI68
Q5XI01	A0A0H2UH97	Q62658	A0A0G2K0V3	P18395	B5DES0
A0A140TAI6	P63025	P47853	Q9WTQ1	Q9WVR3	Q5FVH2
Q4QQS8	F1LUD3	D3ZV82	G3V9P0	D4ABI7	Q498U4
Q5FVL2	D4A5K6	Q63135	B2RYC9	P81128	D4ACW1
Q9QUR2	A0A096MJ11	Q5XI29	G3V886	Q9JIM0	Q5I0D7
Q5RKJ4	D3ZAI0	B0BN63	Q5D023	Q5I0K4	D4A3E8
O08700	Q3MID3	B5DFI0	A0A0G2K9Q3	Q9QUR2	D4A401
D3ZZC5	P19944	A0A0H2UHQ3	B2RYL4	F1LTR1	D3ZLC1
Q99MI7	P62959	Q91Y78	P62332	F1M062	D3ZNA3
P62916	P61203	A0A0G2K751	A0A0G2JXC3	Q4KM69	P01041
G3V6F5	D4A3P1	Q5RKI5	O08700	D4A5K6	Q9WVR3
Q5BKA1	Q91Y78	A0JPM9	Q68FZ8	P18886	Q6PDV8
Q5HZY2	Q6GQP4	P63329	O70593	Q5XIJ3	Q4G022
P53812	F1LUV3	Q64542	D4AE02	F7F0B1	Q6AXW2
Q8R3Z7	Q5XI86	A0JPQ9	Q3MID9	M0R544	Q75PQ8
P62912	F1LMM9	A0A0G2K051	G3V8F5	Q925G1	Q5U2X8
Q6P9U0	B2RYL4	D4A4T0	B2GV15	Q9WUC4	A0A0G2K2J7
A0A0G2JU15	Q6AYD5	F1M471	P11730	M0R5Q3	Q4G017
A0A0G2JWD6	G3V7R1	A0A096MKE0	A0A0G2JVP5	A0A0G2JY69	Q9EPV5
D3ZF13	D3ZU51	D3ZWL6	D3ZZA8	Q3ZB99	A0A0G2JZF2
P41123	Q6AZ26	Q5U316	P05982	A0A0G2K0L0	Q3ZB99
D3ZV81	Q641Z8	P35465	Q4KLH7	P22062	F1LXT3
B0K030	Q8CHN6	Q9EPV5	Q07803	B0BNE5	Q5I0K4
Q6YDN8	G3V684	Q64620	Q64620	Q5XI29	A0A0G2JVP5
D4A8F2	Q6AXT7	Q5EAJ6-2	B2GV38	Q1RP74	D3ZNS8
Q5XIM5	P36876	D3ZZA8	D4AEI5	F1LT10	Q9WU82
Q75Q41	G3V9M1	G3V7U2	E9PTK9	D3ZZR5	D3Z8X6
Q9Z2Z8	Q6TUD3	Q6RUV5	A0A6F8P9J1	G3V6F5	A0A0H2UH99
Q10728	D5MTG9	Q64361	B5DES0	Q9WVE9	D3ZVD8
A0A0G2JY73	B3SVE6	B2RZ37	P35465	D4ACV3	D4A8N0
A0A0F7R5I4	Q5I0K4	Q31267	Q6AXW2	Q4KLL4	A0A0U1RRV5
Q62839	P56571	O35162	D4ABC4	Q3KRC3	B0BN69
Q9JKL7	A0A0G2K6G2	D3ZMW3	Q5RKJ4	Q80X08	B2RYN6
P61972	D3ZNA3	D4A2B0	Q9Z339	O70593	Q9Z122
A0A0G2K9L9	D3ZNS8	A0A023ILN9	Q99N27	Q6AYJ1	Q6P6T4
P52590	Q9QUR2	Q9ES53	Q8CHN6	A0A0G2K2P6	Q32Q06
Q6P762	D3ZD11	A0A0G2KAH2	G3V8R7	F1LUV3	A0A0G2K051
A0A0G2KAW5	P08009	F7EZ89	Q3B7D0	Q63151	Q6AXT5
Q7TSA0	F1LQ00	P70583	D4A7F2	A0A0H2UHE1	B0BN94
Q5U2U3	D4A4T0	Q6AYJ1	A0A0F7RQJ6	D4A8N0	A0A0G2JUH4
Q6P791	B2GV38	A0A0G2JTI7	Q9Z2S9	D4A7J8	P27867
G3V6P8	Q63524	F1LRS8	B0BNM1	B2RYU7	Q68G11
Q9Z2P5	D3ZZR5	O35532	Q99068	Q9JJ31	Q63528
D4ABC4	Q499N6	B2GV74	Q4FZT6	G3V9R0	B2GV74
Q63357	M0R7T1	P39069	Q4KLI0	B2RYI2	B5DER3
A0A0G2JVD6	D3ZUT9	F7F0B1	F1LZW6	D3ZDH8	G3V7V3
B0BNM1	P19468	P11730	G3V656	G3V8V0	Q5U2N0
G3V9M1	Q3KRC5	D3ZL50	Q5BK21	Q5XID1	P28494
P70583	P15800	Q498U4	B5DFB0	B3DM93	D3ZD80
B1WC11	D3ZJF9	D5MTG9	P70583	D4A0E8	B5DF50
B0BNG3	P41123	F1LT10	D4A0T8	Q6AXT7	P21575
A3KNA0	D3ZIY3	Q6P9X4	B0BNG3	Q498M4	Q5EAJ6-2
G3V8Z9	D3ZG48	Q6P9U3	D3ZU51	B2GV33	Q63186
Q497B0	Q8CFN2	O89045	A0A0G2JUJ9	D3ZD11	B2RYU7
D3ZZQ6	Q1RP74	D4A3E3	D3ZZR5	A0A0G2JXA1	Q6TXG9
Q32PZ3	P86182	D4A0T0	Q4QR85	D3ZQD3	A0A0G2K761
Q5FVI6	F1LR87	Q3B7D0	Q64361	Q5RJK6	A0A0G2JZH0
Q07205	A0A0G2JUJ9	A0A0G2KA82	A0A0G2JXA1	F1LRP7	Q3T1I9
P02454	B0LT89	G3V636	A0A0G2K8Q7	Q6JHU9	P20069
Q9JJ31	Q9Z2Z8	A0A140TA89	Q497B0	D3ZUB7	P14669
Q64538	P11730	Q7TQN4	Q7TQ20	D3ZA85	D3ZQG8
Q56B11	D3ZFY8	Q5BJ92	Q4V8F9	D3ZB65	Q6PCU4
M0R3M8	P35571	Q5M943	Q4G063	D4A9P7	Q5BK63
Q8MHH3	Q9JKL8	Q9Z2Z8	D4ABP4	A0A0H2UHV6	P00406
O35094	D4A261	A0A0A0MY43	B2RZ24	P63025	D3ZHG3
A0A023IKJ0	B2GV15	P97519	P01041	P04166	Q3KR55
Q99P77	Q7TSA0	A0A0G2K9Q3	H9KVE3	P42676	Q4QQV8
Q5BK21	Q5HZY2	D3ZUD8	B5DEZ4	D3ZTV7	Q5XIT9
Q6P9X4	Q5U2U0	A0A0G2K4X8	Q5EGY4	B0BMU0	P06214
G3V656	Q5BK21	Q63186	Q4V8B4	Q9JKL7	D4AE02
D3ZLC1	Q99MI5	D4ABP4	O89045	G3V8V3	Q5XI29
Q4V884	Q99N27	D3ZXS8	Q5XFV9	D3ZHW0	P70582
D3ZRX9	B2RZ64	D4AE02	Q66H12	A0A0G2QC02	P40307
Q7TQN4	A0A0G2JZS1	D3ZHU8	A0A0G2JXG7	A0A0G2K8N3	G3V8M1
A0A0H2UHF6	O89045	B2RYU7	F1LMW7	P62916	Q4KLJ1
G3V7B0	G3V8V0	P81128	A0A0G2JY69	F1LQS6	D3ZQD3
G3V6L8	Q2M2S1	Q6DGG0	P07633	Q66HG5	A0A3G2LW22
O70593	D4A8G7	Q5U214	A0A0G2JTH7	P08753	Q9WUC4
Q80W92	A0A023IMI6	P07872	Q3KR59	A0A0G2KAH2	P62836
D4AEI5	P20069	Q63768	A0A0G2K4U8	Q9R0T3	B5DEL2
D3ZUB7	D3ZF13	D3ZX69	Q5U211	A0A0G2K121	Q5PQQ2
Q52KJ9	O35094	P29314	P36876	Q9Z2P5	D3ZAX5
D3ZU51	F1LUV9	D4A7J8	Q3SWT7	A0A0G2K751	Q4KMC4
D3ZN76	Q99068	A0A0H2UHH9	P70470	Q5PQM2	G3V617
A0A0G2K9Q3	Q4V8F9	P83732	M0RDJ4	Q63448	Q4FZT6
B5DEH2	Q56A18	B5DES0	D3ZHU8	Q5XFW6	G3V6P8
Q4KLJ1	A0A0H2UHQ3	G3V9D1	A0A0G2KA82	Q5M823	F1LML7
Q9WU49	D3ZLD5	D4A3E8	D4AEG2	A0A096MJE3	Q4KLL4
Q5XIJ3	Q64542	D3ZFY8	P61314	D3ZDK7	Q5I0F0
M0R7E6	F1M9Q3	Q32KK0	B5DFN2	F1M9Q3	P12007
Q66H39	A0A0G2KAW7	Q56A18	B0BNE5	A0A0G2K3A0	A0JN30
D4A3E8	D3ZVP6	Q7TT49	D3ZD89	G3V897	B1WC61
O88637-2	B2GUZ3	O09175	Q63528	M0R4H5	F7EZ89
Q9Z1H9	A0A0G2K8Q7	P62634	D4ACW1	Q4FZY0	D4A4T0
F7ENH8	P20788	A0A0G2K8N9	B0BMU0	Q4G017	A0A0G2JXC3
F1M951	D4A3E3	P35571	E9PU42	G3V656	A0A0G2K0T8
P16970	Q6DGG0	Q6P762	A0A0G2K1F2	Q62751	D3ZKI9
P21571	Q6Q7Y5	P15791	Q6AXT7	D3ZNA3	D3ZJF9
P18265	D3ZZQ6	Q6IN10	Q5FVK6	Q6TXG9	A0A0G2JUW8
D3ZYK9	Q4QQV8	Q66H12	Q68FS1	P00406	Q75Q41
Q6AXT5	Q4QQS8	D3ZEB8	D3ZZC5	P83953	D3ZFT1
Q4QQV8	D4ACQ9	F1LZW6	R9PXS4	P70550	Q4FZU8
B2RYF6	Q4FZT6	F1LRK9	Q9Z1B2	D3Z8R4	B2GV72
Q4KLZ3	Q9EQV6	A0A0H2UHV6	A0A0G2JW51	D3ZHG3	Q5M823
G3V7V3	Q4KLZ6	F1LW16	Q3KR55	D4A898	Q4KLZ3
A0A0U1RRV7	Q5U316	B1WBY1	O88775	D4A0T8	D4ACQ9
M0RDJ4	P36506	F7ENH8	Q8MHH3	A0A0G2K051	D4AAE9
B5DEF3	D4AAE9	Q6AYG7	Q9EPV5	D3ZFJ3	D3ZEF4
M0RBI3	D3ZI68	M0R402	G3V6F5	Q99N27	Q68A21
Q6AZ26	Q4KLJ1	A0A0G2JUU7	Q5U2T0	P45352	A0A096MJ11
D3ZDH8	G3V9Z6	B0K010	D3ZL86	A0A140TAH3	Q8R3Z7
Q7M0E3	A0A0G2JSU3	Q75N36	P19511	P52590	G3V684
P52925	P22734	Q63528	D4A0T0	B0BNA5	Q5XIJ3
Q6AYG5	A0A0H2UI38	A0A0G2K9C0	P41350	D3ZXI0	P05982
P12001	B0BN55	Q75Q39	O09175	P19511	D3ZX69
Q6Q7Y5	Q5U2X6	Q6Q0N3	D3ZEB8	F1M1H0	P82471
D3ZHW0	A0A0G2JZ53	Q9Z1B2	A0A0G2JX16	D4ADS6	D3ZTX0
P46413	P84817	D4A259	D4A3P1	Q4V8B4	F2Z3R4
Q9JI85	O88637-2	D4ACW1	A0A140TAI6	P61354	G3V7H2
A0A0G2K6H5	D3ZG88	A0A0G2JXC3	Q4KLJ1	Q62785	Q9JKL8
Q6PDV9	G3V617	G3V9M1	Q68FX1	D4A401	Q6P7P8
A0A0G2K7G2	Q5EB77	E9PTK9	P81128	D4ACG2	B5DEH2
A0A096MKE0	D3ZRX9	D3ZZ81	D3ZKG1	M0R9Q1	Q9EQX9
Q5EB77	G3V7Q6	Q4V886	M0R9B9	Q5M830	Q9Z2Z8
Q5U3Y8	G3V8U6	F1LUM5	Q9Z269	A0A0H2UHQ3	Q7TQ20
P36506	D3ZDH8	O70593	Q5U214	A0A023IKI3	D3ZHU8
A0A0G2KAN1	D3ZCR4	Q5XIH3	F1M265	Q01986	Q6AY20
Q6P7P8	G3V7V3	A0A0G2JZ53	A0A0G2KAW7	Q31267	P07633
D4A644	A0A0H2UHE1	F1LZC5	A0A0G2K0T8	Q5BKA1	D4A7L6
D3ZMW3	A0A0G2K6J6	Q4G063	Q4G022	Q7TT49	Q6MGA3
Q4KMC4	D3ZKG1	G3V8M1	B0K030	F1LX07	A0A0G2JZ13
Q64361	Q5XI31	A0A0G2K3I9	Q5U2N1	A0A0G2JZV8	P07151
Q63186	A0A0G2JZ13	A0A0G2KAN5	D4AEG7	Q6AYP7	A0A0G2JTD1
Q7TP35	D2XV59	P19511	F2Z3R4	O89044	A0A0G2JUU7
Q99MI5	P27615	D4A321	Q5I0F0	F6T071	E9PU42
M0RDD7	Q5XIF5	Q7TP35	O35353	A0A0G2K8Z9	D3ZK96
P11730	A0A6F8P9J1	P61621	Q3KRC3	E9PU42	Q9R0T3
Q5XI31	Q5M9H7	D3ZCP9	P21571	B2RYJ3	P97531
A0A0U1RRV5	Q5U2T0	D4A106	Q5BKA1	Q6PCU4	Q5I0L4
D3ZTT7	M0R851	Q5PQL2	Q2M2S1	D3ZGY2	F1LRB8
Q01205	Q6AXT8	D3ZXT2	P40307	A0A0G2JTD1	P41123
Q5U1W6	F2Z3R4	Q4KLZ0	D4AAL2	D3ZAX5	F1M4W7
Q5EGY4	P46413	Q05BA4	Q156J1	D3Z898	D3Z9P1
O70377	A0A0H2UHP0	G3V7I8	D3ZPD0	Q6J4I0	D3ZU51
A0A0G2JSJ8	Q9Z2Y1	D4A261	A0A140UHW6	D3ZAI0	Q62671
P40307	D4ACG2	Q5XID1	Q66H39	P51146	D4A898
F1LNI5	P61314	D3ZTR5	G3V684	A0A0H2UH97	B1WBY1
D3ZBL6	Q4QQW8	Q5BJN3	M0R7E6	D4A1A5	A0A0G2JTH7
F1LW16	A0A0G2K6I4	Q5U2T9	F1LRK9	F1MAK9	E9PTK9
D3ZPF0	D4A8F2	A0A0G2JSV3	Q8CHM7	D3ZCR4	Q4V8B4
P54311	D3ZV33	D4ABK7	D3ZX69	D4AEI5	A0A0G2K1N3
A0A0G2K1N3	Q4KLZ3	G3V6L8	Q641Z8	D4A8F2	Q99068
E9PU42	A0A0G2QC53	Q9JLZ1	F1LZX9	Q63507	B0K008
Q8R2E7	D4A9P7	Q6Q7Y5	P12007	Q9Z1W6	M0R9N8
Q5XIH3	A0A0G2K214	Q3MID9	Q68FT7	Q4KLH7	P11730
G3V6N2	D3ZFT1	Q66H11	F1LUW9	Q9Z2Z8	Q05BA4
F1LUD3	A0A140TA95	B0BN18	A0JPM9	P29314	A0A0H2UHV6
Q66H12	D4A1R8	F1LMQ3	Q5XHZ8	Q63450	D3ZPF0
Q5I0L4	M0RDD7	G3V7V3	Q5U2U7	B2RZ72	D4A3P1
F1M1H0	Q5XHZ8	Q8R2E7	P20069	Q5M9H7	B5DEZ4
A0A0G2K714	M0RA08	Q5U2R7	A0A0G2JZH0	M0R9B9	P45352
Q5U2N1	Q5M823	P70550	Q6P9U3	Q9R1J8	P62634
P29266	Q6V9V9	D3ZMS0	D4A4K4	P39069	Q7TQN4
D3ZDB9	O35828	F1LRQ6	Q99376	Q5EB77	D3ZF13
Q6JHU9	G3V6F5	Q5M819	D3Z8R4	Q5EGY4	O35532
B5DEX3	Q63269	Q6PEC0	Q99NA5	Q5U2R7	Q6AYU1
Q4KLL4	Q68FU8	B5DEY8	A0A0G2JZF2	A3KNA0	A0A0G2JYN0
D4A9Z8	D3ZK96	P82808	D3ZNA3	A0A3G2LW22	A0A0G2K6H5
Q3KRE3	Q7TSU1	O88775	Q32KK0	Q80W92	B0BNG3
Q5U2N0	B3STT9	Q5PQR0	P08010	Q5M819	P17256
Q5PPJ9	O54772	Q6AXT5	A0A0G2K249	D3ZEF4	A0A0G2JZ83
Q9EQX9	D4A0M2	Q9R064	Q63965	D3ZLD5	B1WBY7
D4A898	Q62785	Q5U2U3	A0A0G2K8N9	F1LRK9	Q641Y5
P82471	D4A0T0	P15800	A0A0H2UHV6	P22734	D3ZMX6
P70541	Q32Q06	F7FLB2	G3V7U2	D4A769	Q5U2X6
G3V6B0	A0A0H2UH99	Q9JHB5	P42676	O35828	D3ZZC5
A0A0G2JTY6	D4ACW1	Q99PT0	P62916	Q4KMC4	B2GV75
Q5BK63	P26284	Q499N5	P29266	Q6AXT5	D4AEG7
Q63448	B5DEF3	M0RDJ4	B2RZ72	D3ZKC9	Q6Q7Y5
A0A0G2K277	Q5EGY4	P17256	P52925	D3ZNI3	Q5XIU9
D3ZTF6	B0BNG3	A0A0G2KB98	Q5EB90	D4AEG7	A0A0G2JSR4
Q920D2	A0A0G2K277	A0A0G2JT88	A0A0H2UHP9	G3V7H2	D3ZKG1
Q66H11	Q4KLH7	D4AEI5	Q499N5	M0RDJ4	A0A0G2JXG7
D3ZF45	Q5I0L4	D3ZT59	D3ZPF0	Q6TXG7	Q5EB77
Q5M823	Q68FT7	P62898	P70550	F1LZW6	Q6P9U0
D3ZH12	D4A0E8	P46413	Q3T1I9	Q6YDN8	B5DF65
D3ZUD8	Q4KLI0	D4A9P7	P07151	B0BNJ4	G3V8F5
A0A0H2UHB1	B0BN97	Q9QUR2	A2VD12	O88775	D4A9P7
P04166	F1LQM9	P18395	Q5BK63	Q9EPF2	A0A140TAI6
A0A0H2UHP9	Q498M4	D3ZRX9	B1WC16	Q9ES53	B2RZ37
D4AAL2	Q5EB90	D3Z962	Q3KRE3	P21913	A0A0G2JTI7
Q6AYG3	P12001	P53812	B0K010	B2RZB8	Q5U2T9
M0R567	Q4FZY0	Q7TSU1	P18395	P16975	Q8VIB1
D3ZF39	Q6DUH4	M0RDD7	Q9Z2Z8	O55171	Q6RUV5
Q68A21	D3ZBL6	A0A0G2K075	A0A0G2K9C0	Q5M9F8	D3ZYQ9
G3V7R1	Q68G11	B0BMU0	P42667	A0A0G2QC03	D3ZMS0
D3ZKI9	Q07205	P42676	Q6AXN4	A0A0G2JVP5	G3V7A5
Q5XIT9	Q5XIU9	A0A0G2K7W6	Q56B11	Q7TSA0	D3ZKC9
F1M1D5	B4F7F1	P01041	F7EPZ4	G3V8I4	B1WC16
F1M7K9	F1LNI5	D3ZPF0	B2RYJ3	D4ACQ9	Q99P77
Q02356	O35264	Q3SWT7	A0A0G2K075	D3ZWU1	A0A0G2KAW7
Q5M9G1	P18886	B5DEX3	A0A0G2JSU3	M0R7T1	D3ZUC9
Q498M4	A0A0G2JX16	Q4V8E1	A0A0H2UHQ3	P84817	Q6P762
E9PT22	A0A0G2JXT0	D3ZNA3	A0A0H2UH99	Q8VHK7	D3ZQ26
D3ZQD3	D3ZC56	G3V6N2	D3ZUM4	B1WC61	Q9R080
B1WC56	D3ZT52	Q63486	P35426	Q68FX1	P49186
A0A0H2UH99	D4ADS6	D4A3P1	Q32PZ3	M0R9N8	A0A0G2K751
D3ZD89	D4A1A5	D3ZUL8	D3ZV82	Q5U211	Q6GQP4
Q8VIB1	F1LPB3	D4A4T9	D3ZUZ9	Q6RUV5	B2RZ72
P52020	G3V6N2	Q5RKH0	D3ZTP0	D4A2B0	Q9Z1H9
D3ZZ81	Q6PDU1	A0A0H2UHX1	P84817	D4AEG2	D3ZF45
D4A845	M0RDJ4	Q9JMI1	D3ZCP9	G3V824	Q5U2U0
Q5U2V8	Q5RJN2	D3ZLA3	Q3B7D1	A0A0G2K6J6	P16636
Q62969	G3V656	A0A0U1RRV7	Q5EBC7	Q3KR55	Q7TP06
P70550	A0A0G2KB98	A0A140UHX1	Q64591	D4A8G7	A0A0G2K1U9
Q641Z8	P39069	P10686	Q5I0L4	Q6DUH4	A0A0G2K1S6
Q9JIM0	A0A0G2JY08	Q32Q06	D3ZT59	D3ZT52	P61314
D3ZL86	B1WBY1	A0A0G2JZ13	D3ZK96	A0A0G2JZM8	F1LW16
Q6AY20	P70582	D3ZD89	Q9JMI1	D3ZXI2	B2RZD5
D3ZG58	Q5U2N0	P16975	D4AAE9	Q4V8F9	B0BN18
D3ZA85	D3ZXT2	Q6AXT8	Q5U2V8	D3ZNF4	Q80W89
Q7TSU1	D4AE02	F1LRI7	G3V636	A0A0G2K277	A0A0G2K4U8
D3ZWL6	P08010	Q6AYU1	Q3MID3	P11730	Q9Z339
D3ZA22	P70550	P14669	D3Z9P1	A0A0G2K1F2	D4A652
Q5XFV9	D3ZMW3	A0A0H2UHP9	Q6AY30	O89042	Q6AY84
Q6IUR5	Q5JC29	D3ZFT1	Q5U2U3	A0A0G2JSZ9	P10686
P15651	F1LML7	E9PT04	D3ZCR4	Q6J1Y9	Q704S8
G3V6K3	Q99MZ8	A0A0G2K8Q7	B3STT9	Q6PDV9	P12001
P47196	A0A0U1RRV7	B5DFB0	P55770	A0A0G2JZ13	A0A0G2JZM8
P62634	D3ZY02	Q62785	B5DEX3	A0A0G2JVD6	Q641Z8
G3V9Z6	Q4V886	D3ZEF4	M0RDD7	D5MTH0	Q923W4
Q9ERM8	Q5XI21	Q68FZ8	P97546-1	P19234	O54772
G3V982	Q2LAP6	Q63450	D4A7I6	A0JPQ9	P83953
F1M842	B2RYQ2	Q5U2T0	A0A0G2JVM2	B0BN94	D4A0T8
F1LM60	F1M951	A0A0G2JYN0	Q6YDN8	F1M951	Q1EG89
A0A0H2UHQ3	Q66H11	Q5XI28	B2GV75	G3V684	D4ABK7
Q9Z269	Q923W4	D3ZRE7	D4A0E8	A2VD12	F1LRE5
F2Z3R4	F7FLB2	A0A0G2JSJ8	P83953	D3ZZC5	P18886
D3ZK73	P63170	P61314	B2RZB8	D3ZEM6	D3ZMW3
B2RZ37	B2RZ27	A0A0G2QC02	Q6P7P8	Q9Z1E1	D3ZEB8
A0A0G2K051	Q63528	D3ZAI0	Q5BJN3	A0A0G2K8N9	B0BN97
Q5RKJ9	Q06486	D3ZHG3	F1LXT3	Q641W4	O89042
A2VD12	P70583	P28042	B1WBY7	Q05759	B6RIU0
P19468	Q6P7P5	Q6P9U0	Q3ZB99	D3ZUL8	M0R402
B5DFM8	G3V636	R9PXS4	A0A2P1NRY9	Q62839	Q6IUR5
F1LRQ6	Q5XIM5	A0A0G2K0T8	Q5U2N0	Q63396	D3ZT01
P20417	D3ZMS0	B5DF65	Q5HZY0	B5DEH2	A0A096MKE0
D4A0W7	Q7M0E3	P12001	D4ACG2	D3ZD09	D3ZD09
B1WBY7	F6T071	A0A0G2JUK4	P41123	D3ZMW3	Q80W92
Q5HZY0	A0A0G2JTD1	A0A0G2K016	B5DEH2	Q32PZ7	Q7TPJ1
F1LXF5	P29266	B0BNA5	F7EVX2	Q6B345	Q63965
D3ZTW1	D3ZQ26	D4A1C5	Q4KLL4	G3V7L8	Q792I0
B0BN18	D3ZL86	Q3KR55	A0A0G2JZ38	A0A0K0WYI6	B2GV38
O35824	A0A0G2JZM8	F1M9Q3	Q5RKH0	A0A140TA89	A0A0G2KB55
Q6P7P5	B0K010	A0A2P1NRY9	D4A9D8	P01041	D3ZCP9
Q68FZ8	A0A0G2JSM7	D3Z9Z9	F1M8A5	Q7TP27	M0R4H5
Q64350	P00406	D4A9Z6	Q5BJU0	D4A652	B4F778
Q68G11	Q62839	B5DEN9	Q7TQ94	O70598	A0A0G2K277
D4A6L1	B0BN20	D3ZUC9	Q566Q8	Q6IN10	Q09167
Q5U2R7	M0R3S3	F1M1H0	F1LYF3	P62718	D4A6L1
Q9Z1W6	M0R5F8	A0A0G2JVS7	P63170	Q5EB90	M0RAY7
Q1EG89	Q9Z1B2	P97560	A0A0G2JYV0	D3ZFQ8	Q6P6T1
A0A0G2K8Q7	P68182	B2GV75	M0R5Q3	Q5XIS7	B2RZ27
B5DEL2	A0A3G2LW22	D4A631	B0BN18	Q4KLI0	A0A0G2JUJ9
A0A0G2QC53	D4AAG4	A0A0G2K1E2	P12001	Q569C3	Q5M830
G3V897	O88377	Q6IV68	B4F7C9	B0BN18	A0A0G2K9C0
P63155	Q5BK63	A0A0G2K249	B2RZ37	D3Z9L5	A0A0G2K796
Q5BJU0	Q64232	Q5BJU0	A0A0G2KB98	D3ZD80	Q1RP74
Q5BJN3	Q5EAJ6	Q3KRC3	D4A6L1	G3V8R7	A0A0G2K075
D3Z962	B1H267	P83953	D3ZC82	Q75Q41	M0RDJ4
B2GV15	Q9Z2P5	Q68G11	M0R851	Q5XIM5	G3V7L8
Q5EBC7	D3ZHA9	A0A0G2JXG7	D3ZG43	D4A0M2	B2GV54
A0A0G2JZV8	B5DEY8	P70470	A0A0G2K2P6	D4A3E3	Q9WTT7
Q75PQ8	A0A0G2K7G2	D3ZNF4	O88637	D3ZKG1	Q5BJP3
D4AEG2	D4A9Z8	F1LNM0	M0R9Q1	B2GV15	Q63135
Q9Z2Y1	Q6AY20	D3Z863	D4A833	P61314	P36876
D3ZFY0	A0A0G2K2Z0	B3DMA5	D3ZC89	B2GV38	G3V6F5
B2GUZ3	D3ZPF0	G3V617	Q5M9H7	A0A0G2K6I4	F1LP57
F7EZ89	B0BN94	D4A8G7	B1H230	Q6AY84	D3ZXT2
D3ZG48	D4A644	A0A0G2JZH0	A0A0G2K1N3	Q5RKH0	D4ABI7
A0A0G2KB55	Q6JHU9	A0A0G2KAN1	Q9JLZ1	A0A0G2KAW7	Q641W4
F1LUV9	F1LYZ8	A0A0G2JU15	G3V6N2	F1LML7	F1LTR1
Q6PEC1	Q64591	D3ZH12	A0A0G2K9R9	Q6P9U0	Q5HZY0
A0A0G2JTD1	A0A2P1NRY9	Q497B0	D4ABI7	Q63524	F1M265
A0A0G2K4F6	D3ZF45	Q9WVR7	D3ZN76	Q4G063	D3ZC82
A0A0G2JTK4	Q3KRC3	P62628	Q64375	Q5U2N0	G3V8Z9
A0A0G2K075	B5DF02	P52020	A0A0G2JTK4	A0A0G2JSJ8	G3V6K3
P51577	Q6P9U3	G3V6M8	Q62847	A0A0G2K3I9	F1M7K9
M0R7T1	Q6IN10	D4AAU4	O89044	Q5M936	A0A0G2JX74
B2RZB8	P05943	A0A0G2JTD1	Q8VIB1	A0A0G2K1S6	P47196
Q62703	Q4V8B4	Q6P791	F7FM32	Q9EQV6	P70583
O89044	D4A631	Q9WVK7	Q561R9	D4ACV0	Q4V8F9
F1LRC6	D4ACV0	Q6TXG7	B1WC70	P36506	Q5BKA1
A0A0G2K161	P84586	Q7TP27	M0RDG7	Q62658	Q62839
P84586	F1M790	B0BNM1	Q5M849	D3ZPN7	A1A5P2
Q01986	G3V7U2	F1LW74	P27881	D3ZZQ6	A0A0G2JU15
Q4KM69	D3ZGQ8	P21913	Q9JJ31	Q6AYS3	G3V6N2
Q5FVH2	Q9Z1H9	Q4V8K2	P97519	Q5PPJ4	Q9EPF2
B0K010	Q5U2V8	B2GV14	Q7TQ77	Q6AY72	Q5XHZ8
P05982	Q75Q41	A0A0G2JZ38	G3V7B0	A0A0G2K7C2	P35571
F1LR87	Q91W30	D4ABI7	D3ZF13	Q4V8K2	A0A0G2JYV0
Q32KK0	B2RYF8	Q9Z2S9	Q63186	D3ZMS0	Q9EPJ3
P05943	B5DF50	F1MA87	Q9WVR7	P70470	D3ZUD8
Q5U2R9	D4A0W7	B2GV54	A0A096MJ11	F7EZ89	Q6AYP7
Q6TXG9	Q6P2A5	Q9Z2P5	Q5EB77	F1LW16	D3ZIF5
Q75N36	B5DEN9	B3DM93	Q6Q7Y5	F1LXV3	Q64232
Q792H5	D3ZD89	D4ACV0	A0A0G2K051	Q6AY87	P16975
D4ADS6	Q4QQR9	A0A0G2K7M6	M0R565	Q4KM38	P02454
G3V636	Q5BJU0	G3V8Q8	Q6XLI7	Q2M2S1	D3ZIY3
P97576	D4A6L1	Q68FS1	B0BN97	Q6AYB6	B2RZ97
Q6QI86	Q9R0T3	F1LZX9	Q5XIP2	O88550	A0A0U1RS22
Q8VHT6	D3ZLA3	A0A0G2JVM2	Q4KLZ6	A0A0G2K075	P52925
F1LPQ3	A0A0G2JVD6	Q9R1J8	D4A1Z2	Q6Q7Y5	D3ZZQ6
F1MAA1	D3ZA22	D3Z9L5	P18614	Q68FU8	M0R9B9
A0A0G2JTI7	B4F795	B1H267	Q9R0C9	Q63135	Q7TSU1
Q5M819	A0A0G2K6H5	Q9JKL7	P84586	P12001	F1M6F4
Q9JHU5	A0A140TAH1	P62912	Q4FZS2	Q5I0F0	F1LM60
D3ZT52	Q5U2N1	D3ZVD8	Q9Z1H9	D3ZPD0	D4A5K6
A0A0H2UHD9	G3V8Q8	D4A0M2	B1WBW4	Q5FVI6	F1LMA7
D3ZAX5	Q5PPJ9	B2GV72	Q9R1J8	P10686	O88550
G3V6L4	A0A0G2JSJ8	G3V8I4	D3ZNF4	A0A0U1RRV7	Q4KM38
F1LRP7	O88550	D4A0H4	Q6AYS3	A0A0F7RQJ6	Q5XFV9
A0A0H2UHT6	Q3B7D1	A0A140TA95	Q7TT49	Q5I0L7	Q64591
D4ADF5	A0A140TAI6	D3ZF13	G3V8U6	D3ZDS4	F1LNI5
D4A7F2	Q9Z2S9	O08839	G3V8M1	P40307	G3V9P0
Q925G1	F7ES73	Q03114	P97521	Q9Z2Y1	Q6YDN8
B4F7F3	A0A0G2K751	P15684	P05943	F1LRJ6	D4A845
Q6AYD5	Q6IUR5	Q5BJQ6	D4A9U6	P84586	D3ZPD0
D3ZCS4	B2GV14	A0A0G2JZM8	Q7TSA0	Q5JC29	P55770
P62332	Q566Q8	G3V6F5	A0A0G2JW94	A0A0G2K0Q2	Q6AYB6
E9PT51	Q3KRE3	D3ZF45	M0RAY7	D3Z9E6	A0A0G2QC21
Q5U312	D4A3E8	Q9WTQ1	D3Z8Q7	D4A9Z6	A0A2P1NRY9
Q9Z1Z9	Q9JIM0	Q68G32	A0A096MKE2	Q9JI85	G3V982
Q4V8F9	Q99P77	A0A096MKG2	O88550	Q5U2X8	Q568Y2
G3V912	E9PTK9	P63170	D3ZQC6	B5DEN9	Q4KM69
D4ADD7	A0A0G2JSZ9	Q5U1W6	Q9WVE9	D4A6L1	D3ZZK8
A0A0G2K249	A0A0G2K075	Q4KLL4	D4A7J8	D4A261	Q68FW9
Q5XIU9	A0A0K0WYI6	Q4FZY0	P10686	Q66H79	D3ZFJ3
M0RAK2	B2GV73	Q5EAJ6	P46413	D3ZEB8	Q8MHH3
Q9EQH5	P35280	D3ZTJ7	D3ZFY0	Q6GQP4	G3V8Y8
Q5U2T9	A0A0G2QC33	M0R9B9	A0A0G2JSJ8	A0A2P1NRY9	Q68FX1
Q9QYU1	Q5BJN3	P00406	P15800	Q9Z122	Q3KRF0
A0A0G2K0J7	Q5I0K8	Q7TQ77	G3V983	F1LW74	A0A0A0MY43
A0A0G2JXA1	Q9ERM8	P41123	Q6TXG9	D3ZF45	A2VD12
D4AEH9	P12007	F1MAQ7	G3V617	M0R7E6	P84586
P36972	A0A0G2K2Q2	Q5EBC7	Q9QZK8	F1LNI5	O70598
D3ZCA0	A0A096MKE0	Q4KLJ1	G3V7V3	Q5U2T9	D3ZTV7
P35426	P51146	D3ZD80	G3V6J2	Q5PQQ2	Q5XI83
Q6P792	A0A0G2K4U8	D3ZT52	M0R959	Q6AYR2	A0A0G2JW51
Q5JC29	Q3MID9	Q9QYU8	P19468	Q498R0	Q9QUR2
Q4V8K5	Q9JHB5	Q641Z8	F1M6F4	A0A0G2K9L2	G3V784
Q5U211	O35532	A0A0G2JTK4	Q9ERM8	F1LZX9	Q68FS1
F1M6F4	Q5PQR0	D4AEH9	B2RZ27	D3ZPF0	P51146
Q6IN10	Q9EQH5	D4A6L1	Q75PQ8	M0R565	Q99N27
D3ZXT2	M0RAY7	B2RYJ1	Q68FW9	Q9EPB1	Q6AYG5
F1LML7	Q8VIL3	D4A0T8	Q9Z2Y1	B2GV14	D4ACV0
Q6GQP4	B1WBY7	D3Z8L7	B1H267	D3ZI68	Q9Z1B2
Q8CJB9	C0KUC6	D4AAL2	Q2LAP6	D3ZF13	Q8CG07
B2RZ97	A0A0U1RS22	F1M049	G3V6I1	D4A631	A0A0G2JXT0
D3Z9E6	P35426	Q5U211	Q9Z1Z9	P41123	A0A0H2UHQ3
Q5PPL2	Q4V8E1	Q8K4K5	B5DEJ5	B0BN97	Q156J1
M0RAY7	J7P1Z1	Q64591	A0A0G2K161	P62775	A0A0G2K6I4
D3ZUZ9	O54921	A0A0G2JUM2	A0A0G2JWD6	Q6PDU1	Q66H20
F7ES73	F1M8A5	Q32PY7	Q91XU1	D4A0G9	B5DEY8
Q641W4	D3Z8Q7	G3V9P0	D3Z863	Q6IV68	Q6PEC0
B5DEN9	Q1EG89	Q5XI96	Q9EQV6	Q3KRE3	Q9R064
D2XV59	A0A0G2K2E8	M0RBI3	Q66H79	Q5XHZ8	Q9JKL7
G3V8F5	A0A0G2JVW3	D4A7L6	Q4V8K2	A0A0G2K8Q7	D3ZFY0
B5DF50	D4ADD7	Q7TSA0	Q62785	A0A096MKF8	Q5U2N1
P27881	F1M7K9	Q5RKG9	P00406	Q5I0L4	Q4KLF8
D3ZRE7	Q68FS3	D3Z937	Q0D2L6	D4A4T0	D4AEI5
Q7TQ20	A0A0H2UHB1	G3V8U3	F1LM60	G3V9M8	D4A631
Q9EQV6	Q6DGF2	O88550	B0BN69	B1WC16	A0A096MKE2
A0A0G2JXT0	A0A0G2KB55	Q6AYK3	D4A0W7	D4AAL2	Q6DGF2
Q5PQJ6	D3ZRE7	Q66HF3	P52759	P46413	Q5U211
A0A0G2K3I0	F1M049	P28073	F7FLB2	D3ZUK4	D3ZG48
Q63450	F8WG67	D3ZSV7	F1M790	F1LN14	O89044
B1WC16	Q5EBC7	Q6AXY4	D3ZY02	A0A0G2JZ38	D3ZV82
Q99N27	A0A0G2JYV0	Q5XHZ8	A0A0G2K7W4	D4A1R8	P29147
Q5FVK6	P32577	Q62881	D4A1D8	Q5FVC2	Q7TQ77
A2VCX1	D3ZD09	M0R565	M0R5F8	A0A0G2K214	Q3B7D0
D3ZVP6	B2GV74	Q5XIU9	Q52KJ9	P51952	A0A0U1RRV7
D4A7D7	B5DFM8	P55053	D3ZNS8	A0A0G2KAW5	F1M0Z1
A0A096MKG2	P18265	Q08602	D3ZMW3	F2Z3R4	F1LRJ6
B2RYJ3	A0A0G2JUU7	P84586	Q68G32	Q5HZY0	D3ZWL6
B0BN20	Q9EPV5	Q4V8F9	B5DFI1	Q05BA4	B0K010
F1M8A5	B2GV54	A0A0G2K6J6	Q9EPB1	B2RYF8	Q9JMI1
Q9WV63	F1LNM0	D3ZDH8	P35571	Q03114	F1LRK9
D3ZUC9	Q6P791	Q5XI68	Q9R0T3	B2RZ37	F1M9Q3
B1H267	M0RC73	D3ZD11	Q01205	Q80W89	A0A0G2K9R9
A0A0G2JYG5	P62744	D3ZZQ6	D3ZLA3	P20417	Q5U2V8
Q68FS1	Q5XHY0	A0A0G2K5A0	D3ZUL8	Q5U1W6	Q5BJU0
Q64591	Q9Z1W6	Q5EB77	A0A0G2K2J7	Q3B7D1	Q3SWT7
Q4V898	Q75N36	Q4KM69	Q6MGB6	D4AC99	B5DEN9
D4A9P7	Q4KLY4	B0K030	Q6AYS2	A0A0G2KA06	A1A5Q1
Q68FU8	F1LRQ6	B1WC67	Q5U2T9	Q6P756	Q6AYG3
A0A0G2K7M6	D4A845	Q4QRB8	F1LML7	G3V6N2	G3V7Z8
Q62847	Q32PY7	Q6AYB6	Q8K3F3	Q9JIL8	O70437
A0A0H2UHP0	D3ZK73	Q9QYU1	A0A096MJP9	A0A0G2K0T8	P35426
Q5RJN2	M0R7W3	O88637	D3ZA85	Q4V8C6	P56571
P12007	Q5M819	B2RYJ2	Q4KLZ0	Q9Z1B2	Q3B8R8
A0A0G2K3C0	P29147	P05943	Q9EPJ3	D4A845	Q9JI85
Q6P2A5	Q2I6B1	D3ZRF6	D3ZD09	A0A096MJP9	A0A0G2K6G2
Q63524	P18614	B2RZ66	D3ZE72	Q4KLJ1	Q9Z2Y1
G3V9Q4	Q5XID6	Q8VHK7	M0RAK2	D3ZUC9	Q6AYS2
O09175	Q9R080	A0A0G2JSU3	D3ZMR7	Q5PQR0	D3ZU52
B2RYQ2	P05982	D3ZLD5	Q99MZ8	B2GV73	Q5PPJ4
F1LR71	Q63450	G3V7N6	Q2I6B0	D4A644	Q5RKH0
B1WC70	A0A0G2JZ92	Q9EPB1	D3ZEM8	P05943	A0A140TAH3
M0R851	B0BN18	Q5FVH2	D3ZA22	Q641Y5	A0A0G2JSU3
A0A0G2K160	G3V7L8	B2RYF8	I6L9I0	P97633	P84100
D4A259	M0R9B9	Q5M969	B2RYI8	F1LRE5	Q6P9U3
D3ZC56	Q9QYU1	A0A096MKE2	F1LP57	Q5U2V8	P19468
O35532	P28042	A0A0G2K6H5	D4A644	D4ADF5	D4A2P1
A0A096MJ11	D3ZA85	D4A9U6	D4ADD7	D3ZNS8	A0A0G2JSZ9
O54921	Q5FVL2	A0A096MJW2	Q9EQX9	Q5EBC7	Q4FZS2
Q499W2	Q5XFV9	Q5I0K4	D3Z8E0	A0A0U1RS22	D3ZZ38
A0A0G2K8Z9	P52759	M0RAY7	Q6JHU9	Q63528	Q5XI28
Q7TQ77	D3ZTV7	P63012	B4F795	Q66H58	P05943
D3ZUM4	Q6EV70	D4A845	Q5RJY4	A0JPN7	Q9Z2S9
Q9WVS2	Q99PK0	D3ZKG1	B5DF86	Q9Z1Z9	Q793F9
P62870	G3V8U4	Q4V898	D3ZFJ3	A0A0G2JYN0	D3ZG88
Q6AYS7	D3ZB65	G3V7L8	Q6EV70	B0K008	D4A1Z2
R9PXR4	P10686	A0A0G2K6I4	B5DFM8	B3SVE6	G3V8T9
D3ZC82	Q6AYF8	P20788	D3ZRF6	M0R7W3	A0A0F7RQJ6
Q9WTV0	Q5RKG9	Q8VHT6	B5DEN9	Q5U214	D4ADF5
Q62771	Q4V8K2	D3ZVP6	Q5M949	P49186	B5DFM8
D3ZWL9	B1WC16	A0A0A0MY07	Q68FU8	D4ABS5	B0K020
D3ZD09	Q4V898	B2RZA6	Q66H20	Q4KLZ0	Q9ES53
A0A0G2K2P6	B0BNF5	Q3MHT4	Q9ERR2	A0A0G2K2K5	A0A0G2K9G6
B0K008	F1LRB8	D3ZZE3	D3ZD11	Q5QJC9	B2RYF6
Q66HA7	P97886	Q4G017	Q7TP35	Q5XI96	A0A140TAJ5
Q4V8E2	Q4KLZ0	Q562C7	B0K020	Q6P9U3	B3DM93
D3ZXK4	D3ZT01	Q3KRE3	Q792I0	B2GV82	A2VCX1
Q4FZU8	Q499V7	A0JPN7	Q6AXT8	F1LXS5	Q923V8
A0A1W2Q690	P16636	M0R7T1	B5DF25	A0A140TA95	Q5U2U3
D3ZEB8	B5DFB6	Q9JHU5	P49186	P52925	D3ZDK7
Q9Z1B2	Q6AYB6	D3ZG48	Q9R080	Q62671	F1MAA1
P62628	A0JPN7	D3ZD09	O35094	A0A0G2K160	A0A0F7R5I4
Q6AYG7	O70437	D4AEG7	F1M049	Q5I0P2	A0A0G2K8Q7
Q5U2Z5	F1M6F4	Q792I0	P32089	G3V617	D3ZTJ7
Q63528	Q52KJ9	Q08851	Q5FVH2	Q64591	G3V6M8
P51146	A0A0G2JSS1	A0A0G2K1N3	D3ZAX5	B0BNM1	G3V8E2
D4ABI7	B0BN72	A0A0G2K2P6	Q6TUD3	A0A0G2JUU7	D4A4K4
B5DFI0	D3ZZE3	Q68A21	M0RC73	Q5RKG9	Q5I0E8
F7FJQ3	Q9WV63	P12007	P63012	Q62881	Q9EQV6
E9PT04	A0A0G2JZV8	D4AEG2	Q499W2	A2VCX1	D3Z8L5
D4A631	A1A5Q1	Q5HZY0	D3ZVP6	Q4KLY4	Q64375
D3ZCG3	A0A0G2K161	Q5BK63	G3V9M8	Q9ERM8	D3ZNU1
D3ZHU8	D3ZYQ9	D3ZXP3	Q5XI01	F1LYJ8	Q5PPJ9
D3ZFY8	G3V7A5	A0A140TAA2	D3ZXF9	A0A0G2KAN1	Q5U1W6
B0BN99	B5DEL2	D4ADD7	Q6AYC4	P05982	D4ABP4
D3ZTV7	Q62868	A0A0H2UHB1	B2GUZ3	Q8VHT6	Q03346
D4ABM5	Q5U1W6	F8WG67	D3ZUD8	B1WC03	Q7TP34
Q68FQ7	B2RYF6	Q5PQV5	D3ZI68	D3ZIY3	D3ZSB7
Q99NI1	Q9JKL7	D4ABC4	P08009	Q5RJY4	A0A096MKG2
D4A321	P20417	B5DF02	Q75N36	B1WC67	D4ABC4
A0A096MK29	D3ZXJ5	D3ZLC1	A0A0G2JTD1	Q7TQ77	Q6QI86
A0A0G2JSS1	P81128	P07633	B2RYJ2	D3ZZ38	Q66H12
Q6IRG9	F1M0U5	A4D0F6	A0A0G2K0J7	Q6AYS7	Q64350
Q3B8R8	Q4FZR7	P29266	P57113	P62744	A0A0G2K121
Q6AY30	P97560	M0RDG7	O08623	Q10728	P41777
B5DEP7	P63074	M0R4H5	Q6IUR5	P62912	Q52KJ9
G3V6J2	D3ZEB8	D3ZZ38	D3Z8X6	Q75N36	Q8VIL3
P20611	Q641Y5	Q6IRG3	P20417	B2RYF6	D3ZWA8
Q5PQR0	Q9Z269	B0K020	G3V9S0	P29147	D4A1R0
A0A0G2K6J6	D4AC99	Q561R9	Q99MM4	Q4V8I7	D4A644
A0A0G2K9C0	Q499W2	Q01205	A0A0G2K283	P10888	Q7TQ94
A0A0G2KB00	P49186	M0RAK2	A0A0G2K7Y5	G3V983	D4AAG4
D3ZNS8	F1M403	D4A2W9	G3V982	F1MA87	B5DEP7
D4ABS5	Q9WVE9	Q5XI01	B2GV73	D3Z863	Q99PV2
Q5QJC9	D4AEG2	Q9JHW0	A0A0G2K9L9	Q5U2N1	Q642G4
Q9EPV5	A0A0G2JUH4	F1LML7	Q5EAJ6-2	Q5BJP3	M0RAI9
Q5RJM3	D3ZU64	Q99PV2	D3ZC56	P12007	A0A096MKF8
Q5XI96	D3ZCA0	Q6AYL5	G3V678	Q5XI31	Q562C7
Q63269	F1LMP9	B5DEQ4	D3ZD80	Q6P791	Q6EV70
Q4QQW8	A1A5R1	Q4KM38	A0A0G2K8Z9	Q9WVS2	P97519
P22734	A0A0G2K2P6	Q6TXG9	Q9JKL8	D3ZXF9	P08009
Q566Q8	Q561R9	Q5I0F0	D3ZK73	Q6P6T1	Q9QYU1
A0A0U1RS22	Q5QJC9	A1A5P2	Q5XI28	A0A0G2K3C0	Q9JIL8
Q9WTT7	M0RAI9	A0A0G2K1U9	Q63396	Q499W2	Q4KLN1
A0A0G2K1U9	A0A0G2JT06	O89044	Q5RJN2	Q5U2T0	A0A0G2K1N0
G3V9S0	A0A0G2JTK4	F2Z3R4	B0BNA5	P28042	O08623
Q7TQ16	A0A0G2JY22	Q6QBQ4	Q5RKG9	Q5BK21	G3V8R7
Q62671	A0A0G2K012	Q52KJ9	Q498R0	P97519	B5DFC6
A0A0G2JT06	Q6AY30	Q66H58	P55053	P63012	G3V920
D3ZC89	D3ZVT2	P61972	G3V8Z9	Q7M0E3	B1WC70
A0A023IMI6	F1LR71	Q5EB59	D3ZXT2	D3ZUM4	B1WC11
P63074	D4ABI7	F1M790	D3ZBP3	D4A648	A0A0G2JWR5
Q08851	B5DFD1	Q5U2V8	Q66HF3	O70437	Q9EPB1
P32577	D4A652	Q4KLZ3	Q63269	P45479	A0A0G2JVD6
F1M403	O89044	Q32KK2	Q91ZW6	Q09167	D3ZL50
P19234	A0A096MJP9	F1M8A5	B5DEL2	G3V7J9	M0RDD7
B5DF65	Q9Z122	D3ZZL3	Q6PEC1	D3ZQG8	F1LR87
Q3SWT7	Q5EB59	P08009	P62870	A0A0H2UH99	B2GUV5
B5DF25	A0A0G2K6Y9	Q4FZS2	Q6AY24	Q9EQX9	Q5XI21
Q4V886	A2VD12	A0A0G2JV52	D3ZH12	G3V6J2	D3ZL85
Q5XIB7	A0A0G2K9C0	Q63965	Q6AYR2	A0A0G2JTY6	D4A8G7
F1LX81	Q4V7D7	D3ZZK8	F1MAA1	F1LXF5	D3ZXF9
Q5PQV5	O08839	Q64350	A0A0G2JSZ9	Q6DGF2	Q9ERR2
F1LSG8	Q498R0	B1WBW4	Q5PQQ2	D3ZM09	Q566Q8
D3ZXJ5	B5DEZ4	P18265	P08081-2	F1M1D5	B0BN99
A0A0G2K7C6	Q99NI1	F1M6F4	A0A0G2JZ13	A0A096MKG2	Q4KLZ0
Q4V8E1	Q642G4	Q09167	A0A0G2K6G2	A0A0G2K0J7	D3Z863
Q9WVE9	Q6IRG9	D3ZKC9	P35233	B0K024	D4ABS5
A8C4G9	A0A0G2K160	D3ZP13	Q9Z142	Q5RKH6	Q6JHU9
A0A0G2JX16	Q9WTT7	D4A2P1	A0A0G2JZ83	M0R567	F1MA87
Q5PQQ2	Q5XIB7	A2VD12	F1LPG9	D3ZCP9	D3ZXI2
D3ZQ89	D4A8N1	Q6AYF8	Q2EJA0	B5DF65	G3V9Z6
Q6AYL5	Q5U209	Q499V7	A0A0G2KB00	B5DEQ4	A0A0G2K7W6
A0A0G2K2K5	Q80T29	B5DF86	B2RYF6	Q6P7P8	F1LRQ6
M0R9B9	Q7TQ77	D3ZXJ5	A4D0F6	P97544	A0A140TAD1
Q5I0K8	A0A0G2K4R7	A0A0G2KB55	P14141	B1H267	M0R8E8
Q5XHZ8	M0R979	Q9Z2Y1	D3ZZE3	P27881	D3ZM09
A0A0G2K7W6	D3Z9L5	A1A5Q1	Q99PV2	B0BMY8	F1M8A5
A0JPQ9	A0A0G2JSL2	D3ZC82	D4A022	Q52KJ9	Q5PQR0
F1LMA7	Q8VHT6	B5DFI1	Q5XIU9	P35233	D3ZTW9
Q642A9	D3ZPD0	P70582	O35876	D3ZK96	B5DFB0
Z4YNF4	A0A0G2JXG7	Q5U2N1	Q4KLZ3	G3V8M1	Q8VHT6
A0A140TAD1	G3V9S0	Q5XIC2	F1LUV9	D3ZGL5	D4A0W7
Q1KQ07	F1LRE5	G3V9P7	Q03114	A0A0G2K7W4	B2GV73
D4ADZ9	B5DFH8	Q6QI86	M0R919	Q5FVN0	M0RDG7
O70437	A0A0G2JZ83	D3ZT01	A0A0G2K7W6	A0A0G2K9J2	G3V8B4
Q4KM38	Q792H5	F1LRJ6	G3V619	Q5PQN7	O35094
Q5XID1	P55770	O35353	Q5FVN0	Q3SWS8	D3ZRF6
D3ZMS0	A0A0G2K7W6	D3ZAA9	D4A9Z6	P47196	Q6AY30
Q63627	D3ZC89	P11240	B5DF74	Q9Z1H9	A0JPQ9
D3ZT01	D4A1W5	Q9Z339	P63074	Q2LAP6	Q63396
A0A0G2JYV0	P04166	Q64380	D4AEB4	Q5U2U3	A0A0G2JTK4
A0A096MK58	Q6P7A6	B1WBY7	Q63228	Q5XI01	F1LYZ8
A0A0G2K7W4	Q5I0E8	D4A7F2	Q5U312	D4A259	P62744
D4A1U8	Q66H20	Q63068	Q5U209	O35094	B4F7F3
A0A0G2JUK4	D3ZMX6	Q4V7D7	P28042	F1M6F4	P63074
A0A0G2JVG4	Q5M936	B4F7F3	D4A8H1	O08623	D4ADD7
Q498R7	F1LXF5	D3ZC89	D3ZB65	Q8R3Z7	Q2I6B0
Q641Y5	Q3B8R8	Q75Q41	F1M3N2	Q5M7A4	R9PXS4
D3ZCR4	G3V727	O88588	Q6AYK3	A0A0G2JY22	D4A4B4
D4AC99	D4A7L6	Q5EB90	Q62881	Q5I0K8	Q6P9X4
A0A0H2UH97	Q08851	Q5XFV9	E9PT04	F1M265	O88453
A0A0G2K4R7	A0A1W2Q690	Q9JKL3	F1M589	P62628	B2GUZ3
D4A1X2	M0R8E8	F1M365	Q5FVL2	A0A0G2K6Y9	Q9ET50
P10686	Q8CHN9	P97576	Q9JHU5	M0RDD7	B5DEF3
A0A0H2UHE5	F1LRJ6	Q4V8I7	Q5XI68	D3ZRN2	G3V9H0
Q5PPG2	Q6AYG3	P40307	Q63448	Q3B8R8	G3V9P7
Q5I0E8	Q5HZY0	A0A0F7RQJ6	A0A0G2K2K5	Q923W4	Q712U5
A0A0G2K1K5	Q9ERR2	D4A4X7	P20788	D3ZIT4	B0BNG0
Q9WVR3	Q5U2W5	D3ZVS2	D3ZKI9	A0A0G2JSS1	A0A0G2K7W4
Q99MZ8	Q5U211	A0A0G2K3G9	Q5XIB7	A0A0G2JUH4	D4A0G9
Q7TP06	P62870	G3V727	A0A0H2UHX1	A0A0G2JUJ9	Q62868
Q5M9G9	F1M842	Q4V8K5	B1WC67	B2GV75	Q5BKC6
A0A0G2KB98	F1MAA1	P49186	A2VCX1	Q5I034	A0A0G2JY08
F1M049	G3V6J2	Q5U2Q3	D3ZU52	P35426	Q63450
B2RZD5	Q6P4Z9	A0A0G2QC21	P27615	Q9WU82	Q9JHU5
P51952	Q9QZK8	P55213	D3ZWU1	Q0ZFS5	B3SVE6
A0A096MKE2	F1LSM0	D3ZG88	P84100	Q6VEU1	A0A0G2K160
D4ACV0	Q6MGB6	D3ZUX7	P16636	M0R6L9	A0A0G2K2K5
A0A0G2K2A5	Q68FS1	B5DEH2	D3ZU64	A0A0G2K1K5	Q4V7D9
Q32Q06	P63155	A1L1J7	A0A0G2K2A5	Q4V7D9	F1M3N2
Q5U2W5	D3ZTJ7	P20069	Q5XID1	A0A0G2JZ83	D4AEH9
Q6IRE4	Q712U5	B2GV73	D4A4U3	Q5XFV9	B5DF74
P84100	A0A0G2K1U9	D4A1D8	P18265	D3ZWL6	Q6AYL5
Q3B7D0	Q6MG75	Q10728	Q6QBQ4	Q9WTT7	D3ZZ20
B3SVE6	F1LQX8	P61023	P21575	P61023	Q5XIC2
A1A5R1	Q6TXG9	Q9Z142	A0A0G2JSS1	B1WBY7	F1LPT4
B5DFC6	Q5U2T9	Q5I0L4	A0A0G2K9R0	D4A8H5	F1LPG9
Q9QYW0	Q9WVS2	G3V897	D4A8H5	Q6P4Z9	Q5PPG2
O88350	P45479	Q66H20	F1M3B3	D4A2N4	O54748
Q6MG48	A0A0G2K3C0	B4F7C7	D3ZZL3	B4F7F3	A0A0G2K8N9
D3ZL50	Q8R424	B2GV38	D4A631	Q91XU1	Q06486
Q99P75	D3ZZ20	Q5XIA4	Q4QQR9	D4AAZ8	F1M9X5
Q5XI29	Q6IRE4	D3ZN76	Q62868	A1L1L2	P39069
P08009	Q3T1I9	E9PU42	G3V9M1	F1M3N2	D4A259
G3V8B4	Q66HA5	D3Z9E6	Q5PQW5	A0A0G2JZA7	P97576
B2GV75	G3V9Q4	G3V7R1	M0R8E8	Q3T1I9	A0A140TAH1
Q66H59	F7EZ89	P45479	F1LQ00	A0A0G2JYV0	F1M403
Q6J1Y9	Q9ES53	B5DFF4	Q9WVS2	G3V8Z9	Q496Z1
D3ZT59	F1LW16	G3V8Y8	M0R776	A0A0G2K0J4	D3ZH12
D4A7J8	M0R919	M0R7W3	D4A4R1	Q6AYR8	Q6MG75
E9PTX9	A0A0G2KA06	P70608	Q62639	F1LNM0	D3ZCA0
O55171	D4AE17	Q5XIB7	B3SVE6	G3V8Q8	P52020
B2RZD6	P52020	B5DEP7	G3V727	A0A0G2K777	D3ZRX9
Q9Z122	Q5RJK6	Q6AXT7	Q6MGD0	D3ZTN0	A0A0A0MXT5
Q9QYW3	F1LRK9	D3ZDU2	A0A0G2K1K5	F1MAA1	D4A0M2
D3ZQG8	F1LPC6	D3ZIT4	J7P1Z1	B0BNB9	Q64538
Q4G017	F1M6Q3	A0A0G2K189	Q08851	F1M842	Q5BJT7
Q9Z339	B4F778	P63074	M0R7T1	F1LNS2	F7F0B1
D3ZZK8	A0A0G2JTI7	Z4YNF4	Q6AYP7	D4A3E8	A0A0G2JVM2
A0A0G2K5C8	Q6QI86	D3ZUM4	Q5XIT9	Q6MGB6	A0A0G2K5A0
D3ZGQ8	D3ZUM4	A0A0G2K2K5	B0BNG0	Q64350	D3ZU64
Q5EB90	F1LUW9	B1WBM0	D3ZJ08	Q6AXT8	P25286
P84817	O54748	A0A0G2JVD6	Q9JKL7	P00173	G3V727
D3ZQY4	F1LZJ4	A0A0G2JZ83	A0A0G2K6Y9	F1M403	Q9WTQ1
F1LMP9	D3ZF39	D4A3M7	A1A5P2	P63074	A0A0G2K2P6
F1M0U5	D4ADF5	Q6XLI7	G3V8U4	P11240	A0A0G2JT88
D4AAG4	Q6AYG5	F1LNI5	M0R7W3	D3ZYQ9	Q9Z269
Q9Z1K9	D4A2P1	Q5QJC9	F1LZC5	Q5M849	F1LPB3
P10888	M0RDG7	D4A644	D3ZDS4	D4A1U8	Q4VBH2
G3V6S8	G3V8Y8	A0A0G2JY22	F1LPT4	A0A140TAC3	Q62881
D3ZSP1	Q99PV2	P35233	B2RYF8	Q793F9	D4AE17
Q66H94	P63012	Q66H79	Q6AY02	Q68FS1	F1LMW7
P61314	Q63505	Q4V8E4	Q4V8C6	Q6AYL5	P0C0R5
Q0D2L6	Q6PDV8	Q6P7Q1	Q4V7D7	D3ZRF6	Q5XIB7
P47197	A0A0G2JZF2	Q5M849	D3ZY45	Q5FVK6	D3ZF11
Q6AXM8	B5DF86	P62744	Q641Y5	Q9Z1K9	G3V8U4
Q08602	Q5I0L3	D4A0G9	A0A0G2QC21	D3ZM33	Q5PQN1
Q562C7	D3Z9E6	B5D5N9-2	F1LSK5	A0A096MJ11	O54783
D3ZKG1	A0A0G2JT88	O54748	A0A0G2K7M6	Q63965	P63012
F1LPB3	Q5XI01	Q5XIS7	D3ZIT4	Q08851	Q499T0
[truncated: 851 more rows]

## Sheet: KO1-KO2-CTL-POLY-EV-T2
List names	number of elements	number of unique elements					KO1	111	D3ZFH6			KO2	94	F1M9C8
CTL	2788	2788							A0A140TAA3					G3V6K4		KO1 KO2	39	D4ACK7
EV	2850	2850							A0A0G2K866					Q62950				Q68FR5
KO1	2765	2765							F1LQS9					Q498U1				Q9JHX4
KO2	2785	2785							Q4KLN9					D3ZHA9				Q9QZM5
POLY	2703	2703							A0A0G2JWF7					D3ZWE0				A0A096MK29
T2	2767	2767							Q6P6Q7					Q496Z3				Q8CGX0													KO1											Your Input:
Overall number of unique elements		3785							P41516					B1WBS4				F1M6Q3																										Mrpl45	Mitochondrial ribosomal protein L45 (306 aa)
									Q3MHS2					D4A7M0				Q4KLJ3																										Ppl	Periplakin (predicted); Periplakin (1754 aa)
									Q5I0H3					P53565				D4ADT5																										Ccnt1	Cyclin t1 (predicted); Cyclin T1; Belongs to the cyclin family (663 aa)
									Q6AYD9					F1LM16				F1LWM8																										Qk	Protein quaking-like; RNA-binding protein that plays a central role in myelinization. Binds to the 5'-NACUAAY-N(1,20)-UAAY-3' RNA core sequence. Acts by regulating pre-mRNA splicing, mRNA export, mRNA stability and protein translation. Required to protect and promote stability of mRNAs such as MBP and CDKN1B which promotes oligodendrocyte differentiation. Participates in mRNA transport by regulat…
									A0A0G2K0U8					D3ZF50				B5DEG6																										Zfp638	Zinc finger, matrin-like (Predicted), isoform CRA_a; Zinc finger protein 638 (1875 aa)
									F1LWE6					Q63750				A0A0G2K9B4																										Tmed8	Transmembrane emp24 domain containing 8 (326 aa)
									Q812D3					Q561S0				Q5RJT0																										Tpm1	Tropomyosin alpha-1 chain; Binds to actin filaments in muscle and non-muscle cells. Plays a central role, in association with the troponin complex, in the calcium dependent regulation of vertebrate striated muscle contraction. Smooth muscle contraction is regulated by interaction with caldesmon. In non-muscle cells is implicated in stabilizing cytoskeleton actin filaments; Belongs to the tropomyo…
									E9PTT2					Q4KLH5				Q9JJ79																										Wbscr27	Similar to Williams-Beuren syndrome critical region protein 27 (253 aa)
									Q99P99					D3ZMN2				Q6AXX6																										Ddx21	Nucleolar RNA helicase 2; RNA helicase that acts as a sensor of the transcriptional status of both RNA polymerase (Pol) I and II: promotes ribosomal RNA (rRNA) processing and transcription from polymerase II (Pol II). Binds various RNAs, such as rRNAs, snoRNAs, 7SK and, at lower extent, mRNAs. In the nucleolus, localizes to rDNA locus, where it directly binds rRNAs and snoRNAs, and promotes rRNA …
									D3Z9D2					G3V8G9				A0A0G2K1P8																										Scaf4	Splicing factor, arginine/serine-rich 15; Anti-terminator protein required to prevent early mRNA termination during transcription. Together with SCAF8, acts by suppressing the use of early, alternative poly(A) sites, thereby preventing the accumulation of non-functional truncated proteins. Mechanistically, associates with the phosphorylated C-terminal heptapeptide repeat domain (CTD) of the large…
									D3ZPN5					D4A650				D4AB06																										Utp3	UTP3, small subunit processome component homolog (S. cerevisiae); Something about silencing protein 10; Essential for gene silencing: has a role in the structure of silenced chromatin. Plays a role in the developing brain (By similarity) (470 aa)
									D4A104					D3ZRD3				Q09326																										Ehd3	EH domain-containing protein 3; ATP- and membrane-binding protein that controls membrane reorganization/tubulation upon ATP hydrolysis. In vitro causes tubulation of endocytic membranes. Binding to phosphatidic acid induces its membrane tubulation activity. Plays a role in endocytic transport. Involved in early endosome to recycling endosome compartment (ERC), retrograde early endosome to Golgi, …
									A0A0H2UHT6					D4A5S9				F1LSQ0																										Slc39a10	Solute carrier family 39 (zinc transporter), member 10 (predicted), isoform cra_a; Solute carrier family 39 (zinc transporter), member 10 (834 aa)
									D4ADP9					Q9EQR2				B0BNN0																										Ext2	Glucuronyl/n-acetylglucosaminyl transferase ext2; Exostoses (Multiple) 2 (Predicted); Exostosin glycosyltransferase 2 (670 aa)
									A0A0G2KAH4					D3ZZK3				A0A0G2JUQ6																										Sdf2	Stromal cell derived factor 2 (predicted), isoform cra_b; Stromal cell derived factor 2 (219 aa)
									D3Z8G8					P18484				Q6AZ26																										Szt2	SZT2, KICSTOR complex subunit; Seizure threshold 2 homolog (mouse) (3431 aa)
									Q63627					D3ZUU2				O88637-2																										Gadd45gip1	Growth arrest and DNA damage-inducible proteins-interacting protein 1; Acts as a negative regulator of G1 to S cell cycle phase progression by inhibiting cyclin-dependent kinases. Inhibitory effects are additive with GADD45 proteins but occurs also in the absence of GADD45 proteins. Acts as a repressor of the orphan nuclear receptor NR4A1 by inhibiting AB domain-mediated transcriptional activity.…
									D4AE08					D4ACA5				B5DFB6																										Entpd2	Ectonucleoside triphosphate diphosphohydrolase 2; In the nervous system, could hydrolyze ATP and other nucleotides to regulate purinergic neurotransmission. Hydrolyzes ADP only to a marginal extent (545 aa)
									B2GV63					B2GUZ7				Q5XII0																										Fyco1	FYVE and coiled-coil domain containing 1 (1451 aa)
									D4A0U3					F1M609				A0A0G2K824																										Gpatch11	Putative uncharacterized protein RGD1311424_predicted; G patch domain containing 11 (260 aa)
									Q5EB72					D3ZES9				M0R9L3																										Ngly1	Peptide-N(4)-(N-acetyl-beta-glucosaminyl)asparagine amidase; Specifically deglycosylates the denatured form of N- linked glycoproteins in the cytoplasm and assists their proteasome-mediated degradation. Cleaves the beta-aspartyl- glucosamine (GlcNAc) of the glycan and the amide side chain of Asn, converting Asn to Asp. Prefers proteins containing high- mannose over those bearing complex type olig…
									Q80WK7					A0A0G2JXT9				Q5BK85																										Mdc1	Mediator of DNA damage checkpoint protein 1; Required for checkpoint mediated cell cycle arrest in response to DNA damage within both the S phase and G2/M phases of the cell cycle. May serve as a scaffold for the recruitment of DNA repair and signal transduction proteins to discrete foci of DNA damage marked by 'Ser-139' phosphorylation of histone H2AFX. Also required for downstream events subseq…
									D4A2F6					D4A3H5				D3Z8X4																										Zc3h4	Zinc finger CCCH-type containing 4 (1304 aa)
									M0RAT6					D4A1D3				D3ZMR9																										Osbpl3	Oxysterol-binding protein-related protein 3/6/7; Oxysterol binding protein-like 3; Belongs to the OSBP family (855 aa)
									D4ABJ4					D4A8X8				A0A0G2K9T4																										Ppil3	Peptidyl-prolyl cis-trans isomerase-like 3; PPIases accelerate the folding of proteins. It catalyzes the cis-trans isomerization of proline imidic peptide bonds in oligopeptides. May be involved in pre-mRNA splicing (By similarity) (161 aa)
									R9PXR4					Q4V8J2				A0A0G2KA14																										Pars2	Probable proline--tRNA ligase, mitochondrial; prolyl-tRNA synthetase 2, mitochondrial (putative); Belongs to the class-II aminoacyl-tRNA synthetase family (475 aa)
									B4F7F2					B1WC66				B4F766																										Tubb1	Tubulin, beta 1 class vi; Tubulin beta chain; Tubulin is the major constituent of microtubules. It binds two moles of GTP, one at an exchangeable site on the beta chain and one at a non-exchangeable site on the alpha chain (452 aa)
									P83565					D4A1W5				Q6AXT0																										Tomm70a	Translocase of outer mitochondrial membrane 70; Mitochondrial import receptor subunit TOM70; Receptor that accelerates the import of all mitochondrial precursor proteins (560 aa)
									D4A5T8					P09811				D3ZU48																										Snrpe	Plays role in pre-mRNA splicing as core component of the SMN- Sm complex that mediates spliceosomal snRNP assembly and as component of the spliceosomal U1, U2, U4 and U5 small nuclear ribonucleoproteins (snRNPs), the building blocks of the spliceosome. Component of both the pre-catalytic spliceosome B complex and activated spliceosome C complexes. Is also a component of the minor U12 spliceosome.…
									Q5XIL4					A0A0G2JYA2				Q4QR81																										Asrgl1	L-asparaginase / beta-aspartyl-peptidase; Isoaspartyl peptidase/L-asparaginase; Has both L-asparaginase and beta-aspartyl peptidase activity. Is highly active with L-Asp beta-methyl ester. Besides, has catalytic activity toward beta-aspartyl dipeptides and their methyl esters, including beta-L-Asp-L-Phe, beta-L-Asp-L-Phe methyl ester (aspartame), beta-L-Asp-L-Ala, beta-L-Asp-L-Leu and beta-L- Asp…
									D3Z8P1					O54715				G3V6B0																										Slc29a3	Solute carrier family 29 (equilibrative nucleoside transporter), member 1/2/3; Equilibrative nucleoside transporter 3; Mediates both influx and efflux of nucleosides across the membrane (equilibrative transporter). Mediates transport of adenine, adenosine and uridine (By similarity) (474 aa)
									Q9WVJ4					A0A0G2K2Q2				Q924M6																										Tead3	Transcriptional enhancer factor TEF-5; Transcription factor which plays a key role in the Hippo signaling pathway, a pathway involved in organ size control and tumor suppression by restricting proliferation and promoting apoptosis (437 aa)
									D3ZHZ3					D3ZHL6				A0A0G2K1Q1																										Srsf9	Serine/arginine-rich splicing factor 9; Plays a role in constitutive splicing and can modulate the selection of alternative splice sites. Represses the splicing of MAPT/Tau exon 10 (By similarity); Belongs to the splicing factor SR family (221 aa)
									Q91XN6					O35260																														Mrpl40	39S ribosomal protein L40, mitochondrial; Mitochondrial ribosomal protein L40; Belongs to the mitochondrion-specific ribosomal protein mL40 family (206 aa)
									D3ZSP1					Q64599																														B4galt5	Udp-gal:betaglcnac beta 1,4-galactosyltransferase, polypeptide 5 (predicted), isoform cra_b; UDP-Gal:betaGlcNAc beta 1,4-galactosyltransferase, polypeptide 5 (143 aa)
									M0R464					Q5BJX1																														Arhgef11	May play a role in the regulation of RhoA GTPase by guanine nucleotide-binding alpha-12 (GNA12) and alpha-13 (GNA13). Acts as guanine nucleotide exchange factor (GEF) for RhoA GTPase and may act as GTPase-activating protein (GAP) for GNA12 and GNA13. Involved in neurotrophin-induced neurite outgrowth (By similarity) (1526 aa)
									Q924C3					Q4G058																														Synj2bp	Synaptojanin-2-binding protein; Regulates endocytosis of activin type 2 receptor kinases through the Ral/RALBP1-dependent pathway and may be involved in suppression of activin-induced signal transduction (145 aa)
									O35824					B5DFH8																														Clic6	Chloride intracellular channel protein 6; May insert into membranes and form chloride ion channels. May play a critical role in water-secreting cells, possibly through the regulation of chloride ion transport (By similarity) (608 aa)
									D4ADB4					G3V953																														A2m	Alpha-2-macroglobulin-like; Alpha-2-macroglobulin; Is able to inhibit all four classes of proteinases by a unique 'trapping' mechanism. This protein has a peptide stretch, called the 'bait region' which contains specific cleavage sites for different proteinases. When a proteinase cleaves the bait region, a conformational change is induced in the protein which traps the proteinase. The entrapped e…
									A0A0G2K0X1					A0A0G2K8N6																														Zfp830	Zinc finger protein 830; Acts as an important regulator of the cell cycle that participates in the maintenance of genome integrity. During cell cycle progression in embryonic fibroblast, prevents replication fork collapse, double-strand break formation and cell cycle checkpoint activation. Controls mitotic cell cycle progression and cell survival in rapidly proliferating intestinal epithelium and…
									D4A2N1					A0A0G2K9T1																														Pus10	Trna pseudouridine synthase 10; Similar to RIKEN cDNA 4933435A13, isoform CRA_a; Pseudouridylate synthase 10 (262 aa)
									A0A023IKJ0					Q63014																														Ttc28	Tetratricopeptide repeat domain 28 (2331 aa)
									Q5PPI1					D3ZUP5																														Hdac4	Histone deacetylase 4/5; Histone deacetylase 4; Responsible for the deacetylation of lysine residues on the N-terminal part of the core histones (H2A, H2B, H3 and H4). Histone deacetylation gives a tag for epigenetic repression and plays an important role in transcriptional regulation, cell cycle progression and developmental events. Histone deacetylases act via the formation of large multiprotei…
									D3ZXP1					B0BNF5																														Mau2	MAU2 sister chromatid cohesion factor (618 aa)
									A0A0G2K8P0					F1LYS7																														Fam206a	Family with sequence similarity 206, member A (193 aa)
									D3ZAQ6					P55266																														Mtpap	PAP associated domain containing 1 (Predicted); Mitochondrial poly(A) polymerase (336 aa)
									A0A0G2JZE8					Q0ZFS6																														Snrpb	Small nuclear ribonucleoprotein polypeptides b and b1; Plays role in pre-mRNA splicing as core component of the SMN- Sm complex that mediates spliceosomal snRNP assembly and as component of the spliceosomal U1, U2, U4 and U5 small nuclear ribonucleoproteins (snRNPs), the building blocks of the spliceosome (By similarity). Component of both the pre-catalytic spliceosome B complex and activated spl…
									Q5XJW2					A0A0G2K9P5																														Phb-ps1	Prohibitin, pseudogene 1 (281 aa)
									P07756					Q5RK08																														Chst14	Carbohydrate (N-acetylgalactosamine 4-0) sulfotransferase 14 (375 aa)
									Q5RJP4					B2RYU6																														Arhgef12	Rho guanine nucleotide exchange factor (GEF) 12 (1414 aa)
									A0A0G2K4T5					Q7TP11																														Fam91a1	Family with sequence similarity 91, member A1 (838 aa)
									D3ZTF6					D3ZWR3																														Ate1	Arginyl-tRNA--protein transferase 1; Involved in the post-translational conjugation of arginine to the N-terminal aspartate or glutamate of a protein. This arginylation is required for degradation of the protein via the ubiquitin pathway (509 aa)
									Q5M7W7					D3ZN37																														Phf6	PHD finger protein 6 (284 aa)
									Q5XI55					A0A0G2JV16																														Thoc7	Tho complex subunit 7; THO complex 7 homolog (Drosophila) (198 aa)
									A0A0G2JVD0					A0A0G2JX05																														Stk39	STE20/SPS1-related proline-alanine-rich protein kinase; May act as a mediator of stress-activated signals. Mediates the inhibiton of SLC4A4, SLC26A6 as well as CFTR activities by the WNK scaffolds, probably through phosphorylation; Belongs to the protein kinase superfamily. STE Ser/Thr protein kinase family. STE20 subfamily (553 aa)
									O88943-7					D3ZAP7																														Top2a	Topoisomerase (dna) ii alpha; Control of topological states of DNA by transient breakage and subsequent rejoining of DNA strands. Topoisomerase II makes double- strand breaks. Essential during mitosis and meiosis for proper segregation of daughter chromosomes. May play a role in regulating the period length of ARNTL/BMAL1 transcriptional oscillation (1525 aa)
									Q9R050					D3ZX08																														Rnf7	Ring finger protein 7 (113 aa)
									D4A517					P20909																														Pik3c2a	Phosphatidylinositol 3-kinase, C2 domain containing, alpha polypeptide (Predicted), isoform CRA_a; Phosphatidylinositol-4-phosphate 3-kinase, catalytic subunit type 2 alpha; Belongs to the PI3/PI4-kinase family (1687 aa)
									P06238					A0A0G2JWG6																														Enpp1	Ectonucleotide pyrophosphatase/phosphodiesterase family member 1/3; Nucleotide pyrophosphatase that generates diphosphate (PPi) and functions in bone mineralization and soft tissue calcification by regulating pyrophosphate levels. PPi inhibits bone mineralization and soft tissue calcification by binding to nascent hydroxyapatite crystals, thereby preventing further growth of these crystals. Prefe…
									A0A0G2JWV8					F1MAM8																														Dnaja2	Dnaj heat shock protein family (hsp40) member a2; Co-chaperone of Hsc70. Stimulates ATP hydrolysis and the folding of unfolded proteins mediated by HSPA1A/B (in vitro) (412 aa)
									D3ZYR0					Q6P7A4																														Mllt4	Myeloid/lymphoid or mixed-lineage leukemia (trithorax homolog, drosophila); translocated to, 4; Belongs to an adhesion system, probably together with the E- cadherin-catenin system, which plays a role in the organization of homotypic, interneuronal and heterotypic cell-cell adherens junctions (AJs) . Nectin- and actin-filament-binding protein that connects nectin to the actin cytoskeleton . May p…
									A0A0G2K0Y2					Q5XID6																														Xylt2	Protein xylosyltransferase; Catalyzes the first step in the biosynthesis of chondroitin sulfate, heparan sulfate and dermatan sulfate proteoglycans, such as DCN (By similarity). Transfers D-xylose from UDP-D-xylose to specific serine residues of the core protein (By similarity) (864 aa)
									D4AED1					Q6P506																														Lrrfip2	Leucine-rich repeat flightless-interacting protein 2; May function as activator of the canonical Wnt signaling pathway, in association with DVL3, upstream of CTNNB1/beta- catenin. Positively regulates Toll-like receptor (TLR) signaling in response to agonist probably by competing with the negative FLII regulator for MYD88-binding (By similarity) (437 aa)
									Q5XI80					A0A0G2K3S4																														Nol7	Nucleolar protein 7 (250 aa)
									F7FG68					P35284																														Cnot11	CCR4-NOT transcription complex subunit 11; Component of the CCR4-NOT complex which is one of the major cellular mRNA deadenylases and is linked to various cellular processes including bulk mRNA degradation, miRNA-mediated repression, translational repression during translational initiation and general transcription regulation. Additional complex functions may be a consequence of its influence on …
									D4AED6					D4A009																														Rbm28	RNA binding motif protein 28 (700 aa)
									A0A0G2K864					Q05030																														Syvn1	Synovial apoptosis inhibitor 1, synoviolin, isoform CRA_b; E3 ubiquitin-protein ligase synoviolin-like (608 aa)
									A0A0G2JXP1					M0R979																														Psmg1	Down syndrome critical region homolog 2 (Human) (Predicted), isoform CRA_b; Proteasome (prosome, macropain) assembly chaperone 1 (201 aa)
									Q4V7E8					A0A0G2JWU1																														Copz2	Coatomer protein complex, subunit zeta 2 (predicted), isoform cra_a; Coatomer protein complex, subunit zeta 2 (207 aa)
									Q2VC85					Q6AYA6																														Cps1	Carbamoyl-phosphate synthase [ammonia], mitochondrial; Involved in the urea cycle of ureotelic animals where the enzyme plays an important role in removing excess ammonia from the cell (1500 aa)
									P17136					Q5XIU5																														Msi2	Musashi RNA-binding protein 2 (312 aa)
									A0A0G2JVI4					P13941																														Nudt19	Nucleoside diphosphate-linked moiety x motif 19, mitochondrial; Nucleoside diphosphate-linked moiety X motif 19; Acyl-CoA diphosphatase that mediates the hydrolysis of a wide range of CoA esters, including choloyl-CoA and branched-chain fatty-acyl-CoA esters. At low substrate concentrations medium and long-chain fatty-acyl-CoA esters are the primary substrates (By similarity) (357 aa)
									B0BNA9					F7EMB2																														RGD1308106	LOC361719 (Predicted); LOC361719 (376 aa)
									A0A0G2JW74					Q66HF9																														Stat1	Signal transducer and activator of transcription 1 (749 aa)
									F1LV52					A0A0G2K911																														Dido1	Death inducer-obliterator 1 (2256 aa)
									B1WBZ5					G3V9U0																														Mvk	Mevalonate kinase; Catalyzes the phosphorylation of mevalonate to mevalonate 5- phosphate, a key step in isoprenoid and cholesterol biosynthesis (395 aa)
									D3ZC98					F1M4I4																														Ssbp3	Single stranded dna binding protein 3; May be involved in transcription regulation of the alpha 2(I) collagen gene where it binds to the single-stranded polypyrimidine sequences in the promoter region (361 aa)
									F1LZL3					D4A4J3																														Cggbp1	CGG triplet repeat binding protein 1 (167 aa)
									O35889					E9PU15																														Hars2	histidyl-tRNA synthetase 2, mitochondrial (507 aa)
									G3V6L4					A0A0G2JW29																														Nhlrc3	NHL repeat containing 3 (347 aa)
									D3ZUQ8					P12369																														Sumo1	Small ubiquitin-related modifier 1; Ubiquitin-like protein that can be covalently attached to proteins as a monomer or a lysine-linked polymer. Covalent attachment via an isopeptide bond to its substrates requires prior activation by the E1 complex SAE1-SAE2 and linkage to the E2 enzyme UBE2I, and can be promoted by E3 ligases such as PIAS1-4, RANBP2 or CBX4. This post-translational modification …
									Q8R491					Q6MGC4																														Sorbs3	Sorbin and sh3 domain containing 3, isoform cra_b; Sorbin and SH3 domain containing 3 (733 aa)
									Q6AXX4					Q5RK24																														Kif5c	Kinesin-like protein; Kinesin family member 5C; Belongs to the TRAFAC class myosin-kinesin ATPase superfamily. Kinesin family (914 aa)
									Q3B8Q1					Q5M7T1																														Reck	Reversion-inducing-cysteine-rich protein with kazal motifs (920 aa)
									M0R5W4					Q924S1
									A0A0G2KA71					F1M5T1
									Q6NT88					Q6IRK9
									F1LMH5
									Q811Q2
									A0A0G2K5C8
									Q3KRD6
									O88506
									D4AAH6
									A0A5P8DHK4
									D3ZVW3
									D4A4H5
									A0A140UHX9																					KO2
									D3ZWL9
									Q8VI04																																			Your Input:
									B0ZTI0																																					Dicer1	Dicer 1, ribonuclease type III; Belongs to the helicase family. Dicer subfamily (1918 aa)
									Q5U2M8																																					Plxnc1	Plexin C1 (1574 aa)
									Q7TSY5																																					Map4k5	Mitogen-activated protein kinase kinase kinase kinase 5; Belongs to the protein kinase superfamily. STE Ser/Thr protein kinase family. STE20 subfamily (846 aa)
									B2RYP3																																					Ap2a2	Adaptor-related protein complex 2, alpha 2 subunit; Component of the adaptor protein complex 2 (AP-2). Adaptor protein complexes function in protein transport via transport vesicles in different membrane traffic pathways. Adaptor protein complexes are vesicle coat components and appear to be involved in cargo selection and vesicle formation. AP-2 is involved in clathrin-dependent endocytosis in w…
									M0R8B6																																					LOC100359668	Ferritin; Stores iron in a soluble, non-toxic, readily available form. Important for iron homeostasis. Iron is taken up in the ferrous form and deposited as ferric hydroxides after oxidation (183 aa)
																																														Dcdc5	Doublecortin domain-containing protein 1; Doublecortin domain containing 5 (952 aa)
																																														Pfdn6	MHC class II region expressed gene KE2, isoform CRA_a; Prefoldin subunit 6 (127 aa)
																																														Cux1	Homeobox protein cut-like 1; Probably has a broad role in mammalian development as a repressor of developmentally regulated gene expression. May act by preventing binding of positively-activing CCAAT factors to promoters. Component of nf-munr repressor; binds to the matrix attachment regions (MARs) (5' and 3') of the immunoglobulin heavy chain enhancer. Represses T-cell receptor (TCR) beta enhanc…
																																														Vps26b	Similar to vacuolar protein sorting 26 homolog (vps26 protein homolog), isoform cra_a; Vacuolar protein sorting 26 homolog B (S. pombe) (336 aa)
																																														Ndufa10	NADH dehydrogenase [ubiquinone] 1 alpha subcomplex subunit 10, mitochondrial; Accessory subunit of the mitochondrial membrane respiratory chain NADH dehydrogenase (Complex I), that is believed not to be involved in catalysis. Complex I functions in the transfer of electrons from NADH to the respiratory chain. The immediate electron acceptor for the enzyme is believed to be ubiquinone (355 aa)
																																														Adar	Catalyzes the hydrolytic deamination of adenosine to inosine in double-stranded RNA (dsRNA) referred to as A-to-I RNA editing. This may affect gene expression and function in a number of ways that include mRNA translation by changing codons and hence the amino acid sequence of proteins; pre-mRNA splicing by altering splice site recognition sequences; RNA stability by changing sequences involved i…
																																														Agpat4	Lysophosphatidic acid acyltransferase / lysophosphatidylinositol acyltransferase; 1-acyl-sn-glycerol-3-phosphate acyltransferase delta; Converts lysophosphatidic acid (LPA) into phosphatidic acid by incorporating an acyl moiety at the sn-2 position of the glycerol backbone (378 aa)
																																														RGD1310335	Similar to RIKEN cDNA C330027C09 (909 aa)
CTL	124	D3ZQI0																																												Arhgef17	Rho guanine nucleotide exchange factor (GEF) 17 (2058 aa)
		G3V9K8																																												Acss2	acyl-CoA synthetase short-chain family member 2 (701 aa)
		Q9QYU8																																												RGD1311747	Histone PARylation factor 1; Similar to 2700029M09Rik protein (351 aa)
		F1LX68																																												Prkar2b	Regulatory subunit of the cAMP-dependent protein kinases involved in cAMP signaling in cells. Type II regulatory chains mediate membrane association by binding to anchoring proteins, including the MAP2 kinase (308 aa)
		D4A929																																												Thbs1	Thrombospondin 1 (681 aa)
		F1M8Y4																																												Chd7	Chromodomain-helicase-dna-binding protein 7; Chromodomain helicase DNA binding protein 7 (2985 aa)
		M0R5B6																																												Epha4	Eph receptor A4 (986 aa)
		F1MAC6																																												Col3a1	Collagen alpha-1(III) chain; Collagen type III occurs in most soft connective tissues along with type I collagen. Involved in regulation of cortical development. Is the major ligand of ADGRG1 in the developing brain and binding to ADGRG1 inhibits neuronal migration and activates the RhoA pathway by coupling ADGRG1 to GNA13 and possibly GNA12 (By similarity) (1463 aa)
		A0A0G2K9K2																																												Ifrd2	Interferon-related developmental regulator 2 (441 aa)
		A0A0G2JTT4																																												Psap	[Prosaposin]: Behaves as a myelinotrophic and neurotrophic factor, these effects are mediated by its G-protein-coupled receptors, GPR37 and GPR37L1, undergoing ligand-mediated internalization followed by ERK phosphorylation signaling. Saposin-B stimulates the hydrolysis of galacto-cerebroside sulfate by arylsulfatase A (EC 3.1.6.8), GM1 gangliosides by beta- galactosidase (EC 3.2.1.23) and globot…
		Q5RJK9																																												Kif1c	Kinesin family member 1c; Probable motor protein (1097 aa)
		A0A0G2K9Q0																																												Trappc2l	Trafficking protein particle complex subunit 2-like protein; May play a role in vesicular transport from endoplasmic reticulum to Golgi (139 aa)
		Q5XIA4																																												Atp6ap1	Accessory subunit of the proton-transporting vacuolar (V)- ATPase protein pump, which is required for luminal acidification of secretory vesicles. Guides the V-type ATPase into specialized subcellular compartments, such as neuroendocrine regulated secretory vesicles or the ruffled border of the osteoclast, thereby regulating its activity. Involved in membrane trafficking and Ca(2+)-dependent memb…
		D3ZA31																																												Cpq	Carboxypeptidase Q; Carboxypeptidase that may play an important role in the hydrolysis of circulating peptides. Catalyzes the hydrolysis of dipeptides with unsubstituted terminals into amino acids. May play a role in the liberation of thyroxine hormone from its thyroglobulin (Tg) precursor (472 aa)
		E9PTW1																																												LOC619574	Uncharacterized protein c17orf62 homolog; Necessary for a stable expression of the CYBA and CYBB subunits of the cytochrome b-245 heterodimer. Controls the phagocyte respiratory burst and is essential for innate immunity (187 aa)
		B5DFF4																																												Ddx20	Atp-dependent rna helicase ddx20; DEAD-box helicase 20; DEAD (Asp-Glu-Ala-Asp) box polypeptide 20 (824 aa)
		A0A0G2K677																																												ENSRNOP00000003224	Sarcoglycan, delta (dystrophin-associated glycoprotein) (289 aa)
		D3ZFJ6																																												Crmp1	Collapsin response mediator protein 1; Dihydropyrimidinase-related protein 1; Necessary for signaling by class 3 semaphorins and subsequent remodeling of the cytoskeleton. Plays a role in axon guidance, invasive growth and cell migration. May participate in cytokinesis (By similarity) (572 aa)
		P69682																																												Asnsd1	Asparagine synthetase domain containing 1 (627 aa)
		A0A0A0MXW1																																												Sgcg	Sarcoglycan, gamma (dystrophin-associated glycoprotein) (292 aa)
		Q7TP54																																												Sacs	Sacsin molecular chaperone (4578 aa)
		O70277																																												Dcaf5	DDB1- and CUL4-associated factor 5; DDB1 and CUL4 associated factor 5 (946 aa)
		Q2TGJ6																																												rCG_22860	Mitochondrial import inner membrane translocase subunit Tim17-B-like; Essential component of the TIM23 complex, a complex that mediates the translocation of transit peptide-containing proteins across the mitochondrial inner membrane (172 aa)
		Q9WTP0																																												Man2a2	Alpha-mannosidase; Mannosidase, alpha, class 2A, member 2 (1161 aa)
		Q1HAQ0																																												Agps	Alkyldihydroxyacetonephosphate synthase; Catalyzes the exchange of the acyl chain in acyl- dihydroxyacetonephosphate (acyl-DHAP) for a long chain fatty alcohol, yielding the first ether linked intermediate, i.e. alkyl- dihydroxyacetonephosphate (alkyl-DHAP), in the pathway of ether lipid biosynthesis (423 aa)
		A0A0G2K2V7																																												Mrpl23	39S ribosomal protein L23, mitochondrial; Mitochondrial ribosomal protein L23; Belongs to the universal ribosomal protein uL23 family (146 aa)
		Q62825																																												Prc1	Protein regulator of cytokinesis 1 (predicted), isoform cra_b; Protein regulator of cytokinesis 1 (606 aa)
		G3V741																																												Itch	E3 ubiquitin-protein ligase Itchy; Itchy E3 ubiquitin protein ligase (853 aa)
		Q4V7C8																																												Qk	Protein quaking-like; RNA-binding protein that plays a central role in myelinization. Binds to the 5'-NACUAAY-N(1,20)-UAAY-3' RNA core sequence. Acts by regulating pre-mRNA splicing, mRNA export, mRNA stability and protein translation. Required to protect and promote stability of mRNAs such as MBP and CDKN1B which promotes oligodendrocyte differentiation. Participates in mRNA transport by regulat…
		D4AAI9																																												Akap8	A-kinase anchor protein 8; Anchoring protein that mediates the subcellular compartmentation of cAMP-dependent protein kinase (PKA type II). Acts as an anchor for a PKA-signaling complex onto mitotic chromosomes, which is required for maintenance of chromosomes in a condensed form throughout mitosis. Recruits condensin complex subunit NCAPD2 to chromosomes required for chromatin condensation; the …
		D3ZYQ8																																												Rbbp6	Retinoblastoma binding protein 6, isoform cra_a; Retinoblastoma binding protein 6 (1789 aa)
		A1A5P5																																												Pmvk	Phosphomevalonate kinase (194 aa)
		D3Z9C2																																												Aars2	Alanine--tRNA ligase, mitochondrial; Catalyzes the attachment of alanine to tRNA(Ala) in a two-step reaction: alanine is first activated by ATP to form Ala- AMP and then transferred to the acceptor end of tRNA(Ala). Also edits incorrectly charged tRNA(Ala) via its editing domain; Belongs to the class-II aminoacyl-tRNA synthetase family (985 aa)
		D3ZDU2																																												Cttnbp2nl	CTTNBP2 N-terminal like (Predicted), isoform CRA_a; CTTNBP2 N-terminal like (638 aa)
		A0A0G2K0Q7																																												Gbas	Glioblastoma amplified sequence (281 aa)
		Q3SWT4																																												Med16	Mediator of rna polymerase ii transcription subunit 16; Component of the Mediator complex, a coactivator involved in the regulated transcription of nearly all RNA polymerase II-dependent genes. Mediator functions as a bridge to convey information from gene- specific regulatory proteins to the basal RNA polymerase II transcription machinery. Mediator is recruited to promoters by direct interaction…
		D3ZZ99																																												Rbm4	RNA binding motif protein 4 (365 aa)
		G3V7N6																																												Col11a1	Collagen type v/xi/xxiv/xxvii, alpha; Collagen alpha-1(XI) chain; May play an important role in fibrillogenesis by controlling lateral growth of collagen II fibrils (1816 aa)
		D3ZES2																																												Lrrfip1	Leucine-rich repeat flightless-interacting protein 1; Transcriptional repressor which preferentially binds to the GC-rich consensus sequence (5'-AGCCCCCGGCG-3') and may regulate expression of TNF, EGFR and PDGFA. May control smooth muscle cells proliferation following artery injury through PDGFA repression. May also bind double-stranded RNA. Positively regulates Toll-like receptor (TLR) signaling…
		P60192																																												Nacc1	Nucleus accumbens-associated protein 1; Functions as a transcriptional repressor. Isoform 1 is a stronger transcriptional repressor than isoform 2. Seems to function as a transcriptional corepressor in neuronal cells through recruitment of HDAC3 and HDAC4. Contributes to tumor progression, and tumor cell proliferation and survival. This may be mediated at least in part through repressing transcri…
		A0A096MJY1																																												Prpf39	pre-mRNA processing factor 39 (664 aa)
		D4A9Q3																																												RGD1563296	Conserved oligomeric golgi complex subunit 5; Component of oligomeric golgi complex 5 (829 aa)
		B5D5N9-2																																												Brk1	BRICK1, SCAR/WAVE actin-nucleating complex subunit (75 aa)
		A0A0U1RRY3																																												Agfg1	Arf-GAP domain and FG repeat-containing protein 1; Required for vesicle docking or fusion during acrosome biogenesis. May play a role in RNA trafficking or localization (By similarity) (560 aa)
		Q6TUH4																																												Tbcc	Tubulin-specific chaperone c (Predicted); Tubulin folding cofactor C (340 aa)
		A0A0G2K189																																												Rpo1-3	RNA polymerase I subunit D; RNA polymerase 1-3 (123 aa)
		B5DF80																																												Pdgfrb	Platelet-derived growth factor receptor beta; Tyrosine-protein kinase that acts as cell-surface receptor for homodimeric PDGFB and PDGFD and for heterodimers formed by PDGFA and PDGFB, and plays an essential role in the regulation of embryonic development, cell proliferation, survival, differentiation, chemotaxis and migration. Plays an essential role in blood vessel development by promoting prol…
		P83732																																												Psmf1	Proteasome inhibitor subunit 1 (pi31); Plays an important role in control of proteasome function. Inhibits the hydrolysis of protein and peptide substrates by the 20S proteasome. Also inhibits the activation of the proteasome by the proteasome regulatory proteins PA700 and PA28 (By similarity) (271 aa)
		F1LNY3																																												Notch2	Functions as a receptor for membrane-bound ligands Jagged-1 (JAG1), Jagged-2 (JAG2) and Delta-1 (DLL1) to regulate cell-fate determination. Upon ligand activation through the released notch intracellular domain (NICD) it forms a transcriptional activator complex with RBPJ/RBPSUH and activates genes of the enhancer of split locus. Affects the implementation of differentiation, proliferation and ap…
		Q5M969																																												Hist2h2ab	Histone cluster 2 h2a family member b; Belongs to the histone H2A family (130 aa)
		P68035																																												Vps51	VPS51 GARP complex subunit; Vacuolar protein sorting 51 homolog (S. cerevisiae) (781 aa)
		P50393																																												Ipo13	Functions in nuclear protein import as nuclear transport receptor. Serves as receptor for nuclear localization signals (NLS) in cargo substrates. Is thought to mediate docking of the importin/substrate complex to the nuclear pore complex (NPC) through binding to nucleoporin and the complex is subsequently translocated through the pore by an energy requiring, Ran-dependent mechanism. At the nucleo…
		B0BN78																																												Serpine1	Plasminogen activator inhibitor 1; Serine protease inhibitor. Inhibits TMPRSS7. Is a primary inhibitor of tissue-type plasminogen activator (PLAT) and urokinase- type plasminogen activator (PLAU). As PLAT inhibitor, it is required for fibrinolysis down-regulation and is responsible for the controlled degradation of blood clots. As PLAU inhibitor, it is involved in the regulation of cell adhesion …
		Q8CHJ4																																												Abca9	ATP-binding cassette, subfamily A (ABC1), member 9 (1617 aa)
		A0A0G2K211																																												Ube2l6	Ubiquitin/ISG15-conjugating enzyme E2 L6; Catalyzes the covalent attachment of ubiquitin to other proteins. Functions in the E6/E6-AP-induced ubiquitination of p53/TP53. Promotes ubiquitination and subsequent proteasomal degradation of FLT3 (153 aa)
		D4A229																																												Rab12	RAB12, member RAS oncogene family; Ras-related protein Rab-12; The small GTPases Rab are key regulators of intracellular membrane trafficking, from the formation of transport vesicles to their fusion with membranes. Rabs cycle between an inactive GDP-bound form and an active GTP-bound form that is able to recruit to membranes different set of downstream effectors directly responsible for vesicle …
		Q80W83																																												Nt5dc1	5'-nucleotidase domain containing 1 (Predicted), isoform CRA_a; 5'-nucleotidase domain containing 1 (240 aa)
		Q5M862																																												Pde6d	Retinal rod rhodopsin-sensitive cgmp 3',5'-cyclic phosphodiesterase subunit delta; Phosphodiesterase 6D, cGMP-specific, rod, delta (131 aa)
		B2RZ91																																												Msrb3	Peptide-methionine (r)-s-oxide reductase; Methionine-sulfoxide reductase that specifically reduces methionine (R)-sulfoxide back to methionine. While in many cases methionine oxidation is the result of random oxidation following oxidative stress, methionine oxidation is also a post-translational modification that takes place on specific residues (203 aa)
		Q01134																																												Clcn6	Chloride voltage-gated channel 6; Chloride channel, voltage-sensitive 6 (870 aa)
		A0A0G2JVT8																																												Acox1	Peroxisomal acyl-coenzyme A oxidase 1; Catalyzes the desaturation of acyl-CoAs to 2-trans- enoyl-CoAs. Isoform 1 shows highest activity against medium-chain fatty acyl-CoAs and activity decreases with increasing chain length. Isoform 2 is active against a much broader range of substrates and shows activity towards very long-chain acyl-CoAs. Isoform 1 shows optimum activity with a chain length of …
		A0A0G2K2U7																																												Rock1	Rho-associated coiled-coil containing protein kinase 1; Protein kinase which is a key regulator of actin cytoskeleton and cell polarity . Involved in regulation of smooth muscle contraction, actin cytoskeleton organization, stress fiber and focal adhesion formation, neurite retraction, cell adhesion and motility via phosphorylation of DAPK3, GFAP, LIMK1, LIMK2, MYL9/MLC2, TPPP, PFN1 and PPP1R12A …
		D3ZPW6																																												Mrpl41	39S ribosomal protein L41, mitochondrial; Component of the mitochondrial ribosome large subunit. Also involved in apoptosis and cell cycle. Enhances p53/TP53 stability, thereby contributing to p53/TP53-induced apoptosis in response to growth-inhibitory condition. Enhances p53/TP53 translocation to the mitochondria. Has the ability to arrest the cell cycle at the G1 phase, possibly by stabilizing …
		P15684																																												Ciao1	Probable cytosolic iron-sulfur protein assembly protein CIAO1; Key component of the cytosolic iron-sulfur protein assembly (CIA) complex, a multiprotein complex that mediates the incorporation of iron-sulfur cluster into extramitochondrial Fe/S proteins. Seems to specifically modulate the transactivation activity of WT1. As part of the mitotic spindle-associated MMXD complex it may play a role in…
		D4A565																																												Pygl	Glycogen phosphorylase, liver form; Phosphorylase is an important allosteric enzyme in carbohydrate metabolism. Enzymes from different sources differ in their regulatory mechanisms and in their natural substrates. However, all known phosphorylases share catalytic and structural properties (850 aa)
		A0A140TAE6																																												Gzf1	GDNF-inducible zinc finger protein 1; Transcriptional repressor. Binds the GZF1 responsive element (GRE) (consensus: 5'-TGCGCN[TG][CA]TATA-3'). May be regulating VSX2/HOX10 expression (By similarity) (707 aa)
		G3V8A5
		Q5PQS6
		Q5XIL1
		D4AAN0
		Q8R4Z9
		D3ZP13
		Q6AY56
		F1LPB4
		A0A0G2K5G8
		Q6PDW4
		Q63486
		F1LVV3
		M0RCA3
		B2GV11
		A0A0G2KAN5
		M0RCH5
		A0A0G2JUF8
		Q6AY55
		Q6DKG0
		A0A1W2Q616
		Q7TP16
		D3ZXP3
		Q9ERZ8
		Q5FVR4
		Q5BJT4
		A0A0G2JV78
		Q9Z1Z6
		D3ZG00
		F1MAQ7
		Q6P775
		A0A0G2K3V2
		B2RYS9
		Q712J2
		Q08415-1
		Q6LED0
		P11530
		D3ZWJ2
		A0A140UHX0
		D3ZG05
		F1M9C9
		E9PTG1
		G3V7V5
		D3ZAA9
		Q3MQ06
		D3ZLQ6
		A0A0G2JUM2
		A0A0G2K6F1
		Q6Y1S1
		P61621
		B4F7C7
		Q498C9
		Q6AXN3
		Q7TP15
		D4A3E2
		D3Z955
		D3Z9L0
		M0RDA4
		O55173
EV	115	A0A140TAC3
		Q5RKH6
		M0R9Z5
		Q2TGI9
		D3ZKH2
		D3ZEM6
		Q5XI53
		A0A0G2JZI0
		M0R8A4
		A0A0G2K9J2
		A0A0G2K6T6
		F1LXV3
		Q6AY86
		M0R950
		A0A0G2KA69
		D3ZQL1
		D3Z822
		Q2HWF0
		Q9JHZ4
		Q5PQM2
		A0A0G2KAW4
		Q811A3
		P39052-2
		D4A2D3
		A7VLG3
		Q63624
		D4A7L4
		G3V8V3
		A0A0G2K9Q8
		A0A0G2K916
		B0BN46
		Q642A5
		D3ZER1
		D3ZQ82
		P21272
		A0A0G2K0J4
		D3ZK36
		Q6AY98
		D3ZZ51
		A8QIC3
		Q498N4
		D3ZD83
		P46844
		D5MTH0
		Q6P503
		D4A333
		D3ZF99
		Q6AXQ5
		D3ZEK7
		Q66H28
		B2RYS8
		Q4V8K1
		F1M863
		Q5XIJ6
		Q80WA4
		B1H248
		Q6J4I0
		Q4V794
		D4A885
		Q69DC0
		P62489
		Q5I0P2
		F1M8P2
		A0A0G2JW28
		P50545
		Q68FP9
		Q05759
		Q498S9
		M0R9Y3
		F1M1R4
		B2GV71
		D3ZUL3
		D4ABC7
		B0BN53
		A0A0G2K652
		G3V8C0
		Q9R1Q2
		P25977
		A0A0G2K2I0
		D3ZVB0
		A7BJV7
		Q07116
		Q10743
		D3ZDR2
		Q6MGC5
		F1LR42
		Q69DC1
		D3ZQB6
		A0A096MJE3
		Q66H99
		B1H222
		Q9JJP9
		D4A1S0
		Q5XIK2
		Q6AZ23
		F6PUQ7
		D4AEG3
		Q6GMN6
		D3ZV54
		Q4KM92
		A0A140TAA0
		Q99PV3
		F1LRT0
		Q5I0J2
		D4ACF1
		A0A0G2K8H1
		A0A0G2JVH4
		B4F779
		O89043
		A0A0G2K9V6
		D3ZMM2
		Q5U2Y7
		D3Z9E1
		D3ZUU5
		Q6GMN2
T2	62	F1LPC7
		B5DFL5
		B5DEH7
		M0RB60
		G3V7S2
		D4A4B4
		D3ZMZ9
		O35112
		Q5I0D5
		A0A0A0MXT5
		D3ZJU0
		F1LQI1
		P83006
		Q6P7B0
		Q66H09
		Q5XIA5
		D4A817
		Q568Y2
		Q9JKB0
		Q6MGA9
		A0A0U1RRW6
		Q7TPJ1
		P97878
		O35804
		D3ZW58
		D3ZLM5
		Q66HB1
		D4AB23
		A0A0G2K038
		D3ZGW2
		Q62673
		B5D5N9
		P62632
		B2GV55
		P97571
		P57790
		A0A0G2K776
		G3V8A4
		Q5U1Z2
		C6L8E0
		B5DFJ4
		D4A362
		D3ZX56
		Q62952
		Q02589
		A0A0G2JSQ9
		D3ZL85
		A0A0G2KAK2
		D3Z9I1
		Q4KLN1
		D4AA31
		F1MA20
		D4AC38
		G3V8P3
		Q5RJT2
		F1M9X5
		Q9R037
		G3V914
		F7EVN7
		B0BN64
		P61959
		A0A096MJY6
POLY	73	Q66HG9
		A0A0G2K8T0
		D3ZWB1
		B2RYW9
		E9PT90
		Q3MHC2
		M0RC57
		A0A0G2K382
		O08816
		B5DFL1
		Q5PPK6
		D3ZTJ0
		Q6IN15
		D3ZY45
		Q8VID1
		A0A096MJL8
		A0A0G2K0V3
		Q7TP77
		A0A0G2JW52
		Q32Q88
		Q5FWU2
		Q6AY53
		Q5FWT7
		A0A0G2JXJ7
		Q6URK4
		A0A0G2JW94
		P54777
		D4A144
		O35876
		Q9WV50
		Q9ERH3
		D3ZSW5
		Q2YDU8
		Q9JI92
		M0R959
		Q5M9H1
		Q5XIB2
		A0A5H1ZRU4
		F1LYF3
		M0R776
		M0RCV0
		G3V6I1
		Q5XI79
		A0A0G2JV21
		Q5PQP9
		P23928
		Q99MZ4
		M0RCB1
		R9PXZ9
		A0A0G2K7Y5
		F7EVX2
		D3ZH75
		Q00972
		Q99MM4
		A0A0G2K3S6
		A0A0G2K5T6
		Q5U2W6
		D3ZR64
		Q62844
		Q91Z79
		M0RAD5
		D3ZU55
		Q99MC0
		D3ZQC6
		Q00438
		E9PTF0
		F1LQ62
		D4ACA6
		Q5XI69
		A0A0G2K7N9
		D3ZMR7
		P80385
		A0A0G2JTS3
