# Supplementary material for: Heimdall, an alternative protein issued from a ncRNA related to kappa light chain variable region of immunoglobulins from astrocytes: a new player in neural proteome
Source: Cell Death Dis. 2023 Aug 16;14(8):526. doi: 10.1038/s41419-023-06037-y (PMC10432539; doi:10.1038/s41419-023-06037-y)
Supplement: Supplementary file 17 — Data S12 [file 41419_2023_6037_MOESM17_ESM.xlsx]

## Sheet: Pro-cell-LPS
KO1	KO2	CTL	POLY	T2
A0A096P6L8	A0A096P6L8	A0A096P6L8	A0A096P6L8	A0A096P6L8
F1LST1	F1LST1	F1LST1	F1LST1	F1LST1
A0A0G2JU96	F1LTJ5	A0A0G2JU96	A0A0G2JU96	Q6S395
F1LTJ5	A0A0G2JU96	B2LYI9	F1LTJ5	Q6S3A0
C0JPT7	Q6S395	Q6S395	Q6S395	F1LTJ5
B2LYI9	Q6S3A0	F1LTJ5	Q6S3A0	A0A0G2JU96
P02454	C0JPT7	Q6S3A0	C0JPT7	C0JPT7
Q6S395	B2LYI9	C0JPT7	B2LYI9	P02454
Q6S3A0	P02454	P02454	A0A0G2K1L0	P12785
P12785	P12785	P12785	P02454	B2LYI9
Q6T487	Q9Z1P2	Q6T487	P12785	Q6T487
P34058	Q6T487	A0A0G2KAJ7	Q6T487	P34058
Q9QXQ0	D3ZK14	P34058	A0A0G2K013	Q9QXQ0
A0A0G2KAJ7	G3V6P7	Q9QXQ0	A0A0G2KAJ7	P11980-2
P31000	P34058	P31000	G3V6P7	P46462
P05197	P05197	P46462	D3ZK14	P63018
A0A0G2KAN1	P31000	D3ZK14	P31000	P31000
D3ZK14	A0A0G2KAJ7	P82995	P34058	P05197
P11980-2	Q9QXQ0	P05197	P05197	G3V6P7
P82995	P11980-2	G3V6P7	P11980-2	A0A0G2KAN1
A0A0G2JXT8	P46462	P63018	P46462	A0A0G2JXT8
P46462	A0A0G2KAN1	P11980-2	P63018	P11980
P63018	P82995	B5DFC9	A0A0G2JXT8	D3ZK14
G3V6P7	A0A0G2K3K2	A0A0G2JXT8	P11980	P82995
A0A0G2K3K2	P63018	A0A0G2KAN1	P82995	A0A0G2KAJ7
B5DFC9	P11980	P11980	B5DFC9	A0A0G2K3K2
A0A0G2JWB6	A0A0G2JXT8	M0R9X8	P47853	B5DFC9
P69897	B5DFC9	A0A0G2K3K2	A0A0G2K3K2	P50399
M0R9X8	P47853	A0A0G2JWB6	A0A0G2KAN1	P69897
P47853	P69897	M0RBF1	P69897	Q6MG79
G3V7C6	G3V852	P47853	M0R9X8	D3ZQN7
D3ZQN7	A0A0G2JWB6	Q6MG79	G3V852	D3ZZT9
G3V852	G3V7C6	P69897	P62630	A0A0G2JWB6
P50399	P50399	Q63083	P50399	M0RBF1
A0A0G2K8V2	F1LQ00	G3V9G4	G3V7C6	G3V852
P62630	M0R9X8	G3V7C6	A0A0G2JWB6	G3V7C6
M0R5J4	A0A0G2K8V2	B5DEH7	M0R5J4	M0R5J4
P85108	P06761	A0A0G2K8V2	Q63083	P47853
G3V9G4	P09495	M0R5J4	Q9JI03	G3V615
Q5RJR9	P68370	P50399	A0A0G2K8V2	P62630
F1LQ00	M0R757	D3ZZT9	P09495	F1LQ00
P68370	M0R5J4	D3ZQN7	F1LM84	M0R9X8
Q9WUH9	D3ZZT9	Q9WUH9	P85108	A0A0G2K8V2
Q63083	G3V9G4	M0R757	Q5RJR9	Q9WUH9
B4F7C2	P85108	Q9JI03	F1LPU2	G3V9G4
D3ZZT9	Q5RJR9	F1LPU2	P06761	P85108
Q9JI03	Q6AYZ1	G3V852	G3V9G4	P07150
Q5XI22	Q63083	P68370	D3ZZT9	P06761
F1LM84	A1A5L2	A1A5L2	D3ZQN7	P09495
P06761	D3ZQN7	F1M5Q4	Q6MG79	F1M5Q4
Q6AYZ1	P04797	P09495	B5DEH7	B5DEH7
P09495	B5DEH7	Q6AYZ1	F1LTF8	Q63083
F1M5Q4	Q9JI03	F1LQ00	P68370	P68370
A1A5L2	Q5XI22	F1LM84	Q9WUH9	Q6AYZ1
F1M6Q3	Q63610	P85108	Q63610	F1LM84
A0A096MK30	F1LTF8	F1LTF8	Q6AYZ1	Q63610
F1MAA7	A0A096MK30	Q6IRK8	Q63610-2	G3V826
B5DEH7	F1LM84	P06761	A0A096MK30	A1A5L2
P04797	P04256	Q5RJR9	M0RBF1	Q5RJR9
G3V8L3	F1LPU2	G3V826	Q5U328	D3ZHA0
P04256	P07150	Q6MG90	F1LQ00	F1LTF8
A0A0G2JX64	G3V826	Q5XI22	F1M5Q4	F1M4Q3
Q62632	A0A0G2JX64	G3V8L3	P04642	G3V8L3
Q63610	Q6IRK8	B4F7C2	Q62632	F1MAA7
P16617	F1LRV4	Q63610	Q6IRK8	B4F7C2
G3V6T1	Q62632	A0A096MK30	A1A5L2	P04256
Q6IRK8	G3V8L3	P07150	Q5XI22	Q9JI03
Q63716	Q5U328	Q6P6T1	G3V826	Q6P6T1
Q5U328	P04642	Q62632	P04797	Q5U328
Q5XIF6	F1M6Q3	G3V615	F1M6Q3	Q5XI22
G3V826	Q66HD0	P04642	P07150	Q5XIF6
P07150	M0R660	F1MAA7	B4F7C2	Q6MG90
M0R660	Q5XIF6	P04797	Q6P6T1	P04642
G3V6S0	P16617	Q5U328	P48500	P04797
P48500	P48500	Q6P6V0	A0A0G2JX47	A0A096MK30
P05065	P16975	A0A0G2JX64	P04256	F1LRV4
Q66HD0	Q63716	O35814	F1MAA7	A0A0G2K3Z9
D3ZHA0	D3ZHA0	Q66HD0	G3V8L3	O35814
Q5U300	G3V6S0	A0A0G2JX47	P18418	Q62632
P04642	Q5RJN2	B5DFK1	Q7TP61	P48500
F1LTF8	A0A0H2UHM5	P04256	A0A0G2JX64	P05065
Q6P6V0	Q6P6V0	G3V6T1	G3V6T1	Q6IRK8
P04785	P18418	P18418	P16975	A0A0G2JX64
G3V8V1	P25113	P16617	Q66HD0	Q6P6V0
Q6MG79	G3V6T1	P68035	Q5XIF6	M0R660
F1MAN8	F1MAA7	Q5U300	P16617	P16617
A0A0G2JX47	A0A0G2JX47	P05065	D3ZHA0	P18418
P68035	Q66X93	D3ZHA0	M0R660	G3V8V1
P47942	P47942	Q63716	P25113	Q4QQV0
F1LRV4	P04785	Q5XIF6	Q6Q0N0	Q66HD0
Q66X93	P68035	M0R660	Q4QQV0	A0A0H2UHM5
A0A0H2UHM5	Q4QQV0	Q5RJN2	P47942	O35567
M0RBF1	B4F758	G3V6S0	A0A0H2UHM5	P47942
O35814	P05065	F1M6Q3	G3V6S0	Q66X93
Q4QQV0	Q5U300	P48500	Q5U300	Q5U300
G3V8T4	Q9WUH9	P04785	F1LRV4	Q5XIM9
O35567	Q6P6T1	P12843	P68035	F7FF45
A0A0G2JZI2	O35814	G3V7U4	A0A0G2K3Z9	F1LPU2
F1LM82	O35567	G3V8V1	Q66X93	Q5RKI0
B4F758	G3V7U4	Q66X93	Q5RJN2	B4F758
P18418	A0A0G2JSQ4	F1LRV4	Q6P6V0	G3V8T4
P06238	P11442	P25113	P05065	P31044
A0A0G2JSQ4	A0A0G2JZI2	Q6Q0N0	P04785	P12843
P25113	Q6Q0N0	P47942	Q6MG90	F1LNF1
Q5XIM9	P12843	F1LNF1	O35814	G3V6S0
G3V7U4	F1LNF1	O35567	B4F758	A0A140TAF0
Q6Q0N0	G3V8V1	A0A0H2UHM5	P11442	P04785
P12843	Q1JU68	G3V8T4	G3V615	A0A0G2JZI2
Q3T1J1	P31044	Q62894	P12843	P11442
P16975	G3V7Q7	A0A0G2JSQ4	P58775-2	P68136
P31044	A0A140TAF0	Q5RKI0	F1MAN8	A0A0G2JX47
F1LND7	F1M5Q4	P06238	G3V8V1	P19804
Q5XFX0	Q5XIM9	P16975	Q1JU68	P29315
P58775-2	P58775	Q4QQV0	Q5RJM3	P45592
F1M4Q3	Q6P502	F1LND7	G3V7U4	A0A0G2JSQ4
Q6P6T1	Q68FS4	P11442	F1LND7	Q6P502
Q5D059	Q68FR6	G3V7Q7	A0A0G2JSQ4	G3V6T1
P58775	P19804	E0A3N4	A0A0G2K9E0	P16975
Q5RJN2	Q5XFX0	A0A0G2K9E0	Q5XIM9	G3V7Q7
Q5RJM3	Q5RKI0	Q5RJM3	G3V7Q7	Q6Q0N0
F7FF45	Q3T1J1	Q9ERB4	F1LNF1	Q5RJM3
F1LPU2	F1MAN8	P31044	Q62894	Q9ERB4
P11442	A0A0G2K9E0	B4F758	G3V8T4	P25113
Q6P502	G3V8T4	Q3T1J1	O35567	Q5D059
F1LW91	F1LND7	Q5XFX0	P31044	F1SW39
A0A140TAF0	P45592	P45592	Q5RKI0	G3V7U4
A0A0G2K9E0	P06238	Q68FR6	Q5XFX0	P97536
P52944	P52944	G3V681	F1SW39	Q1JU68
Q5RKI0	Q6P3V8	F1MAN8	Q5U367	Q6IN22
P19804	Q6IN22	F7FF45	P45592	F1M6Q3
P62804	Q5RJM3	P58775-2	P19804	Q5RJN2
P45592	F1LW91	F1LW91	Q6IN22	F1LND7
F1SW39	P31977	Q6IN22	Q5D059	Q5XFX0
Q6P7A4	Q6LDS4	Q5U367	P08592	G3V7T6
Q68FR6	P30121	Q5XIM9	Q4AEF8	D4A781
P50398	Q5U367	G3V6Y6	P30121	Q63413
G3V7Q7	D4A781	F1SW39	A0A0G2JZI2	Q5XI34
Q6P3V8	A0A0G2K4M6	P62804	F7FF45	Q68FR6
D4ACB8	A0A0G2JSZ5	Q1JU68	Q68FR6	Q68FS4
G3V681	F1MA59	A0A0G2JZI2	P10111	P10111
F1MA59	Q6MG79	P97536	E0A3N4	Q3T1J1
G3V7T6	P97536	A0A0G2K4M6	O70513	Q91Y81
A0A0G2JSZ5	P28480	P50398	P62260	O70513
Q6P6T6	G3V7T6	P85968	Q63413	Q07936
P97536	Q5D059	D3ZFP4	Q3T1J1	Q6P3V8
G3V6Y6	F1SW39	Q4AEF8	F1MA59	P62260
P31977	P50398	Q6LDS4	G3V7T6	Q62894
P62260	M0RBF1	F1M4Q3	Q6P502	Q4G061
G3V615	D4ACB8	G3V7T6	P97536	Q6P7A4
Q5U367	P04636	Q63598	P06238	P04636
P30121	Q68FQ0	Q68FQ0	Q6P3V8	D4ACB8
D4A781	Q5XI34	P31977	Q07936	F1MA59
Q5XI34	G3V681	P30121	F1M4Q3	G3V6Y6
Q6IN22	P62909	Q6P7A4	D4ACB8	P62804
Q4AEF8	Q4AEF8	Q91Y81	B0BNI5	P52944
Q1JU68	P62260	Q6P6T6	P28480	A0A0G2JSZ5
Q63413	P62804	P62260	P63245	D4A8Y6
A0A0G2K4M6	O70513	A0A0G2K2R5	Q68FQ0	E0A3N4
G3V6S3	P62755	Q5D059	P50398	P50398
Q6URK4-2	P10111	F1MA59	Q63598	P38983
Q62952-2	Q08163	Q6P3V8	P31977	P30121
Q6URK4	D4AC23	Q08163	A0A0G2K4M6	Q4AEF8
Q63598	P38983	G3V6S3	P04636	Q05982
P38983	B0BNI5	P19804	Q6P7A4	D4AC23
P62755	P20961	P10111	A0A0G2K2R5	E9PT66
Q9ERB4	Q07936	P08592	G3V681	Q5U367
Q91Y81	Q9EPH8	P04636	P85968	P63245
E0A3N4	P63245	A0A0G2JSZ5	D4A781	P06238
D4AC23	A0A0G2K1G5	O08629	P62804	D3ZFP4
Q62894	P51635	D4A781	G3V9M6	G3V6S3
P10111	Q62894	Q07936	Q5XI34	P62909
P04636	Q6URK4-2	P52944	P62909	P63269
Q1PS21	P85968	D4ACB8	A0A0G2JSZ5	Q9EPH8
Q68FS4	P50475	Q63413	P52944	Q68FQ0
Q66HA8	D3ZFP4	F1LNJ2	Q6P6T6	P24594
P04182	Q3MHS9	D4ACV3	Q3MHS9	P85968
Q7TPB1	Q6URK4	O70513	P38983	Q00438
Q00438	Q6P7A4	D4A8Y6	Q91Y81	G3V6T7
P51635	E9PT66	Q6P502	Q66HD3	G3V9M6
G3V6T7	B5DF27	A0A0G2JV65	F2Z3Q8	Q6P6T6
Q4FZT9	P08592	D3ZC92	A0A0G2JV65	P31977
Q4G061	Q05982	B5DF27	D3ZAN3	Q4FZT6
Q6LDS4	Q6IMY8	O88767	E9PT66	P28480
Q66HD3	Q63598	Q6IMY8	D4AC23	D4A0F5
A0A0G2K1C0	A0A0G2K2R5	Q5M7W5	D3ZFP4	Q66HD3
O88767	Q9QZX1	P63245	Q05982	Q08163
P63245	G3V6Y6	D3ZP96	Q9ERB4	B5DFC8
F1LNJ2	F1LNJ2	Q66HA8	Q5M7W5	G3V681
Q05982	Q04462	F1LQ48	D4A4D5	A0A0G2K1C0
Q68FQ0	A0A0G2K1C0	G3V6E7	A0A0G2K1G5	F2Z3Q8
P62909	Q6P762	Q6URK4-2	F1LRT0	Q63798
P09895	P85973	B0BNI5	Q68FS4	D3ZYS7
Q04462	A0A0G2JV65	Q6P762	G3V6T7	Q6LDS4
P28480	F2Z3Q8	D4AC23	A0A0G2JTN4	P11762
D3ZQR7	Q63413	Q9QZK5	Q08163	E9PU28
Q80U96	D3ZAN3	D3ZAN3	Q6LDS4	Q4FZT9
D3ZVQ0	Q5M7W5	G3V9M6	Q62733	Q1PS21
A0A0G2K1G5	Q6P6T6	P28480	D3ZQ74	Q9QZK5
P23514	Q62733	Q3MHS9	G3V6Y6	P41562
G3V8C4	Q4FZT6	P04182	B5DF27	B5DF27
X1WI37	O55096	P62909	Q6IMY8	P62755
Q3MHS9	Q63798	F2Z3Q8	P00507	Q7TPB1
P11762	Q62952-2	Q3MID6	G3V6E7	Q5PQK5
A0A0G2K2R5	Q1PS21	F1M8K0	Q1PS21	D3ZQ74
F1LQ48	Q5PQK5	Q5XI34	O88767	D3ZVQ0
Q08163	Q91Y81	Q6URK4	Q6P762	P85973
Q5PPG2	D3ZP96	P85973	P04182	P30120
Q5PQK5	Q00438	Q6IUU3	B3GNI6	Q66HA8
O08629	O08629	Q9EPH8	F1LNJ2	O08629
F1LVV4	P02401	Q68FS4	O08629	F1LRT0
P85968	B5DFC8	F1LRT0	P50475	D4ACV3
Q9QZK5	G3V6E7	Q5PPG2	P11762	P13941
B5DF27	Q6AYK8	Q80U96	D3ZC92	Q63598
P25304-6	D3ZAA3	Q05982	Q6AYS3	P08592
F2Z3Q8	B3GNI6	Q62733	Q68FU2	Q5M7W5
D3ZFP4	Q66HD3	Q4FZT6	P62755	O88767
Q5I0G4	Q68FU2	Q66HD3	D4ACV3	G3V6W6
Q3MID6	D3ZQ74	E9PT66	P13941	P09895
O70513	D4ACV3	Q5PQK5	Q9EPH8	D3ZAN3
Q6P762	Q7TPB1	P11762	Q9EQS0	F1LVV4
B0BNI5	Q6PDW4	Q1PS21	G3V6S3	A0A0G2K2R5
D3ZQ74	G3V6T7	P30120	D3ZP96	Q71UF4
Q68FU2	Q71UF4	Q66HM2	P20961	G3V8C4
D4A0F5	P17425	Q6MG73	Q6MG73	Q04462
E9PT66	B5DF03	D4A0F5	A0A0G2K931	Q4V8H5
D3ZAN3	F1M4Q3	P38983	F1LQ48	A0A0G2KB00
Q66HM2	F1LQ48	P51635	G3V8C4	D3ZP96
F7EPH4	P41562	P09895	B5DFC8	P24368
Q6IMY8	Q66HA8	A0A0G2K1C0	Q6PDW4	G3V6C8
Q5M7W5	Q4G061	G3V6T7	P09895	O55096
A9CMB8	E0A3N4	D3ZVQ0	Q5PQK5	F1LNJ2
Q4FZT6	A0A0G2JTN4	Q04462	Q4FZT9	A9CMB8
M0R735	P52925	G3V6C8	P11232	O35244
P08592	Q9QZK5	D3ZQ74	P51635	A0A0G2JV65
P47875	A0A0G2K931	P50475	P41562	Q3MID6
P85973	G3V6S3	D3ZQR7	A1A5L1	Q3MHS9
Q71UF4	O88767	D3ZYS7	Q4FZT6	D4A8U7
Q6PDW4	F1M8K0	P62944	Q08420	Q9QZQ5
A0A0G2JV65	P11762	G3V8C4	Q6URK4-2	Q9JMJ4
Q63798	Q6QD51	Q63798	Q00438	P02401
Q3MIE4	Q9ERB4	P25304	P30120	P33436
P17220	P62963	Q8CG43	Q66HA8	A1L1M0
A0A0G2K931	F1LRT0	Q7TPB1	Q62920	F1LQ48
O35244	Q9JMJ4	Q4KM71	Q6URK4	D4A2F1
D3ZJ08	P09895	D4A8U7	D3ZQR7	D4A2G9
Q4KM71	G3V928	B5DFB2	Q62952-2	P14659
A0A0G2JTN4	P81795	Q6PDW1	G3V8B6	P62963
A0A0G2K0W9	Q5I0G4	B3GNI6	Q04462	Q6AYS3
F1M8K0	Q4KM71	P62755	P24368	P47875
G3V6W6	D3ZQR7	A0A0G2JUC7	P52925	P85845
G3V6E7	P17220	D3ZXP3	A0A0G2K1C0	Q80U96
P41562	Q62920	O55096	Q4KM71	G3V8B6
D4ACV3	D4A8U7	P17425	Q9QZK5	P40329
D3ZYS7	D3ZXP3	Q9EQS0	B5DF03	Q6PDW1
Q6IUU3-3	D3ZMS1	Q08420	P47875	B3GNI6
Q07936	P11030	P11030	P25304	P11232
P85515	P30120	E9PU28	D3ZXP3	Q6IMY8
Q9EPH8	P23514	F1LVV4	Q5I0G4	B5DEN5
Q6AYS3	D4A0F5	Q68FU2	G3V6W6	P51635
P02401	Q6P769	P02401	P62243	Q6URK4-2
P50475	G3V615	Q00438	O88989	P00507
G3V7A5	P14841	B5DFC8	P17220	Q6URK4
F1LRT0	P04182	P62963	E9PU28	A0A0G2JTN4
G3V6C8	G3V8B6	Q9JKB7	Q71UF4	P17220
Q9JMJ4	D3ZYS7	Q4G061	Q6AYK8	B0BNI5
D3ZP96	P47875	E9PU01	P85973	D3Z9E1
A0A0G2JUC7	D3ZZC1	P38656	P60901	P50475
Q66HM7	Q6AYS3	A0A0G2JTN4	Q8CG43	Q66HM7
B5DF03	D3ZVQ0	P19945	X1WI37	Q5PPG2
P30120	E9PU28	P17220	Q66HM2	Q4QQV4
D3ZC92	Q5RJK5	A0A0G2JW29	F1M8K0	Q6MG73
D4A2G9	Q9EQS0	P41562	Q4G061	Q3MIE4
P11030	F1M9V7	A9CMB8	P97584	Q5U216
Q08420	Q4FZT9	Q6P6U2	G3V928	F1M9V7
Q5M7U6	P19945	P97584	Q80U96	Q8CG43
P62959	Q6AXS5	G3V8B6	P49242	Q63772
P62243	G3V8C4	Q9JMJ4	D4A0F5	Q99PF3
Q9EQS0	Q5U2S7	P61983	B5DFC3	G3V9N0
P40329	Q5XI73	P11232	D3ZAA3	Q5M7U6
Q62920	F1LVV4	Q6AYK8	Q9QZQ5	Q66H61
P60901	A0A0G2K022	G3V7A5	Q4V8H5	Q62733
P49242	P62243	Q66HR2	A0A0G2K0W9	Q4KM71
P62963	Q99PF3	Q9QZQ5	Q5RJK5	Q66HM2
Q00715	P11232	Q5RJK5	O35244	O88989
Q4V8H5	O88989	Q63570	Q63798	P52925
B3GNI6	P24368	A0A0G2K931	Q7TPB1	P11030
P07323	A0A0G2K8H0	B5DF03	P04961	Q641Z6
Q5RJK5	A0A0G2K737	Q62952-2	P62963	A1A5L1
D3ZXP3	B5DFC3	P47875	Q9JMJ4	M0R735
Q794E4	Q9Z0U8	O88989	P11030	P60901
P04961	P85515	G3V928	D3ZYS7	D3ZMS1
O88989	Q66HM7	Q6AYS3	G3V6C8	X1WI37
Q641Z6	A0A0G2K1S6	A0A0G2K1G5	P18420	P62959
P15429	A9CMB8	P14841	Q5XI73	Q6P9V7
Q9Z0U8	G3V9N0	Q38PG1	Q5U216	Q68FU2
Q66H61	Q80U96	Q9Z0U8	P62944	Q6P769
Q66HR2	R9PXU4	P52925	F1LMA7	O35821
G3V8B6	G3V7A5	Q4QQV4	Q6IUU3	Q66HR2
A0A0G2JWK7	A0A0G2JSG6	P60901	P19945	A0A0G2JSH9
Q5U216	Q6P799	Q3MIE4	O55096	A0A0G2JUC7
G3V8U9	P61983	B5DFC3	Q66HM7	Q9Z0U8
Q99PF3	P13221	P24594	D3ZJ08	P04961
P62944	Q66HM2	P85515	G3V8Q1	Q9EQS0
Q38PG1	Q6IUU3-3	Q6PDW4	Q6AXS5	D3ZQ25
A0A0G2K737	Q4V8H5	Q99PF3	F7EPH4	P62828
P62828	Q5M7U6	Q66H61	P85515	B5DF03
D4A8U7	F1LR10	A0A0G2K022	A0A0G2K022	A0A0G2JSG6
B5DEN5	Q6PDW1	P04961	P60123	F1MAN8
B1WC26	P04961	D3ZWE0	Q6P769	Q5RJK5
P24368	P07323	G3V8D5	Q66HR2	P15429
P18420	Q3MID6	D3ZNH4	P14841	P13221
B5DFC8	A0A0G2JSH9	O35244	P40329	Q6AXS5
Q62733	G3V9K0	P07323	P62632	P18420
A0A0G2JSG6	Q6P9V7	Q5I0G4	Q9Z0U8	F7EPH4
B2RZA9	G3V6W6	D3ZQ25	G3V624	B5DFB2
G3V7H2	X1WI37	Q5M7U6	Q4QQV4	Q62920
A0A0G2JSH9	A0A0G2JUC7	P23514	B2RZA9	P23514
B0BMY8	P40329	Q62920	D3ZZC1	Q2PQA9
P14841	D3ZNH4	F7EPH4	A9CMB8	P19945
D3ZD97	P49242	Q4FZT9	G3V7A5	P07323
Q6AYU2	P21670	P49242	D3ZVQ0	P62775
P13697	G3V8D5	F1LNH3	Q9JKB7	Q9JKB7
P17425	D3ZJ08	A0A0G2K0W9	D3ZNH4	R9PXU4
P11232	A0A0G2JWK7	Q63692	D4A8Y6	Q63692
D4A7U1	Q2PQA9	B2RZA9	A0A0H2UHZ2	G3V8D5
P68511	P15429	Q641Z6	Q3MID6	P49242
D3ZMS1	Q6AYD5	Q63009	Q8VHK7	A0A0G2JTV2
A0A0G2JZM2	Q9QVC8	A1L1M0	Q5PPG2	Q6AYK8
Q6AYU5	O35244	Q2PQA9	D3ZMS1	A0A0G2K0W9
Q3KRF2	P18420	Q5XI73	Q99PF3	A0A0G2K931
Q63009	G3V8U9	Q71UF4	P07323	Q6IUU3
A0A0G2K8H0	A0A0G2KB00	P15429	P62959	Q63570
D3ZZC1	O35142	P24368	A0A0G2JW29	G3V7A5
Q5U2S7	F7EPH4	P40329	Q6AYI1	Q6P6U2
Q5XIM7	Q6P3V9	Q9EQV6	P17425	Q6P762
B5DFB2	A0A0G2K4Q6	Q9R063	P15429	P62243
P52925	G3V624	O88656	P62198	Q63663
Q4QQV4	A1A5L1	D3ZUL3	A0A0G2JSG6	Q63009
P63086	P97584	Q6P769	Q63009	F1M8K0
Q8CJH4	P62959	Q62967	A1L1M0	Q5XI73
A1L1M0	Q38PG1	G3V836	P61983	P63326
Q9EQV6	E9PTN6	G3V9N0	Q5U2S7	Q6PDW4
Q5PQK2	Q4QQV4	G3V6W6	D3ZUL3	G3V7L6
G3V8D5	Q63570	Q3KRF2	P81795	E9PU01
R9PXU4	Q6AYU2	A0A0G2K737	P21744	Q5XIM7
Q6P6U2	B5DEN5	D4A2G9	G3V8U9	Q5U2S7
Q63570	Q66HR2	O35142	E9PU01	A0A0G2K8H0
P51583	Q9QZQ5	F1LR10	Q6PDW1	Q5M7X1
P13221	Q9R063	D3Z9E1	Q641Z6	Q5I0G4
G3V7G9	P60123	D3ZZC1	Q5M7U6	P04182
P19945	M0R735	P62907	A0A0G2K8H0	Q08420
G3V6P6	P85845	A0A0G2K583	Q31258	P14841
A0A0H2UHZ2	B2GUX3	G3V7H2	A0A0G2K737	P17425
P21744	P00507	P62632	Q9R063	A0A0G2KAT3
G3V9N0	P07943	P68511	B5DEN5	Q8CJH4
P61983	M0RC65	D3ZD97	Q63772	P68255
A0A0G2KAT3	P09456	A0A0G2K8H0	Q38PG1	P30349
Q6P769	D4A2G9	B1WC26	M0RC65	P97584
G3V7L6	P60901	P81795	P63004	P0DMW0
P62775	Q31258	A1A5L1	Q63570	A0A0G2K583
B2RYJ7	Q6P6U2	G3V7L6	A0A096MIX2	B1WC32
P63326	A0A140TAI2	A0A0G2JSG6	F1M9V7	P09456
E9PU28	A9CMB7	Q8VHK7	Q5XIM7	A0A0G2K022
O55096	G3V913	P62959	I6L9G6	P60123
Q6P799	O55211	Q4V8H5	A0A0G2JSH9	Q9EST6
Q9EST6	G3V6C8	B5DEN5	G3V9Y1	P63331
Q5XI73	P13941	G3V6P6	D4A2G9	P62716
P60123	Q62967	Q6P9V7	Q3MIE4	A0A096MIX2
B6DYQ7	M0R9L0	P62828	Q6P9V7	P62944
Q63692	A0A0G2K1L8	B1WC32	Q8CJH4	P68511
P21531	P0C5H9	A0A0H2UHZ2	A0A0G2JTV2	F1LR10
F1LR10	Q4KM73	Q5RKI1	G3V9N0	Q4KMA2
Q9QVC8	Q794E4	D3ZMS1	F1LR10	D4AEH3
P68255	P62828	F1M9V7	Q794E4	B2RZA9
Q05175	B2RZA9	P18420	Q4KM73	P81795
F7FJQ3	Q5U216	Q31258	G3V6P6	A0A0G2K1G5
D4A917	Q63009	P07943	F1LVV4	G3V6C4
Q9R063	A0A2P1NRY9	P00507	F1MAA5	Q9R063
P62632	P63029	G3V8Q1	Q3ZAV2	A0A0G2K737
A0A0G2K583	P62944	Q794E4	Q5M7X1	Q5FVM4
M0RC65	Q08420	P13941	Q6AYU2	P21744
G3V624	A0A0G2K0W9	Q6AXS5	R9PXU4	Q05175
A0A0G2K022	P30349	F1LM16	P0C5H9	A0A0G2K1L8
Q6LED0	Q8CJH4	G3V9E4	P0DMW0	P62632
Q6AYK8	B5DFB2	D4AEH3	Q6P6U2	A0A0H2UHZ2
Q920A6	P24594	Q5XIM7	B2RYG6	A9CMB7
P24594	G3V836	D3ZCT7	A0A0G2JZH3	Q8VHK7
Q6AY21	D4A9L2	G3V8U9	P85125	G3V8L9
P63331	P62198	Q6P799	A0A0G2JUC7	Q4KM73
Q6P9V7	A0A0H2UHZ2	R9PXU4	O88656	F1LNH3
G3V8L9	D3ZWE0	Q6P9U8	P68255	G3V7G9
E9PTN6	Q5RKI1	Q5U2S7	Q6P743	P85515
B2GV69	B2RYG6	M0RC65	D3ZWE0	B5DEP6
Q6AYI1	Q5PPG2	F1LMA7	Q6GMN4	B5DFC3
P0DMW0	P63326	P62243	Q9EQV6	P62859
F1M9V7	P25304-6	A0A0G2K4Q6	P62828	B6DYQ7
Q2PQA9	B6DYQ7	Q6P743	Q5FVM4	G3V624
P63029	P07335	D3ZJ08	G3V9E4	M0R9L0
Q6PDV6	A0A0G2JTV2	Q6AYD5	D3Z9E1	Q00715
Q64599	Q4KMA2	Q5U216	Q9EST6	Q6IE67
D3ZAA3	P21744	P0DMW0	P23514	Q62658
E9PU01	A0A0G2K583	P51583	D3ZHG3	G3V9N8
Q62658	P20909	B1WC21	Q5XIC6	Q38PG1
G3V9E4	P68255	D4AC36	P68511	B2RYG6
A0A0G2K1L8	A0A0H2UHZ6	G3V7G9	A0A2P1NRY9	F7EL36
A1A5L1	P63331	P62775	D4ADG9	P62198
O55211	P62632	A0A140TAI2	P13221	P63029
G3V6C4	A0A0G2JZH3	M0R735	A0A0G2K4Q6	Q66H80
Q6MG73	B1WC26	P63331	B2RYJ7	B2GV01
P00507	Q6AYD3	G3V624	P63326	Q31258
B5DEP6	P51583	I6L9G6	A0A0G2JWK7	D3ZQR7
B5DEL9	G3V7H2	Q4KMA2	A0A0G2JSV2	Q6AYU2
P09456	A7LNF8	Q6GMN4	G3V8D5	G3V9E4
B2GV99	G3V9N8	B6DYQ7	E9PTN6	O55211
Q9Z2Q1	C6L8E0	A0A096MIX2	Q38PF9	D4AE96
P62138	Q66H61	Q6IE67	P51583	D3ZWE0
F7EL36	Q63692	P07151	M0R9L0	P63004
A0A096MIX2	F1MAA5	G3V647	Q6P3V9	P62907
Q3ZAV2	O88656	X1WI37	B6DYQ7	Q9EQV6
Q6AXS5	B1WC32	A0A0G2JSH9	P62859	D4A9L2
O35142	Q62658	Q6AYU5	F1LRU1	P36201
M0R9L0	Q641Z6	A0A2P1NRY9	Q05175	F1LRU1
P36201	Q3MIE4	E9PTV9	Q6IE67	Q9R1T1
Q5RKI1	A0A0G2K7M1	Q27W02	Q6AYD3	D3ZUL3
P54319	A0A096MIX2	Q63772	P63029	B1WC26
A0A2P1NRY9	F7EL36	D4A7U1	Q5RKI1	Q63617
G3V9Y1	G3V8L9	P63029	P09456	G3V9K0
P07943	P23358	A0A0G2KAT3	D4A7U1	Q6AYI1
Q9JHL4	G3V6P6	O55211	P63331	Q9QVC8
Q6PCT9	Q66H80	Q6AYD3	O55211	Q04931
P62198	P68511	G3V940	P07943	Q6P799
P81795	B2GV69	G3V8L9	G3V7H2	B1WC21
P97584	Q5BK20	P0C5H9	G3V9N8	O88656
Q31258	D3ZD97	Q5XI32	P50503	F1MAA5
O88656	Q02874	A0A0G2JTV2	G3V836	P49088
Q4KM73	Q63617	P63086	Q5XI32	A0A0H2UHZ6
Q62967	B2RYJ7	Q62658	Q62658	D3ZAA3
Q6AYD5	P0DMW0	B5DF79	P24594	P51583
G3V9N8	G3V8Q1	Q920A6	Q66H61	Q5XIC6
D3ZWE0	G3V9E4	P09456	Q5XIP6	D4AEP0
G3V836	Q6IE67	D3ZU13	Q6AYD5	Q7M0E3
Q9WU10	F1LML0	B2RYG6	A7LNF8	Q5RKI1
D3ZCT7	D4AEH3	Q6AY21	Q6P6R2	G3V8Q1
A0A0G2JTV2	G3V9Y1	P62859	O35821	Q62967
P20909	D3ZUY8	P30349	P30349	P50503
G3V940	G3V7G9	P21744	Q9WU10	G3V7H2
D4ADG9	A0A140TAA4	P62198	A0A0G2K1S6	M0RC65
Q66H80	Q5XIM7	Q8CJH4	D3ZD97	Q5BK20
Q6IE67	D3ZCT7	Q5FVM4	A0A0G2K654	P07943
P45479	Q05175	A0A0G2JSJ8	O54975	Q6AYD5
O54975	Q6AYI1	Q6AYI1	Q4QQS4	A0A0G2JW29
F1LMA7	Q8VHK7	P15800	G3V7J9	Q9EPF2
P40112	G3V7L6	O35821	F7EL36	P45479
P30349	Q5XI32	G3V9N8	D4A9L2	P63086
P62982	Q9EST6	Q5XIP6	P42930	Q5PQK2
D4AEH3	A0A0G2JW29	Q9JHL4	Q4KMA2	G3V8U9
Q7M0E3	G3V940	F1LRU1	Q95577	G3V6E7
D4A3T3	P24155	P45479	Q63692	B5DF79
P42930	Q3ZAV2	Q80ZA3	P21670	P10719
Q5FVM4	F7FHT4	P60123	D4AC36	P68182
D3ZUY8	A0A0G2K911	Q6MG61	B1WC26	P0C5H9
Q9R1T1	Q6PDV6	P68255	Q6QD51	Q794E4
Q68FR9	D4ADG9	P40307	Q80ZA3	B2GV69
Q5XIP6	Q38PF9	Q9QVC8	P07335	D3ZD97
P50503	G3V9R8	P54319	Q2PQA9	B1WBV2
I6L9G6	F1LQP9	B2GV99	P45479	B4F7E8
Q6P9U8	P62634	P50503	Q6P799	Q66H12
P85845	P40112	P13697	B5DFB2	A0A0G2K654
D4AE96	Q68FS2	Q4KM73	D4A8U7	D3ZD73
D3ZU13	B2GV99	A0A0G2K3Q6	B1WC32	D3ZCT7
F1LM16	P62775	M0R9L0	Q641X8	D3ZFY0
A0A0H2UHZ6	Q6AY21	Q32KJ5	Q642E6	Q6P743
G3V8Q1	F1LMA7	Q38PF9	O55004	A0A0G2K3Q6
P40307	D4A3T3	Q9R1T1	P63088	B0BN93
A0A0G2JW29	P84092	Q6P505	A0A0H2UHZ6	Q27W02
Q99372	Q7M0E3	Q7M0E3	Q27W02	A0A140TAA4
Q8VHK7	P62859	D4A3T3	D3ZQ25	P47727
Q6P743	F1LRU1	P85845	Q9QZK8	P62982
P16636	D3ZM69	Q6AXQ0	Q4V8E2	Q3KRF2
B5DF79	B2RYN0	D4A857	P40307	Q3ZAV2
Q38PF9	D3ZQ25	P42930	D3ZCT7	Q32KJ5
P63039	Q9EQV6	D3ZAA3	B2GUX3	D4A2D7
G3V928	A0A1B0GWQ7	P36201	Q7M0E3	P97608
Q6PDW1	P62907	B5DEP6	O70196	Q9JLA3
B4F7E8	E9PTT2	B2RYJ7	D4A3T3	Q6P9U8
B1WC32	F1LM66	F7EL36	P62982	M0R4G8
B0BN63	B1WC49	P63326	P23358	Q5XHY5
G3V9Q3	Q4V8E2	B1WBV2	D3ZFA8	Q64057
P62907	Q6P9V6	Q9Z330	A0A140TAI2	Q6P9V6
P21670	Q5U2Q7	Q4V8E2	M0R735	B2GUX3
Q9JJ54	Q6P7Q4	D4AE96	P62907	Q641Y8
Q5XI32	Q641X8	Q642E6	Q5XI07	D3ZUY8
A7LNF8	A0A0G2K3Q6	F1MAA5	A0A0G2K911	P61983
Q27W02	P62982	P10719	A9CMB7	B5DEL9
Q63617	G3V6K1	E9PTT2	P62775	B2GV99
Q64560	D4AC36	P07154	A0A140TAA4	D4A031
P97608	F7FJQ3	P23358	G3V901	P52631
Q6AYD3	Q4QQS4	A0A0G2JWK7	Q68FS2	Q641X8
Q9Z330	B0BMY8	P07335	Q5PQK2	I6L9G6
P0C5H9	P52555	Q66H80	Q6MG61	Q5U2N2
P62142	P50503	D4ADG9	A0A1B0GWQ7	M0R907
D3ZQM0	D3ZU13	P41413	P20909	Q6MG61
D4AC36	Q6MG60	D3ZM69	Q5U2N2	Q6P6R2
P28073	P68101	G3V9Y1	F7FJQ3	Q5XI32
Q6MG61	G3V901	Q6PDV6	Q3B7D6	F1LQP9
Q66H12	P63086	Q6P9V6	A0A0G2K1L8	A0A0H2UHN2
P12711	P46413	Q4V8F6	Q63769	A0A0G2K110
Q6P9V6	Q5FVM4	A0A0G2K1L8	Q3KRF2	A0A1B0GWQ7
P07335	O70196	D4A9L2	D3ZU22	D3ZHG3
Q5U2N2	Q9WU10	B2GV69	F1LNH3	Q6PDV6
A9CMB7	Q5U2N2	A9CMB7	Q68FR9	O54975
P37996	P21531	D3ZHG3	D3ZJB1	Q9JJ19
A0A140TAA4	D3ZQ59	P63004	Q6MG49	Q00981
Q6GMN4	P54001	Q9JLZ1	P40112	P62246
P23358	Q5XI07	F7FJQ3	D4AEH3	A0A0G2JXC3
G3V6K1	Q6P9U8	Q8K3F3	Q63617	Q4KLL0
Q9QZQ5	Q5PQK2	D4A917	P68182	D4A3T3
P85970	Q95577	Q3ZAV2	G3V7Q6	A0A0G2K911
Q9QZK8	Q66H12	Q95577	D3ZQM0	D3ZQM0
F1MAA5	Q6P6R2	F1LQP9	B2GV99	D3ZN95
D4A2D7	Q8K3F3	P47727	Q6PDV6	A0A2P1NRY9
A0A0G2K2T6	A0A0G2JSV2	O70196	G3V647	Q642E6
Q8K3F3	P28073	A0A0G2K654	B1WBV2	P68101
Q4KMA2	Q32KJ5	Q5PQK2	Q4V898	Q6AYD3
P62859	I6L9G6	Q68FR9	G3V940	P12368
F7FHT4	Q924Z9	Q641Y8	Q6PCT9	P23358
P68101	B4F7F1	Q3B7D6	D3ZAZ0	P13084
P07151	Q5XIP6	Q9EST6	B0BMY8	P28073
P52555	P35559	Q63617	B5DEP6	P30835
Q6P790	P29314	D3ZQM0	Q9QVC8	P40112
A0A0G2K4Q6	P62919	P24155	D3ZUY8	E9PTT2
Q00981	D4AEP0	B2RYN0	B0BN93	B1WC49
B2GUX3	A0A0G2KAT3	A7LNF8	B1WC21	D3ZU13
Q6QD51	Q9JKB7	Q5XIC6	Q66H12	Q6PCT9
D4AEP0	D4A7U1	Q9QZK8	P07151	A0A0G2JXW4
D3ZUL3	A0A0G2JSJ8	D4AEP0	Q9JHL4	F1LMA7
D3ZU22	B5DEP6	A0A1B0GWQ7	B4F7E8	P16636
Q95577	P16636	A0A140TAA4	Q6P9U8	P20909
P41499	G3V7Q6	A0A0H2UHZ6	P85845	Q4QQS4
Q641X3	B2GV01	Q6P7Q4	Q6AXQ0	P24155
P63004	O54975	Q71UE8	P33436	D4A857
Q5XIC6	P45479	G3V6X7	B2GV01	Q9JHL4
Q9JLZ1	P63004	Q66H12	G3V7G9	D4AC36
Q9JJ19	D3ZUB0	P12711	Q641Y8	O70196
Q4V8E2	Q4V898	Q05175	G3V6X7	O55004
A0A0G2K911	P37996	B2GUX3	Q04931	Q62764
D3ZFA8	Q27W02	Q5U322	C6L8E0	Q5XIP6
A0A0G2K3H2	Q9JHL4	P61206	A0A0G2K751	G3V6X7
Q63228	D3ZP82	M0RBH9	A0A0G2KAT3	Q920A6
Q6DGG0	Q9JJ19	O55004	Q62967	F1LM09
F1LML0	Q5XIC6	Q6PCT9	B5DEL9	F1LNI5
A0A0G2JXC3	Q6LED0	P12368	P85970	D3ZFA8
Q924Z9	Q91W30	Q4KLI7	P35572	Q6P505
Q5BK20	Q64560	A0A0H2UHN2	Q6PDV7	Q5U3Y8
D4A9L2	Q1PBJ1	B4F7E8	Q6P9V6	P27008
Q32KK2	A0A0G2K654	D3ZRN3	A0A0G2K583	D3ZZC1
Q5VLR5	D3ZFY0	Q9JJ19	Q5XFV9	P12711
Q3B7D6	P62329	G3V6K1	D4AE96	D4ADG9
D4A857	Q6MG61	Q641X8	A0A0G2K110	P42930
E9PTT2	Q68FR9	P63088	Q6P6T4	A0A0G2K2M9
A0A0G2KAW7	B1WC21	Q5U2N2	P16636	Q9JJ54
A0A0G2K0I3	Q3B8Q1	P16636	Q32KK2	D4A4T9
A0A0G2K654	D3ZLL8	P85970	Q5RJR2	A0A0G2JSJ8
A0A0G2JSJ8	P41542	F1LM66	P36201	Q9JHB5
Q64057	B5DEL9	B1WC02	Q924Z9	P17136
D3ZLL8	D3ZU22	A0A0G2JZH3	E9PTT2	B0BN63
O55004	Q4QQW8	M0R544	B2GV69	Q62952-2
Q32KJ5	Q5XFV9	P97608	A0A0H2UHN2	G3V836
B5DEY8	E9PU01	P37996	P63039	Q497B0
P62329	D3ZQM0	A0A0G2KAW7	P68101	Q566E4
M0R907	P05982	Q9QZR6	Q9R1T1	P11883
Q5PQJ6	P49088	B5DEL9	B4F7F1	P84092
F1LNH3	P15800	P19944	Q9JJ54	A0A059NZR0
Q9Z0V5	P97608	Q99372-3	P62142	Q6P6T4
Q497B0	D3ZUL3	D4AEC0	Q9JLZ1	A0A0G2JWP1
O70196	Q9R1T1	P40112	P28073	A7LNF8
F1LQP9	Q9QZR6	P27653	D3ZLL8	Q6P7Q4
M0R544	Q5M819	P62982	Q9JJ19	D3ZU22
F1M265	Q6P743	Q63769	P46413	A0A0G2JZH3
P14408	B0BN93	F1LM09	Q1PBJ1	D4AEC0
G3V8V3	Q6PDV7	Q9JJ54	P37996	P54319
P62278	Q4KLI7	Q6PDV7	B2RYN0	P11348
Q1PBJ1	P62193	A0A0G2K911	P05982	Q6MG49
Q9JKB7	P12368	D3ZN95	P62329	D3ZPR0
Q5RJR2	Q63772	P41499	D3ZQ59	G3V7Q6
Q566E4	A0A0G2JT06	P62329	M0RBH9	Q95577
D4AEC0	Q9ESH1	P52631	Q9Z330	D4A7U1
Q6PDV7	A1L1M0	Q9ER34	M0R907	Q641W2
O35821	A0A0G2K2H0	P13221	P29314	Q9WUC8
G3V7Q6	Q6MG73	P14095	Q5XI19	B5DES0
B1WC02	Q6PCT9	P62142	Q62826	F7FJQ3
P27605	Q920A6	D4A4T9	D4ABT8	D3ZW08
D3ZM69	Q9Z330	Q64599	G3V9K0	D3ZQ59
Q04931	D4A9U4	D3ZU22	P54319	P62278
P24155	A0A0G2K110	Q5XI19	A0A0G2K2M9	D3ZAZ0
Q6AYT3	Q04931	D3ZFA8	P61206	Q68FS2
B2GV01	D4A857	Q63228	F1LNI5	Q02874
F2Z3T9	Q32KK2	G3V901	P52555	P36972
Q6MG60	P61206	Q5RJR2	Q8K3F3	Q68FR9
D4A031	A0A0G2JXC3	P13668	Q4KLI7	F1MA98
F1LRI5	Q6QI16	Q68FS2	Q02874	Q9ESN0
Q5XHY5	Q641Y8	P68101	Q91W30	B5DEY8
A0A0G2K8T0	D3ZFA8	P63039	Q62764	Q64599
D4A0L4	Q3KRF2	D3ZP82	A0A0G2JXW4	D4ABT8
Q156J1	B0K023	A0A0G2K110	G3V7L6	Q9Z330
P30835	Q5PQJ6	Q4QQW8	Q6P7Q4	P62329
A0A0G2JSV2	G3V6H2	D4A0L4	Q99372	A0A140TAI2
B2RZC6	A0A0H2UHG7	Q4G079	F1LML0	P41499
F1LM09	Q9QZK8	Q9Z270	Q68FP1	F1LS86
Q4QQS7	B4F7E8	O35303	M0RDJ4	A0A0G2K1S6
Q63747	P54319	Q4QQS4	Q3T1L0	P05370
G3V9K0	Q642E6	B4F7F1	P14095	D3ZI16
P62193	Q6P6T4	Q1PBJ1	D4A857	P46413
Q4QQW8	Q5RKG9	D3ZGB8	D4AEP0	Q6P790
O35331	G3V6C4	P20909	G3V6C4	A0A0G2JZI0
P46413	P63088	P30835	P62890	Q5FWY5
P61206	F1LNI5	Q641X3	Q2TL32	Q8K3F3
P13668	P24049	G3V8A5	P21531	G3V928
Q499T2	D4AE96	O88453	F1LSC3	Q5PQJ6
P10719	D3ZVB7	Q6P790	P41542	G3V9Q3
D3ZD73	P62278	P62246	Q9QZR6	P21531
O08651	P10719	B5DEY8	P62278	P35053
A0A1B0GWQ7	O35821	O35264	Q64560	G3V9Y1
B0BN93	A0A0G2K719	P41682	P62634	Q6AY21
P35213	Q6P790	P30152	Q6DGG0	G3V6P6
B2RZB7	P63039	B2GV01	P24155	Q9Z270
B2RYN0	A0A0H2UHN2	P28073	Q9EPF2	G3V940
Q6P3V9	P07151	P62193	Q32KJ6	O35264
M0RBH9	Q9JJ54	Q6QD51	F1LM09	P07335
A0A140TAI2	Q71UE8	F1LML0	Q6AY21	A0A0G2K0I3
D3ZQ25	B2RZ74	M0R4G8	B5DF79	F1LR02
P12368	Q9JHY8	Q924Z9	Q32KJ5	Q5XI07
G3V901	G3V647	B2RZC6	Q9ESH1	P35572
B2GV92	O70593	A0A0G2JXW4	D4A917	G3V647
F1LM66	G3V946	Q64560	P17136	Q6DGG0
D3ZRN3	D4ABT8	P21531	P97608	P54001
P54001	Q68FP1	B0BMY8	F1LM66	D3ZN63
P13941	D4AEC0	Q6LED0	D3ZUB0	Q5I0D1
Q68FW9	Q498U4	D4ABT8	B2RZB7	Q4V8A7
P07154	P27653	A0A059NZR0	D3ZPR0	P63039
Q5U302	Q6TXG9	G3V946	A0A059NZR0	P13668
B2RYG6	P14095	Q5XFV9	P13668	F1LSC3
Q62785	P22509	Q9Z339	Q66H80	F1LML0
P14095	Q5XHY5	D3ZW08	B5DES0	D3ZT94
F1LSC3	F1M775	P35213	Q566E4	P35559
P63170	D3ZU74	O54975	P12368	D3ZJ08
Q68FP1	F1LM09	P27605	Q5XIE0	O08651
Q6Q0N1	P62282	O08651	D4A3K5	Q64560
Q07009	P40307	G3V9Q3	Q9Z1N4	Q9QZK8
P35572	Q4KM87	Q6AXS4	F1LQP9	P55063
D4ABT8	G3V9Q3	P35572	A0A0G2K3Q6	M0RDJ4
Q5FWY5	P13832	P13832	P55063	B0BNL2
F1LNY3	Q5I0D1	Q4V8A7	P27653	Q920P6
G3V6X7	B5DES0	Q566E4	Q5BK20	Q3B7D6
F1M775	F1MA98	D4A914	P15800	Q9ESH1
D3ZHG3	P61203	Q1RP74	A0A0G2JT06	Q63228
Q6QI16	Q8CG43	Q9WU10	P07154	A0A0G2JWK7
D3ZVB7	P36972	B0BN81	G3V946	D3ZUM4
P13832	P41499	P52555	F1M6V1	Q68FP1
A0A0G2JXW4	D3ZAE6	Q498U4	A0A0H2UHG7	Q45QJ4
D4A4T9	Q6MG49	D3ZJB1	A0A0G2K3H2	Q1PBJ1
Q5U3Y8	P07154	B0BN93	Q6MG60	P52555
B2RZ74	Q6AXS4	B2RYU7	Q5RKG9	P14408
Q9Z270	B2RZB7	A0A0G2K4H6	P10719	Q496Z5
G3V8A5	Q63228	G3V9K0	G3V9Q3	G3V7G0
M0RDJ4	O55004	G3V6C4	P46844	Q5U322
Q641Y8	B0BN81	Q6P6R2	G3V6K1	Q91W30
D3ZP82	B5DF79	Q4KLL0	A0A0G2JXC3	Q62785
Q4KLL0	D4A031	Q6IRK9	P22509	A0A0H2UHG7
Q68A21	Q5BKA1	A0A0G2JT06	Q71UE8	P35213
F1LRJ9	F1MA18	P36972	D4A2D7	Q3B8Q2
A0A0H2UHN2	D4A2D7	P54001	Q4QQW8	Q4QQT4
P36972	P14408	B5DF65	D3ZD73	P62193
Q1RP74	Q63769	Q32KK2	A0A0G2JSJ8	D3ZW55
P55063	P61972	F1M853	Q4KLL0	P30152
B2RZ72	Q6PEC1	D4A9V5	Q3B8Q1	Q56A27
G3V6S2	A0A140TAI1	Q6P3V9	P35559	P37397
Q498U4	D3ZHG3	Q5I0D1	P84092	P07895
D3ZPR0	Q5U3Y8	Q6MG60	D3ZP82	P40615
Q4FZT2	P63170	B2RZB7	P14408	D3ZAF5
Q5BKA1	D3ZG88	Q5XHY5	D4AEC0	Q6GMN4
Q9EPF2	P36201	A0A0G2K9I6	Q498U4	A0A0H2UI38
B0BN81	O35264	Q6PEC1	D3ZM69	Q6B345
D3ZN95	Q68FW9	D4A510	Q3B8Q2	B2RYJ7
F8WFH8	P35572	Q5U3Y8	B0BN81	M0R7I0
D3ZAE6	P13084	Q4QQT4	P30835	P13832
Q6MG49	D4A917	Q920P6	Q5XHY5	B1WC02
B0K023	B0BN63	F8WFH8	P84586	Q498U4
A0A0G2JZH3	Q4QQT4	F1M775	B1WC49	B2RZC6
Q6P685	B1WC02	G3V6X1	A0A0H2UI38	B2GV92
Q6P751	Q9JHB5	F8WG25	O35264	Q5XIM5
V5QSV9	M0RDJ4	Q62785	B2RZ74	A0A0G2K4H6
P29314	P62890	Q9JLA3	P62282	Q5I0D7
A0A0H2UHT6	Q566E4	C6L8E0	D3ZU13	Q9Z339
Q62826	Q5XI19	A0A0H2UI38	F8WG25	Q63769
A0A0G2K751	Q9WVH8	D3ZPR0	Q6P790	P14095
P19944	F1LNH3	Q6AYT3	Q9Z0V5	B0K010
D3ZUM4	Q9WUC8	Q6DGG0	Q6B345	C0M4B0
Q02874	F1LSC3	Q5PQJ6	B0K023	Q9Z2Q1
P13084	Q6P686	Q63747	A0A0H2UHT6	P62142
P62870	O08651	P13084	E9PSJ4	A0A0H2UHL9
Q6B345	F1M6V1	Q499T2	V5QSV9	P07151
A0A0G2KB55	P62142	D3ZD73	A0A140TAI1	A0A0G2K3H2
G3V946	A0A0G2JYC6	Q9ESN0	D4A031	D4A133
Q5M819	P37397	Q04931	Q5FVM2	Q1RP74
Q3B8Q1	D4A3K5	D4A5T1	Q63228	Q5BKA1
F7FLB2	D3ZI16	Q9ESH1	O70593	Q5RJR2
Q63769	M0RBH9	P14408	Q6AY84	P27605
Q6AXQ0	Q4KLL0	F1M6V1	Q4QQT4	Q641X3
P27653	Q5RJR2	F1LRJ9	P26772	D3ZF26
A0A0G2K4H6	P13668	A0A0H2UHG7	P41413	Q4QQW8
F1M853	A0A059NZR0	D4A031	Q9Z2Q1	P40307
F1M6V1	Q3T1L0	Q4QQW4	G3V6X1	G3V946
B0BNA7	P30835	D3ZAZ0	Q5I0D7	Q5XFV9
Q9Z339	Q6AXT8	B5DES0	O08651	Q6P3V9
Q5RJP7	V5QSV9	D3ZUM4	Q5BKA1	Q4KLZ6
Q5XIE0	D3ZBN0	Q2TL32	A0A0G2K0I3	Q5XID1
Q6AXS4	P62856	P29314	Q6P751	G3V901
O35162	Q99MI5	Q6P686	Q5XID1	P41542
B1WC21	Q2TL32	D4A3K5	A0A0G2K2H0	P63170
B5DES0	A0A0G2K0I3	D3ZF26	A0A0G2K719	P29314
Q6P7Q4	P19944	Q5XIE0	P24049	Q71UE8
F8WG25	Q4KM49	D3ZZL3	A0A023ILN9	Q4KLJ1
D3ZFY0	Q99MZ8	Q6MG49	Q99MI5	Q4QQS7
A0A0H2UHL9	P30152	B2RZ72	P35213	D3Z941
O35264	Q63663	G3V7I0	D3ZRX9	Q6P751
P61203	O35303	V5QSV9	Q6JE36	B5DER3
B0BNL2	A0JN30	Q5EBD4	B0BN63	D4A4J0
Q68FS2	Q07205	D3ZA84	P69736	F1LM66
Q6IRK9	F1LNY3	Q5BK20	Q5FWY5	Q5FVM2
A0A0G2JU01	Q9Z0V5	A0A0H2UHT6	Q9Z270	B2RYI8
F1LTX4	D4A4T9	Q8VHF5	D4A9V5	Q4KLI7
G3V918	Q5EBD4	G3V7Q6	Q5M819	B2RZB7
O35303	O88453	Q6P751	B0BNA7	A0A023ILN9
P05982	Q56R17	D4A2D7	D4A510	Q6AXS4
D3Z941	E9PST5	D3ZAE6	P61203	Q6AYK3
Q5XIM5	Q9Z2Q1	B0BNL2	Q5I0D1	Q2TL32
Q5RKG9	P18645	A0A0G2JXC3	B0BNH1	A0A0G2K051
P22509	Q6RUV5	Q5U302	P83941	D4A4T0
D3ZF26	A0A0G2K751	M0RDJ4	Q1RP74	Q5XIE0
Q5I0D1	Q4KLH4	A0A0G2KB55	Q6AYT3	D3ZRX9
D3ZG88	P85970	P39951	B0BN18	P83941
P39951	A0A0G2KAW7	P83941	Z4YNF4	A0A0H2UHT6
Z4YNF4	A0A0H2UHT6	Q5FWY5	Q6P686	A0A0G2K751
Q4QQT4	Q64057	M0R907	B2GV92	Q4QQW4
Q5XFV9	F1LRJ9	D3ZUY8	Q5PQJ6	Q4V7C6
E9PTB2	A0A0G2K4H6	Z4YNF4	D4A4J0	Q6PCT3
O54715	O54715	Q4KLZ6	P62193	A0A0G2JYI7
Q4KLI7	P84586	Q6P6T4	P27605	Q499S6
P15800	B5DFC1	Q5M939	Q4V8A7	Q5VLR5
Q9EQX9	D3ZAS8	Q07205	P41123	Q5XFW8
D3ZZL3	P26772	D4A133	D3ZVB7	Q6AXQ0
B1WC34	G3V7I0	D3ZUB0	D3ZUM4	A0A0G2K9I6
A0A023ILN9	B0BNL2	A0A0G2K0I3	Q1EG89	D4A914
P41542	P35213	F1LR87	D3ZGB8	Q63525
P26772	Q5FWY5	Q1EG89	Q00981	A0A0A0MXW9
B0K010	D3ZXS8	F1LM55	P13084	P62282
Q9ESN0	Q5RJP7	Q5RJP7	D3Z941	Q566D8
Q4G079	E9PTB2	D3ZHA1	Q6P4Z9	O70593
Q4QQS4	B0BN18	P63170	P49088	F1LRB8
B2RYU7	Q1RP74	Q4KLH4	P36972	M0RBH9
Q9JLA3	B2RZ99	A0A0G2K8T0	A0A0G2JSR7	B0BN18
D3ZQ59	P27605	P35559	Q641W2	Q6AYT3
F1LS86	D4A510	B0BN63	P27008	D3ZG88
Q5XI19	A0A0G2K2M9	P62278	P62856	P37996
B1WC49	Q56A27	B1WC49	Q566D8	P63088
D4A3K5	B5DEY8	Q4V8H8	M0R544	B2RZ74
Q6P6R2	Q6AY84	Q9WU49	A0A0G2JZI0	Q99MZ8
B1WBY1	Q5XIM5	P05943	F1M265	P53812
A0A0G2JSR7	B5DF65	F1LNY3	E9PTB2	G3V6H2
B5DF65	D3Z941	P61203	Q6TXG9	B2RYU7
D3Z9E1	Q6P685	F7FLB2	B5DF65	P61206
A0A0G2K3Q6	D3ZRX9	Q07009	D4A8T3	Q62667
F1LR87	B2RYU7	B5DEK0	Q5XIM5	Q5U302
A0A0H2UI38	Q07009	Q6QI16	B2GUZ5	Q9WTV1
Q6P686	D4A8F2	Q63768	G3V7I0	Q4V898
Q6P6T4	G3V8G2	E9PSJ4	B4F764	F1M853
Q9ESH1	A0A0H2UHV9	Q4QQS7	D3ZI16	G3V7I0
A0A0G2JZF0	Q5RKH2	Q5M819	P13832	Q6AZ33
B5DEK0	D4A9D6	Q9JHB5	F1LS86	F1LRI5
Q4V7C6	B2GV92	F1M9I4	B1WC34	D4A5T1
D4A9D6	Q00981	Q5VLR5	Q920A6	D4A1P2
Q641X8	D3ZUM4	A0A0G2JYI7	P05943	P07154
Q63525	Q9Z339	Q68FW9	P63086	Q3B8Q1
Q9ER34	Q9JLZ1	P16446	P19944	D3ZM69
Q6AZ33	Q5U2U2	F1LNI5	D3ZBN0	V5QSV9
Q4KM87	D4ADF5	Q566D8	Q9WVH8	Q6P685
B0BN85	F1LRI5	Q3T1L0	Q5U2Q7	G3V6K1
Q75WE7	P83941	G3V6H2	Q4FZS2	G3V6S2
P63036	Q62826	Q6P685	Q5U322	D4A1J6
P06760	F8WG25	Q4KLJ1	F1LRJ9	B0K023
P84092	D3ZGB8	D3Z941	A2VCX1	F1LN75
D3ZBN0	F1LS86	B1H227	P37397	Q6TXG9
Q4KLJ1	Q6B345	Q6AY84	Q6RUV5	P69736
P53812	B0BNA7	P41542	Q9Z339	P63090
P62634	B1WBV2	D3ZRE7	A0A0H2UHV9	Q8R491
P37397	Q6AY48	Q499S6	Q641X3	Q6QI16
Q3T1L0	D4A4J0	P05982	Q497B0	P26772
Q5XI07	Q9Z270	A0A0G2JZF0	O54715	D4A3K5
Q2TL32	P21708	Q64057	B1WC02	Q6P686
Q5FVM2	D3ZAZ0	P05370	Q68FS8	B1WBQ0
O88453	Q62785	F7ENH8	P12711	D3ZXS8
A0A0H2UHH9	B1WC34	Q02874	Q6AXS4	B2GUZ5
F1LUM5	Q6DGG0	Q5FVM2	D4A4T9	P19944
D4A206	F1M9I4	P69736	F1LUD3	Q4V8E2
D3ZUB0	D3ZPR0	Q5I0D7	P63170	D4A510
D3ZW55	E9PSJ4	Q5U318	Q4KLZ0	Q9WVA1
O70593	D4A9D8	P37397	Q8K1Q0	P61972
D4A5T1	B2RZC6	B0BN18	F1LUM5	Q4KLN6
Q6PAH0	B0BN97	F1LSC3	B0BN85	Q6PEC1
P40615	Q4KLZ6	A0A0H2UHV9	F7FHT4	P35465
B2RYV5	Q6AXQ0	B2RZ74	F1M9I4	F2Z3T9
A0A059NZR0	P41777	P26772	D3ZXS8	A0A096MJJ2
Q07205	Q5XIE0	P55063	Q9ESN0	P62634
D4A133	Q5I0D7	Q63525	Q9QYV0	F1LUM5
P05370	Q64303	Q9Z1N4	P63036	Q07009
P21708	Q68A21	Q3MID3	P39052	P62919
D4A914	Q9ER24	P62919	P30152	G3V9M8
P05943	B0BNH1	A0A0G2K3H2	Q6QI16	P05943
Q71UE8	F1LTX4	A0A0A0MXW9	B5DFC1	Q156J1
B0BN18	B5DFD8	F7FHT4	B5DER3	Q6MG60
Q6AXT8	D4A1J6	D3ZQ59	Q4KLH4	B0BN81
Q6TXG9	D4A4T0	F1LR02	Q5RJP7	G3V722
Q6AYR1	B2RZ72	M0R7Z0	Q499S6	D3ZP82
Q4KLZ6	P17136	A0A023ILN9	Q6AYS7	A0A0G2KAW7
F1LN75	P55063	Q99MI7	P41499	B0BNH1
Q4KLF8	B0BN85	Q9JHW0	Q5U2Q5	E9PSJ4
D4A8T3	D3ZHA1	D3ZW55	D3ZG88	Q499T2
Q9EPB1	M0R907	O35162	D4ADF5	A0A0G2K9C0
A0A0G2K051	P22062	Q9EPB1	Q63396	Q6AXW2
Q9WVA1	Q9ESN0	D4A4J0	P61314	O35276
Q6PCT3	Q5U318	Q3B8Q2	P35465	Q9Z1X1
Q9QX67	B2GUZ9	F1LRB8	G3V6L8	Q5U2Q7
Q9WU49	A0A0G2K3H2	P21708	Q3T1K5	Q924Z9
Q6AY84	A0A0G2K8T0	Q9EQX9	Q32Q06	Q5M943
P61354	D3ZD73	Q99MI5	D3ZAE6	P62890
P49088	Q9JK11	P46413	D4A4T0	P41413
Q5XID1	Q8K1Q0	P35053	B0BN72	P39951
F1MAA3	Q4QR85	Q68FP1	Q9EPB1	A0A0G2K8T0
A0A0G2JT06	Q6AYT3	P06760	P48508	Q68FS8
B2GUZ5	Q9EPF2	P11883	D4AD70	Q498M4
D3ZGB8	B2GUZ5	D4AA63	O35303	D3ZZL3
Q4KLN6	P05943	D3ZXS8	Q63507	B0BN97
B0BN97	P62832	D3ZUV3	B2RZ99	Q6RUV5
D3ZU74	A0A0G2JZ13	P62634	A0A0G2JSU3	Q62826
E9PSJ4	P11348	Q5U2Q7	B2RYQ2	P19468
E9PST5	G3V6X7	Q4KLZ0	P61354	Q3T1L0
Q496Z5	P61354	Q91Y34	P39951	Q9JLJ3
Q5M939	Q4V8H8	B0BNH1	Q3MID3	A0A0G2KB55
A0A0G2K110	Q9Z1N4	A0A0G2K2M9	B0BN97	A0A0G2K905
G3V7Z8	Q920P6	F1LUN5	D3ZU74	P61203
Q6RUV5	G3V9S9	P40615	A7M6E9	D3ZBN0
D4AA63	P69736	P33436	Q63663	P07092
Q5XIA6	D3ZN63	F1M446	F1LRI5	P16446
Q5I0D7	P35465	P63036	P21674	Q5U2Q5
D4A9D8	Q10728	A0A0G2K739	G3V7G0	O54715
P39052	Q5PPJ6	P61972	Q5RKH2	B2GV38
P24049	B5DER3	Q6RUV5	B2RZC6	Q9EQX9
Q27W01	Q3B8Q2	D3ZZR9	Q9WU82	B1H227
A0A0G2JSH5	D4A133	B2GUZ5	P01346	A0JN30
P62282	Q4G079	Q9Z2Q1	B0K008	Q01986
G3V9S9	Q4KLF8	P62282	Q9ER34	D3ZAS8
D3ZAZ0	M0R544	F1LS86	A0A0G2K8T0	Q4KM49
P54921	A0A0G2JYI7	Q6B345	B0BNL2	D3ZUB0
D4A1J6	D4A8T3	Q6P4Z9	D4A8H8	B2RYV5
Q9QYL8	Q4KLK7	Q63528	P62919	Q56R17
A0A0G2K739	Q496Z5	D4A0Y6	D3ZSL2	B0BNA7
B5DFD8	B2RYQ2	A0A0G2K8P3	D3ZN95	D3ZMY7
Q6P4Z9	Q32PX2	Q5XFW8	Q62785	D3ZU74
Q4V8A7	Q5FVM2	B0K023	Q63525	Q9ER24
Q3B8Q2	Q4FZS2	F1LND0	Q5U3Y8	P63036
Q5EBD4	D3ZJB1	D3ZFY0	F1LR02	A0JN19
Q99MI5	O35162	Q6AYS7	Q6P685	B5DEK0
B0K008	B0BN55	Q642A5	F7ENH8	Q64610
F1LUN5	R9PXS4	D3ZI16	A0A0G2K739	Q5M939
B2RYQ2	Q6TXG7	Q6AY48	Q6AY48	D4AD70
D3ZSL2	Q6PDV8	P62890	D3ZHA1	D3ZSL2
F1M949	A0A0H2UI38	D3ZSL2	Q9JHB5	Q75WE7
Q4V898	D3ZSL2	Q62826	Q4KLF8	B2RYN0
P35559	P62628	Q9Z0V5	D3ZZL3	O35303
B1WBV2	Q99J86	Q63663	B0BNN0	P11497
B2GV73	Q2EJA0	P11348	D3ZA84	Q1EG89
D3ZRX9	D3ZLC1	D4A3E1	G3V9M8	B2RZ72
D4A510	A0A023ILN9	D3ZBN0	Q5U2U2	F1LUN5
B2RYP4	D3ZZL3	Q4KM35	P61972	P27321
F1LMI3	O35509	D3ZRX9	Q07205	P39052
B0LT89	P11883	B0K008	Q45QJ4	D4ADF5
P62890	Q9QYV0	Q5BKA1	D4A054	F8WG25
P41413	B2RYP4	Q5XIM5	D4AA63	F1LM16
Q64361	Q45QJ4	B2RYQ2	B5DF91	Q6P4Z9
A0A0G2K0L0	Q63507	A1L122	P05370	D4A8T3
Q6AY09	Q566E5	D4A8T3	M0R5R0	G3V8A5
A0A0G2K2P5	P05370	Q68A21	D3ZLC1	Q4G079
Q1EG89	Q99N27	Q2EJA0	P54001	F1M775
A0A0G2K542	Q7TQ90	B4F764	P62832	Q4KLH4
P55770	B5DF25	M0RCH0	D3ZW08	Q5RK13
Q4V8K5	Q4QQS7	D3ZPL1	Q9QX67	Q5RK09
D3ZLC1	Q3B7D6	O35276	Q6PDV8	D4A4Z9
D3ZRE7	Q156J1	M0R5R0	A0A0G2K9C0	P05982
Q63663	D3ZRE7	D3ZLC1	Q9JLA3	B0BN99
Q9JLJ3	P27008	Q9JLD2	A0A0G2KAW7	B5DFD8
D4A8F2	P01346	G3V722	F1LPS8	A0A023IMI6
A0A0G2K2H0	P83732	A0A0G2K719	E9PST5	Q32Q06
G3V6X1	Q6AYS7	Q497B0	A0A0G2JYI7	F1LND0
Q32Q06	Z4YNF4	Q99MZ8	A0A140TAD1	Q5M819
Q63507	F1LUM5	B5DFD8	Q5HZV9	F1M949
P08081-2	D3ZW08	O70593	A0A0G2K038	Q6AXT8
Q4KLJ8	F1M6F4	Q6TXG9	P27321	Q5XIA6
D3ZA84	Q27W01	F1LUM5	D3ZAS8	Q6AY48
B0BNH1	A0A0G2KAN5	B2GV92	Q5VLR5	Q27W01
D3ZN21	Q5XID1	B2RZ99	Q642A5	A0A0G2K4T7
B5DER3	Q4V7C6	Q56A27	Q9ES53	D3ZLC1
D3ZZR9	F1LNL2	D4A4B4	D3ZRE7	Q5EBD4
M0R7I0	Q68FS8	A0A0H2UHH9	D4A914	D4A3E1
M0RBI3	B2RYI8	D4A9D8	Q6P7B0	Q32PZ3
A0A0H2UHV9	G3V722	D3ZD40	Q56A27	Q5XIW8
P62856	B2GV73	Q5PPJ6	Q4V8J2	Q4KLF8
D3ZW08	D4A8H8	D3ZZ99	Q9JM53	D4A0Y6
B0BNN0	A0A0G2K4U8	P41777	B1H227	Q9EPB1
Q9WVH8	M0R7I0	B0BN97	Q56R17	P08081-2
B0BMY7	P27321	D3ZD72	Q5PQX0	Q7YP82
P22062	Q9JLA3	Q156J1	P22062	P06760
B0BNM1	D4ADD4	A0A0G2K2H0	F1M775	Q642A5
B0BNE5	Q4V8J2	D3ZAS8	G3V936	O08618
F1LNI5	P12001	A0A0G2JU01	Q6PEC1	P62815
P70583	G3V936	Q5XIG8	D4A9D8	Q5XI19
Q45QJ4	B2GV74	D4AE49	Q64361	Q32KK2
O08618	D4A914	Q6AXT8	Q4KM87	P54921
A0A0G2K447	B0LT89	Q9EPF2	A0A0G2JSH5	A0A0G2K719
Q5PPJ6	D3ZD72	D4A1J6	P06760	P47819
Q4KLH4	P55770	Q9WU82	A0JPM9	A0A0G2K542
D4AAI5	F1LUN5	F1LUD3	O08618	A0JPM9
D4A4T0	G3V9Z6	A0A0G2JYE0	P70583	Q920D2
A0A140TAI1	P39052	P84083	F1M446	Q5XI21
Q4KM49	P54921	A0A096MJJ2	Q6PAH0	A0A0G2JZH0
A0A0G2JWP1	Q5U2Q5	Q5U2U2	P01041	B0K008
D4A1Q9	Q6P751	A7M6E9	P39069	P62856
Q6IRL1	M0R5Q3	D3ZDB9	A0A0G2KAN5	B0BN55
Q8R2E7	Q9JLJ3	A0A0G2JT64	A0A0G2KB55	P62870
Q99MZ8	P41123	E9PST5	A0A0G2K6I4	Q68FW9
G3V9P0	M0R5R0	Q6P9U0	D3ZW55	B0BNN0
Q6AY48	Q5XIG8	A0A0G2K500	F1LRB8	Q9Z1N4
Q6PEC1	D3ZFB2	D3ZMY7	B2RYU7	Q99MI5
Q6AYF8	Q497B0	Q6PCT3	Q64599	A0A096MKE2
Q9JM53	Q9WU49	P61354	Q91Y78	F1LS29
Q99MI7	Q9JM53	A0A0G2K051	G3V6H2	Q6AYS7
Q642A5	Q641W2	Q5XI07	Q156J1	Q63507
D4A0Y6	Q75WE7	D3ZU74	D4A1J6	B1WC34
Q5XFW8	A0A0G2K7W6	A0A0G2KAN5	Q9JLJ3	Q6IRK9
F1M8V2	D4AD70	Q99J86	D3ZSP1	A0A0G2K4X8
Q499N6	D3ZER6	A2VCX1	Q9ER24	P22062
Q99M63	F1M963	F1MAD9	P55770	E9PST5
G3V8G2	B2RYS9	G3V7G0	A0A0G2K8P3	O35162
Q63528	A0A0G2JSU3	D3ZVB7	Q8R2E7	D4A9D6
Q9JHW0	A0A0G2K038	P39052	Q4KLK7	F1M6V1
F1M446	Q499N6	A0A140UHY3	Q99N27	A0A0G2KAN5
P19468	Q9Z1X1	P01041	F1M6F4	P21674
D3ZSP1	P68182	D4A8H8	B0BNA5	Q5XHZ0
M0R4G8	G3V762	A0JN30	B2GV38	O35509
P41123	Q6AYR1	D4A054	O35509	G3V918
B2RZ27	Q01986	B1WBQ0	B2RZ64	F1LNL2
G3V722	Q63525	Q6Q0N1	Q5XIG8	Q9ER34
Q3SWT7	F7FLB2	B0K010	A0A0G2JXT0	A1L122
Q4QQW4	Q80YV8	D3ZFB2	A0A0G2K051	Q6JE36
D3ZPL1	Q505J8	A0A0G2K447	Q4QQS7	Q07205
B2RYP6	D4A0Y6	Q8K1Q0	Q27W01	P27653
Q68FS8	P39951	Q5RK13	Q6PDU1	A0A0G2JSR7
F1MAD9	Q3SWT7	Q4KM49	Q56R18	B5DF65
Q920D2	F1LM55	B2RZ78	D4AAI5	Q9JK11
A0A0H2UHG7	B5DEK0	P84092	Q9EQX9	F1LPG9
F1LNL2	Q7TQ94	B0BNA5	A0A0G2K9I6	Q6AY09
P54645	M0R7Z0	O08839	A0A0G2K3V7	D3ZA84
P27008	P63329	P27321	B5DFD8	D3ZZR9
B1H227	G3V9M6	Q5XIA6	P11348	B5DF91
Q499S6	D3ZSP1	Q498M4	D3ZN63	D3ZD72
D4A5Q2	A0A0H2UI10	A0A140TAI1	Q4V8E1	Q6AY84
Q01986	Q5XIW8	Q6PAH0	B0BN69	Q63313
D4A8M7	A0A0G2K051	A0A0G2JSU3	P08081-2	F1M446
Q9ES72	A0A0H2UHH9	Q5XIW8	A0A0G2JZ13	F7FLB2
Q6NYB7	P61314	A0A0G2JZH0	D4A133	P70583
Q6AXS3	B0BN72	Q566E5	Q920P6	Q68A21
Q4KLZ0	Q4KLJ1	Q01986	B2RZ72	Q5RKH2
B2RZ64	Q642A5	Q9JLJ3	D4A8F2	D4A8H8
Q498M4	P62718	Q9WUC8	Q5U302	Q5RKG9
Q5U2Q7	P70583	A0A0G2K038	G3V9Z6	Z4YNF4
Q5XIG8	P34901	B2GV74	D3ZF26	Q3T1K5
P52631	P48721	Q5M943	A0A0G2JSR9	A0A0G2JU01
Q9JHY8	Q9WVA1	P84817	P21708	D4A9D8
Q9WUC4	P21674	D3ZWL6	A0A0H2UI10	D3ZFY8
P17246	Q56R18	P08081-2	B2GV74	Q6P7B0
F7ENH8	A0JPM9	F1LS29	F1LUV9	P21708
D4AD70	F1LRK9	P49088	B0LT89	F1M8V2
G3V6H2	Q9ES53	Q8R2E7	Q6PCT3	F1LNF0
O35509	F2Z3T9	B0BMY7	Q5M939	Q5U318
P42676	A7M6E9	P11497	D3ZNR4	A0A0G2K2P5
D3ZZR5	Q3B7D0	M0R7I0	Q5RK13	A0A0G2JYN0
A7M6E9	P33436	Q5U214	D4A5Q2	Q3MID3
D4ADF5	A0A0G2K4X8	A0A023IMI6	Q6TXG7	B2RYQ2
Q9ER24	Q5VLR5	F1LPS8	F1M853	G3V9P0
Q8K1P7	M0RDX2	A0A0G2JSR7	Q6IRK9	G3V9Z6
B2RZ99	D4A5T1	B2RYV5	D4A9D6	B0BN85
A0A0G2JZH0	Q6TXJ6	Q45QJ4	A0A0G2JZH0	A0A0G2K2H0
P12001	P06760	B2GUZ9	A0A0G2K8Q7	A0A0G2K9Q3
Q9JHB5	D4A3E1	Q56R17	A0A0H2UHH9	A0A0G2K739
O35263	Q6P7B0	P01346	Q4KLZ6	A0A0G2JSU3
P62628	B2RYF8	B2RZ64	P62718	A8QIC3
B2RZ78	D4A4B4	Q9ES53	Q4QQW4	A0A0H2UHH9
F1MA98	D3ZN95	B5DFN1	Q7TPK7	B2RZ64
D4A3E1	Q5U2U3	O35509	Q07009	A0A0G2JT06
B0BN99	Q4G063	Q4KLN6	G3V8G2	P48508
Q6AYS7	P01041	P07895	Q5EBD4	A0A0H2UHV9
B2GV38	P08081-2	C0M4B0	Q9WUC8	P07897
Q6PDV8	Q8R2E7	B2RZB6	Q64057	G3V7J9
D4A536	Q5I0D5	F2Z3T9	Q9WUC4	Q4V8K5
Q3B7D0	D3ZW55	A0A0G2K8Q7	Q75WE7	Q4KM87
Q68FX1	D3Z9E1	D4ACC2	Q505J8	Q6AXS3
Q2EJA0	B0BN69	D4A206	G3V6S2	F7ENH8
P83941	P48508	P21674	Q5XHZ0	Q4QQV8
Q920P6	D3ZZR5	D3ZSP1	Q4V8H8	M0RBI3
P61314	D4A536	D3ZG88	Q68FW9	G3V8G2
G3V7I0	G3V8U3	A0A0G2K9D7	B0BN55	Q80ZA3
A0A0G2KAN5	D3ZD40	D4A8A0	Q99J86	B5DFN1
Q2IBC7	B1WBQ0	Q5XI18	P11883	Q32PX2
Q6AXW2	P07092	A0A0G2K4U8	M0R4G8	Q4KM69
Q8K1Q0	B1WBY1	Q32PX2	F1LY19	Q9WU10
A0A0G2JSV3	A0A0G2K4T7	D3ZD23	Q6AYR1	P22509
P47819	B2RZ78	B5DF91	P41777	P61765
G3V936	Q9JHW0	Q505J8	F1LNL2	F7FHT4
P61972	A0A023IKI3	Q4KM87	M0R961	A0A0G2JZF0
Q56R17	Q5HZV9	Q4V8J2	B2GV72	A0A0H2UI10
B5DF91	A0A0G2K9C0	Q9WUC4	B0BNM1	F1LPS8
Q924T4	Q8K585	Q9QYV0	D4AE49	F1LY19
D3ZPN7	F7ENH8	P22062	F1LTX4	A0A0G2JW28
D3ZD40	D3ZMY7	B0LT89	C0M4B0	D3ZZ81
P11883	P46844	A0A0G2K751	F1M798	Q5U2U2
D3ZD23	A0A140TAD1	P82808	B2RYI8	F1M8A5
P63329	A0A0G2K739	Q80WF4	Q4KM49	G3V7Z8
Q5U2U2	A0A096MJJ2	A0A0G2K2P5	D4A412	Q4FZT2
M0R6T4	Q499S6	D4AD70	A0A0G2K7W6	P01346
Q5XI18	D4A9Q3	B1WC34	Q63528	A0A0G2K4U8
P62919	D4AE49	Q5XHZ0	D3ZFB2	A0A0G2K3V7
M0R5R0	P62815	Q6AXS3	G3V7I8	F1M6F4
D3ZMY7	P48973	D3ZB65	Q9JHW0	B2RYF8
A0A0G2JYN0	D4A5Q2	F1M8A5	P12001	Q4V8K2
D4A054	D3ZQT0	F1LMI3	B2RZB6	Q99372
Q5PPK6	A0A5H1ZRU4	Q99ND9	F7FLB2	F1LM55
Q56A27	B4F764	Q920D2	D3ZFY0	D4A054
A0A0G2JWH3	Q499T2	F1LRI5	P07895	Q4QR85
F1M6F4	F1M949	P61589	Q4G079	B2RZ78
D3ZWL6	B0BMY7	D3ZNR4	B1WBQ0	D3ZXH7
Q9JK11	P62997	Q9QX67	M0R7I0	D3ZQT0
P01041	D3ZPN7	P24049	Q5PQQ2	Q63768
G3V818	Q6IRK9	B0BN55	B2GUZ9	P41123
P69736	D4AA63	P62994	Q5U2U3	A0A0G2K3I9
D3ZDK7	A0A0G2K9I6	Q641W2	A0JPN7	Q8VHF5
Q5U318	Q9EPB1	Q63507	Q5PPJ6	D3ZHA1
A0JN30	P41413	B5DFN4	P62870	Q505J8
Q63768	G3V6L8	D4ADF5	D4A3E1	Q9WU49
Q66WT9	F1LS29	Q6AXW2	Q4V8K5	B2RYP4
A0A0G2K7W6	P63036	P27008	A0A0G2K500	Q9WU82
Q6P9U5	A0A0G2K2Y3	Q924T4	Q6AXS3	D3ZRE7
Q6AYK3	A0A0G2K8P3	P55770	D3ZZR9	B2RYP6
B4F764	D3ZFY8	Q5M7A4	Q4V8K2	A0A0G2K6I4
Q8CIP7	F1LY19	B5DER3	Q4KM35	P61354
G3V9Z6	Q1EG89	Q6PDV8	P54921	G3V8E4
Q4V8K2	Q6AYK6	Q5RKH2	P11497	Q9ES53
A0A096MKE2	Q5XFW8	P61765	A0A0G2K6H5	Q2EJA0
D4A4Z9	O35276	A0A0G2JSL8	Q32PX2	Q9JHW0
A0A0G2K8Q7	F1LND0	B0BNN0	A0A0G2K447	A0A0G2K7X3
Q5XHZ0	A0A0G2JZF0	A0A0G2JYN0	Q924T4	Q499T3
Q9WUC8	P62912	D4A9D6	A0A0G2JYE0	G3V6L8
D4A2C6	A0A0G2JSR7	Q99M63	Q5U2Q3	D4A4B4
Q99N27	Q6P4Z9	B1WBY1	D3ZD09	D4A6C5
G3V6L8	Q4KM35	P37285	Q9Z1X1	F1LRK9
D3ZD72	Q9WU82	D3ZN06	P04762	F1M842
M0R7Z0	P37285	P10860	Q5M943	D3ZER6
Q505J8	B5DFN4	F1LNL2	D3ZPL1	A0A0G2JSH5
D4A4J0	D4ACC2	Q4QR85	F1M963	Q9Z0V5
Q5U214	Q5PQX1	P62856	F2Z3T9	A0A140TAI1
P09527	A0A0G2K447	Q499N6	G3V6B1	D3ZWL6
Q63396	P40615	Q6AYK3	Q99MZ8	P55770
A0A0G2K9C0	F1MAA3	G3V818	A0A0H2UH99	Q64303
G3V8Z9	Q66WT9	A0A0G2K3I9	G3V9S9	B0LT89
Q9Z1X1	Q10743	P48508	Q9JI85	B2GV74
A0A0H2UI10	F8WG67	D3ZER6	Q08877	A0A0G2JWH3
B2GV72	B2GV38	P47819	Q3B7D1	Q5HZV9
A0A0G2K8P3	D3ZCA0	A0A0G2JWH3	Q6MG48	P34901
G3V9M6	G3V818	Q4V8K2	B5DFN1	A0A0G2JU82
Q5M849	D4A4Z9	G3V8Z9	G3V9P0	Q5U2V1
A0A0G2K4X8	D3ZC84	G3V9P0	B2RYV5	D4A917
A0JN19	Q499T3	F1M8V2	B2RZ78	Q5XIG8
F1LPS8	B2RYV5	Q64538	Q4V7C6	B2GV73
B2RYS9	Q4QQV8	P17246	Q80WF4	Q80WF4
A0A0G2JYI7	Q45QL6	E9PTB2	F1MAD9	A0A0G2JSL8
B2GV74	D4A9V5	D3Z863	P10860	D3Z863
Q99J82	D3ZMS0	Q4V7C6	Q4V886	B2RZ99
G3V8U3	Q5PQN7	D3ZUQ2	B5DEK0	B0BN72
A0A0G2JSM7	F1M9V3	G3V9M8	O35162	A0A0G2K3V4
G3V617	Q9EQX9	B2GV82	A0A0G2JSM7	P61314
F1LR02	D4A3E2	Q4V8K5	F1MA87	Q4KM35
Q99J86	Q920D2	P27867	A0A0G2JYN0	F1MAA3
Q64303	C0M4B0	Q99N27	Q9JHU5	Q5PPJ6
A0A0G2JSU3	A0A0G2K3V7	B2RYS9	A0A0G2K4U8	A0A0G2K500
Q499T3	A2VCX1	F1LVL2	Q5I0D5	B4F764
P97697	Q5M9H7	A0JPN7	D3ZWL6	Q9JK25
Q9Z1N4	D4A8A0	Q00981	G3V818	D3ZUV3
A2VCX1	P97697	Q3SWT7	B1WBY1	D4A8A0
Q5RK09	P53812	B2RYI8	F1M801	Q4KLJ8
O08557	P14668	G3V918	F1MAA3	D3ZWJ2
M0R3V4	A0A0G2JYF7	Q5EBC7	Q6AXT8	F1MA87
D3ZHA1	Q9ES72	Q91XU1	D3ZER6	B2RYS9
D3ZXS8	G3V7Z8	Q7TPK7	Q62703	D4A206
D3ZFB2	D4A2C6	Q62847	Q6AYF8	C7C5T2
P70470	F1M801	Q9ER24	P37285	Q4V8H8
Q5M943	Q68FX1	D4A536	Q64303	Q9JLZ1
F1LM55	Q5RK09	Q10728	M0R3V4	P42676
A0A0G2K2M9	D3ZUT9	Q32Q06	D4A536	B0BNM1
Q6TUG0	Q641X3	A0A0A0MXY5	P53812	P14844
A0A0U1RRV7	F1LR87	Q7TQ94	M0R5Q3	Q63396
A0A023IMI6	Q6AXS3	B1WC11	D4ACC2	Q6AYF8
F1M9I4	D3ZZR9	P63329	B2GV73	P54645
D4A8H8	Q6PDU1	A0A0G2K0T8	D3ZFY8	Q9QYV0
P27321	Q7TPK7	M0R5Q3	G3V7Z8	G3V818
Q4KM69	D3ZA84	B1WC28	A0A0G2K9D6	D4A7F2
Q10739	G3V9M8	A0A0G2K7W6	A0A0G2K542	P62912
Q80WF4	Q64361	Q00729	R9PXS4	E9PTB2
P11348	B0BN99	M0RBI3	D4A206	Q99J86
P01346	Q6BBI8	A0A0G2K4X8	F1M1H0	D3ZAE6
P62832	B5DF91	F1LQN1	A0A0G2K4X8	M0R544
D4A845	Q99MI7	P22509	Q99PD4	D3ZU52
D4A7F2	B0BNG3	Q4G009	P08082-2	F1LPD6
D4A3I4	M0R3V4	M0R3V4	F1LTU4	G3V7M0
B5DFN1	P61589	B2RYP4	P17491	Q10728
A0A0G2K3I9	G3V9P0	Q9JI85	A0A023IKI3	A0A0G2K9D6
O35276	A0JPN7	Q4KLF8	Q62667	D4A845
Q5RK13	B0BNE5	D3ZU52	Q10739	Q68FT7
A0A0G2K4T7	P82808	Q6P756	F1M062	A0A0G2JSM7
A0A0G2K3V7	P17078	Q64620	Q01986	P62832
D3ZCA0	O35263	Q6AY09	P63329	D4AE49
A0A0G2K038	D4A259	D4A9P7	A0A0U1RRV7	Q6AYK6
Q10743	F1M8V2	B2RYG2	P84100	Q561R9
B3STT9	Q5PQQ2	Q2A121	B5DEY8	D3ZJB1
D3ZZ81	Q4QQW4	Q62703	Q5U1Z3	P63329
Q5I0L4	Q2IBC7	F1M6F4	O08839	F1M9V3
B2RZD5	Q91V33	A0A0G2K4T7	A0A096MJP9	Q9QXY8
Q9JLD2	Q6PCT3	P09527	D3ZD72	Q6PEC0
Q32PX2	Q4V8K5	A0A0G2K9Q3	Q62950	A0A0G2JVW5
A0A0G2KB26	A0A0G2JZH0	A0A0G2K6I4	Q566E5	F1LRJ9
Q62667	A0A0G2K2P5	B2GV38	Q5RK09	Q4G063
R9PXS4	Q32Q06	Q5PQL2	D4A2C6	D4A9Z8
Q62636	G3V7G0	D4A777	B2RYP4	A2VCX1
B5DFN4	Q5M943	Q5M9H7	F1LMI3	M0R7Z0
B5DF60	B0K010	A0A0G2KB26	A0A0G2K0T8	G3V7I8
B5DF50	Q5M939	D4A8F2	A0JPJ7	B5DF25
D3ZFY8	A0A0G2JYE0	Q5PQQ2	Q6AYK3	M0R3V4
A0A0G2JXT0	D4A9Z8	D3ZC84	Q91XU1	Q99ND9
Q5U2Q3	G3V9D1	A0A0G2JZ13	Q6AYU1	P17246
Q5M9H7	P86182	Q27W01	Q8CG45	P62628
P10860	B4F7E2	A0A140TAD1	D4ADP9	Q9WUC4
A0A0G2K9D7	P17246	Q4QQV8	Q6IMF3	Q9JM53
Q68G41	F1M8A5	D4A845	F1M8V2	D3ZDB9
P61589	G3V6B1	Q10739	A0A0G2JZF0	D3ZVD8
A0A096MK61	F1LMI3	D4AAM0	D4A9Z8	Q2LAP6
Q64194	A0A0G2K6H5	Q5RKG9	A0A0G2JU01	B6RIU0
B5DF25	Q10739	A0A0G2K2Y3	D4A9P7	Q8R2E7
Q8CFN2	P62994	O08618	A0A0G2K7X3	Q7TPK7
D3ZW15	D4AE68	D3ZZR5	A0A0G2JSL8	Q10739
Q9QYV0	Q5XI18	Q5RK09	O35828	Q9JHU5
Q3MID3	A0A0G2JYN0	Q68G41	P34901	Q5U2Q3
Q712J2	A0A0G2JSL8	Q6AYU1	Q498M4	P01041
Q5XIW8	G3V918	D4A8M7	B2RYC9	P24049
P30152	F1M403	B0BN99	F1LS29	A0JPN7
P21674	M0R6T4	P54921	P40615	B2GV72
G3V8E4	Q9Z1Z9	P35465	G3V722	P10361
P13635	Q6MG48	G3V8G2	G3V617	A0A0G2K8P3
M0RD20	A0A0A0MXY5	B0BNG3	Q6AY09	M0R5Q3
Q4G063	B2GV72	Q32PZ3	B0K010	Q4V8J2
Q4FZS2	A0JPJ7	F1M963	Q561R9	A0A0G2K2Y3
Q6PDU1	O70454	F1M1B3	Q62847	Q91XU1
F1LS29	G3V824	P62832	D4A0Y6	O88550
D4AAM0	P84083	Q6AYF8	P28494	D4A2B0
D3ZX38	D3ZWL6	P83732	Q66WT9	Q9JI85
C0M4B0	P13852	F1M801	Q6P9U0	Q6AYQ9
P14925	Q5BJ92	A2RUW1	D3ZPN7	P39069
P18645	D3ZF39	Q4KM69	Q5XIL4	Q64538
Q5PQL2	D4A652	Q4FZT2	E9PTE1	P37285
B1WBQ0	Q6Q0N1	A0A0G2JU82	A0A0G2JWH3	B1WBY1
A0JPJ7	Q4KM69	D4ADP9	Q45QL6	Q6P7D2
B2RYF8	D4ABS5	D3ZMS0	D3ZUQ2	Q99M63
A0A0G2K7X3	A0A0G2K9D7	Q64361	Q3KR55	B2RZ27
A0A0G2JU82	F1LR02	Q9Z1X1	A0A0G2K781	Q6MGC4
G3V9D1	Q63068	D3ZC96	A0A0G2QC21	A0A140TA89
Q566E5	Q5PQX0	Q63313	P05942	Q8K1Q0
B5DF89	G3V6S2	Q62636	Q4KM69	D4A8F2
G3V8I4	A0A0U1RRV7	G3V9Z6	Q9WTZ3	D3ZLF6
P41740	D4A845	Q10743	P27867	A0A0H2UHQ3
P08010	Q7TP34	P19836	B2GV41	G3V824
P97576	D4ADP9	G3V989	Q9JLD2	B0BNB2
Q6JE36	F1LSM5	M0R961	Q80YV8	Q6PDU1
O88550	F1LTR1	P08010	A0A0G2K2P5	D3ZDK7
B0BNA5	Q5M849	F1LML7	F1LUN5	A0JPJ7
Q6P6Q7	A0A0G2K9Q3	D4AAI5	Q6BBI8	Q4KLZ0
P82808	Q63768	D4A2C6	Q5M849	Q64361
P27867	O08839	Q9Z1K9	Q99ND9	Q6TXG7
G3V7I8	D4A9P7	P08082-2	P14844	Q6BBI8
D3ZV81	Q9WUC4	Q68FX1	B2RYP6	P18395
B0BN72	Q3KR55	D3ZFY8	A0A0A0MXY5	B5DFC6
D3ZMS0	A0A0G2K3V4	P62718	Q4G063	Q562C9
A0A0H2UH99	P62870	A0A0G2K542	D4A9T2	Q9Z336
D4AE68	F1LUD3	Q9WTV1	B1WC28	Q6QD51
D3ZI16	B5DF50	G3V9D1	Q920D2	F1LMI3
Q6TXG7	A0A0G2K542	B1WC84	B4F7E2	Q6Q0N1
A8QIC3	D3Z863	P97697	B0BNG3	F1LMQ3
Q4QQR9	D4A9T2	A0A096MKE2	Q68FX1	Q6PDV8
D4AEH9	Q80ZA3	B0BNM1	P14668	Q02589
Q5GFD9	Q6P9U0	Q9WVK7	A0A0G2JU82	P09527
D3ZBT9	D3ZD09	G3V7Z8	P45352	B0BMY7
Q5U2V1	Q4V8K2	D4A4T0	Q5PPK6	Q3B7D0
A0A0G2K4U8	A0A0G2K9L2	B2RZ27	Q5U2Z4	Q5U214
D3Z863	A0A096MJP9	Q4QQR9	Q4KLN6	Q8VIL3
D3ZN06	P61765	P53812	A5I9F0	Q924T4
Q6AYC4	D4ACW1	Q5RJZ6	O88550	D3ZD09
D3ZBG6	Q8K4Y7	A0A0G2QC21	D3ZB65	F1LXD8
Q9R1J8	A0A096MKH2	F1MA87	A0JN30	D3ZQ57
D4A9V5	Q6TUG0	B2RZD5	Q7TP89	D4A259
D3ZXH7	Q63396	A0A0H2UI10	D3ZN06	G3V8R0
A0A140TAD1	B0K008	Q75WE7	Q6TUG0	P14141
B1H267	A0A0G2K3I9	B1WBS4	D3ZMY7	Q4FZS2
Q7TP34	A0A0G2JSM7	F1LY19	Q2A121	Q9QUR2
P14844	O35757	Q9WVH8	D3ZD40	Q5XI18
Q5XI21	A0A140TAI6	Q3B8Q1	Q9Z1K9	G3V9S9
P35465	A0A0G2K7X3	D3ZN63	Q499T2	P70541
P10361	Q5RJZ6	B4F7A5	B5DF50	F1MAD9
G3V824	D3ZD89	Q91Y78	P14925	F1LSM5
A0A0G2K3V4	B0K024	P18645	Q7TQ94	Q712J2
D4ADD4	Q6P9U3	O35820	D3ZAX5	Q6P756
F1M471	Q5PPK6	B5DF50	Q63768	D4A5Q2
Q9JI85	Q91XU1	G3V6S2	B2GV82	Q5XI09
D3ZN63	F1M446	A0A1W2Q6A2	P52631	B0BNA5
Q4QQV8	B1H227	Q6PDU1	Q5FVK6	Q6IMZ3
Q5PQN7	D3ZUV3	D3ZD89	D3ZLF6	Q5PQX0
D4A259	Q7TP89	Q6P9U5	F1LM55	P62845
Q6BBI8	P29524	Q5M823	D4AAM0	D4ADP9
Q561R9	B1WC84	B0BN85	A0A0G2JSV3	P70470
D4AA52	D4A8M7	F1LTX4	P18645	Q5FVK6
F1MA87	Q9JI85	Q561R9	P12369	A7M6E9
Q80ZA3	A1L122	Q4KLI4	D4A5T1	A0A0G2JTH7
Q9Z1Z9	A0A0G2K6Y9	Q9QXY8	D4ACW1	A0A0G2K038
Q4G022	Q6AYP7	D4A6V3	D4ABS5	Q99MI7
Q63148	Q4V8E1	Q62667	Q9R1J8	A0A0G2K0T8
Q5EBC7	A0A0G2JU01	Q6AYR1	Q9QXY8	Q6P9X1
Q5U322	B2RZ64	O54715	G3V8U6	P45352
B2RYC9	Q68G41	B2RYF8	D4A7J8	A0A0G2QC21
M0RDX2	P84817	O88550	Q5U318	P61589
F7F707	Q712J2	Q5U1Z3	D3ZMS0	Q6AYR1
A0A0G2QC21	B5DEH4	A0JPM9	Q499N6	B1WBS4
D3ZUC2	Q6AYF8	Q6AZ33	D3ZC84	P15800
F1M963	P08010	F1LQS6	P61589	Q62636
Q6IMX7	Q3MID3	Q5U2U3	P08010	A0A0G2KAZ7
B2RYG2	A0A0G2JSV3	D3ZRD3	Q68G41	D3ZCA0
D3ZUT9	Q561R9	Q63068	Q64538	Q99N27
A1L122	D4A7G9	Q4G022	P35053	D3ZSP1
Q08602	P19468	B5DF25	Q5XFW8	Q6AY90
F1LML7	B0BNA5	G3V6L8	Q8R3Z7	P12001
D3ZAS8	Q80WF4	P34901	Q5XIB2	B2GV82
Q5BJP4	P11497	Q5U2Q5	Q5U2N1	Q5PQQ2
P84586	Q4KM38	D3ZD09	G3V9W0	P14668
M0R5Q3	A0A096MKE2	Q5PQN7	P62628	A0A0G2K8Q7
F1LMQ3	B4F786	Q9WVA1	Q4V7A0	D3ZF39
P07092	B1WC16	D4A259	A2RUW1	A0A0G2JSV3
Q9ES53	A0A0G2JWH3	B2RYC9	D4A5R0	Q7TP89
G3V7I7	F1MA79	Q68FS8	B2RYI2	Q4V886
Q4V8H8	F1M1H0	P63090	F1LND0	Q5U313
B5DF62	G3V8R0	F1LM60	Q4KLJ8	G3V8Z9
A0A0G2K6I4	Q4KLN6	G3V9S9	Q4G022	P82808
Q68FV3	Q4G022	F1LRS8	Q5M827	Q68FX1
F1LUD3	B4F759	D4A1Q9	M0R6T4	B5DF60
P84100	D4A206	B2GV73	Q5M7T1	P97576
Q6AZ26	P27867	Q4KLJ8	Q9Z1Z9	D4A2C6
O08839	P10860	A0A096MJY1	D4A9Q3	P05942
Q3KR55	A0A0G2KB26	Q6MG75	P84817	A0A0G2K447
A5I9F0	A0A0G2JZV8	Q5M849	A0A0G2K2Y3	F1LUV9
P62815	G3V6K3	Q4KM38	F1LY09	P62916
G3V6S8	D4A8N0	Q80YV8	A0A0G2KB26	Q5M827
B2RZA6	D4AAM0	Q7TP57	Q9WTV1	F1LM60
G3V661	Q63528	D3ZCA0	Q4KLY4	P28494
Q9QUR2	Q5BJP3	B5DEP7	F1LR87	P04762
A0JPM9	G3V617	Q9JM53	F1LRK9	P05712
P28494	D3ZDK7	Q66WT9	D4A6C5	Q5BJP2
A0A0G2JZQ1	D3ZTV7	F1MAA3	B2RYS9	G3V7I7
Q6AYP7	Q32PZ3	Q09167	D3ZC96	D4A1C5
Q91V33	A0A0G2JXT0	Q811S3	B1WBS4	Q9Z1K9
D3ZRD3	Q62667	A0A0G2K3N1	Q3SWT4	F1M1H0
Q5BJ92	A0A0G2JUB0	P04762	D3ZUC2	O08839
D4A1B8	Q91Y78	A0A0G2K9C0	M0R7E6	D4A777
Q5RJN5	D3ZAX5	B0BNK1	M0R565	A1L1J8
Q4KM35	P05942	Q5U2Q3	P63090	Q5U2U7
F1LRB8	B2RYP6	Q2LAP6	M0R7Z0	D4A9P7
Q5I034	A2RUW1	O88637	D3ZTV7	Q9JLD2
G3V8U6	D4A6C5	D3ZR64	B1WC84	D3ZPN7
D4A9T2	Q9QXY8	Q32PY7	P09527	Q9Z1Z9
B4F7A5	Q71SA3	D3ZUZ9	A0A0G2K7N7	P84100
G3V7G0	D4A7F2	Q6AY96	D3ZUL1	Q63068
Q562C9	Q4FZT2	Q3KR55	Q5XI29	D4AAM0
A2RUW1	A0A0G2K781	D4A3I4	Q09167	Q45QL6
G3V6B1	A0A0G2K8Q7	Q9QUR2	B0BMY7	D3ZNR4
Q6MGC4	G3V7J9	Q91V33	F1LSM5	P97712
P37285	Q6AYU1	P62916	A1L122	O55147
D3ZU52	B5DEP7	A0A0G2K9D6	Q6AXW2	A2RUW1
A0A0G2K9L2	F1M798	P62870	D3ZCA0	Q499N6
F1LY19	Q5U2Q3	Q9ES72	Q5FVH2	P55053
Q08851	D4AAI5	P14668	D4AE68	P86182
A0A0G2K3N1	P84100	D3ZDK7	B1H267	D3ZXJ5
P13852	Q4KLJ8	Q3B7D1	Q4KLJ1	Q6AYP7
Q6AYL5	G3V9W0	D4ACW1	Q5GFD9	B1H267
P62749	D4A7J8	D3ZTV7	Q3ZAU4	F1M798
A0A0G2K9Q3	Q09167	P17491	Q5EBC7	Q5I0L4
O35757	A0A0G2JU07	Q62950	F1LMQ3	A0A0G2JYE0
P84817	F1M853	D4A9Q3	D4A644	Q6AY72
Q4QR85	D3ZDB9	D4A6C5	A0A0G2K3I9	Q80YV8
D4A9Q3	B5DFN1	D4A1A5	D3ZRD3	Q5BJ92
Q5PQQ2	B2GV82	D3ZPN7	Q08415-1	B0BNE5
F1M8A4	A0A0G2JZ53	P41123	Q6AYL5	B0BNK1
Q62751	B1WBS4	Q5BJ92	O35263	P27867
F1M3H8	A0A0G2JU82	P84100	Q4QQV8	D3ZRD3
D3ZDB9	D3ZF26	D3ZF39	A0A096MKH2	Q63528
F1M1H0	Q4KLZ0	Q63396	Q10743	F1LYQ8
Q5EGY4	Q5XHZ0	D3ZE63	Q68FT7	F1M1B3
Q62868	D3ZE63	P62815	Q4G009	Q6P9U0
Q6P6S4	P55053	P54645	Q499T3	Q8CFN2
F1M798	Q4G075	P28494	M0RDX2	A0A0G2QC33
A0A0G2JZ13	D3ZXP7	Q8CFN2	Q68A21	Q62703
Q811Q2	F2Z3T0	P12001	B5DEP7	D4A7J8
D4A6C5	P14141	A5I9F0	F1LT49	P62994
Q99ND9	Q02589	Q6BBI8	Q6QI44	B0BN69
Q641W2	Q2A121	A0A0U1RRV7	G3V8G5	B5DF50
Q6MG08	A0A096MK61	P62845	Q8CFN2	B1WC84
D3ZD09	D3ZUQ2	Q5I0L4	P07092	Q5PQN7
P55213	Q9R1J8	Q499T3	D3ZX38	P84083
P14668	P97532	A8QIC3	P17246	M0R565
Q66H20	B2RZA6	Q5I034	P24051	D4A8M7
E9PTE1	B2RYI2	Q6MG48	Q02589	D4AB34
P35053	P62749	P63149	Q5U2V1	A0A0G2JXT0
Q3ZAU4	Q5BJP4	Q3SWT4	G3V6S8	A0A140TAH1
Q6QI89	A0A0G2K0T8	P61314	Q5BJ92	Q3SWT7
Q3T1K5	Q8R3Z7	B2GV72	Q5BJP4	Q5I0P2
G3V8Y8	A8QIC3	Q4V886	Q9Z0L9	A0A0G2JU07
Q9WVR7	F1M471	A0A0G2K648	B2RYF8	D4A0M2
A0A0G2JSL8	F1LRE1	A0A0G2JVC8	P05712	A0A096MJP9
Q3B7D1	D3ZUL8	Q6AYK6	F1M949	Q08415-1
Q5RJZ6	Q4V886	D3ZUB7	B4F759	D4A7L6
Q02589	D3ZVW3	B6RIU0	D3ZF39	Q4G009
O35796	D3ZPF0	B2GV41	D4A7U6	D4A7G9
Q4V8J2	D3ZRV0	Q5HZV9	D4A8G7	D3ZV81
G3V6H0	D3ZCL3	G3V6S8	M0R835	Q6AY96
F7F2F3	P35053	Q5U2V1	A0A0G2JVC8	F1M3H8
F1M8A5	A0A0G2K6I4	A0JPQ9	O35276	F1LMR4
D4AB34	B4F7C7	E9PTE1	Q4QQR9	Q6AYU1
Q5I0P2	Q62703	D4A8H5	F1LXD8	D4A8H5
Q9WU82	P70541	Q4V8E1	P42676	Q68G41
B6RIU0	Q8CFN2	Q8K4Y7	Q99MI7	A0A0G2K2A5
B2GV41	Q5U2V1	A0A0G2JU07	F1LQX9	A0A140TAD1
D3ZB65	Q64620	A0A0G2K1D2	Q4QQU6	Q4KLY4
Q5XI29	D3ZXJ5	D3ZUL8	Q68FX3	D3ZD89
P62994	P42676	D3ZV81	Q5XI09	F2Z3T0
B2GUZ9	Q62867	M0R5N4	D4A259	D3ZUL8
D3ZE63	Q5U214	B4F759	Q99M63	Q9Z0L9
B5DEP7	Q52KS1	Q5M7V8	F1M556	Q91V33
F1LRE1	Q63691	D4A7J8	Q5PPI1	Q52KS1
Q9QXY8	Q62847	D3ZZA8	P22734	Q5RKI5
F1LYQ8	B2GV41	A0A0G2JSR9	D4A777	P11915
Q80YV8	F1MAB8	F1LSM5	Q5PQR0	A0A0G2K3N1
A0A0G2JUB0	Q9R2C0	P05942	B2RZD5	G3V897
Q63068	P07895	F1MA36	P86182	Q9JK93
D4A1C5	D4A3E3	Q9Z1Z9	D3ZUT9	A0A0H2UH99
Q2I316	Q9JLD2	Q68FX3	A0A096MKE2	G3V8I4
Q52KS1	D3ZN06	D4A8G7	Q6MG08	D3ZB65
F1LMH5	M0R7E6	A0A096MK61	D3ZE63	Q5U311
P14141	Q6QI89	F1LQX9	Q6PEC0	Q9QYL8
Q91Y78	Q08415-1	D3ZPF0	B2RYG2	M0R3S3
P11915	F1LQN1	Q4V884	P63074	Q5M7A4
A0A0G2JYE0	D4A3S8	M0R6T4	D3ZEF9	G3V829
P17078	Q5EAP4	A0A0G2K8B3	P97697	A0A0G2JZ53
D4A777	P28494	P81799	Q5XIW8	Q9Z269
Q63691	G3V8I4	Q6AYP7	D3ZPK4	F1M4W7
Q712U5	B5DFE9	Q4VBH2	Q5U214	A0A140TAF7
Q4FZU0	A0A0G2K101	D4A2P1	D4A7F2	Q63014
O35964	B2RYG2	Q4G063	Q9R1A0	D3ZE63
Q6P9U0	B2RYC9	M0R565	A0A5H1ZRU4	A0A0U1RRV7
O88637	Q62636	M0RDX2	P47819	Q6J2U6
F1MAB8	Q5XI09	A0A096MJX5	D4A3E2	D3ZTV7
Q6AY96	Q64599	F1LMR4	Q5U211	O35964
F1M403	Q68FT9	G3V7M0	D4A4R1	D3ZEF9
Q5U211	F7F707	P43145	Q6IMZ3	A0A0G2JZS1
P19836	A0A0G2K7Q6	A0A140TAI6	G3V9D1	Q6MG48
A0JPQ9	O08618	Q5BJP4	M0RCH5	B2GV41
Q5RKJ4	P19836	A0A0G2JU77	Q2EJA0	A0A0G2K9D7
P34901	F1LRB8	Q7TP89	A0A0G2K9Q8	D4A1Q9
D4ADZ9	M0RD20	D4A7I6	P70470	Q56R18
Q5M827	B6RIU0	Q5U3Z7	D3ZH75	Q5FWU0
Q5RKJ9	A0A0G2K3N1	F1M949	D3ZVP6	B5DFN4
Q6AYZ7	Q642B0	A0A096MKH2	Q6P9U5	Q3B7D1
B1WBS4	Q63014	F1LPD6	A0A096MK58	Q6P9U5
P05942	F1LT35	D4A022	Q6AYQ9	F1LT10
Q499W2	Q5RK13	Q64303	P70541	Q4V8E1
A0A140TAI6	P63312	Q499W2	D3ZU52	D3ZUC2
Q9WTZ3	O88637	G3V824	A0A0G2K1N3	D4ACC2
Q4V886	D3ZEF9	F1LPG9	A8QIC3	Q9WVR7
Q8K4Y7	Q9Z1H9	A0A140TAF7	D4A1A5	P10686
F1LMR4	Q9WTZ3	D3ZX38	A0A0G2JWG6	D4A3I4
Q6AYU1	Q80W92	A0A0G2JXH6	P19836	P19836
D4A7G9	Q3T1K5	B2RYJ3	Q6AY96	F1LML7
D4ACC2	Q6AYC4	D3ZVP6	Q6IFW6	M0RCP9
A0A0G2K2Y3	D3ZWA8	Q4KLL7	Q6AYP7	D3ZPF0
A0A5H1ZRU4	Q5PQR0	Q80W92	A0A0G2JUB0	B5DEP7
Q5U312	A0A0G2K2A5	B2RZB8	D3ZK96	Q6DGG1
P07895	P97605	Q63548	D3ZWA8	M0R5W4
Q5EAP4	P08082-2	Q5XIL4	F1LQI1	Q5EBC7
B5DFK6	Q6IMF3	Q6P6S4	F1LQS0	Q6P6S4
Q5M7T1	Q99J82	A0A140TAH3	Q8R4A1	E9PT22
Q9Z269	O35964	A0A0G2JZ53	P63312	F1LUD3
A0A096MJY1	P47819	O35757	Q63186	D3ZBG6
Q9JHU5	Q5I0H3	A1L1J8	D4A4Z9	M0R4H5
A0A0G2K7Q6	Q99ND9	F1LMQ3	F1M8A5	D3ZTV3
F1M801	P52631	Q5M827	Q8VHT6	Q4VBH2
Q5U3Z7	M0R4G8	O35964	A0A0G2JVW5	M0R5R0
A0A0H2UHQ3	Q3MID9	B3STT9	F1M471	Q5I0H3
D3ZC96	Q2I316	D3ZFH5	F1LM60	D3ZU51
M0R961	A0A0G2JVC8	O70351	D3ZUC9	P17491
Q56R18	A5I9F0	M0RDG7	Q4VBH2	Q6IMX7
Q9QZM5	D3ZWJ2	P08494	Q5RKJ4	Q9R1A0
P63074	D4A1Q9	D4A5Q2	D3ZD89	P97697
Q4KM74	D3ZV81	A0A5P8DHK3	D3ZX63	A5I9F0
A1L1J8	D3ZVD8	B5DFE9	O08557	F1LT35
F1LRM7	Q68FT7	Q4KM50	D4AEH9	Q5RJN5
A0A0G2QC33	Q5U2N1	Q9Z269	A0A0G2K2A5	M0R776
P17491	Q924T4	A0A0G2K6H5	Q6MGC4	M0R6T4
A0A0G2JZ53	A0A0G2K1U9	B5DFN0	B1WBN9	G3V8R7
Q9R1A0	Q5U322	G3V7U2	Q3SWT7	F1LQI1
M0RCP9	P09811	O35263	A0A0G2K7C6	Q4G022
P97605	D3ZU52	Q712J2	D3ZUL8	M0R961
Q4KLK1	D3ZU51	D3ZTV3	D4A845	A0A0G2JVP5
P97532	D3ZT94	Q2IBC7	Q4KM74	D4A7U6
Q09167	Q6MGC4	B1H267	Q5U312	F8WG67
Q5U2U7	O88280	Q4FZU8	P55053	D4AEH9
P24051	Q5U2R7	Q5PQX0	B0BNK1	Q5U2N1
Q99PD4	O88550	D4AB34	F1M3H8	F1M1D5
F1M4J1	Q63186	Q3T1K5	B1WC16	Q66HC5
P62845	Q5XI21	P63074	D4A5T8	Q62780
A0A0G2K3V2	A0A0G2KB55	F1M403	Q9Z336	F1M062
A0A096MJP9	P17491	A0A0G2JT30	B5DEL2	Q4KM38
P81799	Q9QYL8	P48721	F1LQN1	F7EPZ4
D4A3E2	Q5U2Z4	Q5M9G1	G3V8I4	D4A3E2
Q5U2N1	A0A0G2JW38	Q9Z1H9	A0A0G2K1U9	P56574
D3ZUL8	F1M1D5	Q4QQU6	F1LT35	A0A0G2K266
Q498R7	Q5FWS5	M0RD20	A0A0G2JYL4	D4A1B8
Q5XII0	D3ZUC2	Q63ZV7	Q642B0	D3ZFH5
D4AE49	A0A0G2K1N3	A0A0G2JZV8	F1LNM0	E9PTE1
A0A0G2KB98	F1MAD9	A0A0G2K3V7	A0A096MK61	D4A8H3
Q5I0H3	B2RZD5	Q63186	Q8K4Y7	D4A944
B1WC11	B1H267	A0A0G2JZS1	F1MA98	Q6AYR8
Q6AYE5	Q07258	Q5U2N1	B1WC11	F1LQS6
Q9R064	A0A0G2JSZ9	D4A7U6	Q5I0H3	Q68FV3
A0A0G2JT64	A0A0G2JZS1	Q5XI21	Q99J82	P63074
Q5RJR8	Q3B7D1	F1MA79	Q6P9U3	M0RDX2
D4A0M2	Q10746	A0A096MK58	Q80W92	D3ZUF9
Q4QRB8	B2RYN6	B5DEH4	B0K024	A0A0G2K7W6
Q4G017	Q4G009	Q5I0H3	Q6IMX7	P97690
D4A8A0	F1LYQ8	P14141	Q4KLL7	D4ACW1
D4A7U6	D4A1C5	F1M1D5	Q5PQN7	A0A0G2K1U9
P48721	Q5U2N0	F1M1H0	D3ZV81	Q6MG08
D3Z9M5	M0R9B9	A0A0G2JXT0	Q9WVK7	B2RZA6
D3ZKD3	Q5M7T1	D3ZZ81	A0A0G2JZ53	Q6AYZ7
D3ZRV0	Q499T7	F1LYQ8	Q64194	Q3KR59
P45352	Q5U211	G3V6B1	Q9QUR2	Q9WTT7
G3V7L8	Q68FV3	A0A0G2JTH7	P61765	D3ZN06
P33436	Q712U5	A0A0G2JSR4	G3V918	D4AE06
Q642B0	B1H2A6	D3ZQ57	D4ADD4	Q6IUR5
D4A5T8	Q5PPI1	P45352	A0A0G2JU07	Q4KLI4
A0A0G2JVW5	Q5RKI5	A0A0G2JVW5	Q32PX7	A0A0G2JZV8
F1LNM0	F1LMQ3	A0A0G2JW38	O70185	D4AE68
Q5RK10	P62898	D4A5T8	M0R979	M0RDA4
Q6P7D2	Q09326	Q62868	A0A0G2JZS1	B1WC16
P48450	D3ZNQ6	Q6AYE5	B1WC51	F1M801
A0A0G2JWR5	F1LNM0	Q56R18	G3V661	B0K024
Q68FS1	F1LM60	A0A0G2K781	D4A1Q0	Q02356
F7EZ89	M0RA08	Q6P9X1	Q6P9X1	D3ZRV0
Q6AYQ9	B3STT9	G3V8I4	Q5RK10	F1LXS5
F1LQS0	Q6AYE5	Q9WVE9	Q5U2U7	P36876
D3ZTV3	Q5FVH2	M0R9B9	P47196	B3STT9
D4A1R8	A0A140TA95	P97615	D3ZZ81	D3Z962
A0A0G2JZV8	F1M3H8	Q8R3Z7	Q9JHX4	P48721
P85834	Q9QUR2	Q642B0	G3V8U3	Q8VHT6
Q6PEC0	Q6IMZ3	D3ZU51	A0A0G2JV32	A0A0G2QBZ8
D3ZUZ9	D3ZFH5	Q4FZS2	A0A0G2K3V4	Q5U2Z4
D3ZC84	Q62751	D3ZWJ2	B4F786	Q7TQ94
D3ZEB8	D4A054	Q68FV3	Q5M7V8	F7F707
Q5RKH2	Q99M63	G3V829	Q9Z1H9	B5DFE9
Q498C9	A0A140TA89	F1LT49	B5DF60	B2RYG2
M0R835	Q5XI26	D3ZTJ7	P82808	A0A0G2KB26
A0A0G2K781	Q32KJ8	P62628	Q7TP57	Q5RK10
P08082-2	P09527	Q561Q8	D4A3P1	A0A0G2K7C6
D4A8G7	Q9JK25	Q6AYG3	A0A0G2JUQ6	F1LRM5
B0BNK1	A0A0G2JVW5	O35828	M0R9B9	D3ZDH8
M0R9B9	Q5M9G1	Q6TUG0	A1L1J8	Q499W2
A0A0A0MXY5	Q2LAP6	A0A0G2K8H6	Q63313	P18645
F1M1B3	Q6P9X1	M0RCH5	D4AED6	Q4KLL7
Q5M9G1	Q498R7	D3ZXP7	D4AD05	B0BNG3
F1M1D5	Q5EBC7	A0A0G2K101	F1LR36	A0A0G2JUB0
Q32PX7	G3V829	G3V8U6	D4A1C5	A0A0G2JUQ6
Q5BJP3	A0A0G2K3V2	Q5I0P2	D3Z863	P10860
G3V7U2	A0A0H2UHQ3	Q99J82	B2RYN6	Q2A121
D4A8N0	Q62780	Q5RJR8	D3ZNQ6	Q9WVK7
Q5RKI5	A0A0H2UHM0	Q6AYC4	O35796	D3ZZS8
A0A0G2KAI8	Q4KM58	B0K024	D4A0M2	A0A0G2JZ13
Q9Z1H9	D4A7I6	F1LXD8	Q9JK25	D3ZKD3
A0A0G2K6H5	Q68FX3	Q4KLK7	G3V989	Q32PX7
Q10728	P42123	E9PT22	Q5M9G1	D4A1A5
G3V9M8	Q5RKJ4	D3ZK96	A0A0G2K1D2	B5DFK6
A0A0H2UI05	P05708	F1MA98	D3ZJD3	F1LQS1
A0A0G2K1D2	D3ZBT9	Q02589	Q6Q0N1	D3ZUT9
B5DFN0	F1LMR4	Q10746	A0A140TAH1	Q5BJP4
D4ACW1	D3ZTF1	G3V6K3	D3ZUU6	M0R9B9
A0A0H2UHM0	A0A0G2QBZ8	D3ZP47	Q5XI21	D3ZJ01
Q5FWS5	A0A140TAH1	Q9JHU5	Q9QYL8	G3V8U6
Q2LAP6	A0A0G2JSR9	D3Z9M5	D4A8A0	P20607
F1LSS1	E9PTE1	Q5EAP4	Q32KJ8	Q2IBC7
E9PT22	Q5EEY3	Q9WTZ3	P62489	Q5XI29
Q4KM38	F1MA87	B0BN72	Q5BJN7	Q5PPI1
Q5M7A4	D4AD05	P11240	P48721	Q6AZ26
D3ZUC9	D4A3P1	F1LTR1	Q499W2	Q5EGY4
D4ADP9	Q3KRC5	Q9QYL8	M0RCP9	Q4G017
Q9Z0L9	D4AAT4	Q5PPH0	Q62780	O88637
B1WC56	D4A5T8	Q5U2R7	D3ZT94	O35828
P55215	F1LXD8	A0A0G2K7C6	Q91V33	M0R7E6
F1LRM5	Q9ER34	Q9WVR7	Q2LAP6	O70351
Q63ZV7	Q9R064	Q5U2Z4	D3ZE72	A0A0G2K7N7
Q6NX65	O08557	Q68FS1	P84083	D3ZQE8
Q4V8E1	Q5XI29	B1WC16	G3V824	D3ZUC9
F8WG67	D4A7U6	M0R979	P14141	Q1KQ07
F1LNR1	A0A0G2JSR4	Q5EAN7	D3ZUV3	A0A096MK61
P56574	P63074	F1LPQ3	Q6QI89	M0R979
D3ZQE8	B0BNM1	P86182	P56571	A0A0G2KAI8
B5DFC6	Q5BJU0	P47196	Q5XIA6	Q6MG75
Q5PQX0	Q5RJK9	Q09326	Q5U1Z2	D4A2G6
F1LPD6	A0A0G2K0S6	G3V8R7	F1LSS1	Q5RJP7
Q5XIP1	Q6AY61	M0R835	D3ZBP2	Q09167
A0A0G2K500	F1M842	A4D0F6	Q5U2R7	Q62611
Q5U2N0	Q63548	Q498C9	Q66HC5	Q62868
F1LM60	B5DF89	D4AEH9	B2RYJ3	D3ZJF9
Q6P9X7	B5DEL2	Q5EEY3	Q6MG75	B3SVE6
Q5U2Q5	D3ZWN1	D3ZUC2	D3ZPF0	A0A0G2JZC3
D4A6E6	A0A0G2JVP5	Q5PPI1	Q8K585	B5DEM7
A0A0G2K6Y9	Q6QI48	B2RYP6	D3ZP47	B5DF89
F1M842	Q6P9U5	Q562C9	A0A0G2QC53	F1LR87
O89045	A0A0G2JUQ6	D3ZWA8	Q5U3Z7	P97605
G3V7J9	Q5RK10	D3ZPK4	D4A7G9	Q5XFW6
B4F7E2	F1LQI1	P06214	Q4FZU0	Q80W92
F1LSM5	D3Z9I4	P70541	P42123	Q4FZU0
D3ZBP2	Q6P7D2	F1LSH0	B5DEZ4	Q5I0F0
D4A7J8	B5DEQ4	Q6TXG7	F1M403	Q5U211
M0R979	Q4V8C2	A0A0A0MY07	D3ZJ01	D3ZX38
D3ZK96	Q4FZU8	Q6J2U6	Q6MGB6	G3V749
D3ZWA8	D3ZJ01	M0RA08	Q568Z6	P62489
P36876	Q4G017	F7F707	Q63548	G3V6X1
D3ZNQ6	Q4KLH5	A0A0G2K7N7	Q3KRD6	F1LUI2
F2Z3T7	P12749	Q66H20	F8WG67	B4F786
Q2A121	F1LR36	Q5RK10	P62994	Q6PAH0
A0A0G2JSZ9	Q3KRD6	Q5GFD9	G3V6H0	Q4FZU8
M0R7E6	F1LPS8	P11915	D3ZD23	A0A096MJY1
D4A0E8	Q925R7	B5DEL2	Q6AYC4	P14604
Q9JMB5	O35828	Q6PEC0	D3ZDH8	D4A536
Q68FT7	F1LSS1	Q5XII0	M0RAQ6	D4AAI5
A0A0G2JT30	P60517	G3V7I7	D3Z9I4	D4AAT4
O88588	F1M6V8	P20059	Q4KLK1	F1LQN1
D4A517	Q4KLK1	A0A0G2K2A5	Q9WVR7	M0R835
F1LQN1	D4AB34	Q4V8I6	D3ZC01	Q99J82
G3V7F3	Q5M827	Q712U5	Q4KM58	G3V6S8
A0A0G2QBZ8		P85834	Q9JMB5	B2RYC9
P32577		Q5U211	G3V8R7	Q9Z1H9
Q63313		F1LQI1	D3ZWN1	Q5RJR8
Q6P9X1		D4AE68	D3ZK73	P29524
P14604		B0K034	Q62868	O88588
Q4KLI4		A0A0G2K7Q6	F1MA79	Q8K4Y7
D4A8H5		Q5EGY4	G3V8Y5	P85834
P11240		Q02356	O35158	F1LSQ0
Q6MG70		A0A0G2JV32	Q498R7	D4AD05
Q5BJN7		D3ZZS8	Q5FWS5	M0RDG7
D3Z9I4		D3ZGY2	Q4V8C2	F1LPQ3
D3ZD89		Q62751	D3ZDK7	D3ZPK4
A0A0G2JWD6		P62489	D3Z7Z5	Q5U3Z7
D3ZIX4		Q68FT7	Q64350	Q5RKJ4
Q5PPI1		F1M265	Q5XI26	P11884
F1LQS1		F1M3H8	P12749	B2RYJ2
Q5M856		D3ZNQ6	Q5RKI5	P04916
Q6P756		D4A962	B1H282	D3ZP47
D4AD05		A0A0G2JUQ6	Q62844	Q64194
F1LT35		O89045	B3STT9	Q6AYE5
A0A0G2JX67		P70470	D4A3I4	Q641X2
Q4KLL7		Q6AY61	D4A0H4	P05708
Q5U2R7		D4AD05	A0A0G2JXT9	Q08602
D3ZF39		Q6AYA2	A0A0G2K2N0	Q5M7T1
Q4V8I6		A0A0H2UHE5		G3V661
Q6MG75		Q6MGC4		D4A517
Q6IUR5		Q62780		Q9JHX4
A0A140UHW6		B5DF89		D3Z9I4
Q5M7T5		Q5M856		Q6NX65
A0A0G2KA69		P05712		Q9WUQ4
B4F7C7		D3ZUU6		D4A8G5
A0A0G2JZS1		Q9JK25		Q3KRD6
D4AAT4		Q8K3G3		P84817
Q5BJQ6		D4ABP4		O35263
Q6IMZ3		Q6AYZ7		Q5U1Y4
P86182		M0RCP9		D4A2P1
P56571		D4AAT4		Q4V8I6
Q4V8C2		O08557		D3ZTF1
Q4G075		D4A0M2		G3V6U9
D4A7I6		D3ZQE8		A0A0G2K8N9
F1MA79		Q6MG08		D3ZW15
A0A0G2K8N9		D3ZEF9		G3V8C0
B0BNB2		Q6P7D2		Q6QI48
D3ZVW3		P32577		F1MA79
O89044		Q5FVH2		D4A0H4
A0A096MK58		A0A0G2JSV3		Q6AYG5
P04762		B4F7E2		D3ZVP6
M0RDG0		Q4G075		Q62751
Q7TQ94		P05708		A0A096MK58
O55147		D3ZUL4		Q5U2U3
Q9R2C0		D4A6E6		Q5XII0
Q62703		M0R4H5		Q4KLK1
Q64620		B5DEM7		Q9JMB5
A0A0G2JUK2		O70185		B4F7E2
D3ZEF9		Q32PX7		Q4KM50
P70541		D4A944		D3ZWN1
A0A0G2JSR9		Q498R3		A0A0G2JSR9
A0A0G2K2A5		Q6IMZ3		Q5FVF3
Q5U2U3		Q4V8C2		A0A0G2K9L2
B4F771		Q6QI48		A0A0G2KB73
Q5U1Z2		O88588		D3ZUZ9
B5DEL2		D3Z7Z5		D3ZAY8
A0A0G2JYL4		P20607		Q5EEY3
D3ZWN1		A0A0H2UI05		F8WFR6
Q6AYA2		D4A8G5		A0A0G2K338
A0A1W2Q676		D3ZBT9		B5DEL2
Q9WTT7		Q4KLK1		D3ZIF5
O35158		F1LT35		M0RAI9
D3ZJD3		Q6AYQ9		Q5U2R7
D3Z7Z5		A0A0G2QBZ8		A0A0G2JX16
Q6AYI5		Q6J4I0		D3ZD23
M0RAI9		Q5FWS5		P55213
P69682		F1LU14		Q8CJB9
D4A331		D3ZWN1		D3ZWA8
		D3ZES5		B2RYJ4
		P62744		Q9ESZ0
		Q9JMB5		F1LSS1
		P12346		D3ZC01
				G3V7R1
				B5DFI3
				B5DEJ5
				F1M389

## Sheet: Exclusives
CTL	41	A0A0H2UHE5	POLY	31	D4A412		KO2	22	Q9QZX1	T2	42	F1LXS5
		A0A096MJX5			A0A0G2K1L0				A0A0G2K0S6			Q62611
		P97615			P85125				Q4KLH5			Q9JK93
		D3ZES5			Q6IFW6				Q3KRC5			D4A2B0
		P41682			A0A0G2K013				Q3MID9			G3V749
		O35820			B1WBN9				P09811			B2RYJ2
		P62744			F1LTU4				Q6TXJ6			A0A0G2KB73
		A0A5P8DHK3			Q568Z6				Q68FT9			D4A8H3
		Q6AYG3			A0A0G2JXT9				Q7TQ90			Q5U313
		Q4V8F6			A0A0G2K2N0				Q5BJU0			Q5FVF3
		Q9WVE9			D3ZE72				Q8CIP7			A0A0G2KAZ7
		F1MA36			F1LY09				F7EZ89			A0A0G2K338
		A0A0G2K8H6			Q08877				F1M4J1			Q1KQ07
		B2RZB8			B1H282				D4A1R8			P10686
		Q811S3			D4A5R0				Q4QRB8			F1M389
		P38656			Q5XIB2				A0A0G2JWD6			B3SVE6
		Q00729			Q6MGB6				Q5XIP1			Q5U1Y4
		M0RCH0			D4A4D5				P62138			A0A0G2JX16
		D4ABP4			A0A0G2JWG6				B5DF62			F1LUI2
		Q5EAN7			D3ZK73				F1M8A4			Q6AY72
		A0A140TAH3			Q4V7A0				Q6NYB7			G3V897
		B0K034			F1M556				A0A0G2JX67			Q9WUQ4
		A0A0G2K648			M0RAQ6				Q6P9X7			Q5FWU0
		A0A0G2JXH6			Q62844				F1LMH5			F8WFR6
		Q4V884			D4A4R1				Q811Q2			A0A0G2JZC3
		P08494			P12369				Q6AYI5			D3ZIF5
		P63149			D3ZX63				F1LNR1			F7EPZ4
		D4A6V3			Q32KJ6				A0A1W2Q676			G3V6U9
		A0A1W2Q6A2			Q63610-2				O35331			D4A2F1
		Q5PPH0			D3ZUL1				Q5BJQ6			Q8VIL3
		Q561Q8			G3V8Y5							M0R776
		P06214										D4A2G6
		F1LSH0										B5DFI3
		D3ZZA8										P18395
		D3ZR64										Q8R491
		D3ZUL4										D4AE06
		D3ZUB7										D3ZAY8
		F1LU14										B5DEJ5
		P12346										Q6AYG5
		A0A0G2K8B3										B2RYJ4
		F1LVL2										M0R3S3
												M0RDA4
							52
							96
							11
							40
							21
							32
							36
