# Supplementary material for: Heimdall, an alternative protein issued from a ncRNA related to kappa light chain variable region of immunoglobulins from astrocytes: a new player in neural proteome
Source: Cell Death Dis. 2023 Aug 16;14(8):526. doi: 10.1038/s41419-023-06037-y (PMC10432539; doi:10.1038/s41419-023-06037-y)
Supplement: Supplementary file 18 — Data S13 [file 41419_2023_6037_MOESM18_ESM.xlsx]

## Sheet: Surexpet CTL Triplicat Venn Dia
1R1	1R2	1R3											CTL R1	CTL R2	CTL R3
Q6TUG0	A0A0G2JUA5	A0A0G2JUA5											A0A0G2JUA5	A0A0G2JUA5	A0A0G2JUA5
P31399	Q6S3A0	A0A0G2JU96											A0A0G2JU96	A0A0G2JU96	A0A0G2JU96
D3ZK73	P30427	Q6S3A0											G3V6P7	G3V6P7	Q6S396
Q08163	G3V6P7	Q6S3A5											C0JPT7	M0R9X8	P30427
A0A0G2JZZ4	M0R9X8	G3V6P7											P31000	Q6S395	M0R9X8
P62944	C0JPT7	M0R9X8											P04785	C0JPT7	G3V6P7
Q5U2Z2	P31000	C0JPT7											F1M853	Q6S3A0	P38650
F1LXP8	G3V852	P31000											D4A0Y6	P38650	C0JPT7
A0A0G2K6S9	Q9Z1P2	Q6IRK8											F1MA98	P06761	P31000
A0A0H2UH99	P04785	G3V9Y1											P06761	A0A0G2KAJ7	P16086
G3V6D3	P06761	P16086											F1LUD3	P31000	G3V9Y1
D3Z8X6	Q6IRK8	P11442											Q6S395	Q66HD0	Q9Z1P2
P52164	P16086	Q9Z1P2											P09495	G3V852	P11442
F1LSS1	P11442	G3V852											P30427	P04785	P11980-2
G3V852	Q66HD0	P63259											Q6T487	A0A0G2K3K2	G3V852
D4ACV0	P46462	A0A0G2JXT8											Q6GMN8	P11442	P34058
Q68FX7	P07150	P11980-2											Q6IRK8	Q6T487	P63018
Q505I4	P63018	P34058											D3ZF26	P63018	P06761
C5NTX8	P11980-2	Q66HD0											P04692	P34058	G3V6S0
Q68FU2	A0A0G2K8V2	P06761											Q38PF9	G3V9Y1	A0A0G2JXT8
G3V7C6	P34058	P07150											O35814	Q6IRK8	P07150
D4A5T1	G3V9Y1	A0A0G2K8V2											G3V852	P07150	A0A0G2K793
P07323	P63039	P69897											F1LW91	A0A0G2K8V2	A0A0G2K8V2
D3ZJ92	M0R5J4	D3ZHA0											G3V9Y1	P16086	P11980
D3ZAF7	A0A0G2JXT8	A0A0G2KAJ7											A0A0G2K051	G3V6S0	Q66HD0
Q4V897	Q07936	G3V6S0											Q66HD0	P11980-2	A0A0G2KAJ7
A0A0H2UHN2	M0R8M9	P46462											C9EH87	M0R8M9	P63259
Q63560	Q5RJR9	G3V7C6											Q63610	P69897	A0A0G2JZI2
Q99068	Q9QXQ0	P63018											A0A0G2K8V2	A0A0H2UHM5	P05197
D4A746	P69897	P04785											P63018	Q5RJR9	P46462
P50503	P05197	A0A0G2K013											Q63610-2	G3V7C6	P69897
Q4FZU2	P82995	P05197											A0A0G2JSQ4	P10719	G3V7C6
D3ZAP1	G3V7C6	P85108											P34058	A0A0G2JXT8	P04785
G3V7J0	P10719	Q3KRE8											A0A0G2K3K2	G3V8L3	A0A0G2K013
Q9WV97	P11980	Q5RJR9											Q5U328	P15999	P82995
O70377	A0A0H2UHM5	P12785											G3V8L3	M0R5J4	P12785
A0A0G2JUN8	A1Z0K8	P11980											Q62733	P82995	D3ZHA0
A0JPM9	Q3KRE8	A0A0G2JZI2											A0A0G2K022	P11980	Q5RJR9
D4A9L2	M0R757	Q5U328											Q5RJR9	A0A0G2K013	P85108
G3V6K3	P12785	P82995											D3ZMS1	P63039	M0R5J4
D3ZDU5	G3V6S0	Q07936											P58775-2	P85108	Q3KRE8
A0A096MK61	A0A0G2KAJ7	M0R757											P07150	G3V928	G3V928
A0A0G2K6T6	P15999	Q6AYZ1											M0RCB1	Q3KRE8	P63039
A0A140TAA4	P68370	M0R5J4											Q5M7W5	A0A0G2K695	P68370
Q99N37	F1M853	G3V7Q7											P69897	Q07936	M0R757
Q68FW2	D3ZHA0	G3V6T1											A0A0G2JW88	Q6IMZ3	Q07936
B1WBY1	G3V8L3	P63039											P11980-2	P04182	Q5U328
Q6TRW4	Q6AYZ1	G3V928											Q63083	P46462	A0A0H2UHM5
D4AEC2	A0A096P6L8	G3V6D3											Q07936	P68136	Q6AYZ1
Q5EBD4	P68035	P10719											P82995	A0A096P6L8	Q6IMZ3
P07150	A0A0G2K695	G3V8L3											P63039	G3V6T7	G3V6D3
F1M1X9	G3V928	P68035											M0R5J4	F1LST1	G3V8L3
Q5JC29	Q6P6V0	P15999											P58775	P06685	G3V7Q7
Q68FQ9	Q5U300	P63269											G3V928	G3V7U4	G3V6T1
F1M0R1	P06685	A0A0H2UHM5											M0R961	P04797	P15999
A0A0H2UHX1	G3V6T1	Q68FR8											G3V7C6	P10860	Q5U300
P97629	Q5U328	P50399											P11442	P05197	P50399
P60841	A0A096MK30	A0A096P6L8											Q38PG1	P18418	P68035
A0A0G2JX72	G3V7Q7	Q6IMZ3											P62804	P09495	F1LNJ2
Q02874	Q6IMZ3	F1LRI5											G3V6S0	P04692	G3V7U4
A0JPP1	P04256	F1LNF1											A0A0G2K013	Q6AYZ1	O35814
B1H216	P25113	O35814											F1SW39	D3ZAN3	P63269
Q0ZHH6	M0R660	P04797											A0A0H2UHM5	A0A0G2JZI2	A0A0G2K695
Q62632	G3V7U4	D3ZAN3											P10719	B4F7C2	Q4QQV0
Q99MB4	O35814	A0A0G2K695											P46462	O35814	D3ZAN3
Q9JKL8	Q6P136	F1LNJ2											P11980	F1M853	G3V6H2
B0K024	A0A0G2JZI2	G3V6H2											P02401	P04636	Q5XIF6
D3ZBL6	G3V6T7	Q5U300											Q3KRE8	P12785	F1M6C2
P12001	P04182	Q5XIF6											A0A0G2JTV2	Q9ER34	B4F7C2
A0A0G2JVI3	P50399	Q5XIM9											Q9JK11	D3ZZT9	Q64428
P29314	P10860	M0R735											D4A4D5	Q9JLA3	F1LRI5
P04182	P16617	Q4QQV0											F1LPG9	Q68FR8	M0R735
P18421	A1A5L2	P04256											Q6AYZ1	P05065	P04797
D4A5R3	B4F7C2	G3V9G4											D4A4Z9	M0R757	Q5XIM9
Q6DGG0	P47942	P62804											Q5XIW8	Q6P136	P04256
D3ZXT2	Q5XIF6	G3V7U4											A0A0G2JXT8	P14668	A0A0G2JWP8
D4A1C5	D3ZAN3	Q6IMY8											A0A0G2JUC7	A1A5L2	Q62744
Q6AY21	Q5XIM9	F1M853											G3V6S3	M0R660	P47942
M0RA86	P18418	Q4QRB4											P13084	Q5XIM9	G3V9G4
Q31267	P05065	Q6P3V9											D4A5T8	Q5U300	E9PU01
Q5XIP0	Q9JLA3	A0A096MK30											Q6IMZ3	P47942	P50475
P07151	P09495	Q6URK4-2											P15999	Q63610	Q66X93
A0A0G2K8K5	F1LRI5	M0R660											Q6LDS4	Q9Z2L0	Q1PS21
A0A0G2JSR7	P62804	P09495											Q5D059	P25113	F1LNF1
F1MA61	Q9ER34	E9PU01											A0A0G2JZI2	F1LRI5	P06685
G3V7I7	P14668	Q6AYI1											Q6TXE9	Q62744	A0A096MK30
A0A023ILN9	P11507	P50475											F1LM82	A0A096MK30	Q6P3V9
A0A096MJI4	A0A0G2JSZ5	Q9EPH8											P38650	P04762	A0A0G2K3H2
B2RYG2	P16638	Q6URK4											Q3MID6	Q6P502	Q6P3V8
Q5M7U6	Q6P7A7	P04182											F1LRT9	A0A0G2JSQ4	P41516
Q68FT7	Q6P3V8	Q64428											P04256	G3V6T1	Q6URK4-2
D4A1V7	Q64428	P14668											D3ZM69	Q66X93	G3V6Y6
G3V7H2	Q6P502	F1SW39											A0A0G2K2M9	P54001	A0A096P6L8
F8WFH8	Q4QQV0	G3V7T6											B4F758	P11507	P25113
Q9R0C9	F1LRV4	Q66X93											D3ZHA0	G3V7Q7	Q9EPH8
B0BNB4	P04642	P47942											A0A0G2K4M6	Q5XIF6	F1M853
D4A8H3	P25235	P06685											Q6P136	Q5BJZ3	M0R660
G3V6E7	Q66X93	Q9ER34											P18418	Q4QQV0	A1A5L2
F1LN14	Q66HA8	D3ZZT9											P04797	A0A0G2JSZ5	P09495
P39951	F1M953	F1M953											P12785	P16617	G3V6T7
D3ZK47	P04762	P10860											P05197	D3ZHA0	F1SW39
D3ZHG4	F1LNJ2	Q6P136											P62630	P58775-2	P14668
Q06486	G3V7T6	D4A9D6											A0A0G2K3Z9	P58775	P10860
A0A0H2UHL9	Q9Z2L0	Q6P502											A0A140TAI1	Q6P7A7	G3V7T6
B5DF29	A0A0G2K3Z9	Q6P6V0											Q6URK4	P62804	Q6P6V0
Q09073	P04692	Q1PS21											Q5PQK2	P25235	G3V8T4
A0A0G2JT26	Q1JU68	F1LRS2											Q5XIM9	Q7TPB1	D3ZZT9
A0A0A0MXY5	A0A0G2JVH4	Q9JLA3											P14668	F1M953	Q6P136
Q64361	F1LNF1	Q6P3V8											Q5XIF6	Q5U328	P04642
M0R5Y8	G3V826	A0A0G2K3Z9											P16617	Q6P6V0	P62804
Q6AY20	F1MA98	G3V6Y6											D3ZH41	A0A140TAF0	F1LW91
F1M062	A0A0G2JWJ4	D3ZB30											Q9JJ19	P35565	Q63610-2
Q5XI73	D4A8Y5	P25113											B4F7C2	D4A8Y5	Q1JU68
D3ZMY7	Q5D059	Q5D059											Q32PX7	Q6P3V8	Q9ER34
B2GV14	P48721	G3V6T7											A0A0G2K8H0	P00507	P16617
Q498R7	D3ZB30	X1WI37											Q9Z0U8	A0A0G2K3Z9	Q63610
G3V7K5	Q99MI8	Q00438											O70371	Q64057	D4A8Y5
F1M0V5	Q68FQ0	A1A5L2											A0A096MK30	Q6IMY8	Q9JLA3
D4A862	Q1PS21	Q3KRF2											P50399	G3V8T4	D4A9D6
B5DEL7	P04636	P16617											Q63654	P24368	Q3KRF2
B0BMT9	G3V8T4	F1LQ48											A0A0G2JSZ5	G3V6Y6	Q66HA8
O08618	O35142	Q63610											M0R660	P50475	D3ZFP4
A0A2P1NRY9	Q68FR6	O35567											D3ZGE6	P48500	P04182
C9WPN6	G3V6H2	A0A0G2JSZ5											Q9JI85	D3ZFP4	Q641Z6
Q5XIF5	G3V6Y6	P48721											Q4QRB4	P16638	O35567
B2GUZ2	P54001	F1LRV4											Q5XFX0	Q5XIP9	Q6AYI1
Q4FZU3	E9PT66	Q3B8Q1											Q5U300	Q62733	D3ZP96
D3ZA85	Q63610	Q68FQ0											G3V8L9	P04642	P04692
B0BMX6	Q5U3Z7	Q64057											G3V6T7	B4F758	F1LRV4
Q6AYS7	Q5M7X1	P04762											G3V7U4	G3V681	P04762
B1WC09	Q6IMY8	Q5RKI0											F1LR10	P28480	D3ZB30
Q4V8F9	Q9EPH8	G3V8T4											E9PST5	A0A0G2JVH4	G3V826
Q4V8E2	O35567	G3V826											D4AA63	Q5XHZ0	F1M953
P43244	F1SW39	F1LNF0											A0A0G2JYC6	G3V6H2	Q6P502
Q99372	G3V681	F1LW91											P04182	Q924S5	A0A0G2JSZ5
D4ABK7	Q63610-2	D4A8Y5											Q62826	A0A0G2JV65	Q3B8Q1
P27867	Q3KRF2	P04642											G3V8F8	D3ZH41	A0A0G2JSQ4
A0A0G2K8L6	A0A0G2JYL4	Q9Z1A6											A1A5L2	Q68FQ0	Q5D059
G3V8V3	F1LQ48	P49242											P25113	Q6P9U9	Q68FQ0
P56522	D3ZH41	A0A0G2K099											Q9EPH8	D3ZQ74	Q496Z5
B0BNL2	Q7TP57	Q5PPJ6											A0A0G2JWP8	Q5U3Z7	P18418
D3ZZ81	Q7TPB1	D3ZMS1											Q9JJP9	Q5XI78	A0A0G2K3Z9
Q63714	Q5BJZ3	D4ABT8											Q9JHZ4	F1LM33	P05065
Q5PQV5	D3ZP96	P11507											Q9Z2Q1	P50399	Q5PPJ6
M0R3V4	Q5XIP9	Q1JU68											Q05175	Q5XFX0	F1LQ48
F1LT10	M0R735	Q566E4											A0A0G2K751	F1LTJ5	Q7TPB1
Q6P769	E9PU01	A0A0G2JX64											O35987	Q04462	Q6IMY8
A0A0G2JTG7	A0A0G2JSQ4	Q66HA8											A0A0G2K1L8	Q66HF1	A0A0G2K8P3
Q4V7C0	P30835	Q5XFX0											Q6P6V0	Q64428	G3V681
B2RZ64	A0A0G2JWU1	E9PT66											Q62785	A0A0G2JYL4	Q62826
B2GV01	D3ZFP4	B5DEL9											A0A0G2JUF8	A0A0G2KB63	O35142
B0BNG3	Q5XFX0	Q496Z5											O08629	E9PT66	Q00438
P57113	P24368	Q5XI19											D3ZAN3	G3V7I0	P31977
D4A4Q4	Q6URK4-2	P21531											B1WBQ0	D3ZQR7	Q566E4
Q6AY87	Q5U2S7	Q5FVM4											P21263	P56574	Q5U3Z7
P15800	P00507	D3ZFP4											Q6PCT3	F1LNJ2	Q6P7A7
O88775	D4A0F5	P18418											Q99068	Q99ML5	A0A0G2JWJ4
G3V644	P35565	F1MA98											Q4V8A7	P23514	F1LNF0
P34926	A0A0G2JV65	P48500											F1M953	Q9Z1X1	D4ACB8
F1LMR4	Q3MHS9	Q63355											A0A0G2K3L9	G3V7T6	F1MA98
D3ZQL8	Q9Z1X1	Q62826											G3V7T6	Q38PF9	P47819
D4A900	D4ACB8	A0A0G2JWP8											G3V8T4	Q9EPH8	D3ZD97
Q5XI60	B5DEL9	P04692											O70185	Q1PS21	P49242
Q5U318	Q641Z6	P47819											F1MAA7	Q00438	Q9Z2L0
D3ZV82	Q38PF9	Q2TL32											D3ZUB0	P10111	Q9QZX1
Q27W01	F1LM33	Q3MHS9											Q4QQV0	Q5M7X1	P48721
D3ZES9	Q6P3V9	Q5U3Z7											D4A777	O35142	D3ZMS1
Q5PQR0	Q68FP1	D3ZIE9											Q10728	Q5U362	E9PT66
P52590	Q5XI34	A0A096MIX2											Q5M7V8	F1MA98	F1LM66
Q5U2X8	P10111	Q5I0G4											P47942	F1LNF1	Q2TL32
Q9R1J8	Q08163	F1LM66											P27321	Q63083	Q4FZT9
P06686	P02401	P05065											D4A2G9	D4A0F5	Q5U2S7
Q4G022	D3ZQ74	Q641Z6											Q9JK11-2	Q91Y81	D3ZIE9
D3ZCG4	P58775-2	A0A0G2K8P3											A0A096P6L8	P62260	Q68FP1-2
Q6AYD6	Q04462	P31977											P48500	Q63598	P52631
P84092	Q64057	Q5U2S7											A0A0G2K099	Q66HA8	Q5XI19
F1M6V1	P31044	P28480											P11030	D4ACB8	Q5I0G4
F1LPE9	P23514	Q6P7A7											P54001	P14659	D4A8A0
A0A096MKA6	Q6URK4	Q04462											Q9Z1W6	A9CMB8	P62198
D3ZH75	Q4G061	F1LY19											Q4FZT6	Q5RKI0	Q5RKI0
F1LPT8	Q91Y81	Q7TPB1											Q62839	Q3KRF2	Q80U96
Q5PQK2	Q6P9U9	D3ZH41											Q3KRF2	F1MAA7	P25235
M0RAD5	A0A0G2KB63	D3ZP96											P04642	P30835	Q63355
Q3MHC2	G3V6S2	Q91Y81											Q2EJA0	G3V826	Q04462
F1LRI5	Q80U96	O35821											P38652	P05708	Q62733
D3ZCA0	Q5XI78	P25235											F1LNY3	F2Z3Q8	Q3MHS9
Q3ZAV2	G3V6C4	P62198											P02262	P67779	Q6P6U2
Q5XI34	P58775	P85515											Q5U3Y8	G3V8B6	Q6P9U9
A0A0G2JY43	Q68FS4	P62909											Q4KMA2	P04256	Q4AEF8
Q5U211	P28480	Q924S5											M0R9L0	Q63355	A0A0G2JWU1
A0A0G2K8V2	Q924S5	A0A0G2JSR7											D3ZQN7	P31977	X1WI37
D4A9H6	Q63083	Q4G061											D4A8G7	O08629	Q38PF9
Q5BJP4	Q63598	G3V681											P52944	B5DFC9	Q63569
B2RYL1	F1LM66	Q80U96											P11762	F1LQ48	Q9Z1X1
Q5U300	B4F758	Q9Z2Q1											P06685	F1SW39	Q5PQK5
G3V8B6	P50475	O35142											Q5EBC7	G3V8L9	D4ABT8
B5DFD8	Q6P6U2	Q5M7X1											Q3ZAV2	Q5U367	P23514
P62919	F2Z3Q8	A0A0G2K719											D4A206	Q6P6U2	P35565
Q5XIM9	P21531	A0A0G2K8S6											D4A9L2	P05712	Q91Y81
P60522	Q5XI73	Q5PQK2											Q6IMY8	P0DMW0	A0A096MIX2
A0A0C5AMK0	D3ZMS1	G3V9N0											P62260	P11884	Q5U302
Q811A2	Q5I0G4	D4A8A0											Q6P3V8	Q9JK11	A0A0G2K719
P16086	Q6AYI1	Q9Z1X1											P31977	D4AC23	G3V6S2
D3ZWF5	Q63570	Q4FZT9											D4A3P1	Q4FZT0	P19139
G3V7M0	Q9Z2Q1	Q5PQK5											Q68FQ0	D3ZP96	P21531
P62243	P49242	P10111											F1LRV4	Q920L2	B4F758
Q6IUR5	Q63663	D4A0F5											G3V7Q7	Q1JU68	Q4G061
F1M9V7	Q66H61	F2Z3Q8											B2GV14	M0R961	P11507
G3V836	Q2TL32	D4A5Q2											P35565	W4VSR4	P19804
D3Z8B2	P85515	Q3KR86											A0A0G2K695	Q5FVM4	Q66HM2
Q9QUR2-2	P67779	Q9Z2L0											A0A0G2KB73	P02401	Q5XFX0
A0A0G2K089	G3V7I0	P38656											P45592	F1LRV4	Q64057
P25235	A0A0G2K022	P24368											P48721	Q5XI73	B5DEL9
D3Z9M5	Q5VLR5	A0A0H2UHQ0											G3V9G4	Q641Z6	P38656
Q5U3Z3	P31977	A0A0G2JWJ4											A0A0G2JSK5	Q4QQS4	Q924S5
Q811Q2	P0CG51	A0A0G2K9V6											Q91Y81	P97852	P04636
A0A0G2K7V5	Q62733	Q68FS4											F1LSC3	Q4V8H8	B2GUX3
G3V8L9	P62909	P19804											M0R7Z0	P85515	F2Z3Q8
A0A0G2JTN4	P38983	P04636											A0A0G2JZF2	Q66HM2	B2RYG2
F1LPP2	Q4AEF8	Q62733											F1LUV9	Q38PG1	P62909
O08769	Q4FZT9	D4AC23											P05065	Q68FP1	F1MAD9
F1LUD3	Q62952-2	D3ZD97											P0DP31	A0A0G2JXC1	F1LQJ7
D3ZNX2	P62198	F1M9V7											Q00438	A0A0G2JTN4	Q05096
A0A0G2JUH4	D3ZQR7	D4ACB8											A0A068F1Y2	Q6MG49	Q3KR86
P08644	Q9JKB7	Q5U302											A0A0G2JYI7	Q5VLR5	Q3B8Q2
M0RA08	P50398	Q05096											P70580	A0A0G2JSR0	Q68FR6
Q569C3	Q5RKI0	P62755											B1WC34	P09895	D4A5Q2
Q6GQP4	Q4V8H8	A0A140TAF0											D3ZFP4	P52944	Q63083
D4A416	P13084	D3ZU13											Q5FVM4	Q6URK4-2	Q68FS4
Q6GMN6	A0A0G2K8S6	P52631											P41350	P17764	A0A0G2JV65
B5DFL5	P07323	A0A0G2JTN4											O35142	Q5XI34	F1LM33
P07895	Q3B8Q2	P23514											F1LTJ5	Q5U2S7	D4A0F5
Q5M7A4	P62260	Q4AEF8											A0A0G2K2P5	Q5XI22	Q63598
G3V7I8	P47819	P50398											Q794F9	D3ZN27	Q9Z2Q1
D3ZQK5	F1M9V7	A0A0G2K9T4											A0A0H2UHL9	P62909	Q66H61
G3V8C4	D4AC23	Q68FP1-2											A0A0G2K681	Q66HR2	P62246
A0A140TA89	O55096	B2GUX3											B1WC16	Q6P9Y4	P10111
Q9Z2P6	Q5PQK2	P19139											Q62920	D4A994	Q4V8H8
Q9Z2J5	M0R961	D4A1B9											Q9Z330	Q9Z2Q1	P62944
D3ZD09	Q5PPJ6	G3V6S2											D3ZYS7	Q62826	Q794F9
Q792I0	C7C5T2	Q66H61											A0A0G2K160	A0A0G2JUC7	A0A0G2KB63
A0A0G2QC21	G3V6H0	Q68FR6											F1MAQ7	Q8R4A1	O08629
A0A0G2KB73	Q63355	Q2PQA9											P10111	Q6P6R2	Q66HR2
G3V7Q4	O70513	P14659											Q3MID3	P27653	P58775
F1M4J1	Q8R4A1	P62278											G3V662	Q5D059	P27653
D4A8M7	G3V8C4	P09895											G3V9R8	A0A0G2JWU1	D4A1B9
Q9ES67	A9CMB7	B2RYG2											D4A6A2	Q68FR6	A1L1M0
F1LQH2	Q4FZT0	B4F758											Q62703	D3ZMS1	D4AC23
Q99P99	D3ZU13	F1LM33											B5DF03	Q08163	O54975
G3V8E2	P17220	P58775											Q9JLA3	Q80U96	P50398
Q6IV68	O08629	P00507											Q6MG08	D3ZJH9	P54001
Q6P685	A0A0G2K7T6	A0A0G2JV65											A0A0G2JV65	F1LQB2	P14659
B5DF11	F1LTJ5	Q6P6U2											G3V681	F1LND7	A0A0G2JTN4
P63312	P15429	O08629											Q8VHK7	P07872	F1M9V7
Q64428	B1WC26	P27653											Q7TP73	O35987	P62755
A0A096MJG1	A0A0G2K2E4	D3Z941											Q6AXS5	D4A8A0	P85515
B1WC49	G3V6W6	P13084											Q6P502	A0A0H2UHQ0	P24368
G3V9K0	Q66HM2	E9PU28											E9PT66	Q6P7R7	Q5XI34
Q4FZU8	P19804	P54319											Q4KLK7	E9PU01	Q08163
F1LSQ0	X1WI37	Q6P790											D3ZZT9	Q06647	D3ZVQ0
B3SVE6	F1LW91	M0R544											P62859	M0R544	P58775-2
D3ZF39	Q5FVM4	A0A0G2JU82											D3ZY47	Q5XI19	P31044
G3V8B4	P27653	F1LN75											P14659	Q5XIM7	Q9Z0U8
D3ZJA3	P62755	F1M3H8											Q9JJ54-2	P49242	Q5RKI1
D3ZCP9	F1LV13	P62246											Q66HD3	Q7TP61	A9CMB8
B5DF89	M0R544	Q63598											G3V6T1	D3ZZC1	P00507
A0A0G2K7G2	P09895	P67779											A0A0G2JXE0	D3ZIE9	P13084
D3ZUL1	P19139	O54975											Q5U301	D3ZU13	Q2PQA9
A0A0G2KAP8	P05708	P62260											P42930	A0A0G2JY07	P30835
Q7TQN4	P61206	D3ZVQ0											A0A0G2JUR5	Q6URK4	P38983
A0A0G2JZ87	D3ZZT9	Q9Z0U8											M0RA08	C7C5T2	P28480
G3V9V2	P14659	Q08163											B3DMA1	Q4FZT6	P02401
Q9ES73	G3V8L9	Q4V8H8											P28480	A9CMB7	M0R544
B2RYN3	A0A0H2UHZ2	Q3B8Q2											P17955	P63245	Q38PG1
D3ZCL3	Q6P6R2	Q9JMJ4											F1MAN8	Q6P769	P61206
B5DEM3	D3ZVQ0	Q6PDV6											Q66X93	Q5U302	P62278
P63004	Q5XHZ0	Q63083											Q5RKI0	M0R735	A0A0G2JSR7
Q3SWU3	Q66HR2	B5DFC3											Q6AXW2	P97536	M0R961
Q5XI29	A0A0G2JTN4	Q66HR2											Q9JI03	P06687	A9CMB7
D4ADP9	Q5U367	Q63570											P04762	A0A0G2K7T6	Q63570
D3ZX06	F1MAA7	Q6AYK8											E9PU01	Q63584	P62260
D3ZSP1	Q794F9	F1LTJ5											D3ZQR7	F1LM66	Q5FVM4
Q5M9F1	Q62969	B2RZC6											P24368	G3V6C4	P0DMW0
D3ZFP4	Q8R491	M0R961											D3ZN76	Q4FZT9	D3ZQ74
Q6P756	B2GUX3	Q5XI34											Q7TPB1	Q6P3V9	Q4KM71
P38718	D4A5Q2	P0DMW0											Q4FZT9	B5DEP6	A0A0G2K9T4
Q5XIL4	P62944	P62944											P23514	P19139	Q6MG49
A0A0G2K6I4	F1LQS6	P38983											Q6MG49	F1MAD9	F1LRJ9
P20651	D3ZIE9	P63245											G3V9N0	O35567	D3ZH41
P52631	D4A781	A9CMB8											Q66HA8	D3ZA84	D4A781
A0A0G2JVD6	Q38PG1	Q38PG1											P52925	P26376	Q5M9H2
Q4V7C8	D4A9D6	A9CMB7											A0A0G2KAN1	Q9EQS0	Q6AYK8
Q9JKL7	F1LN75	A0A0A0MXW9											E9PSJ4	O88941	A0A0G2JZM2
A0A0G2JW18	P63245	P49088											P19945	P62944	P45592
Q5U312	P56574	F1MAD9											Q63598	Q4AEF8	A0A0G2JUC7
B5DFN0	P02262	D3ZM69											D3ZU13	D3ZQN7	P68101
A0A0G2K8N6	B2RYG2	Q9JJ54											P02466	Q5M9H2	D3Z941
G3V6H5	D3ZPR0	B6DYQ7											Q4FZY0	A0A0G2QC06	F8WFH8
D4AD05	P84082	A0A0G2KB63											P38983	P62755	F1LY19
Q9JLT6	Q95577	Q80YG1											Q64428	B2RYG2	A0A0G2K3N1
A0A096MJ11	D3ZF26	Q38PF9											P62909	F1M9V7	P61107
P14056	G3V7L6	A0A0G2JUC7											Q5U2S7	P62198	P56574
D3ZU74	Q68FR9	F1LVV4											Q5XI73	P15650	Q6P790
Q91V33	Q9JMJ4	P15429											P47819	A0A0H2UHZ2	B5DF91
A0A0G2JXE5	P68255	P30835											A0A0G2K6H5	Q68FR9	P67779
Q9JK71	Q5PQK5	D4A0Y6											P25235	P38983	P22509
A0A0G2K7M1	F1LRJ9	B5DF91											F1LNI5	D4A133	A0A0G2K428
Q07205	F1LND7	Q5RKI1											Q5U302	P68511	F2Z3T9
P21575	G3V8B6	P22509											O35889	G3V7L6	O35821
O08816	Q5U362	D3ZN27											P62944	A0A0G2JTV2	D3ZPR0
F1MA89	P00388	P11497											F1LRS8	P02262	G3V9N0
B5DEP7	O54975	Q794E4											D3ZSR2	A0A0G2JW88	D3ZU13
P62749	M0RCL5	P54001											P17220	P61107	F1LVV4
F1LM84	P19945	Q5PPK6											Q9EPF2	A0A0G2JWP8	P39951
A0A0K0WYI6	P63029	P39052											B2GV99	D3ZJ32	P84092
D4A5H0	A0A0G2JV52	F1M446											Q1PS21	P81795	P62193
F1LPA4	Q9JK11	Q6P7R7											P08081-2	G3V6W6	M0RD20
Q6AZ26	A0A0G2JTV2	A0A0G2K7B3											Q62847-2	D3ZSA9	G3V6C4
A0A0H2UHF6	Q6P790	Q812C4											Q66HF9	Q5PQK5	B5DF03
A0A0G2K6Q5	P0DMW0	Q5M9H2											Q9QZR6	P35213	P97536
Q5XIM0	P97536	Q5XIP9											P19804	P19804	Q9JMJ4
D4ACK1	F1LP82	Q4KM71											A0A0H2UHZ2	P70580	Q68FU2
Q31261	M0R6Y8	G3V7I0											D4ACB8	D3ZTT7	O88941
P0C5H9	Q5M9H2	P61206											Q4KM71	B0BNK1	Q3ZAV8
F1LYA4	D4ABT8	P35565											D3ZC82	Q3MHS9	D3ZNI3
Q68G38	A0A0G2JUC7	G3V6H0											G3V7L9	Q9Z0U8	Q5PPK6
B2GV73	D3Z941	F1LQT9											Q6MG48	G3V6H0	D3ZN27
Q6P6U2	P45592	P63326											D3ZAY8	P60123	P39052
P51607	O88989	Q5M7U6											Q9JHL4	Q5I0G4	A0A0G2KAT3
P27008	P52631	A0A0G2K3N1											D3ZNS1	P52631	G3V8C4
D4A914	Q6P9Y4	P02262											Q5U2V1	A0A0G2K022	A0A0G2K022
D4A9X9	D3ZSA9	F1LNL2											G3V6Y6	G3V6S3	D3ZU56
Q1EG89	D3ZD97	A0A0G2JTV2											G3V644	Q9R063	C7C5T2
D3ZH95	A0A0G2K2Y3	A0A0G2JXT3											Q04931	G3V784	G3V8B6
D3ZUK4	Q5XI19	B5DF03											D3ZET9	D3ZVQ0	F1LND7
D3ZR64	P14408	P61107											Q4QQV8	D4A777	P63326
G3V7T6	Q2PQA9	G3V8L9											D4A817	P14604	P15429
D3ZQQ2	Q5U302	D3ZPR0											Q9WUW2	P14408	Q5PQK2
Q6QD51	D4A777	Q5XHZ0											P63025	P19945	Q5XIP9
P26453	P07895	Q5XI78											Q496Z5	P15429	Q9QZR6
D3ZPL1	D3ZZC1	D3ZNI3											Q6AXS3	Q66H80	Q62969
Q5BJN7	Q9Z0U8	Q64537											D4A0F5	P07895	Q68FR9
D3ZCS3	Q5RKI1	O55096											D3ZZC1	C9WPN6	A0A0G2K9V6
B2RYC9	G3V9N0	A0A0G2K7T6											B1WC84	D3ZF26	Q5XHZ0
Q80Z36	A0A0G2JW88	Q6AYU2											A0A0G2JYT1	B2GV99	Q812C4
Q27W02	P62907	P41562											D4A1B9	D3ZD11	Q5XI73
F1LPM3	Q9R063	P84092											Q4V8E1	Q2TL32	Q6P743
M0R9Y3	Q6P769	P62832											G3V826	D3ZZM8	E9PTB2
M0R776	P11884	M0RCL5											Q5PQK5	D3ZM69	Q60587
F1LU18	Q09073	Q6MG49											D3ZQ74	P42930	G3V8L9
P10252	P41562	Q4FZT0											A0A0G2K5C6	B1WC26	Q5M7W5
Q9Z0U8	P61107	F1LSS1											Q9JMJ4	O70351	A0A0G2K1C0
Q6AYQ9	Q6AYU2	Q4V898											Q6P769	Q64303	A0A0H2UHZ2
Q64560	A0A0G2JXC1	A0JPJ7											Q9EPJ0	Q09073	P19945
A1A5Q1	D4A8U7	A0A0G2K1C0											P67779	Q4KM71	G3V6H0
D3ZVI2	D3ZM69	P41123											F1LPB4	B5DEL9	Q4KLK7
M0RCV5	P05370	D4A9L2											A0A0G2JW28	O55096	O35987
A0A0H2UHV9	Q496Z5	Q5BJP4											G3V6H0	D3ZXR5	O35331
F1MA87	O35331	P68101											A0A0G2JUE4	D4A781	O35303-2
D4A7N1	A0A0G2K6D5	Q68FR9											A0A0G2K9I3	P00388	O35303-6
Q9ER24	Q9JI03	D4A781											O35567	F1M446	Q06647
P53676	F1M0R1	A0A0G2JW88											F1M265	A0A0G2K6G2	Q14TE9
G3V8W9	A0A0G2JWK7	Q5XI73											Q6P6U2	P09527	B5DEP6
P62755	Q6P9V7	F1LRJ9											Q9ER34	G3V8C4	P07323
G3V9Y1	P85973	Q5XI22											Q68FR9	Q4G061	P63245
Q9JJT1	Q9Z0V5	Q641Y8											Q5XI34	A0A0G2K6D5	F1LTJ5
D4AAG4	D3ZQN7	P60123											Q02874	B1WC61	A0A0A0MXW9
Q6MFW8	Q641Y0	P62138											Q3T1J1	F1LNF0	F1M3H8
Q4G063	D3ZJ32	Q7M0E3											Q6PDU1	D3ZPR0	P41562
D4A769	A0A0G2K9V6	A0A0G2K022											P25977	Q5XIP6	Q5M7U6
G3V862	Q99ML5	D3ZQN7											P18614	Q9Z0V5	P84083
A0A0G2K849	Q71UF4	Q06647											A0A0G2K4J0	F1LRS2	Q5BJZ3
Q9Z142	O35303-2	A0A0G2KAT3											D3ZGY1	P62963	O55096
P07335	D3ZN27	F1LN59											Q14TE9	P31399	B1WC26
F1LRB8	Q6NYB7	A1L1M0											G3V6P6	Q4V8H5	Q9WV25-2
Q642A5	A0A0G2K0W9	Q66HM2											D4AEK9	P31044	A0A0G2K931
B5DFN4	P17764	G3V8C4											P13668	Q63570	P41123
AABR03032342	Q68FY0	P62997											D3ZN95	D4A8U7	Q63654
Q6P6R2	Q66HF1	B1WC26											Q5RKI1	A0A0G2K3H2	Q5BJP4
F7FLS6	O35821	D3ZU22											Q3MHS9	P13221	A0A140TAI1
B0K020	G3V6S3	P10760											P02454	Q5XI04	A0A0G2JW28
Q68FY1	A0A0G2KAT3	P56574											P26376	D3ZLC1	D3ZCT7
D3ZUD8	P54319	A0A0G2K9N3											Q498U4	A0A0G2JY43	D4AB03
D4A8N1	Q4KMA2	Q4KM49											Q9ESH1	P52555	G3V6W6
F1LTR1	Q6P799	C7C5T2											A0A0G2JU09	O54975	D4A777
B4F764	P68511	P45592											D3ZBP2	B5DF03	Q6PDV6
Q4V8H5	D3ZUB0	D3ZF26											Q4G061	D3ZQ57	Q5XI22
Q6PDV6	P81795	D3ZVH2											D4A3T3	Q45QN0	A0A0G2JTV2
D3ZBM3	P62963	F1M265											Q1JU68	P32551	D4AEH3
Q4KLK7	P41123	P97536											F1LM66	P35435	P54319
P85515	F1MAD9	P17220											P62198	D3ZU56	A0A0G2K2T6
D3ZEX6	Q9WV25-2	D4A777											O70377	F1MAN8	P11884
A0A0G2K7W4	B5DEP6	A0A0G2JWK7											D3ZA84	P13084	F1LNL2
G3V8V0	Q6PDV6	P11884											Q712U5	D3Z941	O88989
D4A4T0	O35987	Q9WV25-2											P10860	P04961	A0A0G2K7T6
P05982	B5DFC9	O35987											Q68FR6	Q5XI77	A0A0G2K0P9
M0R5N4	Q6AYK8	P07323											Q4KLL0	B0BN93	Q641Y8
D4A4H5	Q63768	P02401											F1LMP9	P54319	P62919
F1LM54	D4A8A0	G3V6W6											Q4AEF8	P20070	D3ZM69
Q641W2	Q06647	P97608											P04636	Q6P6T0	Q4FZT0
D3ZM57	P85845	B1WBQ0											D3Z962	Q9Z1E1	P49088
A4L9P7	B1WC32	P81795											A0A0G2KB63	Q9JHY2	Q71UF4
Q6P9V6	A0A023IM54	P62243											Q5M9H2	A0A0G2JV52	A0A0G2K7B3
A0A0G2K4X8	G3V8G2	P62907											D3ZLC1	Q68FX0	Q4QQS4
Q6AYL5	D3ZZM8	A0A0H2UHT6											P31044	Q68FS4	P17220
A0A0G2JXZ3	O70196	Q7TP61											Q80ZE7	D4A5Q2	G3V7I0
B5DEX4	P38656	P24049											A0A0G2K6I4	Q6QI09	A0A0G2JSR0
P17955	A0A0G2JSR7	G3V7L6											P97710	A0A0G2K776	Q9JJ54
A0A0G2JSL8	B5DF03	D4AEH3											P00173	F1LV44	P97608
D3ZHV1	P39951	A0A140TAI1											Q3B8Q1	P30349	F1LMA7
Q6P9V7	O35244	D3ZYS7											A0A0G2KAT3	P39052	Q5XIM7
F1MA59	P70580	Q5U362											Q66H80	P49432	O35244
P11345	Q4QQV4	B1WC49											B4F7F1	D3ZUM4	G3V7L6
Q4V8C2	O70351	P29314											Q5XIM5	Q66H61	Q62847-2
Q498N4	D3ZV82	G3V6C4											F1M9V7	Q3MIE4	D4A133
D3ZWB1	F8WFH8	A0A0H2UHZ2											A0JPM9	P24049	Q8R491
F1LRV4	Q566E4	Q99ML5											Q66HM2	F1LZW6	A0A0G2K5G8
A0A0G2K051	P13221	A0A0H2UHV4											P15800	P24155	Q9Z0V5
D4AEB0	P52555	O88989											D4A652	A0A0G2K0W9	Q4KM49
Q4KM35	Q9JJ54	P52944											P50503	B2GV01	Q05982
A0A0G2JSW3	A0A0G2K737	B5DEP6											D3ZA78	O35331	D4A994
M0R8B6	A0A096MIX2	D4AB03											D3ZVQ0	B3GNI6	Q4FZT6
Q5XIK2	A0JPJ7	D4A133											D3ZC07	P41562	P81795
B5DEG7	D3ZTT7	Q5VLR5											Q6PCU4	P61983	Q4V898
D3ZLA3	Q80YG1	P62919											P62963	P97560	B0BMT9
Q5U214	P60123	P13221											D4AC23	B6DYQ7	P47853
A0A0G2JU43	P62278	Q62969											P30835	P84092	B6DYQ7
Q9EQS4	Q5M7U6	Q9JKB7											A0A0G2K8P3	Q9ES21	B2GV01
A0A0G2K542	P39052	G3V918											P0DMW0	Q7TP57	D3ZU22
D4A233	D3ZVH2	B2GV01											A0A0G2K4X8	P05370	P68511
G3V6E8	Q4KM74	F1LP82											B6RIU0	A0A0G2KAT3	P05708
P19139	F1M446	G3V8B6											P62755	F1LX07	F1LSM5
Q6QBQ4	A0A0H2UHZ6	O35244											A4L9P7	Q5RKH2	Q4QQW4
F1M6B3	Q66H80	Q66H80											O55096	P38656	F1LP82
A0A0G2JTH7	Q60587	O70185											F7EL36	G3V6S2	Q99ML5
Q45QJ4	P60901	D3ZQ74											M0R735	P68255	Q32PX7
Q7TPB4	A1L1M0	Q6P9U5											Q3MIE4	Q5RKI1	Q4V7C6
O88321	Q3MIE4	Q5BJZ3											Q156J1	Q63413	D3ZQR7
O35889-2	B1WC49	A0A0G2K3V7											Q5PQN7	O35509	P62832
P13803	P18420	Q4KMA2											F2Z3Q8	O70513	P17764
Q6PDV7	P84083	E9PTB2											A0A059NZR0	A0A140TAA4	Q7TP61
P54319	A0A0G2K1C0	Q3ZAV2											Q5XI07	A0A0G2JSG6	D3ZFA8
F7DP88	B5DF91	D3ZHP8											Q6AY21	Q05982	P52555
O08557	D4AEH3	Q4V7C6											A0A0G2JSH9	P26051	Q566D8
Q9EPX0	B6DYQ7	Q9R063											A0A0G2JWK7	P84082	D3ZVH2
D3ZUV9	E9PTV9	P62193											P21571	P61206	P40615
G3V6B8	F1LU69	Q505J8											D4A2B0	Q9QVC8	P62907
F1LVK8	P52944	F1M949											Q00238	G3V9R8	D3ZYS7
M0RDC2	Q31257	Q6P799											A0A0G2JUQ6	A0A0G2KB00	A0JPJ7
D4AE58	P11497	Q5XIM7											Q811A3	Q6P762	P09895
F1LNP1	P04961	Q6P6R2											B2RYB3	P32198	D4A0Y6
Q7TSP2	A0A0G2K2M9	A0A0G2JW28											F1M8A5	Q9Z2S9	P61751
Q5XI48	Q4KM71	P63029											F1M842	F1LRJ9	Q6AY21
A0A0G2JZF2	F1LVV4	Q4KLK7											B1WC33	Q9JMJ4	M0RC65
P05964	Q7TP61	Q52KS1											Q64057	B2RYJ7	P24049
P52555	D4A2G9	D4A5A6											F1LSS1	A0A0G2K8N3	A0A0H2UHT6
F7F0B1	Q9EQS0	G3V6S3											A0A0G2K249	Q2PQA9	B0BN93
Q6GQY2	A0A0G2K3N1	Q4QQW4											D4A9D6	Q6IRH6	A0A0G2JWK7
B2GUY9	P40307	C9WPN6											O35244	Q2I6B0	P14408
Q6PDV8	P20070	O35303-2											Q920Q0	A0A0G2K261	Q52KS1
D4A7G9	Q63798	P14408											G3V6S2	B2RYN0	B5DFC9
P37805	F1LM55	Q32PX7											D4A0L4	Q6NYB7	G3V918
Q71SA3	Q6MG49	F1LMA7											Q9Z1X1	A0A0G2K2Y3	F1M446
D3ZTW9	P97608	Q62703											B5DEL9	O88989	P62243
B2RZ91	Q5BJP4	A0A0G2JXC1											P15429	Q9JLJ3	B3STT9
Q5XIB7	F1LN59	F8WFH8											Q6NYB7	A0A0G2JSH9	P97852
Q7TP34	A0A0G2JSS9	Q6AYR1											P26051	Q5RJR8	Q6P769
Q6AYR2	Q4KLJ1	O70196											P31399	B1WC34	B1WBQ0
A0A0G2K3N1	D4A720	B0BMT9											Q4R1A4	P45592	G3V9N8
A0JPJ7	D3ZLC1	B4F7E8											P61206	P15800	D4ACV3
D4A0T0	D4A7R3	P00388											A0A0G2JWP1	Q6PCT9	Q4KMA2
Q5XIB2	A9CMB8	P62963											P50475	Q6PDV6	Q794E4
Q9JLA3	Q5RKH2	P07335											Q4V8H8	Q5I0E7	A0A0G2K8H0
A1A5R1	G3V918	Q9EQS0											Q4KM74	A0A0G2K2M9	A0A0G2JVW5
P13832	Q3B8Q1	D3ZU56											D4A7F2	Q9JKB7	P13221
P18420	A0A0G2JSK5	Q5XIP6											Q9WV25-2	Q6P790	D3ZUY8
Q0D2L6	P09527	O35331											F7F707	P21531	D4A5A6
Q99PD6	Q7TP11	M0R7I0											O88321	D4A9D6	P68255
A0A096MK30	A0A0G2K330	A0A0G2JSK5											Q63002	A4L9P7	A0A0G2K2Y3
Q5BJL7	Q5I0E7	B5DFC8											P52631	B5DF80	D3ZD73
Q6QI75	P51635	Q5XI07											F1LQ48	Q5PQK2	M0R7I0
D3ZDS4	Q64537	P68255											O70513	P41542	D4AEP0
Q9EPH8	G3V8U9	Q7TP11											A0A0G2KAJ7	P85973	F1LR10
J7JVB9	A0A0G2JSH9	A0A0G2JYL4											P62278	Q62920	Q5XI04
Q6AY07	Q4QQW4	Q5FVC2											M0R5Q3	D3ZYS7	Q505J8
O08561	P54921	P54921											Q63570	P50398	A0A0G2K235
D4A031	Q6MGA3	F1MAA7											Q4KLZ0	P47875	D3ZF26
P62994	Q5XIM7	P85973											Q5PQX1	Q9JJ54	Q9Z330
G3V7R1	P97560	B0K031											D3ZP96	Q6AYK8	Q63692
Q9EPJ3	Q05096	P39951											P24049	O35244	P29314
A0A096MJX5	D3ZU22	P17764											P49242	P26772	P60123
P13599	Q6PCT9	P31044											Q9Z2R7	M0RA08	Q5XI78
G3V715	P97690	P37397											Q2PQA9	P85834	B0K023
Q6P7Q1	F1LSS1	D4A054											B3GNI6	P62278	Q6AYU2
D3ZV60	D3ZD73	F1LPV0											D4A6A9	B2GV33	A0A0G2JYL4
D4A1G8	P68101	B5DF80											P18666	A1L1M0	A0A140TAI3
Q5RJR9	Q7M0E3	P09527											O70351	P11762	B0BNG3
Q6P9U0	P26772	O55147											P05712	B1WC67	B2RYI2
F1LT41	B4F7E8	Q4QQS4											Q7TPK9	Q68FY0	Q9JKB7
Q5XI39	M0RC65	B1WC02											A0A0G2JXC3	A0A0G2JUJ9	P00388
A0A0G2K5T6	P61983	B0BN93											P40307	P13668	P62138
Q52KJ9	G3V8D5	D3ZQR7											Q5U3Z7	D3ZUJ8	Q5M7V8
B5DEZ4	A0A0G2K8S2	F7EMB2											F1LND7	F1LPD6	Q7M0E3
P16638	P62632	P68511											G3V6W6	D3ZQM0	B1WC49
Q498S1	A0A0G2K261	A0A0H2UHZ6											Q5U2R7	P11505	Q04931
M0R8A4	Q6Q0N1	D3ZCT7											Q63396	P22509	B2RZC6
A9UMV7	Q62991	Q6AYT3											Q99MZ8	F1MAB8	F1LS86
F1LNQ9	B2RYJ7	Q60587											P04166	P29314	D4AAI5
Q6P505	D4A133	P84083											D3ZQM0	O70185	Q4QQS7
A0A0G2K5M6	F1LMA7	P85834											A0A0F7RQJ6	A0A0G2JSV2	D4A7R3
Q8R4E1	P50503	D3ZUY8											M0RC65	Q5PPJ6	A0A0G2JSK5
Q63610	F1LYQ7	P47875											F1LVV4	Q3MID6	Q4KM74
P19804	Q9JJ19	Q9Z330-4											F1MA18	Q4QQW8	Q66HF1
Q8CHN6	B3GNI6	O70351											A0A0G2K4U8	P70582	Q6AY18
Q68FU3	A0A0G2K3Q6	Q5XI04											Q4V898	Q4KLZ0	Q6MG08
A0A0G2K2Z0	G3V9R8	F1LSM5											A0A0H2UI38	F1LNY3	Q5U367
P06685	P07335	Q5RKH2											P09527	Q641Y0	Q6AYT3
Q4V7D1	A0A0H2UHT6	B0BNG3											Q5XHZ0	A0A0G2JTG7	D4A4Z9
G3V6B0	P11030	F2Z3T9											Q9R063	Q32PX7	D3ZQN7
D4A944	P37996	A0A0G2K2T6											Q62952	Q9Z270	A0A0G2K0W9
O55000	Q32PX7	P05370											Q6P3V9	B4F7C9	Q7TP21
M0R9N8	P62243	D4AAI5											A0A0G2K2T6	P62907	B5DFC8
A0A0G2K1S6	C9WPN6	Q6PDV7											P63029	Q68FU2	P85834
E9PT20	P35213	G3V8G2											Q6AYI1	Q9JJ19	A0A0G2JXC1
P36506	Q4QQS7	G3V8D5											Q05982	D4A2G9	Q5U2Q5
D3ZZQ5	B0BNK1	F1LU69											P70501	P21913	G3V8U9
A0A0G2JU15	Q5RJK5	P40615											G3V6H2	P62632	Q66H80
D4A144	B0BN93	Q63692											P37397	Q6AYU2	P42930
D3ZH12	Q4V8H5	Q6MG08											P52555	P35571	Q8K1P7
Q4KLY4	D3ZA84	A0A0G2K8H0											A0A0G2JZ48	G3V6H5	Q63768
Q5XI83	D3ZRM9	D4A994											X1WI37	P07323	Q7TP57
D4A0Y6	B5DFC8	M0R9L0											Q5PPI5	A0A096MIX2	Q6P6R2
D3ZJY5	D3ZQM0	P63329											P60123	P68101	Q9WU82
D4AAT4	D4A054	D4A1J6											D4A8U7	Q9JHL4	Q5U362
Q9JHY8	A0A0G2K3H2	A0A0G2KB77											A0A0G2JYL4	Q00238	Q9JJ19
Q5XI04	F1LSC3	Q8K1P7											Q8K1P7	Q63768	O70351
P19468	P97852	P05708											W8BZ34	O70196	D4A054
Q8R2E7	Q9WVB1	D3ZXT2											F1M3H8	P18421	P63329
P23347	Q05982	Q00715											P13221	Q4KLZ6	D4A9L2
D3ZRC3	Q3ZAV2	M0RC65											Q5U2M8	P11030	M0R7Z0
G3V6Y6	M0RA08	Q62847-2											A9CMB8	Q99376	D4AAG8
D3ZUV3	Q68FX0	Q64560											A0A0G2K9C0	D4A857	Q920L2
B5DEY5	Q45QN0	D4AA63											D3ZWU1	D3ZZL3	Q5U214
B5DF51	Q920L2	A4L9P7											P62246	Q5XIC6	P85973
A0A0G2K5Y3	A0A0G2JSR0	D3ZD73											Q63009	Q63707	D4A8H8
Q6P762	B2RZA9	Q66HF1											D3ZXP3	P09456	Q5RKH2
Q5BJP3	A0A140TAA4	P85970											P62959	Q6AYS3	F1LM60
D4A7I8	Q63525	A0A0G2JW60											A0A0U1RRV7	P39951	P51635
Q6DGF2	Q9ES21	B1WC32											D3ZN59	Q5M7U6	G3V8D5
P42667	Q566E5	A0A0G2K2M9											Q7TP15	Q63009	P63036
D3ZE02	Q7TP14	B0BNK1											A0A0G2K0W9	G3V7G9	D4A2D7
D4A2B0	P61751	A0A0G2K235											M0R5H1	P81155	G3V6S3
O09175	P05982	P21670											Q5I0G4	Q6P9V7	Q64560
P16975	B0K023	Q63413											Q641Z6	P41123	F1LSS1
Q499S9	Q5XIC6	B2RYJ7											B2GUX3	P0DP31	A0A0G2K654
Q7TPB1	Q63692	Q63768											P07323	Q6P6T6	Q3MIE4
A1A5L2	A0A0G2K0I3	D4AAG8											D4A3I4	D3ZUB0	P61354
D3ZX63	P83941	D4A8U7											Q9ESN0	P50503	G3V8G2
D3ZDJ9	D4ADT5	Q9JK11											P54319	A0A0G2K0M8	O08651
F1MAA5	P62246	D4ACC2											Q6P9U9	F1M790	Q3ZAV2
D3ZCE5	Q62920	Q6P769											P11884	Q62703	Q62724
Q5XIT5	B1WBQ7	P40307											Q9EST6	Q4KM74	Q9JK11-2
B0BMT2	P62828	P61751											Q6QI16	P48450	A0A0G2JTG7
Q5RJN2	P06214	D3ZA84											A0A0G2JTI7	Q32KK0	Q9JK11
Q08415-1	P24049	Q71UF4											M0RC54	M0R7Z0	A0A0G2K261
Q8VIB0	A0A0G2K8P3	Q6P9Y4											D4ACM9	A0A0G2K3Q6	P15865
D3ZGQ8	A0A0G2JYC6	P06686											D3ZLD5	D3ZM57	A0A0G2K2M9
A0A0G2JUQ6	P10760	Q9QVC8											D3ZUM4	A1L1J8	P13832
P83941	Q3T1L0	Q8R491											Q6DGF2	Q64542	G3V829
P62916	E9PTN6	P52555											Q9Z270	Q68FS2	F7EPH4
D3ZUI1	D3ZU56	Q62952											O54975	P27615	P47875
P00507	A1L1J8	Q05982											P27615	Q64560	B1WC32
F1LSM5	Q4QQS4	Q6PCT9											D3ZWL9	P10760	P52944
F1M2Z5	A0A0G2JZM2	D3ZM33											D4A8A0	B5DF91	P04961
D4A7U1	Q00715	D3ZW08											A0A0G2K781	A0A0G2K121	D3Z8B2
F1LMQ3	Q5U214	P19945											Q9R1T1	Q05096-3	D3ZXT2
D3ZCD4	P62919	F1M7H3											Q6P6R2	F1LN75	P30349
B2RYN6	Q64303	Q68FS8											Q6AYB6	B5DFC8	P62828
D3ZUM4	D4A994	M0RA08											A0A0G2JU91	Q9QZX1	B3GNI6
Q4QQU1	Q63584	Q99M63											G3V8G5	P63029	Q63009
Q4G009	P63036	O08651											Q5PPJ6	Q496Z5	Q6P9Y4
D3ZTJ7	Q6IRH6	D4AEI5											Q5U318	Q4QQW4	P63029
D3ZN27	Q505J8	G3V8U9											A0A0G2JSM7	Q5U2N2	R9PXU4
Q6IN22	B5DF80	Q4KLH4											G3V946	P17220	P15800
M0R991	Q4V8E2	P20070											D3ZHG3	P05943	F1MAA7
Q5XIF3	Q63413	P24155											P62828	A0A0G2JSK5	A0A0G2JSM7
Q64620	A0A0G2K9T4	A0A0G2JTG7											Q3B8Q2	A0A0G2JWH3	P56522
G3V946	O70185	Q3MID6											M0R544	D3ZRA3	Q6PDV7
A0A0G2JY69	D4AAI5	D4A2G9											P63245	A0A0G2JZM2	B1WC02
P12368	B2GV01	Q62920											Q6AYK1	X1WI37	P41542
Q5U2Q5	D4AC36	D4A7R3											Q6P9V7	A0A0G2K7M1	Q6P9V7
F1M5V2	A4L9P7	B2GV99											Q5BJP4	P83941	Q9JHY8
D3ZJM7	F1M265	B5DFC9											Q4KM73	Q3B8Q2	F7EMB2
A0A0G2K5A0	P07872-2	Q9ES21											P15337	P54921	D3ZQ57
F1LRK9	Q3MID6	A0A0G2JV54											P08082-2	O19446	Q62991
A0A0G2K1G0	A0A0G2JTG7	D3ZAS8											P20070	A0A0G2K1C0	F1LM55
M0R5H1	A0A0G2JVW5	Q9JK11-2											P62632	G3V7J0	A3KNA0
A0A0G2K1C0	A0A0G2K121	Q63525											Q99ML5	P51635	Q9EQS0
D4ACL2	P11762	D3ZFA8											Q9Z2L0	D3ZRN3	P85970
Q5XII9	F1LSM5	P13832											P0C5H9	F1LVV4	D3ZZC1
G3V8I4	P13832	F1LM55											P68101	Q9WVB1	D3ZN63
G3V912	Q6MG61	Q66HC5											A0A140UHY3	Q6IRJ7	Q63413
P28494	Q9JHY2	P21708											P51635	A0A0G2JVW5	Q68FS2
F8WFF9	A0A0G2JSV2	P62828											Q5PQQ2	Q5U214	Q5VLR5
O35264	A0A0G2K658	P51635											B5DEN5	Q5EAJ6-2	P68182
D3ZG21	P84092	D4A8H8											P62898	Q99N27	F1MAN8
P32089	B2GUZ5	P56522											G3V8B6	D4A0T0	P09527
Q6PCT5	P18421	A0A0G2JVW5											A0A0G2JTS5	Q5XIN6	Q641X8
R4HD46	P40329	Q9JHY8											P06686	D3ZHG3	B2GV41
P12075	Q641X8	A0A140TAA4											D4A7U1	A0A0G2JSJ8	Q5XIP6
P52909	Q62752	P63036											Q71UF4	Q9Z1W6	A0A0G2JWH3
F1M0L3	Q5U2N2	Q68FS2											P06687	P61751	B2RYG6
P27321	P05943	P54313											Q499N6	D4AC36	Q62952
P0DSP1	Q3MID9	A0A0G2K0W9											D4A0V6	Q63965	F1M265
M0R660	D3ZD11	A0A0G2JSR0											P62243	Q32KJ5	P62997
P61765	D4A914	Q4QQV4											A0A0G2K6S9	B2GUZ5	P36972
A0A0G2K0X1	A0A0G2K7M1	G3V8Q1											D4A3M7	P21571	Q9EST6
D4AC36	D4A5F0	D3ZQ57											Q6AYU2	P62815	Q4QQV4
Q00969	Q7TPJ1	Q62991											P41542	Q4KMA2	P50503
Q4FZY0	P51583	A0A0G2JSH9											Q9Z269	B5DEY8	Q9ESN0
P40112	D3ZHP8	P70501											F1MAB9	B1WBQ0	P85968
A0A0G2JSQ4	G3V6H5	P63086											G3V7L6	P47819	P05370
P11762	A0A0G2JUF8	P62142											Q4KLJ1	Q7TP11	Q45QN0
Q68FX3	B2RYG6	P30349											D3ZPR0	P18420	P10361
D3ZQG8	Q6P9U5	P26772											Q6PDV6	Q6MG61	G3V784
B2RZ79	B2RZB7	Q68FX3											A0A0H2UHP0	Q6PDU7	B0BNK1
Q62920	D3ZYS7	P61354											P68511	P54313	D3ZD23
D3ZHM7	F1LZ05	B5DF89											Q5M7U6	Q6AYD3	Q6IRH6
Q6TEK3	P63326	B2RYI2											Q5RJR8	P63329-2	D3ZAS8
Q6IRH6	P15684	D4A857											Q68FS2	Q68G41	A0A0G2JSH9
A0A0G2K8S6	Q6P6T0	Q5RKI5											M0R7T1	Q63692	Q6P747
F1MA98	P63025	F1MAB8											F1LRJ9	Q99068	F1LM09
P07483	Q6AY18	G3V6H5											A0A0G2JYQ3	D4A7R3	D4AEI5
D3ZZM8	G3V7I3	Q641X8											A0A0G2K3C1	Q5EB77	D3ZTT7
Q9ES32	Q99376	Q4V8E2											P50398	P20788	Q4KLZ0
D3ZIE1	P36972	A0A0G2JTH7											A0A0G2QC53	G3V8T9	A0A0H2UHV9
P30349	G3V940	F1LS86											Q62881	P36972	D4A5F0
Q9WV25-2	D3ZFA8	F1M6V1											A0A0G2JWE3	D4A1J6	Q68FS8
F1LTX4	P84817	D3ZRN3											A9CMB7	P47853	Q6P799
Q5PPJ2	Q4KLZ0	A0A3G2LW22											P52303	F1LS72	A0A140TAA4
P17136	A0A140TAI1	Q5U2Q5											D4A3K5	Q566D8	Q9JHY2
E9PT83	D3ZTP0	P68182											Q99N27	Q07984	Q5XIC6
D3ZD83	Q6PDV7	D3ZI16											Q4QQS4	Q5XI31	D3ZLC1
Q499T3	G3V936	P62718											F1M6V1	P28494	D3ZA84
Q3T1L0	Q9JLJ3	P11030											G3V661	Q6MG60	D3ZN03
P35565	D4AA63	Q6P9V7											P18421	F1LQS6	P11030
G3V8M1	G3V9N8	P42930											Q4V886	Q566E4	D3ZI16
P06238	P26376	Q5M7V8											P09895	B2LYI9	O70196
P11530	M0R7Z0	Q6AY21											Q66H61	F1LN59	P40329
P63074	P63329	G3V829											A0A0G2K3G4	P07335	D4A857
Q32PY7	R9PXU4	A0A0G2K2Y3											F1LMW7	G3V8G2	Q9Z270
P13668	Q794E4	Q641Y0											P41123	Q6AYS2	Q9JI03
F2Z3Q8	P46844	P60901											P14408	O88656	A0A0G2K6D5
B0BN69	Q6MG08	Q64LD0											Q9Z0V6	Q641X3	Q9JJP9
Q2PS20	B2GV99	Q5U214											P97601	G3V818	D3ZH53
Q6AYQ1	A0A0G2JY43	Q7TSP2											M0R3M4	Q9JI03	P54313
B0BNN0	D4A2D7	Q9Z0V5											D3ZBT9	G3V918	D3ZSA9
D3ZK96	V5QSV9	F7EPH4											D3ZVW3	G3V7Q6	Q641Y0
D3ZF12	Q4R1A4	Q64303											Q6P6Q7	F1M949	Q63798
B2RYV5	A0A0G2K3G4	Q63269											Q08163	Q9ESH1	Q6P9U5
A0A0G2K3J3	Q5RJR8	P04961											A0A0G2JSR7	O55147	Q00715
Q9JLZ1	Q00238	D4A962											Q794E4	P85970	P24155
F1LTJ5	Q5XIP6	P41542											P29314	Q6UPR8	M0R9L0
D3ZVK1	Q5I0G7	F1LR10											B5DFC9	D3ZD97	F1LML0
Q5RJM3	A0A0H2UHP9	F1LM60											P00507	F1LW91	O55147
Q9Z2S9	D4A857	P97852											D3ZXN9	Q71UF4	B4F7E8
A0A0U1ZF16	P21708	Q4KM74											P18420	B2RZC6	P07335
F1M446	Q4KLH4	Q14TE9											F1LM55	Q52KS1	Q6IE67
D3ZUJ8	Q5EAJ6	Q3MIE4											D4A4J0	Q5I0D1	P61983
F1M8V2	P0DP31	Q5PQR0											D3ZM57	Q566E5	Q641Y2
D3ZD46	P30349	D4AEP0											P19139	P19511	P62959
Q2KMK7	F7EPH4	G3V9N8											Q68FS4	G3V8Q1	Q09073
D3ZYN7	B2RZC6	A0A0G2K781											B5DFD8	M0RC65	P20070
A0A0G2JZ38	D3ZJH9	P36972											P85515	O88767	P06686
A0A0G2K1M5	A0A0G2K2T6	Q45QJ4											P16975	P40307	Q4V8H5
Q9JK11-2	P40112	P52925											Q4KLH4	Q4KLJ1	D4A1J6
D4A7R0	P31399	B3STT9											P61983	G3V9E4	P26772
D4A777	P54313	P18421											B0BNK1	D4ABT8	Q4KLZ6
P13941	Q64578	A0A0G2JSM7											G3V8R0	B0BNG3	A0A0G2K761
Q63610-2	B4F7C9	Q4V8H5											P62907	A0A0G2K9T4	M0RA08
A0A0G2K7M2	P22509	Q920L2											D4ABT8	Q62952	Q4QQT4
R9PXW1	Q63707	P47853											P40112	R9PXU4	F1MAB8
A0A0G2K365	A0A0G2JW28	G3V818											A0A0G2JTG7	P37996	P40307
Q6JHU9	A0A0G2JWH3	Q3ZAV8											Q62745	Q794E4	P51583
D3Z9I2	A0A0H2UI38	A0A0G2JY43											A0A140TAG9	Q8R491	Q5RKI5
A0A0H2UHR9	Q5U3Y8	Q5XIC6											Q6P790	V5QSV9	A0A0G2K751
P61265	G3V8Q1	G3V9W6											Q5XI04	B0BMW4	G3V7M0
Q6NX65	P42930	P62859											A0A0G2JZM2	P63326	P21670
Q8CHM7	P84100	Q5U367											D4AED1	P00406	P49793
D4A899	O88656	Q5U3Y8											D3ZNX2	D3ZD72	A0A0G2JSR4
A0A0G2JZZ3	Q6MG90	F1LT35											Q5BK20	G3V936	D3ZRN3
Q6MG08	Q52KS1	Q4KLZ0											B0BN18	P40329	P62963
A0A0G2K110	Q6P686	Q6MG61											F1M949	A0A0H2UI38	P55063
Q3B7D0	B3STT9	Q4KLJ1											A0A0G2K2B4	A0A0H2UHZ6	O88767
D4ABC4	P85970	P62815											M0R9Q1	P62243	Q64303
P70541	Q4QQW8	D3ZC84											P04961	A7LAC4	F1LSC3
D3Z8L5	P18422	P61983											B0BN97	Q62991	D3ZJ32
P62824	F1LNF0	Q4QQS7											Q642A5	Q9EPB1	P18420
O35112	F1M949	Q9Z270											B5DFB6	Q00715	P62718
B2RZ20	P52925	Q68FY0											F1LNJ2	Q6P799	P14604
M0R6B9	Q4V7C6	D3Z8B2											D4A7L6	P16975	A0A0G2JY43
A0A0H2UHZ2	Q64560	Q3T1I4											Q4V8H5	F1LY19	G3V818
Q63611	F1LZW6	P14604											Q3KRC7	Q4KLH4	D4A2G9
F1M771	Q5XI26	Q9JJ19											P69736	A0A0G2JYC6	B5DFC1
F1M110	P35571	D4AE96											D3ZN63	Q9JM53	P54921
F6PUQ7	P14604	P47727											P63326	Q6PDV7	P41682
D3Z9R8	A0A0U1RRV7	D3ZZC1											D3ZXH7	P55063	B2GV99
G3V9S0	G3V624	D4A4Z9											F1LQ00	A0A140TAI1	P60901
D4A229	Q3T1J1	P84100											A0A0G2KAZ7	P08461	G3V8Y5
G3V9M1	P29314	R9PXU4											Q6P7A7	Q6AY23	Q5XI07
D3ZZU4	Q6PDV8	Q3T1J1											P07872	P63025	F1M801
A0A0G2K7C1	Q9Z270	A0A0H2UHP5											B5DFH8	Q95577	B2RZB7
P06302	D3ZI16	Q64608											E9PT22	P97886	D4A3S8
P62815	P81155	Q6IE67											D4ACK1	D3ZU74	Q5U3Y8
Q5PQJ6	Q2I6B0	O35509											Q6UN82	Q6AXS3	D4A233
G3V7I0	Q01205	P40329											Q6MGC4	D3ZP13	Q4KLN6
D3ZXS8	P09456	Q6TXF3											A0A0G2JTD1	D4AE96	D4ABK7
F1M801	A0A0G2K6G2	D3ZD23											Q66HR2	Q66H12	Q5RJR8
P50545	D4AEP0	B2RYG6											G3V8R7	O35821	F1M1H0
D4A9M6	F1M2E9	B0BN81											A0A0G2JVM2	Q5U216	Q9ES21
A0A059NZR0	Q4KM73	Q6IRH6											D4A857	P13803	Q99M63
A0A096MIX0	F1LNL2	A0A0H2UHH9											Q6PEC1	Q6AY48	B5DF29
O35550	D3ZQ57	P51583											A0A0G2JYV0	O35854	Q5U2V1
A0A0G2K681	Q3ZAV8	Q9JJP9											P53565	A0A0G2K9V6	Q6AYB5
Q8K1P7	D3ZD23	Q6PCT3											B5DEP6	D3ZD83	Q5BKC3
D4ABM5	B5DF29	P35213											G3V647	P08082-2	O70185
Q9EQH5-2	A0A0G2JSG6	Q9EST6											Q9Z1Z9	D3ZFQ8	P84100
F1LWB9	Q3KRC3	F1LPS8											Q924S5	P45352	F1LN59
P60123	A0A023IMI6	D4A914											Q32KJ5	F1LM55	D3ZC84
Q66SY1	B2RYP4	Q7TP57											G3V7G0	P62246	P47727
Q4KM34	P21670	D3ZHG3											Q68FU8	A0A140TAF7	P37996
A0A0G2JSR0	O55147	A0A0G2K8N3											Q6TXG9	A0A0G2JZF0	Q6P6T0
Q05759	P32551	Q6P6T4											A0A096MIX2	A0A0H2UHD9	Q6P7Q4
A0A0G2JU77	Q6AXS3	F1LR36											A0A0G2JY69	P62775	D4A7I6
A0A0G2JWP8	D4A233	Q5RJK5											Q5XHY5	P84083	Q4KLJ1
Q5RKI1	P85834	Q9WVB1											A0A0G2K4Y6	Q641Y2	F1M949
D3ZUY8	B0BN97	Q07009											F1M790	D4A510	Q45QJ4
Q9Z270	P49088	F1LZW6											G3V8T9	D3ZJE2	Q62920
B2RZ72	Q63009	A0A0G2K654											D4AEC0	Q6P9V6	P18421
D3ZA78	D3ZFQ8	Q4KLZ6											A0A0G2JT93	Q5U2R7	Q9QVC8
F1M8K0	Q9QVC8	P12711											Q80U96	Q5HZV9	D3ZCV0
F7F1Y3	P62193	B5DFC1											Q63714	B0K020	D4ACC2
Q499W2	A0A096MKE0	F1LP76											P11507	D3ZJX5	B5DF50
P36201	A0A0G2K719	Q5FWY5											B1WC26	P19234	G3V6H5
Q4V8B3	A0A0G2JUJ9	Q6AY18											Q60587	P12368	O88656
A0A0G2KAW4	F2Z3T9	F1MA52											P85973	Q6AYI1	P16036
B2RYA6	B0BMY8	O88767											F1LRI5	A0A0G2KAI8	P63086
Q5XI19	P68182	F1MAQ7											Q63413	D4AEH3	E9PST5
D3ZXF9	A7LAC4	A0A0G2K6G2											P35213	B0BMT9	P37397
D3ZGN7	Q5XI04	D4A6G6											G3V8C4	Q01205	A1A5L1
D4ABT8	D3ZZR5	Q09073											Q566E5	P60901	B1WBQ7
A0A096MKC0	A0A0G2K583	Q5RJR8											Q5RJK5	Q6P791	F1M7H3
Q498U4	D3ZM33	D4A5I9											A0A0G2KAW7	Q6PDV8	F1MAQ7
A0A0G2JUA5	F7ENH8	P85845											P97536	Q6AYQ9	G3V6P6
P28480	P47875	D3ZSA9											Q5U214	P97608	D3ZUB0
A0JPN6	D3ZXT2	P18420											P68255	P15651	Q3T1J1
Q6AXR4	P63086	P32551											B2RYS2	Q99NA5	B1WC67
F1MAK1	F1LM37	A0A0H2UHV9											Q5RKG9	B4F7E8	A0A0G2K737
P62076	P35559	G3V9K0											P84586	P12001	A0A0G2K6G2
Q6AYJ1	D4A3S8	P35559											P15865	Q63772	B2RYJ7
Q68A21	Q5I0D1	P35435											Q5HZY0	Q99M63	D3ZCS4
Q5PQX0	D4A1J6	P61203											D4A129	Q6AY58	B0BN81
D4ABJ4	B0BMT9	A0A0G2JZF0											A0A0G2K6Y9	P52925	Q5FVM2
B2GV37	Q5XI32	D3ZH53											Q63355	B0BN97	Q7TSP2
Q5XIU2	P26051	A0A0G2K4T7											F1LTF8	Q6MG08	P62142
Q561R9	A1A5L1	D4A3S8											A0A0G2KA71	Q5U2Q5	P31399
A0A0H2UI38	A0A0G2K9C0	P05943											P48675	Q5EAJ6	Q6MG61
D4ADG9	P41542	D3ZUB0											E9PTV9	D3ZG43	A0A0G2K3V7
B2RYR0	Q6QI16	O88656											Q8VIL3	F8WFH8	D4A962
D4A4L5	F1LY19	F1LW74											Q62780	A0A0G2K3N1	P35213
F1MA52	Q6JE36	Q27W02											A0A0G2JZ19	Q60587	A0A0G2KAZ7
Q66H94	P54311	D4ABK7											D4AE06	D4ACG2	B2GUZ5
P04642	B5DF89	A0A0G2JYC6											D4ADF5	P29266	A4L9P7
D3ZRN3	G3V8G5	G3V7G9											D3ZD97	B1H282	P62890
Q3T1K5	P62959	F1M801											A0A0U1RS22	Q64591	A0A0G2JXC3
Q5EBC7	A0A0G2K542	B5DEY8											P63174	P62193	Q4KM69
A0A140TAI1	A0A0G2K3V7	A0A0G2JWH3											A0A0G2JSR0	G3V9N8	P83941
M0R7I0	P08461	Q4KLN6											A0A0G2K1B6	P63036	Q5U216
F1LXS5	P08081-2	M0RCH8											O35821	Q66HC5	F1LW74
P18666	B0BNG3	P82808											A0A0G2K6R8	F1LSS1	P32551
Q5EBA4	D4A0Y6	Q45QN0											D4ABA5	Q6IUR5	A0A0G2K121
F1LS29	G3V8T9	Q9JLJ3											A0A0G2K737	Q5U3Y8	P05943
D4A058	Q66HC5	Q68FX0											D3ZAQ6	A0A096MK61	A0A0G2JV52
P41224	B1H282	G3V6P6											P84083	D4A2P1	Q68FY0
F1LND7	F1LX07	Q5BKC3											O88767	G3V7I3	B5DF89
G3V8R7	Q45QJ4	Q9ESN0											E9PTK9	F1LR10	A0A5P8DHK3
D3ZKX1	Q9JHY8	Q6AXS3											A0A0G2JXZ3	Q63002	F1LP76
O88763	B1WC67	A3KNA0											Q498N4	Q3T1L0	G3V7Q6
Q63525	A0A0G2JXN6	Q5XFV9											A0A0G2K2Y3	P97532	B2RYN0
B5DEL2	Q4V898	Q7TP15											A0A0G2K7W4	Q9WUW2	A0A0G2K7M1
G3V681	P62912	Q4KM73											P05943	P27881	G3V624
D3ZRN5	Q5M7V8	P49793											E9PT24	A0JPQ9	P97532
D4ACB8	A0A0G2K6S9	P62912											D3ZIE1	D4AA63	G3V8G5
A0A0G2KA38	Q68FX3	G3V7Q6											Q8CFN2	P37397	Q07009
A0A0G2K121	F1M3H8	Q62752											Q6IN10	O08984	Q6Q0N1
B0BN55	Q5EB77	B2GUZ5											P21531	P21670	Q641X3
M0R9I6	D4A9L2	B1WBQ7											F1LM33	P97629	Q6AXS3
Q56A27	G3V784	D3ZJ32											D3ZD72	Q4FZY0	F1MA52
B1H248	B5DFB2	P11762											P62193	D4A3S8	Q5PQR0
B0BMS9	Q6AYD3	P97532											P38656	A0A0G2K1E2	A0A0G2JZF0
P41542	A0A023ILN9	P08461											G3V8C6	D3ZTP0	D3ZC96
Q66H79	A0A0G2K8N3	Q62785											P61107	G3V8U9	D3ZHG3
P70478	O55211	Q5XI18											Q6IUR5	Q63803	A0A0G2JV54
Q3SWT7	G3V7G9	P16036											Q9QX67	Q6AXQ0	A0A0G2K3L9
D3ZZC1	A0A0A0MXW9	B5DF29											Q9JKB7	D3ZI16	P0DP31
Q9JI92	D3ZCT7	P63174											M0R776	Q5PQW5	P62845
Q6AY96	A0A0G2K905	F1LUD3											Q69DC1	P84100	P61203
Q4KLH5	P41682	A0A0G2JSS9											Q68FP1	Q6P9U5	F1M062
A0A0G2K598	Q641Y8	Q66HD3											A0A0G2JTG1	Q62785	Q9R063
Q62651	O35509	D3ZD72											D4A510	P51583	A7LAC4
G3V624	Q5I0D7	Q6AYD3											B0BN93	D4ACC2	Q6PDV8
P47727	Q05175	P70580											Q7TP61	G3V8G5	F1LR36
B1WC25	P35435	D3ZU74											Q923W4	G3V8D5	A0A0H2UHH9
P61515	Q07984	P63025											Q64303	Q6IN22	F7ENH8
A0A0G2K6Y9	Q5FWY5	P50503											F1LN42	P18614	A0A0G2K542
Q861I9	Q5XIN6	B2RZB7											P49793	D4A4H5	A0A0G2JSJ8
D3ZAX5	D3ZJE2	Q64578											B4F7C7	Q66HG5	Q5XFV9
D3ZLF6	Q99M63	Q3T1L0											Q6P9X1	P13832	P63004
P63012	Q68G41	D3ZN63											O35303-3	A0A0G2K0I3	Q7TP15
F1M8F2	Q6AY21	D4ACW1											O35303-2	Q4QQV3	P11762
G3V7Y3	Q63396	B5DEK0											Q5U2Q5	A0A0H2UH90	Q6AXQ0
B5DEM7	G3V7J0	D4A2D7											D3ZJ92	P02454	P06214
A0A0G2JZM2	P41350	D4AE49											Q6AY48	D4AE49	P27952
Q5XIP6	A0A0G2K7R1	B3GNI6											Q8CJH4	O35303	P62912
D4ADD8	Q8CFN2	Q63862											D3ZUL1	Q5U2V8	P62815
Q6AY23	G3V645	D3ZFQ8											D4A305	G3V9D3	D3ZW08
P55063	P02454	A0A0G2K737											Q9Z1H9	Q9R064	Q63525
D3ZGT4	P83732	Q68FU3											Q1EG89	A0A0G2K6S9	Q4KM73
Q01986	B2RZ72	P12368											Q6P685	D3ZWA8	P62859
O35876	M0R7I0	G3V8T9											A0A0G2K9L2	Q68FX3	D3ZLD5
Q6MG75	P22734	F7ENH8											Q68FU2	G3V6N2	D3ZCG3
D3Z8E0	A0A0H2UHF6	A1L1J8											Q06647	P97576	D3ZD72
D3Z962	Q64LD0	P09456											P09456	Q5BJP4	G3V7P1
Q5U2S7	Q62703	D4AC36											B2RYA6	P07943	F1LX07
F1LR10	P21571	O55212											P81795	A0A0G2K1M7	D4AC36
Q4KM73	F1LR10	F1MAN8											D3ZRN3	A0A0G2JYI7	P52925
D4A8E7	D3ZHG3	A0A0G2JYI7											Q6AY58	Q7TPK9	F1LZW6
M0RBK1	Q66HD3	Q68FT7											Q04462	D3ZD73	A0A0U1RRV7
O70513	Q99NA5	Q4FZS2											G3V9W0	Q3ZAV2	V5QSV9
F1M7Q7	D4A8F2	A0A0G2JUN7											F1M155	A0A0G2K737	G3V8K7
G3V6Z7	P06762	A1A5L1											Q3MHS2	Q498N4	A0A0G2JSS9
D3ZQJ3	P27615	Q8CHN6											O55147	B5DEH4	Q66HD3
Q32PX2	Q66HG5	Q63009											Q641Y0	B0BN52	D4A031
A0A0G2JZ76	Q5XIG8	F1M2S4											E9PTB2	P07632	Q9ET34
Q4KM38	Q5XIT9	D3ZTT7											B0BNG3	A0A0G2JW28	P62775
P23514	P04166	Q4V8A7											B1VKB4	Q5XIT9	B5DFK6
M0RD99	P28494	F1LX07											Q5EAJ6	F1LMA7	Q4QQW8
O08679	G3V9E4	P06214											M0R7I0	F1LPS8	Q6PCT9
P62329	Q6AXW2	F1M062											A0A0G2KBA1	D4A3K5	O08984
Q6P6V0	B2RYN0	Q6AYJ7											D4A5A6	D4A054	B5DEY8
F1LQ48	B2GV72	Q6PDV8											Q6P743	P62859	Q9WVB1
Q5U367	P00406	D3ZD89											O08816	D3ZZR5	Q5XI32
E9PU42	D4AB03	Q6IN22											C9WPN6	Q0ZFS8	A0A0G2JX74
Q6P686	B2RZ74	G3V8Y5											Q5U312-2	B0K023	P83888
Q6P7Q4	P62859	D3ZZ81											D4A4P1	P35280	Q6P6T6
D3ZYG3	Q6P9U8	Q5U2V1											D3ZXF9	Q3B8Q1	Q62703
F1LPS8	B2RYI2	D3ZBL6											Q6MG60	P27008	A1L1J8
G3V9D1	B0BN63	P07872											P60901	P06214	Q63269
A0A096MJW8	Q4KLZ6	B1H282											Q8R4A1	P62828	A0A0G2K781
D3ZSR7	P62815	Q6P9U8											F1LRI7	A0A096MKE0	P45352
D3ZK36	A0A096MK61	D3ZCS4											B2RYG2	A0A059NZR0	D4AE49
D3Z9I4	A0A0G2JTA0	Q5XI77											Q6PCT9	B2RYG6	Q5RJK5
F1M455	B1WC34	F1LSC3											Q64560	P21575-5	A0A0G2JU01
D4A5A6	Q62785	Q641Y2											D4A8X8	Q5RJR2	Q64542
Q6PCT3	Q5XI18	P26051											A0A0G2JXT9	Q4KLL0	F1M6I7
Q9ESN0	A1L1J9	P62845											E9PSX7	Q64380	G3V9E4
D4A321	Q99068	O08618											Q09167	G3V824	A0A0H2UH97
D4A3E3	P27881	B1WC67											Q5FWY5	O35796	B5DEZ4
Q9EQV6	P12711	D4A8F2											B4F786	Q9WU82	P35559
Q6MG70	O08651	P08081-2											P56574	B2GV72	P70580
Q499V7	D3ZUY8	P26376											P81155	Q3KRC3	Q6AYD3
Q99PV2	P37397	P41350											B5DFC8	A0A0G2K273	D4A5I9
A0A0G2K2M9	D4ABK7	A0A0H2UI10											D4A781	Q64541	Q07984
P51593	Q5HZV9	A0A096MK61											G3XEV5	Q6P7Q4	A0A0G2K8N3
Q68FT9	A0A0G2KAI8	D4A8N0											B2RZB7	P40112	Q68FX0
Q4QQW4	Q4KM49	Q63798											D3ZN21	Q8CG45	G3V8Q1
Q03484	Q6Q0N3	Q0ZFS8											O08769	F1LS86	Q3KRC3
P04762	Q68FS2	D3ZTP0											P61751	Q64LD0	P21708
Q68G39	P62138	A0A0G2JTY6											Q6MG61	Q5PQX1	Q3T1L0
D4A129	D4A3K5	Q8R3Z7											Q641Y8	A0A0G2JX47	O54772
P41738	Q5FVM2	P62890											P97584	Q62780	Q6LCA5
D3ZM69	E9PTB2	A0A0G2JTA0											Q71UE8	B2RYC9	I6L9G6
M0RCH8	P21575-5	D4A2B0											B2RYF7	B1H267	D3ZAZ0
D4AAM0	D3ZD83	F1M1H0											Q9Z0V5	A1L1J9	Q5EAJ6
D3ZZ51	B1WBQ0	A0A0G2JSR4											B2GV01	P56522	G3V9K0
A0A140TAC3	A0A0G2JTL5	D3ZC96											Q8K3E7	D3ZC07	B2GV33
F1LRI7	P62832	A0A0G2K751											D3ZIE9	A0A0G2K3G4	G3V940
D3ZNQ6	Q27W02	D3ZD11											Q6P9V6	P04166	A0A0G2K3G4
Q9JLH7	O88767	F7EL36											D3ZG21	M0RC99	F1LPS8
Q6RUV5	D3ZXP3	P62959											D4A3E3	M0R402	G3V936
A0A0G2JVW3	B3DMA1	Q9JI03											Q6MG75	Q5XIU9	Q4V8E2
F1LRS2	Q63184	A1L1J9											B5DF91	F1LR87	D3ZD89
P02600	P62775	Q6Q0N1											B6DYQ7	B2RYD7	Q4KLL0
B2RYP3	P35280	G3V784											D3Z941	D3ZN63	P40112
F1LXF5	P15650	P31399											P62775	Q4KLI7	F1LQS6
Q5XIU9	Q5XI77	Q2KMK7											G3V8U9	Q8CHN6	O89044
O08836	Q6P9V6	Q5RKJ9											P62997	B5DFB2	A0A0G2K6S9
Q66HG6	G3V818	Q7TQ90											D3ZWN1	Q9JI85	Q64LD0
A0A0G2JWE3	Q5RKJ9	Q6AY86											A1A5R1	Q6AYT3	P70501
P50475	A0A0H2UI10	P13668											Q63768	P62919	D4A8F2
G3V6H2	Q5U2Q5	Q6P7Q4											D4A962	G3V940	Q63584
A0A140TAF7	D3ZRN3	F1LS29											G3V7U9	P61203	A0A140TAI6
Q05982	Q9R1T1	Q9JHL4											B2RZ64	A0A0G2JTL5	D3ZC92
Q6AXS3	B2GV33	B2RYP4											P40329	Q5FVM2	Q9JHL4
F1LNL2	B2GV06	P32198											P17764	F1M0S7	Q6AYR1
Q641W4	P11348	Q64542											Q07205	M0RD20	D4AE96
P54256	G3V7I8	D3ZZZ9											Q6AYT3	Q5RJK5	P35280
A1L1L5	P48450	D3ZLD5											F1M2S4	D4A8H8	A0A0G2JSG6
B2RZB7	P97532	B2GV24											D4A644	B4F764	P07872
Q498M4	P12368	P84817											A0A0G2JVW3	P54311	Q5XI77
P39069	A0A0H2UHN2	M0RBD4											B5DEZ4	A0A0G2K1L8	P12711
Q6AXV4	Q71SY3	Q02874											Q4QQU6	Q6AXW2	Q566E5
P62775	Q8CHN6	P40112											D3Z8L5	A0A023IM54	A0A0G2JTA0
Q6P502	Q6AYT3	P00406											A0A0G2JZY3	P61589	Q66HC5
D3ZN37	D3ZRE7	P55063											F7EPE0	F1LM09	O08618
P43278	Q4KM69	P0DP31											Q66SY1	P11348	P26051
E9PSK7	F1LP76	B2GV33											Q8VH46	Q62847-2	D4ACQ9
Q9R175	Q64541	D4A7I6											P51583	B3STT9	G3V7G9
B0K030	F1LS29	I6L9G6											D3ZUX5	P12711	Q6P751
D4AE49	M0R402	Q4KM69											Q9QY17-3	I6L9I0	P81155
A0A0G2JSS1	P19511	D3ZN76											Q45QJ4	B5DFK6	D4A510
V9GZT6	Q56A18	A0A140TA95											Q8K3X8	Q68FY1	A0A0G2K1M7
Q63396	Q6NYB8	A0A1W2Q676											A0A140TAA4	D3Z8B2	Q5XIW8
P27615	F1LPS8	Q5XIW8											D3ZKQ4	Q6IE67	B1WBY1
D4A3T3	B0BNL2	P83888											O88989	D3ZJF9	Q5FWY5
D3ZCM9	Q6P7Q4	Q62780											P83941	D3ZJ92	P32198
Q62839	Q62780	F1LM09											G3V6H5	P08081-2	Q920D2
A1A5S1	O08618	A0A0G2JXC3											P62628	Q3T1I4	M0RAP5
P08082-2	B5DEY8	Q5FVM2											A0A0G2KAW4	Q68FU3	P22734
O35854	B5DEK0	Q63584											M0R9T2	D3ZLH9	B0BMY8
A1L1L0	D3ZU74	D3ZZA8											P47853	Q6P735	A0A0G2JSL8
Q64380	Q68FU3	A0A0G2K9C0											P27008	Q27W02	Q3MID6
R9PXZ9	Q8CG45	D3ZVJ3											B5DFB2	P06238	A0A0G2K4T7
D4A1Q9	A0A023IMI9	P63004											Q3B8N7	Q52KJ9	Q9JLJ3
D4ADB4	Q62847-2	D3ZXP3											B2RZ27	A0A0G2K4H6	O35509
P47819	Q7TQ90	Q920D2											Q7TP11	B5DEF3	P62716
D3ZAS8	D3ZDB9	G3V752											P97852	A0A0G2K139	Q6IN22
Q8VH46	B1WC02	A0A0G2KAZ7											Q6P799	D4A8T3	Q499N5
Q5XID6	P70582	B2RZ72											B5DFN1	P86182	D4A3P1
F1M6F4	Q9WUW2	G3V936											G3V7R1	D3ZUY8	A0A0H2UI38
P29419	B0BMW4	Q4KM38											D4A5Q2	P61023	Q32PX2
Q03346	Q99N27	Q8CFN2											A0A0G2K8Q7	P14669	D3ZWA8
B5DF65	A0A0G2K4H6	P41682											Q5XIL4	A0A0G2K3V7	F1M0X6
Q63042	D4A4Z9	Q62636											Q4QQS7	Q6P4Z9	Q3B7D0
Q6AYS2	P13697	B2GV41											G3V9M8	P46844	D3ZFQ8
P62836	Q6AY48	A0A0G2KAI8											F1LS72	B1WC02	Q9Z339
B1WC11	Q5PPK6	B2GV06											C7C5T2	D4ACM1	A0A0G2KB56
O35346	A0A0G2JXC3	G3V940											Q5BJT4	A0A0G2K714	P13668
A0A0G2JTH6	Q5XI31	D3ZUB7											F1LV60	Q8CFN2	Q8CFN2
P35433	Q5U2Q7	P81155											B5DFN4	D3ZAS8	M0R907
Q6MG20	D3ZC84	P48675											Q5U2U2	Q63065	P35426
D4ABD7	Q4G079	B5DFK6											A0A0G2K1E2	Q4V898	Q8R3Z7
Q6IRE4	A0A0H2UHV9	Q9Z1Z9											Q5U1W8	B5DFC1	Q9WUW2
P15791	Q6PDU7	O54772											B0BN72	Q5EBD4	A0A3G2LW22
D3ZLC6	Q5U216	Q4QQT4											B2RZC6	G3V8M1	A2VCX1
Q5HZA7	A0A0G2K1L8	Q3MID3											D4A058	D4A1R8	B0BNL2
G3V9N8	A0A0H2UHD9	P21575-5											D4A9Z8	Q63798	Q6PCT3
A0A0G2K1L8	P29315	O08984											Q4V7E8	Q920D2	D3ZJ92
P56574	Q4KLL0	A0A0G2K6D5											P11240	Q05175	O55214
M0R750	Q9EPB1	A0A096MKE2											O88453	Q5XI32	P13697
P97576	A0A0G2JTH7	Q4KLL0											Q6P9U5	P35559	F1LPG9
M0R5F8	D3Z8B2	P83941											Q99376	A0A0G2K199	D4A914
G3V826	Q6AY86	F1LQS6											D3ZUL8	D4A7D7	B2GV06
A0A0G2K022	Q3T1K5	A0A0G2K3Q6											A0A0G2JV46	G3V6L8	P84817
Q8CGU6	F1M801	P10361											O35274	Q5U1Z2	Q5U2R7
Q6URK4	O35964	G3V7M0											Q3ZU82	D4A9D8	Q5FVC2
F1M2B7	Q9ESN0	Q3KRD5											D4A8M7	B0BNA7	Q68FU3
P97536	D4A7D7	A0A0G2K1S6											Q5PQV5	P15684	Q9JLZ1
D3ZBJ0	O54772	D3ZJR1											D4A133	Q6AY09	A0A0G2JYI7
O88767	A0A0G2JV54	Q56A27											Q68FU3	Q91Y78	Q5I0E7
B2RYQ2	Q5HZY0	A0JPQ9											Q09073	A0JPJ7	A0A0G2KAI8
D3ZEM8	A0A0G2K7W6	G3V9E4											Q63798	Q9EST6	Q3KRD5
A0A0G2K6R8	Q6IN22	A0A0G2JZ13											Q99P99	P62890	P08081-2
A0A0H2UHH9	Q4FZY0	B0BN97											A0A0G2K5Z4	F1LP76	D3ZVJ3
A0A1B0GWQ7	D3ZLD5	Q63002											F1LWZ8	Q14TE9	Q498R3
Q62665	G3V6U3	Q566E5											Q6J4I0	P48675	Q5EB77
Q01205	A0A0G2QC06	P35571											D4A560	F7ENH8	Q8K1Q0
A0A0G2K0T8	D3ZH53	G3V624											A0A096MJ99	Q7M079	Q9EQX9
Q64303	Q5XIJ3	Q5RKH0											P52759	A0A0H2UHF6	Q0ZHH6
B5DFL9	Q4KM87	Q6AXQ0											Q6IE67	P11915	Q4FZS2
Q68FR9	Q4KLN6	B0BNL2											B2GUZ5	B5DEH2	Q6P9U8
D3ZQ82	P07943	B0BMY8											P85970	Q64568-4	B2RZA9
B0K013	B0BN81	F1M1B3											A1L1M0	Q6MG55	G3V7J0
A0A0G2K866	Q08877	Q4AE70											Q9JLZ1	Q62745	Q498N4
P67779	D4A3T3	Q32PX2											O70593	D4A4Z9	F1LQX9
F7FL00	A0A0G2K761	Q8K551											Q27W01	Q5U2X6	Q8K551
Q4V886	D3ZJ92	D4A0L4											A0A0G2K0Q6	Q99J82	Q62780
F1LX68	D3ZD72	Q4V8E1											Q4V8B4	O08651	P04905
B0BNE5	D3ZSH6	P18445											P05426	O35264	Q3T1I4
Q99ML5	B1WC61	F1LPB4											A0A096MJX5	Q6PCT3	Q62636
P52925	A0A0G2K051	Q6Q0N3											D4AEP0	Q6P7R8	D3ZDB9
D4A1U1	A0A0G2K8H0	A0A0G2K648											B2RZA9	A1A5L1	P63174
E9PTV0	Q6P6T6	D3ZKH2											D3ZZZ9	A0A0G2JSM7	D4AD70
P46413	A1A5Q1	Q6AXW2											B1WC49	Q3MID3	Q9JM53
F1LPC6	B2RYK3	Q6AY48											P39951	F1M5V2	Q6IRJ7
Q5U2T9	Q6MG60	V5QSV9											Q6GQY2	B5DEZ4	A0A0G2JYC6
G3V7U9	M0R9L0	D3ZJE2											D3ZFA8	A0A0G2JSS9	Q6AY48
Q4QQW8	P62718	G3V6U3											M0R9Z5	G3V8K7	Q99MZ8
G3V6Y7	Q9R0T3	Q6AYJ1											Q5XIS7	Q66HD3	A0A0G2JTL5
P63036	I6L9G6	P15800											P39052	Q71SA3	B2RZD6
Q9JHZ4	E9PST5	Q6P751											A0A0G2K4R1	B1WBQ8	F7FLB2
A2RRU1	P13803	Q05175											Q2KN99	D3ZFA8	Q08877
Q4FZT9	Q9EST6	B1WBY1											P97779	D3ZCT7	Q6AZ33
P97691	Q6AY58	A0A0G2K0I3											Q6TMG5	Q6Q0N1	A0A0G2JU83
B0BNE6	F1LR87	Q07984											P40615	Q6TUG0	P18445
P0DMW0	Q62667	D4A0T0											A0A0G2JTN4	P97519	F1LSH0
D4A0U3	B5DEH4	Q6PDU1											F1LRS2	D3Z9E1	D3ZQM0
D3ZRE7	F1LPD6	B1WC61											Q4G063	Q5U2U7	G3V661
Q5XIB5	A0A0G2K0H9	D3ZQM0											Q6P686	B2RZ74	Q6P6T4
Q75Q41	A0A0G2KAZ7	B1H227											Q6P791	Q5XIH3	A0A0G2JWD6
A0A0G2JSU3	Q4KLI7	Q5M856											B1WC28	A0A0G2K583	D4A2B0
P07633	Q6AYJ1	D4A746											D3Z937	B2RYN6	D3ZD83
Q8R5G4	Q31267	A0A140UHY3											Q6B345	A0A0A0MXW9	P19511
Q63598	A0A0G2JYI7	P05982											A0A0G2JYA2	G3V7G0	A0A096MK75
Q8K3X8	A0A0G2K781	Q9WU82											D3ZC89	P29315	A0A0H2UHP5
O88496	D3ZXS8	G3V6G5											Q7TP34	Q4QQS7	P16970
A0A096MIZ1	Q4QQT4	Q56A18											D3ZES9	F7EUU4	P26376
F1MA36	Q5EAJ6-2	Q6PDU7											Q9EPB1	B1WBQ7	F1LQH2
P54645	P86182	Q5XI32											B5DFC1	D4A565	P97886
Q99MM4	P08082-2	A0A0G2JVW3											P85834	A0A0G2K2T6	A0A0G2K648
F1LRC6	F1LPV0	D4A0B4											Q6PDU7	A0A0G2K542	E9PSJ4
Q8R3Z7	P45352	Q5U2R7											Q63228	Q5U2V1	F1M0R1
P63014	Q5U2V8	Q6TXJ6											P29410	Q6GQP4	D4A9D8
P62278	D3ZN21	F1LR87											Q9QZ86	Q4V8E2	B0BN97
Q62658	D3ZN59	B5DEL2											M0R5F8	A0A0G2JWK7	A0A0G2K6U1
B1WBS4	Q63965	P35280											Q4KLH5	B2RYV5	A0A0H2UI10
D4A1R8	Q3KRD5	Q99MI5											Q9EQS0	Q6P685	P48675
F7EPZ4	F1M790	Q499N5											A0A0G2K8B3	A0A0G2JXC3	G3V8T9
P11915	P62997	D4A8G7											P70581	Q62651	Q62785
B5DES0	P12007	P63331											F1LY19	A0A0G2K0H9	Q5U2N2
P22734	Q5U2V1	F1M0S7											F1LR36	Q64375	Q5I0D1
D3ZTL8	Q9R064	P29410											B2RZB6	Q5RKJ9	Q4FZY0
Q5M823	M0RCZ9	A0A0G2QC02											G3V7I8	A0A0G2K8Q7	D3ZX01
Q9QY17-3	D4A8H8	D3ZQ59											Q6MG66	A0A1B0GWQ7	Q8CG45
Q6B345	Q641Y2	F1M0R1											B0BNL2	G3V9K0	Q6MG90
E9PTB2	Q5PQX1	Q9WUW2											Q5RKH2	Q4V8E1	P00406
F1M953	Q4KLK7	Q08877											A0A0G2K7S6	P42676	Q4KLH4
Q6AYQ4	P63174	B0BN63											P13803	P62997	G3V6U3
Q9ES39	P29266	A0A0G2JX74											Q7TP02	D3ZD15	A0JPN7
F1M265	F1LT35	Q9Z339											P17046	M0RDJ4	B2GV24
F1LQP9	A0A0G2K6U1	D4A0H4											P49432	F7EZ89	A0A096MKE2
Q9ERR2	Q6AYS3	G3V7G0											A0A0H2UH90	D3ZQL1	D3ZTP0
Q641Z8	P62898	P37996											D3ZPD0	Q7TQ90	P21575-5
D3ZTV7	P14669	D4A8M7											G3V6L8	Q6P6T4	P12368
A0A0G2K8A9	A0A0H2UH90	A0A0G2K4H6											D3ZSA9	Q63269	D3ZRE7
F1M124	A0A0H2UHL9	G3V8K7											P05964	D4AE06	P97697
D4A6D9	Q6P762	P17955											D3ZAS9	O08618	P05982
Q05030	P15651	Q99N27											G3V8Q1	G3V6P6	D3ZG43
O55164	Q07009	Q6P9U0											G3V656	A0A0H2UHP5	Q6Q0N3
Q6AYZ7	Q6LDS4	G3V983											P45352	Q3KRE2	P13803
P30835	P24155	Q642E2											Q4KM38	P63086	P10686
A0A0G2K7N7	D3ZPN7	P18645											F1M8K0	F1LTF8	B0BN63
Q8CJB9	Q9JJP9	Q5M9I2											O35509	A0A0G2K5Q8	P47245
D3ZTT7	Q62636	P08009											O70196	Q6MG66	A0A0G2K7W6
Q4V8A0	P26284	D3ZLF6											Q8VHF5	Q9WVR3	F1M790
Q99M64	G3V8M1	B2GV72											Q6AY96	G3V8F5	G3V727
Q6MGC4	Q08420	Q99J82											D4AE49	Q5XFV9	Q6P7R8
A0A0G2K0V3	F1M1Y1	Q8K1Q0											P41499	Q498R3	A0A023ILN9
Q80W83	A0A0G2KAM3	P27008											A0A140TAC3	D4A5A6	Q68G41
Q5FWS5	D4A3X3	A0A0G2K542											Q5XIP6	E9PT22	Q99J82
D3ZG88	A0A0G2JSJ8	Q4KM87											Q5XIP9	A0A0H2UHX1	P97584
B2GV69	Q8VHK7	P13803											F1LNF0	D4A746	Q56A27
Q5U2X6	D3ZUJ8	Q64591											Q5VLR5	D3ZWL6	A0A0G2KB73
P14141	P62142	D4ACQ9											F8WFH8	P26284	P54311
Q62774	Q5M7A4	A0A0G2K8Z9											D3ZBN0	G3V7J9	P20651
Q6P9X1	D4A7L6	A0A0G2JTL5											G3V8G2	P82808	D3ZW15
A0A0G2K4U8	P82808	D3ZJX5											A0JN30	Q4V8I7	D3ZU74
B0BN83	Q8K1P7	Q5U211											Q5I0E8	A0A0G2K781	P18645
F1LV44	D3ZZL3	P19511											B5DFK6	Q63377	P35571
Q924M6	G3V9D1	G3V8G5											D4AAG4	A0A0G2K7B6	D4AA63
P06761	Q3B7D0	G3V7V3											Q925G1	P42667	B2RYP4
F1M0V4	Q8K551	G3V7I7											P30349	Q9EQR2	B1WC61
P20788	A0A0G2K9N3	M0RAP5											D4ADG9	P21708	F1LT35
D4A1D8	B1H267	Q5I0D7											D3ZA85	Q63228	D3ZXP3
B2RZ78	A0A0G2K4U8	P12007											D3ZUY8	P62959	P35435
D3ZC87	E9PSJ4	Q04931											D4A0D9	Q4QQV4	A0A0G2JYA2
P45352	A0A0H2UHP5	A0A0G2K714											D3ZAX5	Q99JE6	P70550
B2RZD4	P70550	Q6AYS7											D3ZY45	P62142	G3V7I7
Q5XI38	Q6AXQ0	P29315											Q9WUC8	A0A0G2JSR4	Q5RKJ9
B4F758	B5DEH2	P29266											D3ZGQ8	A0A0H2UHV9	Q2KMK7
D3ZPH0	D3ZAS8	P15651											Q6YDN7	M0R9Y3	Q62844
A1L108	Q3T1I4	Q5EB77											Q6AY72	F1LNL2	D4ABP4
D3ZIE9	B0BN52	B2RYN0											B5DF80	Q5M7T6	Q4V8A7
F1LU14	G3V7W1	F7FLB2											D3ZPL1	Q5XIW8	Q5RJR2
M0R757	Q5XFV9	D3ZC56											B1H282	Q66HF3	Q4KLF8
F1LM16	Q3MID3	A0A1W2Q6L2											D3ZSR7	P62138	M0R8B6
Q4KM44	Q04931	P70582											Q99ND9	Q7M0E3	D3ZD11
A9UMW2	D4AE49	P08082-2											D3ZIC4	Q5U318	P29266
A0A5H1ZRU4	P61203	B0K020											P06214	Q3KRD8	P63025
Q5BJZ0	G3V7I7	Q63942											M0R9B9	A0A0G2K8P3	A0A0G2JUH4
P63100-2	Q6AY23	A0A0H2UHL9											Q91Y78	A0A096MJZ2	D3ZJH9
P25304-2	A0A0G2KAN7	D4A3E1											D3ZIY3	B4F7A5	A0A1W2Q676
Q4QRB2	Q9JHL4	D3ZD83											A0A0H2UHT6	Q09167	P08009
Q5XI28	D3ZBL6	D3ZXH7											F1LVX2	Q4KM73	D4A2P1
D3ZIU2	P63004	P62716											M0R567	A0JN30	D3ZBL6
Q7TP15	P49793	P11348											D4A4Z0	Q6AY86	Q6AY30
A0A0G2JYN7	Q6AYQ9	P10686											Q63525	M0RDR7	Q5BK63
P97874	A0A0G2K714	G3V7I3											Q5BJZ3	Q27W01	Q5U2Q7
B0K010	F1MAN8	A0JPN7											P11915	D3ZLD5	P08461
E9PT82	M0RDR7	B3DMA1											Q157S1	G3V9Z6	B5DFB2
P0C8E4	Q7TSP2	Q68G41											B0BMY8	Q6P2A5	Q6TXJ6
Q9JI03	D3Z9E1	B0BMW4											Q4KLH7	Q5BK63	A0A0G2K9B4
Q0VGK8	P13668	A0A059NZR0											D3ZJE2	D4A944	Q9EQL0
F1LPB4	G3V7V3	Q99MZ8											Q4G079	Q1EG89	Q6AYJ7
Q99M63	Q5PQW5	P46844											F1LNL2	P24329	A0A0G2K3V4
G3V972	D3ZXH7	A0A0G2K121											F1LRM5	E9PSJ4	Q7TQ90
Q568Z6	Q641W4	Q62844											P41777	Q6AYA6	Q68FT7
Q5XIT1	Q62881	M0RDR7											P00762	B1WBY7	P52590
O89045	A0A096MJ11	Q5U216											D3ZMS0	B2RYS2	Q9ER24
B4F7E8	Q63942	Q5RJR2											Q6AYK8	P63331	O35964
F7FJQ3	Q499N6	P52590											P62076	Q4KLK7	B0BMW4
A0A0G2JX92	A0A1W2Q676	P15650											Q6P6T6	D3ZFD2	A0A096MIV5
D4A2T7	Q8CJB9	Q498N4											B2GUV5	Q5I0G7	A0A0G2JTH7
Q5BK33	D3ZQ59	P97560											D3ZQ82	Q66SY1	P11505-1
G3V9Z6	F1LNG6	O89035											B2RYG6	B5DEQ4	Q6AXS5
Q6AYH1	A0A0G2K751	P11505											Q00566	A0A0G2KAN1	Q56R17
A0A0G2K2R5	Q5U311	A0A0G2K9B4											Q5RKJ9	Q505J8	Q5M939
Q68FS8	Q641X3	G3V8V3											P55063	F1LSM5	P97560
Q68FQ0	B2RYS2	Q6AYK6											D3ZQ57	P97521	A0A023IM54
Q5FVK6	B1WBQ8	F1M471											Q9QY17	A0A0G2K7W6	O35828
D4A962	Q63002	D4AAU4											D3ZHC4	D4A6C5	P41499
A0A0G2JZG4	P11240	D3ZC92											Q9JKL3	A0A023ILN9	F1LS29
D3ZQW7	B0BN55	D3ZG48											Q5XIM7	D3Z9P1	B0BN85
P61314	Q9EQX9	B2RYD7											F1LT35	Q9EQV6	Q4V8F9
O88550	P63164	E9PSJ4											A0A0G2JY22	F1LS29	P85845
G3V8G5	Q5FVQ6	G3V7J0											A0A0G2JSS9	Q6Q0N3	P86182
B4F7A5	P05964	Q9EPB1											Q5U216	G3V7H2	Q8VIB1
Q4V8J2	G3V9S0	D4ACM1											O35264	D3ZZZ9	Q6LDS4
O35964	P82471	M0R9Q1											A0A0G2K1C0	M0R9L0	A0A0G2K0I3
G3V6S2	Q6IRJ7	F2Z3R4											P08461	Q6JE36	P49432
A0A0G2JW96	D4A510	Q4KLL7											F1M3B3	D4A9L2	Q3MID3
Q4KLK1	Q32KK0	P86182											Q00729	P05964	B2RZ74
A0A0G2K0V4	A0A0G2JZA7	Q6P7R8											Q4QQW8	P68182	A0A0H2UHN2
Q9Z336	D4AAG8	P41499											P07335	G3V7I8	Q9EPB1
A0A0G2K0K6	P97629	Q64541											Q5M9G1	G3V7I7	Q4KM38
B0BNB1	D3ZRX9	O89044											Q5U2Q7	M0RCV0	A0A096MK61
P18163	D3ZUM4	O70593											Q810U0	Q4KM35	Q4KLL7
O88453	A0A0G2K1M7	Q5I0E7											Q9ES53	P12007	G3V7I8
B5DF02	D3ZQM3	P16970											A0A0G2K0T8	A0A0H2UHT6	P21571
Q8VIB1	Q6UPR8	P43278											Q5XIE0	A0A0G2K0V8	B5DEK0
Q6NYB8	P20788	D3ZW15											Q9JIX5	A0A140TAD1	D4A3E1
F1LY43	Q68FS8	P83732											Q08420	A0A0G2KAZ7	D3ZXH7
A0A0G2K737	B2RZD5	Q99068											P41562	Q99MZ4	Q3T1K5
O35796	F1LRB8	Q496Z0											Q2MH90	Q9Z269	Q1EG89
Q62881	P48675	Q3KRC3											Q9ES39	A0A0H2UHH9	D3ZZZ9
Q7TQ94	Q2KMK7	A0A0H2UH97											Q66H12	A0A0G2JSR7	D4A1Q9
A0A0G2JWV2	P07633	A0A0G2JU83											Q4QQW4	A0A0G2JWZ2	A0A0G2JXT0
D3ZFD0	B5DFK6	A7LAC4											Q6JBI6	G3V7W1	Q63228
A0A0G2K3K2	Q4FZS2	A0A140TAI6											V5QSV9	Q4G022	F7EZ89
A0A0G2JYL4	Q6AY30	P20651											Q6P756	F1LT35	P11240
A0A0G2JV32	Q63772	Q9JLZ1											B0BMT9	D4A8F2	Q63942
Q5M9G1	Q6PCT3	A0A096MK75											Q66HT2	Q8K4K5	P41350
Q52KS1	Q6PDU1	B5DFN2											F1LMA7	Q8VHK7	P61589
D4A8M4	Q920D2	Q9R1T1											A0A0G2K6T6	A0A0G2K9C0	P35465
P82808	G3V6N2	G3V727											Q3T1I4	F1LUD3	G3V7W1
B0BN52	O08984	Q66HG8											M0R8B6	P62870	Q02874
Q925G1	Q5U2R7	B1WC34											Q3T1K5	O70593	M0RCH8
Q64538	B1H227	D3ZJ92											Q63584	G3V6U3	B1H282
A0A0G2JWR5	Q9QZK5	D3ZSS1											P05942	P10888	Q6DUH4
Q641Y8	A0A0H2UHH9	Q5U2N2											D4AEH3	A0A0G2JZ53	Q62868
P16884	Q8K1Q0	A0A0G2K261											D3ZKI5	D3ZIX4	D3ZJU5
D3Z8J0	P32198	P82471											D4ACW1	F1LM60	G3V9S9
A0A0G2K382	A0A0H2UHG7	D4A9Z6											Q9R1J8	F1LPQ3	Q6AXW2
D4A0H4	G3V6P6	P35465											B2GUZ7	A0A0G2K4U8	Q8R4A1
Q6TXG9	B0BNA7	Q5BK63											A0A0G2JSV2	Q6IRK9	B5DEL2
Q9WVE9	Q5BK63	F1LPG9											D3ZS88	Q5RKH6	Q5XI31
Q62733	P27008	Q4KLF8											Q6P4Z9	D4AD70	Q6PEC3
D3ZQ59	F1LS86	Q32KK0											D4A0U3	P63322	Q5I0D7
O35777	D3ZSS1	Q6P6T0											P46413	D3ZNG0	B0K020
Q5XIM7	A0A0G2K1E2	Q9Z1N4											Q7M0E3	P09606	Q64380
D4A3P1	P27605	A0A0H2UHN2											Q496Z1	Q62658	D4A746
F1M3H8	P20069	F7EZ89											Q9HB97	A0A140TA89	P17955
D4A8A0	Q6P9U0	G3V661											D3ZWF5	P20417	F1M5V2
Q5M7A7	Q6GQP4	A0A0H2UHM0											B2RYF8	P35465	A0A140TA95
Q63528	Q9JM53	P14669											P22509	A0A068FP44	Q32KJ5
Q68G41	Q6P4Z9	P70550											Q8CF97	A0A0F7R5I4	Q5U318
D3ZA84	B5DF50	Q3B7D0											F1MAD9	M0R7I0	D3ZUJ8
B1H222	D3ZN95	A0A0G2JUJ9											A1L1J8	M0RCZ9	P20788
D4A3S8	Q6P751	Q63396											G3V6A2	F6QBA3	Q6JE36
A0A096MIV5	Q6P735	A0A0G2K6U1											D3ZAI0	P00762	Q5M856
F1LRP7	O35264	D3ZLC1											Q5M7W9	Q496Z0	Q6P9V6
Q5BK07	F1LUD3	Q6AYA2											O35964	B0BNG0	Q5RKH0
Q99NA5	D4A031	D4A3K5											Q5I0E7	F1LZX9	G3V7J2
P62275	F1LM60	G3V7P1											Q6P9Y4	P49088	Q63507
Q62902	D4AEC0	Q6AY23											D3ZD73	Q6PDU1	A0A0G2JXJ2
B2RZ66	D4A870	P45352											Q5U367	P19944	Q99376
P09811	D4A1R8	D4A8H3											P62832	F1M1M2	D3ZJX5
B5DFN1	D4A944	G3V8M1											D3ZSX2	D3ZNS8	D3ZJ01
Q14TE9	D3ZUV3	Q9WUD9											Q641X2	F1LM84	Q9ESH1
D4A2R5	D3ZC89	B0BN52											F6T071	Q5U204	B0BN52
Q7TPI8	Q5PQJ6	D3ZAI0											O08651	G3V9D1	M0R6T4
D4AAU6	D3ZNS8	Q5M7A4											Q5XI28	F1LPG9	B1WBY7
B5DER5	P40615	Q641W4											Q5XI78	B5DFI9	Q9JIL8
D4A9Z6	A3KNA0	G3V7W1											D4AEC2	A0A0H2UHG7	A0A0G2QC02
F2Z3T9	F1M8V2	A0A1B0GWQ7											D3ZN27	A3KNA0	Q64591
Q66HF1	Q642B0	Q6AY09											A0A0G2KAP8	F1LU71	Q6AXT8
D3Z8L7	Q66H12	D4A1Y5											D4A9J4	G3V7M0	A0A0G2JU43
A1L1J4	Q9Z330	Q5XI01											Q8R491	P29419	D3ZUX7
G3V7E8	D4A7I6	Q5M819											P63086	D4A206	Q920P6
G3V9E4	D3ZPH0	P12001											Q9Z336	A0A0G2KB28	A0A0G2K3Q6
P18418	D4A4T9	Q498R3											A0A0G2K5Q8	A0A0G2K3V2	D4A0U9
Q5U2Q3	Q4FZT2	Q6GQP4											Q9WVB1	P25286	Q3B7V5
A0A0G2K4G0	D3ZMY7	D3ZRE7											D3ZGY2	A0A0G2JU15	Q5XI18
B2RYP8	G3V8Q8	D4A6C5											Q6P9U0	Q4QQT4	A0A0G2JU15
Q05175	D3ZVP6	P20788											P62836	Q68FT3	F2Z3R4
B1H282	D4A2P1	M0RB00											A0A0G2K4T7	F1MAA5	Q6AYJ1
D3ZHG3	F1LNI5	Q6AYS3											G3V9E4	E9PT82	B2RZ72
Q5U2Y7	A0A0G2QC02	D4A8T3											Q7TQ77	P70560	A0A0G2K8Z9
D4ADD7	Q4KLF8	M0R623											A0A0G2K7C2	B2RYB3	B2RYB3
A0A1L1WKG3	Q9JI85	Q3T1K5											B5DEQ4	Q5XIC0	B4F7C7
A0A0G2K9F0	O35796	F1LT49											O55211	P97697	D3ZSS1
P97531	Q5BK78	D4A7U1											Q498C9	D3ZF12	Q5XI01
B2RYS9	D4A305	P15684											Q6IRH6	A0A0G2K059	E9PT22
Q8VHK7	Q9WU82	D4A206											O88656	Q6QI16	B2GV72
D4A560	D3ZSL2	Q6DUH4											A0A0G2K7M2	B5DFD8	O70513
A0A0A0MXW9	A0A0G2JWD6	B6RIU0											G3V6Y7	A0A0G2K8H0	D4A8N0
D4A8G7	A0A140TAF7	A1A5P2											F1M938	F7F707	A0A0G2K9L9
G3V9M8	D4A4J0	P97584											D4AB17	Q99MZ8	A0A0G2K110
Q9QZX1	D4AE96	Q5M823											Q6AY18	D4AAG8	Q6P9U0
A3KNA0	P35465	D3ZPN7											D4A2C6	D3ZD23	B4F764
A0A0G2JSR9	B4F764	Q5XIG8											D4A2P1	D4A2D7	Q05175
G3V8F7	Q27W01	F1LTR1											O35796	Q5U1W6	Q32KK0
Q642G4	Q9EQR2	P62870											M0R3M3	P13233	Q63002
F2Z3R4	Q01986	Q5U2V8											A0A0G2K5G9	B1H227	B5DES0
B5DFF9	B2RYD7	D3ZWA8											F1M0X6	P20069	D3ZNS8
D3ZCZ9	Q9JHB5	D3ZRX9											B2RYN6	F1LZ40	F1M049
Q7TQ77	Q62658	P27605											Q95577	O89035	B2GV74
G3V6S8	Q9WUC8	F1MA18											P37996	Q5PQR0	Q6DGG0
Q9JK59	F1LQH2	Q5BK33											Q6AY97	Q4KM49	D4ACM1
Q99MC0	F7EL36	D3ZJH9											Q6MGD0	P97584	Q99MI5
D3ZYR1	P97886	G3V662											P00406	Q5XI07	D4A6C5
F1MAA3	Q68FT7	B5DEZ4											Q5XI19	F1M6V1	P20280
D3ZW58	P16975	F1LQX9											P36972	Q923V8	M0RDJ4
B0BN20	P62716	Q9JHY2											F1LUM5	Q4G079	B6RIU0
A0A0G2K350	M0RDG0	D3ZUV3											M0R3S3	G3V7V5	B5DEH2
E9PSN4	M0RC99	A0A0H2UHP0											D4ACA6	Q6AY20	A0A140UHY3
Q9Z1P2	F1LPG9	P49432											Q62848	F1LSC3	P12001
Q5PQN7	B1WBY7	Q5I0E8											P46844	Q3KRD5	Q9Z269
Q66H91	A0A0G2JSU3	Q8CG45											Q45QN0	P63004	Q641W4
Q05096	P53812	B5DF50											P12368	A0A0G2JYN4	F1LT49
D3ZS50	D3ZMS0	D4A4T9											Q5BJP2	P22062	Q99NA5
O08651	G3V829	Q5FWT1											A0A0G2JXC1	A0A0G2K9D6	Q6AYD5
Q2HWF0	F1M5V2	O35264											Q01205	P08753	D3ZJE2
D3ZEM6	Q9ET33	Q8R4A1											P61203	P35281	Q5XFW8
Q2PQA9	D4A8X2	B2RZ74											B5DEH4	A0A0G2QC53	D3ZVP6
M0RBH9	D4A4H5	Q63505											A1A5S1	B2GV41	B2RYP6
D4A0L4	A0A0H2UHQ3	P27615											A0A0G2K1P8	B1WBL8	Q6AYS3
F1M842	P12001	A0A0G2JSL8											Q6TQE1	Q5XFW8	A0A0G2JV51
Q499P4	D4A7U1	Q9WVR3											Q5XIC6	Q9WUC8	O70593
Q920L7	P19234	G3V7I8											P62815	D4A7L6	P17078
D3ZC96	F1LM09	A0A0G2K1L8											A0A0G2K0X1	Q6AXY4	A0A0G2K4H6
D4A4L2	Q4KMC4	D4A4H5											A0A0H2UHF6	D3ZG58	F1LPB4
Q9JJK4	A0A0G2JVW3	P97697											Q6AYD5	P50393	Q5EAJ6-2
Q5M7W1	P42676	Q6PCU4											P15684	A0A0G2KAP8	Q5RK10
M0RAK2	F1M1B3	D3ZHU9											P19944	B5DF89	F1M471
D3ZCT7	Q9JLZ1	Q9EQX9											P02600	Q6AYS7	D3ZXS8
A0A0G2K2P6	Q6IUR5	Q6AYD5											A0A0G2JXY9	P84817	D3ZZA8
F1LPJ1	B0BN85	A0A0G2KAN5											F1M6Q3	Q6P9U0	G3V8M1
D3ZTR5	Q4KM35	P62634											D3ZD23	Q5XIM0	F1M0S7
P62632	Q5XI86	Q5I0D1											A0A0G2JU43	A0A0H2UHQ3	F1LYQ8
Q62623	G3V9K0	Q9WUC8											G3V624	Q9Z330	F1LM47
G3V7G0	P97576	F1LNM0											D3ZJT4	B2RZB7	P62870
P35426	D3ZAZ0	Q7TQ86											B0BNF5	A0A0G2QC02	M0RDR7
D3ZC84	P61354	B4F7C7											B0BNM2	Q64599	A0A0G2K2P5
Q7TP89	Q63228	P10888											A0A5H1ZRU4	D3ZJW3	D4ACK1
P55266	D4A8T3	Q4KLI4											Q4KM69	A0A0G2JTH7	F1MAA3
A0A0G2KB00	D3ZF39	D4A4J0											P35280	P00173	D4A3K5
Q9ER34	A0A0G2K4T7	B0BMS8											G3V7J9	Q4V7C6	P62898
P34058	A0A140UHY3	D4A510											Q5XIP0	Q31267	P27008
A0A0G2K781	F1LZX9	G3V8F5											A0A0G2K9D6	M0RDG0	A0A1B0GWQ7
P70501	D3ZW08	Q3B8P5											A0A0G2K6B1	R9PXR4	O35854
Q5BK57	A0JPN7	F1LMQ3											G3V8C9	F1LML0	Q6AYK6
B2RYA8	F1LSK6	A0A0G2K051											P11530	F1M2N4	A0A0G2JZ13
Q4KM74	F1LW74	P36876											A0A0G2K3N1	F7EPZ4	Q62839
B1WC13	A0A059NZR0	Q9JM53											Q0ZFS5	D3ZD89	B4F7C9
A1A5P3	D3ZKH2	Q6P9V6											Q6AYS3	Q6DGF2	Q56A18
P63329	G3V8F5	Q5XI86											M0R9N8	D4A8X2	Q5U2V8
B2RZ08	Q08851	Q6P6T6											A0A0H2UHH9	P49793	G3V8Q8
P49432	A0A0G2K110	D3ZUL8											D3ZP13	M0R776	A0A0G2K016
F8WFR6	D3ZJX5	E9PTK9											D4A8T3	Q8VID2	P12007
P31000	M0RBD4	Q6DGG0											A0A0G2JVW5	F1LUM5	P09606
Q925B3	P22062	P08753											D3ZI16	B2RYF6	Q9ET33
Q99376	Q9ES53	Q6AY30											Q3KRE3	B2RZ72	Q2TVU3
P35559	Q642A5	D3ZT52											Q6AY02	B2GV54	Q9EQP5
Q8CHJ1	Q91Y78	P21571											Q5HZV9	D4A4T9	D3ZN95
G3V8U9	A0A140TAD1	D3ZF45											A0A0G2JZL4	D3ZQI1	A0A0G2K1E2
A0JN30	B2RYC9	P97886											D3Z9I4	Q6IMF3	Q5I0E8
Q5RK17	B2GV24	Q6QI75											Q5FVC2	D3ZXS8	Q4AE70
Q04931	P36876	Q8K4K5											B3DM97	Q5XIJ3	D3ZLF6
Q5I0G4	P47853	Q66HG5											D4A3S8	P10361	Q6P686
B3DMA1	D4A0T0	Q27W01											P62329	Q6AYS8	Q6AY23
D3ZHK9	O35547	Q9JJ31											A0A0G2K9T4	E9PTB2	P14669
P51146	Q5U1W6	Q63507											Q5U2N1	O35964	Q5XIG8
O70351	B2RYB3	Q5XIJ3											A0A0H2UHG7	Q5U301	P29315
Q4V8E4	D4A0L4	A0A0G2JTI7											O08815	P17955	D3ZJP6
A0A0G2K695	Q6P6T4	P62332											A0A0G2KB97	D3ZUL3	O89035
A0A0H2UHM5	P62845	F1MAA3											P05708	D3ZB81	P36876
A0A0G2JSM4	Q99MZ4	A0A0G2K9L2											Q6AY20	Q4V8C2	B2RYC9
F1LRN8	A0A0G2JYA2	F1M6F4											Q5XIG4	Q5M7V8	D4A1R8
Q5EGY4	Q99NI1	P07943											M0R402	D3Z8L7	P82471
P16617	O89035	Q6PEC3											Q5RK09	F1M265	P27615
Q91Y78	Q5U2X6	D4ABP4											C6JUQ2	Q6P792	Q99MI7
D3ZLX2	O70593	D4A1C5											Q5XIG8	A0A0G2K051	Q6P4Z9
Q6IMX7	P17955	Q9ET33											A0A0G2K110	E9PU13	Q9Z2S9
Q4KMA8	P20651	P11240											Q7TQ90	Q6PEC1	B0BMS8
Q6F6B3	A0A0G2JSV3	P62775											G3V7V5	D3ZXP3	D3ZRX9
P84082	F1LNY3	O08623											Q6P6H1	Q0KL00	A0A0G2K9C0
G3V6L8	D3ZPL1	Q6AXS5											D4ADT3	P61354	P20069
P06687	D3ZZ99	B0BN85											D4ABK7	F7EL36	Q7TQ16
B2RYN4	D3ZZZ9	Q6P686											A0A0C5AMK0	Q9R0T3	F1LPD6
Q5XIG4	Q5XIW8	A2VCX1											Q3KR86	A0A0G2K4S5	D4A4J0
D3ZTX0	Q95565	B5DEH4											P60841	G3V9S9	Q9WV63
P61354	A0A0H2UHX1	A0A096MKG2											P20788	Q5FWY5	Q6YDN8
Q6AYB3	Q4KLI4	D3ZAZ0											P61212	Q499N6	Q5U211
Q5U301	D4A746	B5DEQ4											O88941	D3ZC84	Q6V9V9
A1A5P0	F1LQX9	P17136											D3ZV15	P11506-7	P15684
P05065	Q99MZ8	Q32Q06											Q6DUH4	P07633	Q99068
P85968	Q920A6	M0R907											F1M6E5	Q5FVH2	D4A4T9
Q5XIH3	M0R9Y3	A0A0H2UH90											Q5I0D1	F1LNI5	O08623
P55770	Q5XI07	D3ZUJ8											F7ENH8	A0A0G2K751	E9PU13
P19814	Q10728	Q9ESH1											B0BN85	D3ZC89	Q561S0
D3ZXI0	A0A0G2KAW7	O70513											O35550	Q6QI86	Q4G022
Q6AYF8	Q9ER24	E9PU13											Q920D2	F7EV94	P37285
Q32PX7	A0A0G2K7B6	A0A0G2K0X4											B5DFL5	A0A096MIV5	A0A096MJ11
Q3KR86	Q6AXN4	Q66SY1											Q4V7C8	Q9Z142	P10888
Q6YDN8	P62890	Q6IRJ7											A0A0G2JV54	A0A0G2JSV3	D3ZJD3
Q5U2Q7	Q6AYZ7	M0RCV0											P28042	D3ZAF6	D3ZJF9
D3ZTF1	D3ZW15	P18395											A0A0G2K776	D4A914	Q66HA6
Q99PF3	P23711	P62994											P11232	P85845	P32089
G3V936	Q5EBD4	D3ZXI0											Q6AYD3	D4ADP9	B2RZ64
D4A648	G3V7G0	P15791											D4AAV4	F1LSK6	Q6PCU4
A0A140TAH3	B2GV54	D3ZNS8											D3ZC96	Q9WVE9	Q64541
Q1PS21	Q6Q7Y5	F1M049											B1H222	D3ZUV3	Q4KM87
Q8CFN2	A0A0G2JT06	B1H2A6											B2RYJ7	B1WBN9	D4ACW1
G3V8E4	B1WC84	Q6AYZ7											Q6PDV7	F1M040	P62634
D3ZC89	Q5U2Z5	F1LNI5											Q566E4	Q3T1J1	Q9WUD9
G3V727	D3Z8L7	D4A031											Q99J82	B5DFD1	Q9EQR2
F1LVX1	F7EZ89	Q6TUG0											D3ZM33	A0A0G2K673	D3ZJR1
A0A0G2JUE4	Q09167	D3ZG43											D4ACQ9	Q6TXJ6	A0A0H2UHL9
D4A2D8	Q5PQQ2	G3V9M1											G3V8N3	Q6AY30	D4A5T8
E9PTK9	A0A0G2QC53	Q3MID9											F1M0L3	Q4KLN6	B0BN56
Q62745	Q32KJ5	Q68A21											D4A2D7	Q4KLI4	F1LR87
O54924	Q8VIB1	Q9Z269											Q5EAJ6-2	G3V624	M0R402
P18484	A0A0G2K8Q7	B2RZA9											D3ZTR5	G3V6E7	P07943
A0A0G2JXT9	Q64599	A0A5P8DHK3											F6T1W7	B5DFN2	A0A096MKG2
D3ZAE6	Q08013	B1WBY7											F1LN59	F1M801	Q66H12
F1M1R4	Q498U4	A0A0G2JT06											Q6PCT5	F1LRB8	A0A0H2UHF6
P70582	D4A3P1	B0BN56											D4AB03	O54772	B0BNA7
B1WBW0	Q6P2A5	D3ZSL2											D3ZQG8	D4A962	E9PSJ3
Q5EB77	Q496Z0	Q9JI66											P36876	Q3B7D0	Q3MID9
F1LW16	Q6AYD5	F1LYQ8											D3Z9M5	P62898	Q924K2
A0A0G2K5G8	Q6AYB5	Q5XI31											P35281	Q8R2E7	Q9Z1Z9
B2RYS0	Q03346	A0A023IM54											Q8CIR5	A0A023IMI6	P61765
D4A8T3	B0BMY7	E9PT22											P19234	Q9EQX9	Q6IN10
P29266	Q99MI7	Q63151											B2RZD6	D4ABV5	A0A0G2KAY8
Q6QLN3	P62870	A0A0G2KB73											G3V7S2	Q6TUH8	P07895
Q80WE1	Q5U318	Q00238											P23565	Q8K1Q0	F7EL36
P68101	P19468	E9PST5											Q6RJR6	Q6PCU4	Q2TA68
P18645	Q5M939	P46413											F1LV40	P32089	D3ZZ38
P70581	F1MAB8	P22062											A0JPQ9	D4A6L1	Q6MGA3
P63025	Q64538	A0A0G2JWD6											D3ZLF6	Q5U211	Q8R2E7
O70185	G3V662	Q6AYK3											Q99M63	Q9ER24	D4ABI7
Q9JJP9	F1LZC5	B5DF65											Q505J8	D4ABI7	Q5XIN6
Q6P4Z6	B5DFC1	D3ZUM4											B2RZ72	Q4QQV8	Q9Z2Y1
Q925Q9	P17078	P61212											P62332	P62832	Q66HG8
G3V8S4	Q66HA6	Q64538											D4A031	Q68FT7	G3V7G0
G3V9N0	D3ZJF9	B1VKB4											D4A8H5	B5DF51	B2RYN6
D4A510	Q32PX2	Q62599											A0A0G2K3Q6	D3ZVD8	B5DFN2
A0A096MKH2	P62332	Q4QQT3											D3ZSL2	D3ZZA8	D3ZAX5
D3ZR96	F6QBA3	Q99376											A0A0G2K8N3	P17078	D3ZG48
P45479	P19944	B2RYB3											F1LYQ8	P41350	Q3B8P5
Q38PG1	Q6DGG0	D4A3P1											A0A0G2JY82	A0A0G2K6Y9	Q498M4
F1M227	D3ZD46	B2RZD6											Q05096	A0A140UHY3	Q80Z70
Q68FU5	F1LMQ3	D4A9D8											Q5PPJ2	D3ZQM3	Q5XI28
Q496Z0	A0A0G2KAN5	D3ZPL1											Q63560	B2RYP0	A0A0H2UHM0
D3ZNS6	D3ZAS1	Q5M939											Q5XI21	D3ZTY0	D3ZJT4
Q9WTT7	Q63065	Q9WVE9											Q08851	P62845	B5DFN4
A0A0G2K2T6	Q5HZY2	P62898											Q66H09	Q6PDW1	Q4V8E1
P04646	Q7M079	Q5PQW5											F1M4C7	Q63528	Q6AZ26
Q5XIF4	Q68A21	Q793F9											P97629	Q63942	Q5M7A4
P39052	Q6PEC3	Q0D2L6											D3ZJ32	D3ZUD8	A0A0G2JSV3
B5DEZ3	Q9ERB4	M0RC99											A0A0F7R5I4	D4AEC0	Q499N6
D4A1A5	A0A0G2KB73	Q498U4											Q07984	P36876	B1WC34
O35244	P61765	B5DFB2											D4A8N0	G3V6J2	P70582
Q63186	Q9Z1Z9	A0A0G2JYA2											B2GV06	D4A5K6	Q6AY09
A0A0G2K5D7	A0A0G2KAN1	Q6YDN8											Q920L2	D3ZYQ9	Q71SA3
Q498E2	Q6P7R8	D3ZVP6											Q9JHY8	Q6MGA3	F1M3B3
Q4KLZ6	A0A0G2K199	A0A0G2JSV3											Q6TUG0	D3ZNA3	Q6AYA2
Q496Z1	A0JN30	D3ZSB7											Q4KM58	B2RZ24	G3V6P2
D3ZZ94	G3V8V3	Q6DGF2											A0A0H2UHV9	A0A0G2JWG1	B5DFM8
Q4KM87	A0A0G2K8K9	Q9EQV6											P26431	B5DEK0	D4A0T0
Q5BK63	F1M4W7	D3ZEM8											Q5XFV9	D3ZCG3	Q6P762
P70566	Q6AY09	P63012											A0A096MKF8	P16391	D4A1Y5
Q6AY72	B2RZ24	Q8VIB1											D3ZTA8	B0BN81	Q498U4
D3ZVP6	B6RIU0	D4A644											Q4KLF8	D4ACW1	P17136
B0BNK1	M0R907	Q6AXY4											D3ZH75	F1MAA3	Q5XI09
P07154	D4AE06	B5DEY0											Q4V7C6	P14141	Q6DGF2
D3ZW55	B2GV73	D4ACK1											Q4G045	D3ZXJ5	A0A0G2JTY6
A0A0G2K2A7	Q6AYS7	Q09167											Q76MT4	F1M6V8	P27605
A0A0G2K1N3	F1M1H0	Q5U2U7											A0A0G2JWH3	G3V7L8	D4A1C5
D4A1J6	P86252	Q4G022											Q5RJZ6	D4ACN8	Q52KJ9
B3DM93	D4A6C5	Q69DC1											A0A0G2KAV3	A0A0G2K1S6	Q5XI86
P52759	B0BN19	A0A0H2UHX1											Q5XIB7	Q4KLJ8	Q4KM35
Q6AZ50	D3ZD89	F1LPC7											D3ZBQ5	G3V912	B2GUV5
A0A0G2KB82	G3V6G5	D3ZIX4											Q4FZT0	A0A0G2KAW7	P25977
A0A0G2K9Q7	G3V7J7	B1H267											Q5XIR5	Q3T1K5	Q5M9I2
F1M8A5	P97584	A0A0G2K8Q7											Q5BJN7	B2RYI2	F1M4W7
Q5XI86	Q6P791	A0A0G2K3V4											P62845	Q6IRG3	F1LNK6
D3ZRM5	Q68FY1	A0A0G2JX41											D3ZW08	O35094	Q6RUV5
D3Z8N9	D3ZC56	M0R5Y8											Q8VHU4	A0A0G2JYA2	A0A140TAA8
A0A0G2KAW2	B5DEZ4	Q5BJQ6											D4ADD7	A0A0G2JUH4	F1M8V2
A0A0G2JZL4	F1MAA3	O35828											Q2TL32	D3ZFY8	O35264
Q6YDN7	P05942	D3Z8L7											Q75PQ8	F1LU48	Q6AXN4
Q9Z0V5	G3V7V5	Q4FZY0											G3V7Z8	Q4QQT3	P86252
A0A0G2KAH2	F7FLB2	P53812											D3ZRG7	D4A305	Q6P7P5
B3IYD2	B2RYP6	Q91Y78											G3V953	Q5I0D7	D3ZFT1
P62890	D4A5K6	Q4KM35											D3ZQL8	Q5EB90	B1H2A6
D3ZAF9	O35854	Q62829											B2GV38	P53812	P14141
B1WC31	P08753	Q497B0											D3ZCZ9	D3ZW15	Q5U2U7
Q8CGX0	D3ZTX0	B2GV54											D3ZCT7	D4A0H4	D3ZD15
Q5BK85	A0A0G2K2A5	D4A401											M0RCH8	Q4KLF8	A0A0G2KAH2
Q00238	G3V6L8	Q5U2X6											P02631	Q32Q06	Q5BJR3
Q63772	P61212	Q6P7R0											P17078	G3V9M8	Q4KLI4
Q5M9F8	Q4KLK1	A0A0H2UHD9											Q31258	Q66H11	Q9JHB5
Q4KM62	D4A5A6	Q5RKJ4											P27653	F2Z3T9	A0A0G2K1L8
D4A0U9	B1H2A6	A0A140TAF7											F1LWX5	O88377	B3DMA1
Q156J1	E0A3N4	Q4KLI7											P10888	Q499N5	Q64538
A0A0G2K8N9	Q9Z1W6	G3V9D1											P61589	Q7TQ74	B0BN69
Q5HZF2	Q5U1Z2	A0A0G2JUH4											D4A321	B5DF29	Q5XIC2
Q5M7W5	Q99J82	Q99NA5											D3ZE02	Q62636	Q5U311
A0A0H2UHL8	Q64591	Q9Z1W6											P06349	D4AEP0	A0A0H2UHG7
Q3KRD1	A0A0G2JWE3	Q4V7D7											D3ZZL3	F1M403	G3V886
P19527	Q64542	Q561S0											Q5U2U4	Q80W92	Q10728
Q5UAJ5	Q0D2L6	D3ZF39											R9PXU4	B2GV06	F1LMA4
F1LM66	A0A0G2JSL8	Q63965											D4AC36	Q5HZY0	D3ZT01
P19944	Q9WVK7	Q5EAJ6-2											P63164	Q64620	Q27W01
D3Z9C2	D3ZZA8	Q641X3											P14604	P23711	D4A0L4
D4A857	Q9Z339	A0A0G2K9D6											Q8K551	Q68FV3	G3V8C0
Q6U6G5	B5DEQ4	Q5U2Q7											P62890	A0A0G2K6I4	D3ZSL2
F1LSK6	P18163	Q66H12											A0A096MJI4	Q68G32	A0A0H2UHX1
P62804	Q561S0	D3ZT90											M0RDD7	D3ZXT2	Q4KLL4
Q2I6B0	D3ZFB2	A0A0G2K1M7											Q5XI32	P63012	P45479
D3Z8R4	Q4QQT3	F1LNY3											D3ZF11	Q5PPK6	D4A8H3
P04785	Q07205	B2RYC9											P55260	Q6DGG0	M0RDG0
F1LZW6	G3V7M0	B4F764											P42667	Q4V7D1	F1LXV3
P46462	P15865	F1LPD6											B2RYU7	P40615	Q6PDU7
F1M3B3	O08839-6	R9PXS4											F1LZX9	Q99NI1	Q6AY55
A2VCX1	A0A0G2JSJ3	Q5XI26											D3ZYR0	Q9QUR2	F1M1B3
Q4QQV8	Q5HZA7	Q4QQW8											B0BNA7	A0A140TAI6	A0A140TAF7
D4A781	Q9ESH1	D3ZMS0											Q5EB77	A0A0G2JT06	B1WC16
P30919	Q63269	D4A2N1											P62138	Q5U312	Q00238
F1LVV4	B0K020	G3V8C0											Q5FVM2	E9PTK9	D3ZIX4
Q62896	Q6AZ26	A0A0G2JU43											D3ZR64	Q5XIF5	D4ADZ9
Q5PQK4	Q7TP06	D4A261											D4AAG8	E0A3N4	F8WG67
F1M764	B5DFI0	P08010											M0R5N4	Q5M819	P08753
Q45QN0	Q4V8I6	F7F0B1											Q6AYG7	A0A0H2UHN2	A0A140TAC3
Q9Z158	Q5M819	B2RYP6											G3V8I4	Q4KLL4	P70541
D3ZU13	Q5BJN3	Q3KRC5											B2RZB3	P27605	Q4G009
P68370	A0A096MIV5	D3ZMI8											Q6PCU2	B1WBY1	G3V762
Q5GFD9	P20611	P39069											G3V6D9	D4ABK7	P11348
F1LS86	B0BNN0	Q6MGA3											P26453	B0BNN0	Q63663
C6JUQ2	B5DEL2	D3ZJT4											Q00981	Q4FZS2	D3ZZL3
P50393	Q9Z269	Q95577											Q6JHU9	M0R3X7	A0A0G2K7M6
Q80U96	D3ZFY0	M0R6T4											F1M6F4	B5DFB6	Q6PDU1
Q5U2U7	Q6TXJ6	P48450											Q63772	A0A0G2KAN5	P15651
F1LRJ6	Q923V8	D4A652											P52591	D3ZZR9	B0BN55
Q8CF97	Q08602	M0R402											A0A0G2K849	M0R907	G3V656
D3ZR35	F1LM84	F1M1Y1											B5DEY8	Q9EPF2	D3ZAI0
P32362	A2RUW1	F1M403											Q4QQT4	B1WC84	D4A4U3
P86182	M0R6T4	Q8CJB9											P85845	A0A0G2JU01	Q497B0
D3ZPR0	D4A962	Q5XIN6											Q5BJP3	Q6RUV5	Q99N27
Q4QQU6	G3V9A4	M0R9J4											Q9ES21	F1LXF5	Q08851
G3V8Q1	B2GUZ7	P63322											A7LAC4	B0BN55	B1H263
B2RYX1	F1M6V1	G3V656											Q6AY84	Q8R3Z7	P19234
Q7TT49	Q5RKI5	A0A0G2JU01											G3V6C4	D4A7I6	P62916
Q5EAJ6-2	D3ZAF6	Q5BJS0											B0K030	D4A1Q9	Q01986
A0A0G2JXT8	F1MA52	B1WC84											Q6NT88	Q69DC1	P62994
A0A096P6L8	F1LSQ0	D3ZDB9											A0A0G2K3A0	G3V983	A0A0G2K714
A0A0G2JWX4	F1LPB3	P62282											Q642G4	A0A5P8DHK3	G3V6I1
Q8K5A9	Q5XIF5	D3ZIV8											B2GV73	Q5XI86	D4A8G7
A0A0G2K1S0	A2VCX1	Q8R2E7											B2RYI2	P17136	Q4KLK1
M0R3Z8	Q6AYF8	M0R567											D3ZZR9	A0A140TAC3	D3ZUB7
P38656	F1M2N4	Q3KRD8											D3ZD89	B5DES0	Q6AYS7
A0A0G2K7N8	D3ZUX5	Q5XFW8											Q6Q0N1	Q4FZT2	A1L1J9
Q6MG49	A0A0G2JSR4	Q6MG60											Q7TP46	Q498U4	Q6AYK3
G3V8T9	D3ZUL8	Q4V8C2											Q5XIB2	P05982	P05964
Q5PQQ2	P61589	O35964											Q5U2X6	F1LR36	Q6P7P8
B2RYS2	Q4KM38	Q4KLJ8											F1MAA3	P52590	Q5U2N0
Q4G079	F1LT49	F1M8H5											Q920A6	P35426	D4A8T3
Q5XFW6	B0BNG0	Q2TA68											A0A0G2K3V7	Q5I2Z0	A0A0G2QC06
B2RYM2	Q5XI29	A0A0G2K2V7											D3ZQM3	Q9Z1H9	F1M951
E9PU13	A0A0G2K2P5	B5DEJ5											Q5U1Z2	Q99P39-2	P63012
P21816	Q4KLL4	A0A0G2KA12											A0A0G2K4H6	P62718	F1LRB8
Q66H61	D4ABI7	Q6P4Z9											Q68FX3	Q5M9F8	D3ZUL8
Q4KM97	P10361	Q920P6											Q6P505	B0BNM1	D3ZMS0
Q75WE7	B4F7A5	P11232											E9PT83	P11167	R4HD46
M0RDR7	F1LMM9	D3ZWS0											P07483	Q6AYZ7	A0A0G2K1F2
D3ZTL3	Q5RJR2	B0BMY7											Q5JCS7	M0R6B4	A0A0G2K7B6
Q5PPL3	G3V6M8	Q01986											Q6PEC3	D4A8N1	G3V6N2
A0A0G2JXJ7	Q5PQR0	Q5HZA7											Q5BJT0	Q6AY18	Q6GMM8
A0A0G2K9I6	B5DFD8	Q9JKL8											Q6PDV8	B5DF65	G3V9I9
G3V9W0	P10686	Q5BJW0											P52164	D4A3V2	Q4G079
P10361	F1LNM0	O89042											A0A0G2KAN5	Q9Z339	F1MA36
D3ZD24	P21913	Q6MG66											Q66HF1	Q9Z122	Q5XIH3
A0A0G2JXT0	Q32Q06	D3ZWL6											F1MAB8	B2RYT0	P11730
B1WC18	A0A096MKE2	Q9ER24											Q3MID9	D3ZBN0	Q6MG60
O55170	F1M471	Q5FVL2											B4F764	D3ZN21	Q63707
Q5I0H4	Q6MG48	Q71SA3											B2LYI9	Q9ESN0	Q9WUC8
Q5M9F7	B2RYV5	D4A2C6											F1MAA5	D3ZY47	G3V7I3
A0A0G2JVD4	M0R6J0	B2RYQ2											D4A3V6	Q9JJ31	Q4QQT3
G3V7B0	E9PT22	D3ZI68											P30919	O09175	M0R979
D3ZWA8	D4ACW1	D4A3E3											P08753	Q5RK17	D4AAU4
F1LV52	A0A0G2JU01	O35854											D3ZU56	Q920A6	Q5U2U2
B0BN19	B1WC56	P05964											P84100	A0A0G2JVM2	A0A0H2UHD9
D4ACQ9	A0A0G2K9L2	B5DFM8											Q5FVH2	B0LT89	P15650
P04636	Q4G022	Q9WVK7											D4A4L5	Q4KLK1	B0BMY7
P02401	F1LQ00	Q6AYQ9											Q68FX0	R9PXS4	Q5PQW5
D3ZP96	P11167	Q9R064											A0JN29	D3ZXI0	D4AEK9
D4A833	Q02874	F1LSH0											B3STT9	G3V644	G3V7V3
P52591	P97519	F1LSQ0											P10361	F1M951	Q7TT49
Q5XI26	D3ZC96	A0A0F7R5I4											F1M9V3	E9PT53	G3V8V0
A7LAC4	A0A0G2K6Q5	Q5U318											B1WC75	Q4KLH7	D3Z8X4
D3ZIJ7	Q498R3	F1MAA5											D3ZX38	D3ZBL6	D4AE06
Q68FR7	A0A0G2JWV2	A0A0G2K5L6											G3V7Q6	Q5U2U4	P16975
Q7TP61	Q6AYB6	B1WC56											P61354	A0A0G2JTA0	B1WC03
P05370	D3ZC92	F1LNR1											F1M124	Q641W2	Q6GQP4
Q3B8Q1	Q6RUV5	D3ZZW1											B1WBY1	D3ZFH5	F1M403
Q32KK0	Q1EG89	P17078											Q5XIA2	A0A0G2JYE0	Q5HZY2
P97584	Q62745	Q9Z336											Q08290	P14882	A0A0H2UHG3
B2GV24	Q6AYK6	Q9JIM0											D4A3E1	D3ZLK9	O09175
F7EVX2	B5DFI9	B4F7C9											Q4KLK1	B2RYK3	B2GV73
P70617	D3ZYQ9	A0A140TA89											D4A900	Q5PQJ6	D4A401
Q5XI96	R4HD46	Q68FT1											Q2KMK7	Q4KMC4	D3ZZW1
O70199	Q5XIC2	Q8VIB0											O35346	D3ZWS0	Q5BJQ6
F1MAM8	B0LT89	Q99MI7											P50411	P61212	B2LYI9
Q3MID9	D4A206	F1LRB8											M0R4H5	D4ADF5	Q5I2Z0
A0A0G2K0Y2	D3ZG43	Q32PZ3											Q1PBJ1	Q6AYJ7	A0A0G2JX41
Q923V8	Q5RK08	A0A0G2QC33											P62916	Q08420	Q63184
B2RYJ8	D4ACM1	Q6P7P8											D3ZAZ0	Q9Z336	Q6AYK1
P62074	Q63528	D3Z8E0											D3ZI68	B2RYP4	P63322
D3ZKC9	M0RAP5	D4AEH9											D3ZSY8	O70377	F1LSK6
Q3MHS7	D4ACG2	A0A096MJ11											Q63623	Q5XIG4	Q5U2X8
Q5M939	P00762	A0A096MK58											D4A022	F1LQ62	A0A0G2K051
P48675	Q9QUR2	Q6P792											Q63690	A1A5S1	Q5U312
D3ZC46	B5DES0	D3ZJ01											P49088	Q75Q41	Q66HG5
B5DFI3	A0A0G2JZF0	Q10728											Q63803	A0A0G2K9N3	Q4V8K2
P59924	F2Z3R4	D4AE06											Q68FR7	Q56A27	A0A1L5YJQ7
Q6AYC7	Q5XI28	B5DFN4											A0A0G2K273	A0A0H2UI10	Q5XI29
Q4V8K5	Q62839	F1LMM9											F1LQS6	B2RZA9	Q68A21
Q7TQ20	F1LSH0	G3V8V0											Q5EBD4	A0A0G2JWD6	O89045
D3ZHA7	P18614	Q99PK0											D3ZXI2	P46413	A0A0G2JSU3
P11884	Q924M6	B5DES0											D3ZF45	Q1PBJ1	Q6B436
Q09167	Q6P756	Q80W92											D3ZPA8	F1M3H8	Q9R0T3
C0JPT7	F1LRJ6	D4A4K4											A0A0G2K0I3	B2GV94	G3V8V3
Q6AY18	B5DF65	A0A0G2JXJ2											P22734	Q561R9	D4A7U1
Q3MJK5	B4F7C7	G3V7Z8											D4AE80	A0A0G2JU43	A0A0G2K8Q7
B2GV82	B5DEF3	Q62639											G3V6E7	D3ZFY0	A0A0G2K2V7
P36953	A0A140TAI8	A0A0G2JZS1											D3ZW58	D4A4J0	A0A0A0MY07
Q07936	P69736	B2RZD5											Q5FWU0	Q9TP50	A0A0H2UH99
O08779	Q66WT9	A0A0G2K0Q2											Q5RKH0	P82471	Q7TQ77
D3ZXN9	O88757	P12369											Q63507	D4A0Y6	Q5U2U0
Q6AYB6	Q5RK09	Q5I2Z0											Q4KM62	Q7TSP2	Q6AY87
Q6AYD5	P32089	Q5EBD4											Q7M079	D3ZA85	P48450
A0A0G2JZI8	Q62967	F1M754											Q63377	P11232	B1H267
M0RC73	Q6AYG7	O88280											A0A0G2JZZ4	Q08602	A0A0G2JVW3
D4A8H8	D4AEI5	A0A0G2K0E0											F1LNM0	A0A0F7RQL3	D3ZEI6
B6RIU0	A0A0H2UHG3	Q9ET50											Q4V8E2	B3DM93	Q0D2L6
Q6IMF3	A0A0G2JUU7	Q9JHB5											F1LN69	A0A0G2K648	F1LUD3
P62898	Q6MGD0	Q5XHY0											P54313	D3ZF11	A0A0G2JZV8
A0A0G2K4H2	Q63377	Q0D2L2											Q6P7Q4	D4A8N0	Q6AXY4
Q6AY75	P09811	B0BNA7											A0A0H2UH99	Q5RJY4	Q4V8C2
D3ZTP0	B2RYN6	D4A4U3											A0A0G2K9F0	Q7TPJ5	M0R567
B4F795	Q75N36	A0A0G2K016											Q5U211	B2GV38	A0JPQ9
P26772	D3ZBN0	Q6IRG9											F1LPJ1	P29411	D4A565
A0A0G2JXC3	Q6AYK1	G3V6N2											Q810D0	A0A0G2JVG4	Q568Z6
B2RYK3	O70377	Q6MG90											P29315	Q08013	D4A644
D4A0E0	D3ZE97	A0A0G2K038											Q9R066	D3ZS58	Q496Z0
D4A0D9	G3V7L8	Q99PT0											Q9Z2S9	Q64538	Q5XHY0
Q9R0Z3	A0A0G2K249	D3ZVD8											Q9JHB5	B2GUV2	Q8K4K5
Q8K3F3	B2GUZ3	A0A0G2JZA7											P70583	Q4V886	Q9QUR2
B0BN63	B2RZ64	D3ZJF9											A0A0G2K8K1	D3Z863	G3V9M8
F1MAQ7	R9PXS4	D4A2P1											Q9QZM5	D3ZXA6	G3V662
Q6PCU4	F1LQ62	D4AE58											Q3B8Q0	Q5U2Q7	M0R5Y8
Q62844	Q68FS1	Q08851											A0A096MIX0	Q6TUD3	P62332
G3V8G9	P18645	D3ZFT1											Q6Q0N3	B0BN63	B5DF65
O35987	Q5XIU9	P61972											B2RYN4	D3ZPL1	A0A023IMI6
Q5M7T6	Q2A121	D3ZUX7											B0BN99	Q5M939	B0BNG0
B2RZC6	Q80Z70	F1M3B3											D3ZTP0	B0K010	P42676
D4A8X6	Q5XFW8	Q9R080											Q6IRJ8	A0A0G2K2A5	Q9WVR3
Q06647	Q4QQV8	Q3KR55											B2RYV5	P11951	M0R3Z8
Q6QI89	P10888	B0BNB9											A0A0G2JV28	A0A0G2JU07	A0A0G2JWM2
Q920L2	D4A2N1	Q5U312											G3V940	O62937	Q9Z1E1
Q6IRJ7	M0RB65	Q499N6											Q5XIU9	Q6GMM8	D3ZXI0
Q8CHN9	D3ZN63	M0R9B9											O55000	Q68A21	B2GV15
D4A0E8	Q68FV3	P22734											Q6IN22	Q5RK09	F1LQX8
O35263	D4A1Q9	A0A0A0MY07											Q9EQX9	G3V6I5	Q6P685
P60901	D3ZP13	M0R6J0											B2RYP6	D4A8G5	D4A261
Q5PQP4	B1WC70	A0A140TAA8											A0A0G2K7W6	Q2EJA0	G3V9M1
D4A4U3	G3V8V0	Q6AXN4											F6QBA3	D4ACK1	B5DEJ5
G3V8K7	Q62671	F1LQH2											Q9Z2Q7	A0A0G2K4X1	A0A0G2JWG6
G3V9N7	G3V9Z6	Q9QUR2											Q9JK59	Q704S8	D3Z863
G3V8F8	B1WBY1	F1M790											B2RYP4	D4A2B0	D4AEH9
D3ZWS0	F1M3B3	Q6AYB5											D4ADQ3	P07151	Q5EBD4
Q497B0	B5DEL7	P11730											Q4KLZ6	B0K030	Q8VIB0
D4A3L3	A0A0G2K5G6	G3V9S9											Q6AY86	A0A0H2UHB7	D4A3I4
P61983	F1M062	M0R3Z8											Q6TUH8	A0A0G2JTX2	A0A0G2K4R0
Q5U303	D3ZIX4	Q5PQX1											Q5FVK6	F8WG67	D4A944
Q5M856	A0A0G2JTI7	A0A0G2JTK6											G3V6N2	Q5XI21	Q5XI63
A0A0G2K7M6	Q9Z1H9	G3V6E7											Q68FW2	Q07009	Q80W83
A0A0G2K1K5	G3V9S9	D4A1R8											A0A1W2Q676	A0A0G2K1T0	G3V9G3
D3ZBP2	P52590	D3ZIV9											Q6AY90	Q6MG14	Q9Z336
Q9R1T1	D4ACC2	Q5BJN7											Q4QRB2	D4ACQ9	Q63186
Q5I0C9	D3ZZ94	Q923V8											G3V6B8	Q5RK08	Q5M819
G3V8L3	F1MAA5	Q4V8C6											Q5U3Y2	D3ZF39	P46413
F1LM09	O89042	A0A0G2K3I9											Q62658	Q68FW9	F1LUM5
A0A140TAI2	D4ABP4	Q4G017											Q9QYU8	Q9QYA6	P27881
D3ZKI9	I6L9I0	B0BN19											Q05030	B1WC49	Q5FWT1
F1LZ81	Q80W92	Q5U2U2											B1H286	Q6AYB5	P09330
Q62703	M0R3K1	Q6AY20											B1H267	Q9WVK7	Q5HZV9
E9PT22	Q6AXT5	Q80WE1											Q4KLN6	P19836	Q32PZ3
A0A0G2K7W6	Q4KLL7	Q5U2N0											A0A0G2JZM8	B1WBW4	Q62967
D4AE17	D3ZWN1	D4A7R0											B1WBZ5	Q32PX2	Q62671
Q7TP38	D4A8N1	A0A0G2K7B6											D3ZXK3	G3V8V4	M0R623
Q4KLJ1	D3ZF12	F1M5V2											O08618	Q6AXS5	P15791
D3ZAS9	F1LPS6	D4ADZ9											D4AAI5	Q6P686	A0A0G2K2Q2
P0DN35	P19836	A0A0G2K1E2											Q9WU49	Q2TA68	M0R6J0
P18395	D3ZZR9	Q2I6B0											Q8R2E7	F1LT49	M0R9N8
F1LTF8	F1M775	D4A944											P35571	P36201	Q5XIJ3
B0BNG0	O70536	F1LW16											Q6AYL5	F1LMH5	Q07205
D4ACM9	B5DFN4	P61589											A0A0G2JSQ0	D3ZJT4	D4AAM0
P70550	Q2TVU3	D3ZRN5											Q9R080	A0A0G2JSL8	A0A0G2K796
P41562	B1WBN9	A0A0G2KAW7											R9PXW1	F1LZC5	F7EPZ4
P19234	F1M049	D3ZZL3											B1WC02	Q497B0	P0C0R5
D4A517	Q68G32	D3ZFB2											Q498E2	Q6AXV4	Q9EQV6
Q62675	F1M9A7	Q5HZY2											Q1WIM1	P06762	R9PXS4
D3ZD73	P42667	Q5U2X8											G3V897	Z4YNF4	Q3SWT4
P61805	Q63448	P61765											Q6AXQ0	Q499V7	D4A9Z6
Q6IRK8	P63081	Q5BK78											F1LT49	A1L1J4	D3ZKI9
Q4KLH7	Q75Q41	Q6IE69											P62919	A0A0H2UHS3	Q6IV68
D4ACA6	Q3KR55	D4A8N1											Q8CG45	Q7TP35	Z4YNF4
F1M9Q1	D3ZYQ3	Q9JIL8											F1LPV8	P26453	F1MAA1
B2GV54	Q9WVA1	P62902											P0C8E4	Q01986	A0A0U1RRY3
P40615	D3Z9P1	B2GV15											Q3ZB99	D3ZAI0	D3Z8L7
P11730-2	Q5XI21	Q6P685											Q6QBQ4	D4A4R1	Q8CHN6
O08629	Q52KJ9	B0LT89											O08559	B2GUZ3	B1WC56
Q5PPJ9	D3ZGW6	Q9R1J8											Q4FZS2	Q9JHB5	D4A206
D3ZUL4	P35433	P51146											Q5EB95	Q5BJU0	B2RZA6
P08494	Q5FVL2	Q5XIT9											Q6YDN8	A0A0H2UHL9	G3V8F5
D4A9Y0	F1MAK9	D4A7L6											D3Z8R4	F1MA52	Q6AYL5
Q9Z1E1	Q2TA68	Q00729											Q6MFY6	A0A0G2K1F2	P97519
A0A0G2K4R5	D3ZUB7	F7EVX2											Q3KR79	G3V8Y5	Q3KR98
A0A0H2UHG7	Q99PF3	P62856											P21708	Q3B7U9	B3DM97
A0A0G2JUK2	Q9Z2P5	D3ZBP4											B1WC56	G3V661	Q5BJN7
D3ZUF9	D4A2C6	Q5PQJ6											B5DES0	M0R3V4	D4A1X2
P82995	D3ZX82	Q5XIL4											B4F7E8	Q4R1A4	G3V9K8
P54258	D4AB01	B2GV73											B4F7A1	D4A2F6	A0A0G2JY22
P97839	B1WC16	Q9WU10											G3V8D5	Q6EV76	G3V6L8
Q9R0T3	D3ZUD8	A0A0G2K6I4											M0RD20	O89045	Q7TQ86
G3V8C9	Q07647	Q6V9V9											D4AAZ8	Q6AY21	D4ABD7
Q9Z269	O09175	Q6Q7Y5											Q3T1L0	F7F3Z1	A0A0G2K4X8
D3ZAZ0	B5DFA5	P42893-2											A0A023ILN9	Q5FVN0	A0A0G2KB98
Q2KN99	D3ZXI0	D4A0U9											D3ZWB1	Q5PQQ2	Q9R080
Q9QZK8	F1LYQ8	Q1EG89											F1LPS8	A0A1W2Q5Z6	Q5U2Z4
B5DEN5	G3V796	Q9Z2Y1											F1LNR1	D3ZM33	P39069
Q4KLH4	Q6P9X1	Q6UPR8											F1M4M5	Q4G063	D4A8N1
M0RC54	Q5BK33	Q3SWT7											P61023	F1LQX8	B2RYJ1
A0A0G2KB10	P61314	Q6P9X1											Q6P6T4	D4A0G9	D4ABC4
P20417	Q6B345	Q63186											Q5XI77	Q10728	Q9ES53
B5DF91	F1M6F4	D3ZLA3											Q5U2N2	P55770	Q6QI75
P62963	Q3MHT2	Q6AXV4											A0A096MKH2	P01041	Q6AYG7
A0A0G2JYB1	D4A1Q0	Q9QY17-3											F1LT09	M0R5Q3	Q499V7
Q07009	A0A0G2K8Z9	Q6AZ26											A0A0H2UHJ5	Q6P7P8	F1LNI5
D3ZCS4	P54645	D3ZAF6											M0RBH9	Q6T5F2	Q9QY17-3
D4ABF5	Q499V7	P69736											D3ZFY0	Q8CJH4	Q6AYZ7
F1LMI1	Q6QI86	Q4KLK1											D3ZS50	D3ZUX5	Q6F6B2
A0A0G2K9Q8	A0A2P1NRY9	A0A0G2K7M6											P15650	Q07205	Q69DC1
D3ZZA8	A0A0G2JZS1	Q5XI28											D3ZLH8	F1LQX9	G3V6E7
D3ZK56	Q5U2U7	A0A023ILN9											D3ZZM8	D4A031	Q920A6
A0A0G2K7S6	P63322	P19468											D4A5R3	B5DEL2	F1LRK9
B2GUX3	P26453	B0BN69											P84092	B2RYF8	P70560
Q5BJT4	D3ZFJ6	D4A3T3											Q496Z0	F1M1H0	D3ZC56
A0A0G2K1E2	O35828	G3V886											B5DF29	A0A0F7RQJ6	A0A0G2K2E8
D4ADE7	G3V8K7	Q5XIC2											A0A0G2JZV8	Q56R17	A0A0G2K4Y7
P63174	D3ZE63	D3ZN95											Q5PQJ6	Q642B0	B0BNJ4
D3ZCG9	M0RBI3	Q5HZV9											Q7TPB4	Q6AYQ1	F1LN42
Q9JHL4-4	P20417	Q7TQ16											Q62910	D3ZTR5	D3ZUV3
M0RBI3	F1LUI2	Q6P9X2											P07871	F1LPG5	D3ZZR9
G3V6S3	A0A0G2QC33	B2GUV5											F1LZS6	D4A9Y0	M0RC99
D4A3P7	Q5BJL7	D3ZYQ9											P62994	P59215	Q91ZW6
Q4V8G6	A0A0G2JZ13	Q6IV68											Q6AYQ9	B4F778	D3ZUM4
Q6QI86	Q6YDN8	F1M0U5											P61314	B0BN85	A0A0G2KAW7
A0A0G2K9M5	D4A8H3	Q5U311											G3V9P0	B5DFB0	B2RYK3
F1LW74	Q4G009	Q9R0T3											Q9WVR3	Q9WUS0	Q80W92
A0A0G2JW88	Q6AXT8	P12839											F1LM84	F1LQP9	A0A0G2K038
B5DF79	P11232	Q3KR59											F1LMI3	A0A0G2KA71	A0A0H2UH90
D3ZWN1	G3V816	Q5XII9											D4AA06	A0A0G2JU49	Q5EB90
D3ZFJ6	Q4KLZ3	B0BNA5											A0A0G2K3M5	B1WC70	D3ZYQ9
D4AE96	Q8R3Z7	D3ZMW3											F1M927	D4ACA5	Q68FZ8
Q5U2N0	Q62599	A0A0H2UHG7											D3ZZL9	O88775	E9PTK9
B2RZD5	Q5BJQ6	D3ZL50											B5DFM8	A0A0G2JUD2	Q9WUC4
D3ZPA1	D4A7R0	P35426											A0A0G2K8T0	M0RDM7	D4A7L6
A0A0G2JUR5	A0A0G2K9D6	P09811											B1H227	B2RZB6	D4A652
Q66HA6	Q6PDW1	P20069											B1WBN9	B1H264	D3ZPL1
F1M287	Q5XII9	B0BN82											P27605	Q63663	Q6P775
D3ZDB9	A0A0G2JU43	G3V9M8											P14669	F1MAQ7	D3ZWS0
B0BN97	D3ZM57	D3ZQG8											B5DEK0	P45479	B5DEQ4
Q9Z2L0	Q6AY84	A0A0G2JY22											F7EPH4	D3ZAP9	Q5M9F8
P37996	A0A0G2K0V3	Q07205											Q68A21	Q6AXN4	D3ZF39
Q78E65	J7NUQ1	D4AEC0											Q5XI48	P27867	G3V6M8
Q62826	G3V7Z8	Q5M9F8											F1LQS9	Q6B345	Q68FS1
A0A0G2JZM8	P53676	A0A140TAD1											A0A0H2UHN2	Q5PPL3	Q6AYQ9
Q6P9U3	B0BNJ4	D4A565											M0R991	A0A0G2JSU1	A0A0G2JUJ9
A0A0G2K8Z9	Q6MG55	Q6AYK5											A0JPN0	E9PU42	B1WBL8
Q3MIE4	P61972	Q3MID8											P11348	D3ZXK4	Q5I0F0
D3ZZL9	Q5M936	B2GUZ3											Q99372	D3ZTW9	P97629
A0A0H2UHD9	A0A0G2K2V7	Q62881											Q498U0	G3V8S4	B5DEH4
D4A197	Q3SWT7	P37285											Q923V8	Q5XI74	B1WBQ8
Q812D3	Q5XIL4	P16975											Q56A27	Q561S0	Q63528
B5DFK6	Q5XHZ9	D3ZUN5											Q6AYB3	P37285	A0A0G2K1L0
D3ZD11	G3V8Y5	G3V982											M0RC99	P61972	Q5U2X6
Q5XHY5	Q4KLJ8	D4AEK9											P84817	Q9WVA1	D3ZMP6
B0BNA5	P15800	Q5RK27											A0A0G2K211	Q6PEC3	Q04631
P00388	Q68FW9	B0BNN0											D4A6E8	Q02589	D4A8M7
D4A8G0	Q64375	Q6EV70											B5DF55	P56571	F1LW16
Q6P7R8	D3ZJ01	A0A0G2K5Q8											A0A3G2LW22	A0A0G2JZS1	Q641W2
D3ZU55	D3Z8Q7	P63074											P70600	F1LUI2	D2XV59
D3ZF13	Q71UE8	P06762											Q6P762	Q6Q7Y5	Q6UN82
B0BN72	M0R567	Q4KLL4											P35465	P69736	Q9JID2
Q62931	Q5FVK6	B0BNM1											F1LML0	Q62839	P61972
B2RZB5	B2RYN3	O70377											F1MA52	B0BMY8	B2RYV5
G3V751	D4A1B2	Q4V8K2											P13599	Q499T3	Q6EV70
D4A314	Q5U3Y2	D3ZL86											P29419	D4A7I8	B5DF60
D3ZMR4	Q62844	D4ADP9											Q5PPI1	B0BNJ4	P22062
Q5RKJ4	Q6EV70	B2GV74											A0A0G2K7M6	Q5I0H4	P61314
A0A096MKE2	O35094	P07895											D3Z9P1	B4F7C7	F1LRC6
B1WC84	Q6PEC1	Q66H79											Q7TPJ5	M0R7B4	Q4KMC4
M0R9L0	Q66HG6	D3ZAX5											D4ADE7	Q5BJQ6	B2RYQ2
A0A0G2K8T0	Q5FVC2	Q4KLH5											G3V9Z6	R4HD46	P97521
P35465	Q641W2	Q8CF97											F1M062	Q5PQR7	A0A0G2K3I9
D4A2G4	Q4V7D1	Q66HP4											Q32PZ3	Q9QZM5	Q62696
F7IXA1	A0A0G2K3S6	A0A0G2K1N3											F1M3K6	D4A416	Q2I6B0
P63086	P46413	G3V946											Q7TQ20	Q62913	D4A5K6
Q66HA7	Q5EBC7	P32089											F1M1Y1	Q6AY84	A0A0G2JWA3
D3ZI68	D3ZWA8	Q5EGY4											D4A994	D4A7J8	Q68FW9
D3ZZ38	P62994	A0A0G2K2P5											A0A0G2JY43	Q6AY87	Q68G32
D3ZFK6	E9PTE1	M0RDD7											P36201	G3V8I4	Q793F9
D3ZXP3	D3ZVD8	A0A0G2JU11											Q4KM49	P62332	P35433
Q3B8N7	D4A652	P09330											G3V6M8	D3ZAX5	Q9R1J8
P12369	F1LU48	Q66HB0											B5DEY0	G3V8V0	Q6AY20
A0A096MKE5	D4ADF5	P20611											A0A096MJG1	Q6AY55	A0A0G2K9Q3
D4A037	Q66HF3	G3V7L8											B2RYC9	P15791	P08010
D3ZZH5	Q9Z142	P70560											A0A0G2JZ34	G3V6M8	P51146
D3ZBT9	B2RYP0	Q6GMM8											Q06C60	A0A0G2JW29	A2RRU1
Q4FZT0	A0A0G2JU83	D3ZTR5											P15651	Q9JHM2	D3ZM57
P52632	D4A5I9	Q9Z1E1											A0A0G2JYK2	A0A0G2JSZ9	F1LPC7
F1LVA9	Q5U211	P08644-2											Q32KK0	P62329	F1M6F4
D3ZSS5	A0A3G2LW22	E9PSJ3											F1M8V2	F1LQ00	D4ADP9
F1M938	Q5U2U4	Q5EAJ6											D3ZU74	A0A0G2K038	G3V982
B0BN18	D4A1U8	Q01205											D3ZBS9	Q02874	A0A0G2K0J4
Q7TPJ5	D4A0W7	A0A0G2KAH2											D3ZQ59	P09626	M0R9Q1
Q5U2V8	Q5BJR3	M0R565											B0BNN0	P05942	Q5M823
B6DYQ3	P97521	A0A0G2JT63											Q2THW7	B2GV73	P69736
G3V6N7	G3V982	D3ZLC3											Q9ET50	Q56R18	Q5PQJ6
Q8R4A1	F1M0U5	F1LMP9											P62749	B2RYX1	Q63965
P19945	B5DFG5	Q5M849											Q68FT7	F1LMM9	Q5JC29
F1SW39	A0A0G2K5Q8	D3ZDH8											D3ZXI0	Q6P751	Q6UPR8
Q6TQE1	Q5XIE0	Q920A6											Q6J0M8	A0A0G2JVW3	D3ZFB2
P27605	Q6AXY4	Q5U1W6											Q6AXT7	Q68FQ7	P04166
P69682	Q9Z336	A0A0K0WYI6											B4F7A5	P39069	A0A140TA89
D4A4S7	A0A0G2JTW1	Q63184											Q8R5M4-2	Q5M949	A1A5P2
Q91ZQ0	Q6TUG0	Q561R9											D4A6D9	D3ZPN7	D3ZQG8
P24368	Q6IV68	G3V6M8											Q2PS20	Q91ZW6	A0A0G2KAN5
D3ZHD7	Q5PQL2	A0A0G2K366											D3ZDJ9	Q68FX1	G3V8B4
F1M1L9	P27321	D3ZAQ6											D4A234	Q5XIL1	Q3KR55
D3ZHA0	D3ZWS0	D4A5K6											Q6AXN6	Q641W4	B0BN19
Q32PZ3	D3ZL50	D3ZNA3											A0A0H2UI10	O89042	B3DM93
F1LR36	M0R9Q1	Q562C2											D3ZRN2	Q3SWS8	B3VPA7
D3ZDH8	D3ZUZ9	Q5RK00											A1L1J9	Q68FS1	B4F778
P20793	A0A0A0MY07	D4ABM5											A8QIC3	D3ZW08	A0A0G2JUK4
A0A0G2JWM4	P52759	A0A0H2UHQ3											Q63942	Q6P756	P02454
A0A0G2JW38	A0A0G2JXP1	F1LZC5											D4A0H4	A0A0G2K5G6	Q62599
Q5PPG2	P29419	D3ZE72											F1LVC3	F1LRJ6	D3ZT90
Q4KLG9	Q5M823	A0A0G2K211											Q5XI18	M0R9B9	Q66H79
Q6AYE2	Q6AXT7	Q62658											Q66H39	B2RYW9	F7EVX2
P10760	Q5M9F8	Q4QQV8											Q5M9F8	M0RAJ8	A0A0G2JVS2
P10686	Q5FWT1	A0A0G2K2Q2											F1M775	D4AAE9	A0A0G2JY08
F1LMP9	Q91XU1	D4A845											A0A0G2JY73	Q7TMZ5	D3ZF45
Q99J82	M0R3X7	F1LRP7											D3ZFJ3	A0JPN7	G3V8J0
Q6XDA0	Q66HG8	D3ZP98											Q9WVA1	D3ZDB9	D3ZLK9
Q62627	Q6MG14	B2RYN6											F2Z3T9	Q2KMK7	D3ZP13
D4A3X7	D3ZG88	A0A0G2JU15											B5DF93	A0A0G2K103	D3ZUZ9
Q5M9H2	Q6AYK3	B1WBY5											G3V992	D3ZL50	B2RYJ3
Q62901	A0A0G2JY69	Q498M4											Q3KRD5	P52759	D4A2C6
Q5RJN4	A2RRU1	Q5XI29											D4AE96	F7ES73	F1LZJ4
D3ZT71	Q63507	D3ZBL5											D3ZK73	O35889-2	Q4G017
Q641X2	D4A3I4	F1M951											A0A0G2K5D7	Q8VIB1	F1LTR1
Q5VLR5	D4A9Y0	M0RDJ4											Q6AYF8	Q62639	D3ZZV1
A0A0G2K4T7	Q69DC1	D3ZMP6											Q4KM35	Q3B8N7	Q9Z1N4
D3ZZR9	Q562C9	Q9WVA1											Q4QQV4	D3ZVP6	D4AE58
Q63068	D3ZUN5	Q642A5											Q4V7D1	P61515	Q68FY1
Q66H19	Q4V7D9	M0R5Q3											Q4KLL4	Q6AYB6	Q66HB0
V9GZ87	B2GV41	D3ZG78											P97874	G3V8Y8	B5DEX3
Q9JKB7	Q8CGU6	Q562C7											Q64538	Q52KK3	Q56R18
B5DEL9	Q68FQ7	Q9ES53											G3V8L1	G3V886	Q9ERM8
D4ABZ8	Q6P7P8	A0A0G2JVG4											A0A0G2KAI8	B5DFM8	Q03114
D3Z9P1	Q9QZM5	P20171											A0A6F8P9J1	Q99MI5	P07633
A4GTP4	Q5U204	Q6JE36											Q9JI56	P62994	O70454
O35165	P11883	G3V6B0											Q7TP89	Q6AYG7	Q4KLI7
Q499V0	Q4V8K2	A0A096MJM8											G3V7G9	F7FLB2	A0A0G2K9F2
D3ZFQ8	D4A8M7	Q5XHZ9											D4A1J6	Q9WUC4	A0A0F7RQJ6
D3ZMX6	D4A0G9	Q5RK09											B0BN63	D3ZXH7	Q6AY84
B1WC95	D4A6L1	F1LPE9											Q7TSP2	D3ZY44	A0A0G2JZA7
A0A0G2K261	F1LMZ4	Q9WV63											P07943	A0A3G2LW22	P06762
P85973	F1M6V8	Q9WTQ1											M0R979	Q8VH46	P61212
Q6AYR1	Q4V8C2	A0A140TAH3											Q8CGU6	Q4V899	G3V7L8
F1LZ43	F1LR36	B3DM97											P63012	P62282	B5DEF3
E9PSJ4	Q4G017	B2RZ64											D3ZHV1	B2RYP6	G3V9S0
Q8VHU4	Q1KQ07	D3ZG58											F1MA61	Q4QRB0	F1LRQ6
M0RAK4	D3ZAP9	Q6AXT5											A1A5P3	Q641Y8	Q6P9X1
Q6P6U0	Q5U1W8	Q5U1Z2											A0A0G2K7T6	Q5XIL4	D4AEC0
B5DFF4	A0A0G2JU15	Q63632											P70550	Q66HG6	Q5BK78
P08010	A0A0G2K6I4	P63081											Q641W4	Q5RKI5	P62076
D3ZQ57	P97697	Q32KJ5											G3V7W1	Q07116	Q63448
D4ADQ3	Q5M9H7	Q6QI86											D4A563	D3ZVJ3	Q5PPI1
P49242	P56522	Q7TPJ5											Q32PZ7	D4A3P1	Q3ZB99
Q5RKG9	B5DEI0	B1H263											D3ZXY2	D3ZWB1	Q6B345
Q5RKI0	Q07116	A0A0G2K0J4											Q68G41	Q6MGB4	D3ZL50
Q1RP77	Q5RK27	F1LPJ1											Q5HZF2	G3V722	Q32Q06
E9PTZ9	D3ZBP2	O35796											G3V7A6	Q6AYJ1	D3ZSB7
Q66H28	F1M9V3	B2RYS2											D4A213	D3ZRN5	Q5D008
D4A3E1	D3ZF11	G3V9S0											A0A0G2K7Y5	G3V7S2	A0A0F7R5I4
Q5BK78	Q6IRG3	A0A0G2JUG7											Q6IFW6	Q04970	G3V8I4
A0A0G2K023	Q568Z6	A0A0G2KAM4											F1M1X9	A0A0G2K376	Q6TUG0
B4F7A1	Q5BJU0	Q52KJ9											A0A0G2K121	Q7TMB9	D3ZAY8
A0A0G2JYK2	Q3KRC5	A0A096MKF8											A0A096MJM8	A0A0G2JUQ6	G3V8R7
D4A644	Q4V8E1	Q5M9H7											A0A0G2K9Q8	F8WFM2	D3ZUN5
F1LVW7	A7LNF8	F1LV44											Q4G009	Q5U1Z0	A0A140TAD1
Q6TUD4	Q9EQV6	Q4KLZ3											Q66H24	D3ZQE8	F1LV44
B0BNJ0	D3ZWF5	O35547											D3Z8J0	D3ZY02	M0R5Q3
R9PXS4	B5DEN9	B5DF74											B1WC30	D3ZMS0	Q9WVE9
F7FF30	M0R565	D4A833											R9PXZ9	A1L122	O88377
Q5RKI5	D4A9D8	D3ZKG1											B5DEZ3	P05714	Q6AXV4
D4ADX8	G3V6F5	B0BN46											Q4V7E6	P51146	P97874
D4AA42	Q56R18	D3ZVT2											Q9ER24	B0BN72	A0A0G2JY73
D3Z937	P62076	Q6AY58											F1LT41	Q5FVL2	B1WC84
P26284	Q4V8J2	Q4VBH2											F1LRP7	Q9JID2	O35162
Q6AYG5	M0RCH5	A0A0G2K059											D4A731	Q6P9X1	Q8R431
Q5XHY7	F1LTF8	F1M8V2											D3ZXL1	Q5XIE0	B2RYS2
Q5XFW8	Q6GMN6	Q5XI09											F1LRE1	Q5HZA7	Q5XIB7
Q5PPI1	D4ACN8	A0A0G2K4R0											A0A0G2K350	B2RYJ1	F6QBA3
Q6AZ61	A0A0G2K038	A0A0G2K0T5											O88775	D3ZAZ0	Q8CJB9
D3ZWU1	D3ZBM3	D3ZWN1											P19836	F7F469	D3ZIV3
B5DEG5	D3ZK96	Q80Z70											A0A1W2Q5Z6	Q5EGY4	F1MA59
Q9Z2P5	P11505-1	P19234											F1M9A7	Q5BJR3	P16636
Q5XIG8	P45479	A0A0G2JYG5											Q03344	Q99JD3	O08700
D3ZXY2	B1H241	Q1RP77											A2VD12	M0R3K1	A0A096MJM8
Q920Q0	Q5M849	Q9Z1Z6											Q4VSI4	F1LP30	P04646
Q5M936	Q56B11	Q5PQL2											A1A5L1	F1M8V2	D4A8G5
Q6PEC3	B5DEZ6	A0A0G2JXY9											Q5XI26	G3V8V3	D3ZEM8
M0R6J0	P01041	G3V8Y8											G3V740	P08009	D3ZQT0
Q561K4	D3ZCA0	Q6B345											Q9R0T3	P53676	A0A0G2QC04
Q4KLH6	D4AEK9	A0A0G2K089											G3V8Y5	D4A0K2	A0A0G2K6I4
B0BMX3	Q9Z1E1	P19944											D3Z853	Q6MG85	D4A1A5
P05714	A0A0G2K6Y3	P28494											Q4V8I6	B5DEI0	D4A4K4
P49793	Q5U2Z4	P52759											Q4KM87	F1LPE9	Q62881
Q6AY56	Q9WVS2	B2RYP8											Q6QI86	P70583	D3ZP47
Q4QQV6	A0A0A0MXU2	D3ZBE5											F1M1H0	P09811	Q5M9H7
Q8CJH4	M0R5Q3	A0A0U1RRY3											D3ZCG4	Q6AZ26	O08839
Q6MG61	F1LY09	Q63448											Q8CJH5	D4A0T8	A0A0G2JTI7
M0R835	D4A9Z8	E9PSQ0											B5DF60	Q71UE8	A0A0G2K7G2
D3ZP98	P30152	D3Z8L5											B4F7B2	Q8K1P7	G3V8Y8
Q6AXW2	Q09325	D3ZC89											Q4KLI4	Q5PQV5	P53812
D4A1B2	Q6AYL5	Q7TT49											Q3MHS7	O35095	A0A0H2UHQ3
P62501	D4A4U3	A0A0G2JZ53											P97608	Q63151	B0BNM1
Q6S395	Q66HR0	P04646											B1WC70	D4A6X4	D3ZV33
X1WI37	F1MAA1	A0A0G2JV32											D3ZRN1	A0A0G2JU77	B0BNE5
B5DEI0	P51146	Q8VIL3											D4A6Q4	Q66HA6	Q5BJW0
A0A0G2JSJ8	Q63151	P62914											Q78PB6	B5DF60	Q63505
Q91Y81	A1L1J4	Q3KRF0											D4A9A6	Q08851	O35094
Q9WUW2	Q6IRE4	Q6LDS4											P62870	B1H2A6	A0A0G2JXT6
Q4KM71	D4A8G7	B5DEX3											D3ZXT2	B6DYQ3	A0A0G2K8T0
D3ZP13	D3ZAY8	D4A1A5											B5DF11	F1LNM0	A0A0K0WYI6
Q924C3	Q56A27	D3ZHU8											G3V8E4	Q5RK10	D3ZI68
Q566D8	A0A0G2JU49	D4A020											P97829	F1LW74	G3V9D1
G3V6S0	A0A0G2K4X1	D3ZWB1											P11167	A0A0G2K427	G3V912
M0RD20	B2RYF6	Q5XI21											D4A6K4	P10818	A0A0G2JY69
D3ZUX7	G3V9R0	O70151											D4ACM1	Q62667	Q9R1T1
D3ZSA9	D2XV59	Q6AXT8											G3V9M1	D3ZTX0	Q6IMX7
A0A0H2UHP5	B0BN56	B2RZB6											Q641Z8	Q6AZ44	D4A478
P58200	A0A0G2K211	D4A3I4											F1LS29	Q6P9U8	Q5PQX1
Q498D1	P11951	A2RUW1											Q68FR3	Q920P6	Q5HZY0
A8QIC3	P18395	Q5U316											G3V6S8	A0A096MJ11	Q5XIM0
Q5M827	Q3B7U9	P97874											I6L9G6	B2RZD6	Q1RP74
A0A0G2KB77	D3ZIV3	D4A1Q9											F1M990	D3ZLA3	Q9QYF3
F7EZ89	Q642E2	Q80W83											F1M3N2	Q68G38	D3ZXF9
D3ZS06	D4A197	Q4G079											A0A0G2JWV2	Q568Z6	G3V897
B5DEP6	F1M589	Q4G009											D4AAE9	B5DEL7	F1M775
D3ZTA8	B5DFF4	D3ZVI9											Q6AZ26	A0JN29	F1LZ40
F1LWJ1	Q6AXS5	F1LM54											Q5RJM3	P20611	D3ZAF6
Q75Q40	A0A0G2K277	D3ZLK9											D4A845	F1M6F4	Q3MHS7
G3V6F5	B5DEJ5	Q1RP74											A0A0G2K8H1	A0A0U1RRT4	Q9R064
Q64591	Q5XIM5	Q3ZB99											Q91VC0	Q64637	F1LZX9
Q9EQX9	B0BMU7	P97519											Q9QUR2	Q4KM87	P11232
D4A133	B5DFD1	P00762											Q5PQR0	D4A3T3	A0A0G2JZ53
A0A0G2K7J2	P35427	B5DFA5											A0A0G2JTX2	Q6AYT7	P70636
Q5U1W6	P29534	D3ZP13											A0A0G2K1S6	A0A0G2JY69	I6L9I0
Q4V8I2	B1H263	A0A0G2JVI4											P54258	D4A3E1	P20611
Q9ES21	Q6TUD3	A0A0G2KB98											Q6P7R8	Q6NX65	D3ZG58
D3ZIN7	G3V6E7	D3ZX42											Q8K5A9	P20171	Q5PQL2
Q66H24	Q91ZW6	Q5BJZ0											P63004	Q62950	Q4V8I6
F7EPH4	Q8VH46	G3V8B4											Q64542	Q5XI18	D3ZRN5
Q5U2U0	G3V8Z9	Q64380											B1WBL8	A0A096MJY1	Q9R0Z3
F1LQS6	Q3B8N7	D5MTG9											A0A0G2JSJ8	O35162	B1WBY5
D4AEK9	Q4V886	A0A0G2K7G2											Q7TPK5	D3ZMW3	Q64350
P70619	D3ZAI0	Q5FVQ2											Q5M939	F1M4W7	Q6PDW1
D4ACW0	Q32PZ3	A0A096MJ15											D4ACC2	D3Z962	A0A0H2UHP0
Q3B7U9	A0A0G2K9B4	Q91ZW6											Q63068	B0BNL2	P00762
F1LYS7	G3V912	Q5FVR4											M0R750	F1M3F8	D3ZFY0
Q9WVA1	A0A0G2K7G2	P62076											P18395	Q9WTT7	F1M110
D3ZD89	Q6AYB4	A0A0G2K7G8											Q5I0D7	O35828	Q6IUR5
Q5XI78	Q6NX65	Q499V7											P63324	D4A0E2	F1M1L9
Q6UN82	D3ZP98	Q62868											F1LPC6	Q5EBC7	Q75Q41
Q9JIL8	Q80WE1	Q4QQS8											P00388	A0A096MKE2	F1LNH3
B5DF80	Q5EGY4	M0R4H5											Q6MGA9	D3ZZ81	P19468
E9PTJ1	Q9WTT7	P26284											D3ZE49	D4AE17	Q63396
Q6AZ44	A1L1L2	P23928											P48450	A0A0G2K8T0	Q5RK09
A0A0G2KAN7	Q5XIK2	Q9EQP5											M0RDF1	D3ZN95	D4ADF5
A0A140TA95	A0A0G2JT88	B0BNJ4											O35876	E9PT51	P63155
Q66HD0	Q6P685	D4A4T0											Q9Z2J5	G3V829	P18163
P11951	A0A096MKG2	P02454											Q9WVE9	A0A0G2K999	Q5U1W6
D4AE06	B4F7A9	A0A0G2QC21											P63140	F1M471	Q63151
G3V9H6	B0BN72	D3ZT59											B2RZD4	D4A567	Q68FX7
Q9EQS0	D3ZRN5	P21263											D3ZUV9	P11730	D3ZBE5
G3V8C6	D3ZCP9	D3ZCP9											Q5XII9	Q03346	F1LMM9
F1M403	Q9JHZ4	Q6AY87											B0BMY0	A0A0K0WYI6	Q5XI26
D4A511	Q7TPJ5	Q5RKG9											B2RYN0	Q6IFW6	A0A0G2K9L2
A0A0G2JVI4	Q5I2Z0	Q32KK2											Q4V7C0	Q4G067	Q3MHT2
G3V619	B2GV11	Q99NI1											A0A0G2K3J3	F1M0Q9	Q99PK0
F1M9Q3	P17425	D3Z863											P97839	D4A6H8	B5DEN5
A0A023IMI6	A0A0G2JX74	B1WC03											Q6AYT4	A0A0G2JSJ3	A0A0G2JXP1
Q3MHS9	Q63750	Q3SWT4											Q6AYK5	Q6QBQ4	D3ZA85
A0A0G2K1G5	Q6AXY8	B0BNG0											Q9R0Z3	A0A0G2JYY8	D3ZHW0
Q4V797	M0R3S3	F1LUV9											Q68FY0	B0BN18	O35796
P63018	Q498D8	G3V8I4											P81128	D3ZZV1	F1MA18
D4A259	P23565	Q6MG48											A0A0H2UHP5	B1WBS6	P00173
Q9JJ31	Q6GMM8	O89045											Q8K1Q0	D3ZEE9	Q09167
Q6P136	Q5RKH0	D3ZFY0											D3ZAF9	Q498U0	G3V644
D4A7K6	P70583	B1H264											F1LZ43	Q4V8K2	D3ZYQ8
Q4V7E6	M0RAK2	D4A1X2											V9GZ87	P62916	D4A845
Q3B8Q2	D4AE17	Q6AYF8											P11951	D4A1Q0	B5DER3
Q4KLI0	A0A096MJZ2	A0A0G2JSU1											A0A0G2K0J4	D3ZF07	Q5U316
Q6QI16	F7EVX2	P27881											P35426	D3ZQD3	Q5M849
B2RZA4	Q8K4K5	D3ZUZ9											D4A7N1	Q5PQZ9	A0A0G2JTS3
A0A0G2JWD6	P56571	F1LNS2											B2RYI3	Q6IRE4	M0R497
F1M5H6	D4A238	A8IRI3											P63329	D3Z949	B5DEI0
Q68FR3	O89044	D3ZPW6											F7FJQ3	D4A2C6	Q3MHT4
D4AEG3	Q9Z122	Q6P9U3											Q99MI7	B0BN56	A0A0G2K4T5
Q3T1I9	Q2M2S1	Q5HZY0											D3ZEM1	A0A140TAI2	Q1KQ07
Q5RK00	B0BNB0	A0A0G2K2E8											Q32Q06	D4A0W7	Q62651
Q5U3Z7	F1M1D5	A0A0G2JWA3											M0R3Z8	F1M1D5	Q5U204
F1LVX2	D3ZF07	D3ZF11											F1LSH0	F1LM54	Q6NX65
G3V6T1	B1WC40	A0A096MKE0											F7F0B1	Q5XIM5	D3ZV81
Q9WVJ4	F1LZJ4	Q7TQ94											F7IXA1	F1LY09	A0A0G2K689
B4F786	D4A604	Q5U2M6											D3Z9C2	D4A9Z6	Q99NI1
F1LS02	P70581	B2GV82											Q9QZK8	B4F7F1	D3ZPH3
P62845	Q4V8B4	D3ZE97											D4A8F2	B0BN30	Q6MG14
M0RBN7	D3ZCN9	D3Z9E6											D4ACF1	F1M1L9	D3ZU51
Q5RKH8	P70541	A0A0G2JSJ8											Q5RK17	D4A213	A0A0G2K211
Q3KRF2	D3Z863	Q641W2											D3ZY39	Q6IN10	F1LZC5
A0A0G2K920	B2RYF8	D3ZX38											A0A0G2K070	D3ZYQ3	B2RYP8
Q9JIL9	Q6QI75	A0A0G2K7Y5											D4A1R8	A0A0G2JV25	B2GUZ3
A0A0G2JXH3	D3ZK56	Q5XI63											D3ZPY0	Q5XIK2	Q75N36
Q63009	Q7TP35	F1LU48											P56522	D3ZQ59	Q66HF3
B4F7B2	A0A0G2K7Y5	Q99P77											A0A023IM54	Q6AYD5	P25286
G3XEV5	Q9EPJ3	P62628											A0A0G2K220	P11883	Q91XU1
F1M0H0	Q6AXM8	M0R3X3											Q3KRD1	O70419	D4AC38
A0A1B0GWM2	A0A068FP44	D3ZBL3											O35410	M0R7G4	P08644-2
Q62991	A0A0G2JU07	Q5U2R9											F1LS86	A0A0G2KB73	Q8CGU6
Q01714	A0A0G2K070	Q75N36											B4F778	Q641Z9	G3V6E8
P05943	F1M403	Q4V8B4											Q5I034	Q80W83	M0RDD7
A0A0G2KB63	Q9JIL8	D4A2T7											Q63ZV7	D3ZFJ6	Q3B8N7
Q62952	A0A140TAC3	B2GV02											D3ZY02	D3ZFB2	A0A0G2K059
Q5PQP2	D3ZFH5	M0R3S3											F1LXP8	A0A0G2K2V7	B1WBW4
Q99MI7	D4AAT4	G3V6F5											B2GV33	G3V9P7	D3ZC89
P26376	Q499W2	F1LQX8											F1M471	A0A0G2K9L2	P19944
Q6P9U9	Q03555	Q5XIM0											P82808	Q6AXY8	A0A0G2JUG7
B0BMY0	D3ZM09	Q2EJA0											M0RCP9	Q04931	B5DFC4
D3ZUX5	P62856	Q568Z6											D4ADZ9	Q5RKH0	A0A096MKF8
P14668	Q5U316	P55770											D3ZRX9	F1LR71	O08662
D4A3V2	Q6P6Q9	D3ZT01											D4AC97	Q4KLH5	Q3KRF0
B2RZD6	E9PT51	Q498D8											Q9TP50	A0A0H2UH99	D4A3T3
Q6TMG5	M0R9B9	F1LMA4											A0A0G2K8T5	D3ZSP1	Q6Q7Y5
F1M7Z1	Q6AY20	Z4YNF4											Q5BK57	B2RZB3	Q5EB56
F1LM64	M0R776	D4A1U1											D4A9H6	D3ZQB6	F1LVX2
Q6IG12	Q68G11	A0A0G2K1P8											D4A0G9	Q4V8B3	A0A1P0PBZ6
Q3ZB99	A0A0G2K089	Q6AY84											B0BNM1	B2GV24	Q6MG20
P37397	F1LXS5	B2RYV5											D3ZTM7	Q5M823	D3ZCP9
F1LYQ8	Q99N37-2	A0A0G2JT35											A0A2P1NRY9	F1LSH0	O70151
B1WC67	F7FM32	D3ZBN0											P16636	Q7TP06	A0A140TAH3
[truncated: 2,635 more rows]

## Sheet: Venn Diagram Surexp vs EV vs CT
		Surexp	CTL	EV
		A0A0G2K3Q6	A0A0G2K3Q6
		A0A0G2K719	A0A0G2JY69	A0A0G2JUA5
		A0A0G2JY69	G3V6S2	A0A0G2JU96
		G3V6S2	Q5U209	M0R9X8
		B1WBQ0	B1WBQ0	C0JPT7
		Q66HD3	Q66HD3	Q6S3A0
		Q27W02	F1LX81	Q6S396
		Q5XI78	Q5XI78	G3V852
		D3ZQ57	D3ZQ57	P12785
		Q9QYU8	Q5U3Y7	A0A0G2K8V2
		B0BNE5	Q9QYU8	G3V6P7
		Q9ER34	B0BNE5	Q6T487
		P21571	Q9ER34	D3ZHA0
		D3ZZW1	P21571	Q6IRK8
		Q6NX65	P63326	A0A0G2K1E7
		D4A648	D4A648	P11442
		D3ZTW9	Q66H94	P63018
		Q66H94	D4A0G9	P06761
		D4A0G9	A0A0G2K249	P05197
		Q56A18	D3ZI68	P34058
		A0A0G2K249	A0A140TAC3	P46462
		D3ZI68	F1LRJ9	P07150
		F1LRJ9	G3V9S9	A0A0G2JXT8
		A0A140TAC3	Q5RKH6	P31000
		Q9Z2Q7	P41562	P69897
		G3V9S9	Q6AXT8	G3V6S0
		Q5RKH6	P62898	M0R5J4
		P41562	F1M8Y4	P11980
		B4F7E2	D4A7I6	G3V7C6
		Q6AXT8	Q4KM35	Q07936
		F1LMQ3	Q2PQA9	P04785
		P62898	Q64350	P85108
		D4A7I6	P27605	Q66HD0
		Q4KM35	D4A0Y6	P63259
		Q2PQA9	B5DEF3	Q3KRE8
		Q64350	Q3B7U9	P82995
		P27605	Q6AYF8	M0R757
		D4A0Y6	G3V9H0	A0A0G2K695
		Q3B7U9	P25113	Q5RJR9
		D4A944	D4A1A5	M0RD14
		O08561	Q9EQX9	A0A0G2K013
		Q6AYF8	Q07936	A0A0H2UHM5
		G3V9H0	Q9Z1H9	A0A0G2JZI2
		P25113	B3GNI6	P63039
		Q99372	F1LSM5	G3V7Q7
		Q9EQX9	G3V8G5	P29457
		D4A1A5	Q99J82	G3V6D3
		B5DF55	D4A1J4	P68370
		Q07936	Q4V8I7	Q6AYZ1
		B3GNI6	A0A0G2JTG7	G3V6T1
		Q9Z1H9	D4A2P1	P04797
		F1LSM5	P54921	G3V8L3
		G3V8G5	A0A0G2K2Y3	F1M853
		Q99J82	Q6PDV8	Q6IMZ3
		B5DEG7	A0A0F7R5I4	Q5U300
		A0A0G2JTG7	D3Z8E0	O35763
		D4A2P1	Q6B345	P15999
		P54921	D4A2G9	P47942
		Q6PDV8	Q8CGS4	Q66X93
		A0A0F7R5I4	Q6DGG0	Q5XIM9
		D3Z8E0	A0A096MJP9	Q5XIF6
		Q6B345	D3ZWB1	O35814
		D4A2G9	P55062	M0R660
		Q8CGS4	D3ZZL3	G3V9G4
		A0A096MJP9	Q91ZQ0	A1A5L2
		Q6DGG0	G3V8R7	P63269
		D3ZWB1	A1L108	Q4QQV0
		D3ZZL3	B1WBS4	F1LRI5
		P55062	D3ZG43	P14668
		Q91ZQ0	Q5XIP9	G3V9Y1
		G3V8R7	D4A2B0	Q6P3V8
		Q5XIS7	Q5U211	P50399
		A1L108	Q68FQ7	P10860
		B1WBS4	Q63610	Q38PG0
		Q3MHC2	A0A0G2JT35	Q5U328
		D3ZG43	B1H2A6	P09495
		Q5XIP9	D4A5K6	Q64428
		D4A2B0	A0A0F7RQJ6	G3V826
		Q5U211	Q63528	Q62744
		Q68FQ7	B5DEN5	Q6P502
		Q63610	D3ZM57	Q62952-2
		B1H2A6	G3V7M0	P06685
		A0A0F7RQJ6	A0A0G2K6S9	Q63610-2
		B5DEN5	O88453	Q63610
		Q63528	Q5PQX1	D3ZAN3
		D3ZM57	P62994	F1M953
		G3V7M0	Q08163	Q6P136
		Q5PQX1	D4ACQ9	D4A8Y5
		O88453	P21263	O88600
		P62994	Q6DGF2	Q1PS21
		Q08163	Q497B0	P04182
		D4ACQ9	Q6GQP4	Q1JU68
		Q6DGF2	P0DSP1	P18418
		Q497B0	O35394	P16617
		Q6GQP4	B0BN20	D3ZP96
		B0BN20	Q6PEC3	Q9EPH8
		D4ADQ7	Q68A21	P04692
		Q6PEC3	D3ZUB0	Q6P6V0
		Q68A21	B2GV99	P48721
		D3ZUB0	A0A0G2K8H0	P05065
		B2GV99	A0A0G2JSK5	G3V681
		A0A0G2K8H0	G3V749	F1MA98
		A0A0G2JSK5	P14841	A0A0G2K3Z9
		M0R9L0	M0R9L0	P04256
		D3ZAZ0	D3ZAZ0	G3V7U4
		D3ZFQ8	P62076	G3V8T4
		P62076	Q5PQK2	P25113
		Q9JHY8	Q8CF97	Q6P9U9
		Q5PQK2	Q4KLL0	O35567
		Q8CF97	B5DFC9	A0A0G2JSZ5
		Q4KLL0	B1WC34	Q6P6U2
		D3ZHP8	D4A321	D4ACB8
		B5DFC9	F1LSS1	Q9JLA3
		B1WC34	P10818	A0A0G2JWK7
		A0A1B0GWM3	D3ZUV3	P04642
		D4A321	Q5XI29	P02454
		G3V9S0	Q6AY87	Q63569
		F1LSS1	G3V7C6	D3ZU13
		P10818	A0A0G2KB61	Q63607
		D3ZUV3	P11980-2	P52944
		Q8CHJ1	A0A0G2K051	A0A0G2JV65
		Q5XI29	A0A0G2JSH5	D4A781
		Q6AY87	P63029	P04636
		Q7TQ20	G3V8Z9	Q3KRF2
		G3V7C6	F1LUD3	Q04462
		A0A0G2KB61	D4ADP9	Q80U96
		B5DFF4	Q6P799	G3V6T7
		P11980-2	Q920L2	Q68FQ0
		A0A0G2K051	A0A0G2JTD1	Q38PF9
		Q6S3A0	M0R402	P50475
		A0A0G2JSH5	P15791	Q66HA8
		P63029	P69897	Q641Z6
		G3V8Z9	D4A6D9	P31977
		F1LUD3	P61206	F2Z3Q8
		D4ADP9	A0A0G2K677	D3ZB30
		Q6P799	B2RYV5	Q6P7A7
		Q920L2	F1MA89	P23514
		A0A0G2JTD1	Q5M9F7	Q5XFX0
		M0R402	D3ZUX5	Q9ER34
		P15791	A0A0G2JY73	Q91Y81
		P69897	D3Z9M5	Q5RKI0
		D4A6D9	A0A0G2KB73	Q5D059
		P61206	P68511	Q7TPB1
		A0A0G2K677	P26051	Q2TL32
		B2RYV5	A0A0G2K8N9	A0A0G2JWJ4
		F1MA89	A0A6F8P9J1	Q5I0G4
		D3ZUX5	F1LU48	P25235
		Q5M9F7	D3ZU56	P24368
		D3Z9M5	P63025	Q00438
		A0A0G2KB73	A0A0G2K6Y9	Q38PG1
		P68511	O08816	Q08163
		A0A0G2K8N9	Q14TE9	G3V8C4
		F1LU48	P16636	P11507
		Q03346	D3ZFJ6	Q4V8H8
		P63025	F1M9V7	Q3MHS9
		A0A0G2K6Y9	Q6AYQ4	B2GUX3
		B1WC11	Q56A27	Q6P3V9
		O08816	G3V8R0	Q4AEF8
		Q14TE9	Q6PDU7	P58775
		P16636	F2Z3T7	Q924S5
		D3ZFJ6	D3ZY02	Q9Z2L0
		F1M9V7	Q9Z0U8	O35142
		G3V6P8	A0A0G2JYM6	D3ZIE9
		Q6AYQ4	Q9JI85	P28480
		Q56A27	A0A0G2K6T6	Q63598
		G3V8R0	B1WC70	G3V6Y6
		Q6PDU7	Q5BJP4	X1WI37
		D3ZY02	Q9QVC8	Q5U2S7
		Q9Z0U8	E9PT22	F1M446
		Q9JI85	D3ZF50	Q64057
		Q5EB90	P61203	D3ZFP4
		B1WC70	Q4KLZ6	F1LND7
		B5DF65	Q7TQ72	Q68FS4
		Q5BJP4	Q9ES53	P19804
		Q9QVC8	Q5M856	P0DMW0
		E9PT22	Q63750	P13221
		P61203	Q64620	Q3B8Q1
		Q4KLZ6	P11030	A0A0G2K8P3
		Q9ES53	F1MAA1	Q66H61
		Q7TQ72	Q6P6R2	D4A0F5
		Q5M856	Q4V8E1	P49242
		Q63750	D4AEC0	P31044
		Q64620	Q499N6	P13084
		P11030	P97532	Q4G061
		F1MAA1	A0A0G2K781	F1LUD3
		D3ZAR9	Q4V8C6	P10111
		Q6P6R2	A0A0G2JV52	Q9Z2Q1
		Q4V8E1	G3V6E7	F1M9V7
		D4AEC0	B4F758	Q5XI73
		Q499N6	G3V7T6	P15429
		D3ZBZ9	P63081	Q3KR86
		P97532	Q5XI21	B5DEL9
		A0A0G2K781	Q6IFW6	M0R735
		F1LPT4	Q5M7W4	Q5XI22
		D4A0U3	D4A8H3	P02401
		Q4V8C6	B2RYP6	Q9Z1X1
		B4F758	Q4KLH5	Q68FR6
		G3V6E7	D3ZXF9	Q5XIP9
		G3V7T6	P49793	P62909
		Q5XI21	B2RZB6	Q62826
		Q5M7W4	P97629	Q4FZT9
		D4A8H3	G3V7Y3	E9PT66
		B2RYP6	P31044	P62198
		Q4KLH5	F1LRS8	Q66HR2
		D3ZXF9	Q6Q7Y5	F1M0R1
		P49793	D3ZF13	D3ZZT9
		B2RZB6	A0A0G2JT06	Q62733
		A0A0G2K2A7	Q9R080	A0A0G2K5G8
		P31044	D3ZRM5	P19945
		G3V7Y3	Q5BJZ3	F1M265
		G3V818	B1WC61	Q5U3Z7
		Q6Q7Y5	Q66H20	G3V6C4
		A0A0G2K261	Q9EPH8	Q5U302
		Q9R080	O08591	P00507
		D3ZF13	A0A0G2K0I3	Q5XI34
		D3ZRM5	D3ZH41	D3ZPR0
		Q5BJZ3	A0A0G2JZH0	Q794F9
		A0A0G2JUS7	D4A7R0	Q6URK4-2
		Q9EPH8	P0DN35	Q6AYI1
		Q5PPK6	G3V9D1	F1LNF1
		A0A0G2K0I3	D3ZJ32	P35565
		D3ZH41	D4A994	A0A0G2K022
		A0A0G2JZH0	Q4QQW8	F1LNJ2
		D4A7R0	B0BN85	D3ZQR7
		P0DN35	A0A0G2JU01	A9CMB8
		G3V9D1	P32551	G3V6H2
		Q9EQS4	Q6DUH4	P85515
		Q5HZY2	P41123	P62260
		D3ZJ32	P07872	P62982
		D4A2D8	D4A2F6	A0A0G2K9V6
		D4A994	O08984	P68101
		Q4QQW8	B2RYG2	Q5M7W5
		B0BN85	B0BNM1	P97536
		A0A0G2JU01	A0A0G2K013	Q2PQA9
		P32551	Q6AYK3	B4F758
		P41123	D3Z9P1	A0A0G2JTV2
		O08984	A0A0G2K4T7	A0A0G2JWU1
		B2RYG2	O35263	G3V763
		D4AAI9	A1A5S1	Q66HM2
		B0BNM1	O70593	Q5PPJ6
		Q6AYK3	D3ZRD3	Q5PQK5
		D3Z9P1	E9PSJ4	Q63429
		A0A0G2K4T7	A0A0H2UHG7	P14659
		O35263	G3V9W0	B5DEP6
		A1A5S1	Q68FW9	A0A0G2KB63
		O70593	Q5BJX0	O55096
		E9PSJ4	Q4G061	D3ZM69
		A0A0G2JX62	R9PXR4	A0A0G2JWC7
		P12711	Q5RKG9	G3V928
		A0A0H2UHG7	G3V940	Q63570
		Q68FW9	A0A0H2UI27	P63245
		Q4G061	A0A0G2K8A9	Q63083
		Q5RKG9	Q68FY0	P61206
		G3V940	P15651	D3ZVQ0
		P27321	P70581	A0A0G2KAJ7
		Q68FY0	Q9JKL8	Q6MG49
		A0A0G2K8A9	C7C5T2	P05370
		P15651	B2RZ37	A0A0G2K1C0
		P70581	B2RYP0	P38983
		Q9JKL8	G3V852	P62755
		B2RZ37	Q6EV70	P67779
		A0A0G2JW88	P50475	Q68FR9
		G3V852	F1LV44	P27653
		D3ZIN7	P62744	P61107
		Q6EV70	P04642	G3V7T6
		P50475	A0A0H2UHE1	P39951
		F1LV44	O35165	Q80YG1
		P04642	D3ZX06	A0A0G2JYL4
		P62716	Q5XI04	P21531
		O35165	B2RZ74	E9PU01
		Q5XI04	Q62967	P09895
		B2RZ74	D4A401	Q62920
		Q62967	F1M6Q3	F1LP82
		D4A401	D4AEK9	A0A0G2K2M9
		F1M6Q3	P47875	G3V9I0
		D4AEK9	Q5XI32	F1SW39
		Q4V8A0	Q6AYG3	F1LM33
		P47875	A0A0G2JSM7	P30835
		D3ZAP1	A0A0G2KAH2	O35821
		Q8CJB9	D3ZUI1	O54975
		Q6AYG3	P19945	Q66H80
		A0A0G2KAH2	A0A0G2K695	Q68FP1
		D3ZUI1	D3ZN76	G3V7L6
		Q80Z70	Q9Z1B2	D3ZJ32
		P19945	P10860	M0R961
		D3ZN76	A0A0H2UHV9	P54001
		A0A0G2K695	D4A7U6	A0A0G2JUC7
		F7FF30	P23514	P62246
		B2GUX3	Q9QYW3	A0A0H2UHZ2
		Q9Z1B2	Q4FZY0	B5DFC8
		P10860	A0A0G2JVD6	D4A5Q2
		A0A0H2UHV9	Q68FS2	D3ZF26
		Q45QM2	D3ZPY0	Q6Q0N1
		D4A7U6	P61515	Q7TP57
		D4A5T8	A0A140TAF7	P07323
		B2GUZ3	A0A0G2JU43	D4AEH3
		P23514	F1MAD9	P45592
		B5DFN0	B2GV14	G3V6H0
		Q4FZY0	A0A0H2UI38	Q641X8
		Q5XIM0	P05370	P62944
		Q6IMX7	A0A0G2KAZ7	G3V6S2
		Q68FS2	D3ZTF1	Q6PDV6
		D3ZPY0	Q5XFV9	M0R6Y8
		Q5XI68	D3ZJ92	A9CMB7
		P61515	Q4QQU6	P17220
		A0A0G2JU43	Q5I0G4	Q6IMY8
		A0A140TAF7	Q5U1W6	D4AC23
		F1MAD9	Q9Z1X1	P05712
		B2GV14	G3V7V3	Q9JMJ4
		P05370	A0A0G2K8P3	Q5M7U6
		A0A0G2KAZ7	O88775	O08629
		Q5XFV9	D4A3E1	Q62967
		D3ZTF1	Q5U2R7	Q5FVM4
		Q498D6	F1LZX9	O35303
		D3ZYK9	B4F764	D3Z941
		D3ZJ92	P60192	D3ZH41
		Q5I0G4	D3ZWA8	P52631
		Q5U1W6	A0A0G2JY82	Q5XHZ0
		Q9Z1X1	M0R567	D3ZQ74
		A0A0G2K8P3	B1H213	D3ZMS1
		P70541	Q64591	G3V8L9
		O88775	D3ZSP1	A0A0G2K3H2
		D4A3E1	Q6UPR8	D4AE96
		D3ZB30	Q9WVE9	A0A0G2K583
		M0R9Q1	P25304-2	O70196
		Q5U2R7	Q6TUD3	P62804
		F1LZX9	Q8R2E7	D3ZSA9
		B4F764	Q60587	P19139
		A0A0G2K9D6	Q4V8I6	Q5RKI1
		P60192	P05942	A0A140TAA4
		D3ZWA8	P62243	P50398
		A1A5Q1	M0R7I0	Q64560
		M0R567	B0BNE6	B4F7E8
		A0A0G2JY82	F1MA98	D4A777
		B1H213	Q02356	A1L1M0
		D4A8U7	P68255	Q66HM7
		P51607	P00406	D4A8A0
		Q64591	F1LNL2	Q64303
		D3ZSP1	P12368	F1LN59
		Q9WVE9	Q05BA4	Q5U362
		Q6TUD3	Q5PQQ2	Q4KM49
		Q8R2E7	F1LSC3	B6DYQ7
		Q9QZK5	Q4KLN6	G3V6W6
		Q60587	P62909	Q4KMA8
		G3V8V3	A0A0G2K9L2	P81795
		P05942	F1LR36	A0A0G2KAN1
		P62243	A0A0G2JSL8	A0A0G2JSK5
		M0R7I0	P56574	A0A0G2JZM2
		A1A5P2	P35433	B3GNI6
		B0BNE6	Q3KRF2	D4AEP0
		F1MA98	Q5XI34	F1LQS3
		P68255	A9UMV9	B1WC26
		P00406	A0A0G2K751	Q62969
		F1LNL2	M0R3X7	A0A0G2K0W9
		P12368	Q99N27	P62193
		Q05BA4	D3ZKX1	P56574
		Q499V7	Q9JJ19	P85968
		Q5PQQ2	P10686	P68511
		F1LSC3	Q5XI77	F1LQ48
		Q4KLN6	D4A9L2	P14408
		P62909	Q6IN10	A0A0G2K7T6
		A0A0G2K9L2	Q9ES21	Q63663
		F1LR36	D4ABK7	G3V7I0
		A0A0G2JSL8	F1LPC6	O35987
		P56574	M0R5Y9	P60123
		P35433	B2RZ72	G3V8B6
		Q3KRF2	Q6P9U8	P55260
		Q920P6	P07483	P62963
		Q5XI34	D4ADB4	Q9Z0U8
		A0A0G2JT26	D3ZFP4	Q5PQK2
		A0A0G2K751	Q5PQV5	D4AA63
		M0R3X7	P97779	P28494
		Q99N27	Q5BK78	P05708
		Q9JJ19	A0JPN7	D3ZD97
		D3ZKX1	Q5RJM3	O35244
		P10686	G3V7Q7	F1MAD9
		Q5XI77	B1WC33	P84083
		Q63737	Q5M7U6	M0R7Z0
		D4A9L2	P11762	B2GVB4
		O88637	Q5XI28	Q5BJZ3
		Q9ES21	P47853	A0A0G2K3N1
		D4ABK7	P38650	B2RYG2
		F1LPC6	D4A0F5	Q6P769
		M0R5Y9	Q5FWT7	Q4QQS7
		B2RZ72	Q4QQV8	Q4KMA2
		Q6AYH1	G3V6N7	B0BN93
		Q6P9U8	Q68FX7	Q7TPJ1
		P07483	D3ZJT4	P11762
		Q9R0C9	Q5VLR5	P52555
		D3ZFP4	P35213	Q63355
		Q5PQV5	P30835	Q9WV25-2
		Q5BK78	F1LW16	M0RC65
		Q6AY53	F6T1W7	F1LN75
		A0JPN7	P84025	Q505J8
		G3V7Q7	Q5M9F8	A0A096P6L8
		B1WC33	D3ZJF9	A0A0G2K8H0
		Q5M7U6	Q10728	P54319
		A0A0A0MXW9	P61983	Q4FZT0
		P11762	D3ZW08	Q3B8Q2
		Q5XI28	D4A2D7	D4A8U7
		B0BN19	D4A213	Q4QQS4
		P47853	B2GV01	Q62902
		G3V8E2	F1LM33	Q4V7C6
		A0A0G2JU83	M0R4H5	Q64537
		Q6P4Z6	A0A0G2K542	C9WPN6
		D4A2N1	A0JPM9	Q62991
		Q9WU82	O70513	P40307
		A0A0G2K0J4	A0A0G2JYI7	Q9JK11
		Q5FWT7	O88377	C7C5T2
		Q4QQV8	P61765	P63029
		G3V6N7	Q9R063	Q5M9H2
		Q68FX7	Q794E4	P39052
		Q2PS20	G3V9K0	A0A140TAI1
		Q5VLR5	P62859	P11030
		P35213	G3V7G0	Q6P9U5
		P30835	P23711	Q05982
		F1LW16	D3ZCA0	Q9JK11-2
		F6T1W7	P52759	A0A0G2JXC1
		Q5M9F8	D3ZYS7	D3ZU22
		D3ZJF9	Q5XFX0	Q63692
		Q10728	Q80U96	A0A0G2JTW5
		P61983	F1LM55	P05982
		Q6URK4	A0A0G2JTX2	P00388
		D4A2D7	Q4V8H8	P62907
		D3ZW08	A0A0G2K1M5	P41562
		P63174	P45479	Q5XIM7
		B2GV01	M0R3V4	P0C5E3
		A0A0G2JUK2	Q6AYI1	G3V9N8
		F1LM33	A0A096MJI4	Q5BJP4
		M0R4H5	Q63083	A0A0G2JVW5
		A0A096MK58	P11348	A0A0G2K719
		A0A0G2K542	P00388	Q9R063
		A0JPM9	Q641Z6	D3ZUY8
		D3ZAQ6	Q09073	Q566D8
		Q5PQX0	B1WC56	Q8R491
		O70513	A0A0G2JSS9	Q6P6R2
		A0A0G2JYI7	O09175	P04762
		O88377	Q498N4	A0A0G2JTN4
		P61765	Q56R17	O88989
		Q9R063	D4A777	A0A0G2JSS9
		Q794E4	D4A8G0	Q9JKB7
		G3V9K0	D3ZD83	P60901
		D3ZX42	Q04931	P68255
		P62859	Q6MG75	F1LS86
		A0A0G2JZM8	D3ZC89	Q5RKH2
		G3V7G0	B5DEL7	G3V9N0
		P23711	P08461	Q5XIC6
		D3ZCA0	Q4QQV0	A0A0G2JWH3
		P52759	Q68FU2	P63326
		D3ZYS7	Q6AYS7	A0A0U1RS25
		Q5XFX0	B2RZB8	F1LM66
		Q80U96	M0R7E6	P62828
		D4A899	Q4QQS4	Q6P9V7
		F1LM55	B2RZD4	Q3MIE4
		Q4V8H8	F1M7Y3	O70351
		A0A0G2JTX2	D3ZH40	G3V8D5
		P45479	B3DM97	P10760
		A0A0G2K1M5	D3ZAX5	Q6P799
		Q6AYI1	D4A3K5	O08651
		A0A096MJI4	F1LNY3	F1MAA5
		Q63083	F1M801	P85970
		P11348	D4A9Z8	P62243
		Q5XJW2	O35274	B5DF03
		P00388	D4A7R3	A0A0G2K737
		Q641Z6	P62282	A0A096MIX2
		B2GV54	D3ZIX4	P62278
		Q09073	Q5U2U2	P09527
		B1WC56	P37397	Q4QQV4
		O09175	B2RZB5	P97852
		P61805	F1LT49	Q9EQS0
		D4A777	D4A8M7	Q7M0E3
		D4A8G0	B5DF91	P42930
		D3ZD83	Q3ZU82	D4AAI5
		Q04931	D4A4U3	B5DF80
		Q6MGD0	Q3MHS7	B2GV01
		D3ZC89	O35876	P04961
		P08461	P52631	P61751
		B5DEL7	G3V829	Q9JJ54
		Q4QQV0	G3V837	P18421
		P26772	Q5XHZ9	A0A0G2JYI7
		Q6AYS7	A0A0G2JZZ4	Q4KM71
		B2RZB8	Q66HR0	Q07009
		D3ZEJ9	D4AA63	Q60587
		Q4QQS4	Q6AXY4	D4A2D7
		Q63507	Q6P790	Q5XI26
		B2RZD4	A0A0G2K9M5	Q9Z330
		F1M7Y3	Q5M943	P07335
		B3DM97	F1LQH2	G3V6S3
		D4A261	D3ZW15	G3V918
		D3ZAX5	Q7TPB4	G3V8G2
		D4A3K5	D3ZC56	Q6LDS4
		P46844	F1LRB8	Q4QQW4
		F1LNY3	B1WC84	F1LSM5
		D4A8E7	P60901	D4A133
		F1M801	B2RYA6	Q6TXF3
		D4A7R3	Q6P9U9	D3ZU56
		P62282	P16617	D4A2G9
		F1LY09	F1LRE1	P14669
		Q5U2U2	A0A023ILN9	P62919
		D3ZIX4	D4A1R8	P62832
		P37397	A1L1M0	M0R7I0
		F1LT49	O88989	Q66HF1
		B2RZB5	G3V8S4	P41123
		D4A8M7	P70583	F1MAA7
		B5DF91	P50393	F8WFH8
		Q08326	Q5XHZ0	A0A0G2K9T4
		D4A4U3	Q6AY30	P36972
		Q3MHS7	F1LPK1	P30349
		O35876	Q09167	D3ZYS7
		P52631	D4AE49	Q02769
		M0R3Z8	Q62658	P51635
		B0BNB1	M0R9X3	Q68FX3
		G3V837	Q63798	P11884
		Q5XHZ9	Q4V8E2	B1WC02
		A0A0G2JZZ4	Q6AZ50	D4A7R3
		Q66HR0	G3V918	B2GV99
		D4AA63	D3ZQM0	P06686
		Q6AXY4	Q05175	D3ZD73
		Q6P790	P13803	P85834
		D3ZVK1	Q62733	P13697
		G3V8K7	A2RUW1	A0A0G2K235
		A0A0G2K9M5	B0BNL2	Q06647
		D3ZU22	M0R7Z0	D3ZD89
		Q5M943	P39069	F7EPH4
		F1LQH2	A0A023IM54	P37397
		Q5U312	Q8R3Z7	Q99ML5
		D4AAU6	Q9R1T1	D3ZZZ9
		D3ZW15	Q5U2U7	O55147
		Q7TPB4	D3ZQR7	Q9JHY8
		D3ZC56	D4A7U1	Q3T1J1
		Q4V8C2	F1M8V2	Q4V8E2
		B1WC84	P46413	A0A0G2JSH9
		P60901	D4A0U9	A0A0H2UHT6
		F1LRB8	G3V7G9	M0RA08
		B2RYA6	Q62785	P85973
		B6RIU0	Q712U5	P05943
		P16617	D3ZUL8	D4A8H8
		A0A023ILN9	B2GV15	M0R9L0
		A1L1M0	Q66HA6	Q32PX7
		D4A1R8	F1LR10	Q4FZT6
		O88989	Q09326	Q5VLR5
		A0A0G2K1P8	B0BMY8	O88941
		G3V8S4	A0A023IMI6	D3ZZC1
		P70583	O35987	G3V818
		Q5XHZ0	F7FLB2	F1LVV4
		Q6AY30	Q66HM2	Q6MG08
		Q09167	Q5M9H2	B5DF91
		D4AE49	B4F7F1	Q0ZHH6
		Q62658	Q499N5	O88656
		Q63798	P06761	V5QSV9
		Q4V8E2	P70582	P51583
		Q6AZ50	P42930	P32551
		G3V918	P17220	Q4KLN6
		D3ZQM0	A7LAC4	Q63798
		Q05175	P82995	A0A0G2K121
		P13803	Q7M079	Q5U367
		Q62733	Q4KLH4	Q9ES21
		A2RUW1	B0BNG3	M0R3M4
		B0BNL2	Q68FY1	P62859
		Q5FVL2	P55770	D4A857
		A0A0G2K4Y6	F1SW39	D3ZC84
		P39069	D4A197	Q8R3Z7
		D3ZBL6	P15684	Q4V8H5
		F1LVX2	Q642B0	D3ZCT7
		A0A023IM54	D3ZZV1	D4A994
		Q8R3Z7	Q9JHL4	Q5U3Y8
		B1WBV1	Q6TXG7	B1WBQ0
		F1LM09	A1A5L2	Q6AYD3
		Q9R1T1	D3ZIE9	B0BNG3
		Q5U2U7	Q5U367	Q9WVB1
		D3ZQR7	A0JN30	D3ZF39
		O88763	B2RYS8	P17425
		D4A7U1	D4A962	D4A914
		F1M8V2	D4A1Y5	P84092
		Q8CHM7	D3ZXT2	Q5XIP6
		P46413	Q7TP42	B1WBQ7
		D4A0U9	Q62991	B1WC49
		G3V7G9	P62845	Q5XI78
		Q62785	D3ZN27	G3V8U9
		Q68FS3	D3ZGY2	A0JPJ7
		D3ZUL8	Q5I0E7	P20070
		B2GV15	P52590	Q6AYR1
		Q66HA6	Q4FZT9	A0A0G2KAT3
		F1LR10	Q4KLZ0	B0K023
		Q09326	Q6AYQ1	F1LRJ9
		B0BMY8	D3ZUV9	P35213
		Q5M7A7	Q6P9Y2	B2RYN0
		A0A023IMI6	G3V7I8	Q6AYU2
		F1LSQ0	Q32PY7	Q45QN0
		Q62725	Q71UE8	P21670
		O35987	Q5XIW8	B1WC32
		F7FLB2	D3ZTX0	G3V6H5
		Q5BJX1	D4AE79	Q6PCT3
		Q5M9H2	D4AC36	P17764
		P06761	A0A0G2JUH4	Q5RJR8
		P70582	M0R5U6	Q9WU82
		P42930	F1M0V4	Q6AYK8
		P17220	B1WC02	Q68FS2
		D4AB01	D4A1Q9	Q09073
		A7LAC4	D3ZNS8	A0A0G2JYG9
		P82995	Q8CGU6	Q5RJK5
		Q56B11	P54001	P26772
		B0BNN0	Q56R18	Q63768
		Q7M079	P63004	P61983
		Q4KLH4	P63245	G3V8Q1
		G3V6U9	Q6AY18	P54313
		B0BNG3	D3ZP13	A0A0G2JZQ1
		Q68FY1	P0C5H9	Q64599
		F1SW39	Q7TQ90	Q6AY18
		P55770	P84092	P40112
		D4A197	Q9ER24	P84100
		P15684	Q496Z1	R9PXU4
		Q642B0	F1LPB4	B2RYI2
		A0A096MJG1	A0A0G2K0J7	P18420
		Q6TXG7	P97874	D4A3S8
		A1A5L2	D4ADD7	P85845
		Q9JI92	Q6P7Q4	P29314
		Q80WE1	Q5XIB2	Q3ZAV2
		D3ZUQ0	Q6P7R8	D4AC36
		D3ZIE9	Q8VIL3	Q6MG61
		Q5U367	B5DEL2	D3ZQ57
		A0JN30	D3ZSC8	P47727
		F1M7Z1	A0A5H1ZRU4	D4A233
		D4A962	B5DEP7	Q641Y2
		D4A1Y5	Q5U2V1	Q63413
		D3ZXT2	P69736	P63086
		Q62991	Q5XIN6	A0A0G2JYC6
		P62845	Q6J4I0	Q62780
		D3ZN27	D4AAG4	D3Z8B2
		D3ZGY2	P62246	D3ZUV3
		Q5I0E7	G3V751	Q4QQT4
		Q9JJ54	A0A0H2UH90	F1LS29
		P52590	F1LYS7	Q9Z0V5
		Q4FZT9	R9PXU4	W8BZ34
		Q68FX1	A0A0G2K038	F1M949
		Q4KLZ0	F1LQ00	E9PTB2
		D3ZUV9	D4ACK1	Q5U2Q5
		A0A0G2JWD6	P97608	A1A5L1
		G3V7I8	Q6P502	F1LSS1
		Q32PY7	G3V6U3	F1LSC3
		Q71UE8	F1LND7	P70580
		Q5XIW8	P12007	Q5U2N2
		D3ZTX0	A0A0G2K0B6	Q4KM74
		D4AE79	D3ZV33	G3V7M0
		D4AC36	B0K030	Q66HD3
		F1M0V4	F1LW74	D4A9D6
		B1WC02	D3ZUZ9	Q8CFN2
		Q64541	Q68FR6	B2RZC6
		D4A1Q9	A9CMB8	Q5RKI5
		D3ZNS8	A0A1W2Q5Z6	P46844
		Q8CGU6	A2RRU1	D3ZAZ0
		P54001	Q62703	Q6P6T0
		Q5EBC7	Q6IUR5	P13832
		Q499W2	G3V9E4	O70185
		Q63433	Q7TQ16	Q3T1L0
		P63004	G3V6S0	A0A0G2K9C0
		P63245	Q68FS0	Q6P9Y4
		Q6AY18	B4F7E8	Q3KRD5
		B4F7B2	Q562C9	P41542
		D3ZP13	Q4FZT0	Q641Y0
		Q7TQ90	Q5U2Q3	Q920L2
		P84092	D3ZB65	Q9Z1Z9
		Q9ER24	P14056	D4ACV3
		D3ZK56	Q8VH46	D4A8F2
		F1LPB4	G3V6N2	D3ZFQ8
		P97874	Q6PDV6	P35559
		Q6P7Q4	A0A0G2K7N7	B2RYG6
		Q6P7R8	D4A8A0	Q6PCT9
		Q8VIL3	O89045	A0A0G2JXC3
		B5DEL2	P26453	Q5PPK6
		B5DEP7	D4A7D7	D4ADT5
		D3ZM03	P09895	P54921
		Q5U2V1	Q7TPJ5	Q4KM73
		P69736	D3ZRE7	B0BNA7
		B1H248	P05943	F1LQX9
		Q5XIN6	A0A0G2JTW1	F1LZ05
		P62246	D4A1J6	Q4FZR0
		P83888	D3ZJH9	A0A0H2UHN2
		A0A0H2UH90	Q68G41	B0BN85
		R9PXU4	P85834	P97690
		A0A0G2K038	A0A0G2JTN4	Q63525
		F1LQ00	P28494	Q5U318
		D3ZYT2	P84083	A0A023IM54
		D4ACK1	B2GV38	B1WC61
		P97608	G3V624	Q71UF4
		B3IYD2	P62997	A0A0H2UI38
		Q9R064	Q6YDN7	P37996
		Q6P502	D4A7J8	Q3MID6
		F1LRC6	A0A140TAH3	D3ZD11
		A0A0G2JW38	Q6P6U2	A4L9P7
		P12007	Q9Z1E1	F1LRB8
		Q5XIG0	D4A652	D3ZI16
		B0K030	Q62920	Q05096
		F1LW74	D4ABC4	P24049
		D3ZUZ9	B1WC16	Q63009
		A0A1W2Q5Z6	Q4V7C6	P68182
		A9CMB8	Q9JHB5	P0DP31
		Q68FR6	Q6AYK5	D3ZN63
		A2RRU1	F1M589	A0A0G2JSV2
		Q62703	Q920Q0	Q6AXS3
		Q6IUR5	B2RYW7	P40329
		G3V9E4	A0A0G2KAW7	P24155
		A0A0G2JV28	D3ZLK9	F1LP76
		G3V6S0	D4A8N0	Q9JHB5
		B4F7E8	Q6AYU2	Q6P7Q4
		Q562C9	Q99M64	Q07984
		Q4FZT0	Q63942	G3V7Q6
		Q5U2Q3	M0R5Q3	D3ZQN7
		D3ZB65	A0A0H2UHV6	P83941
		Q8VH46	P04166	Q4V8A7
		B0BN52	A0A140TA89	B3DMA1
		F1M365	Q6AYB3	A0A0G2KAI8
		Q9QZK8	P06762	Q5XFV9
		D4A4X7	A0A0G2JSZ9	Q566E5
		D4A1C5	D3ZFY0	Q6AXS5
		B1H216	F2Z3T9	D3ZRX9
		P35289	A0A140TAI2	Q6IE67
		Q6PDV6	B2RZA9	D3ZQ59
		D4A8A0	M0R3M8	A0A0H2UHP9
		O89045	Q62745	D3ZUB0
		P26453	Q4KLI4	Q9Z330-4
		P09895	Z4YNF4	D3ZVU7
		Q7TPJ5	M0RDD7	Q68FS8
		D3ZRE7	Q8CFN2	D3ZD72
		P05943	Q6MG48	Q920D2
		D3ZZQ5	B1WBZ5	Q794E4
		A0A0G2JTW1	C0JPT7	B0BN63
		D4A1J6	P21531	D3ZN27
		D3ZJH9	Q5BJY6	B2RYJ7
		Q68G41	Q6AYH6	P10361
		F1LNP1	B5DFM8	F7ENH8
		P62275	Q5U1Z2	Q5XIG8
		P85834	Q5I0E8	A0A0H2UHH9
		A0A0G2JTN4	E9PT66	Q9JHY2
		Q641X8	D3ZUC9	P30839
		P28494	P18395	A0A0G2JY43
		P84083	A0A0G2JU11	B0BNK1
		B2GV38	Q4KLH7	Q3T1I4
		D3Z9E6	A0A0G2K999	F1LM60
		Q6AYB4	A0A0A0MY07	G3V645
		G3V624	Q5I0H4	D3ZX01
		P62997	A0A0G2JUJ9	P50503
		D4A7J8	O08557	Q99NA5
		A0A140TAH3	B2RZC6	P63036
		Q6P6U2	A0A0G2QC06	D4A1J6
		D4A652	F1LYZ8	D3ZTP0
		Q9Z1E1	Q1EG89	Q5XI04
		Q62920	D3ZU74	Q4KM69
		D4ABC4	D3ZFJ3	F1M8V2
		Q4V7C6	B2GV72	Q5M7V8
		Q9JHB5	Q5I2Z0	P06214
		F1M589	A0A0G2K648	A0A0G2JTG7
		A0A0G2KAW7	A0A0G2K7B6	F1M0X6
		D4A8N0	Q1PS21	F1LZW6
		Q6AYU2	G3V8C0	P07943
		Q99M64	Q9ESH1	F1LM55
		D3ZN37	D4A3S8	Q68FX0
		M0R5Q3	D4AC23	F7EMB2
		P04166	A0A0G2K1M7	Q6AYJ7
		A0A140TA89	P11442	P35465
		A1A5P0	Q5BJP2	Q6AYB5
		P06762	A0A0G2JXT8	Q5U214
		A0A0G2JSZ9	F1M062	P62912
		D3ZFY0	B5DF02	Q6PDV7
		M0RDR7	F1LTJ5	Q3MID3
		F2Z3T9	P62870	Q5XI32
		A0A140TAI2	Q80W92	F1LQS6
		A0A096MKE0	P50398	F1LML0
		B2RZA9	A0A0G2JV54	A0A0G2K051
		Q62745	Q4KM87	A0A0G2K542
		Q4KLI4	O54975	G3V8T9
		Z4YNF4	Q66HA8	D3ZW15
		M0RDD7	A0A0G2K4X8	Q6AY21
		Q8CFN2	G3V6Y6	P53812
		Q6MG48	O88588	A0A0G2JZF0
		B1WBZ5	A0A0G2K3I9	P52925
		C0JPT7	G3V982	B1WC67
		P21531	B2LYI9	Q6P9V6
		F1M6W1	Q91VC0	Q9Z270
		Q5BJY6	P10361	D4A6C5
		F1M1R4	A0A0H2UHN2	O35331
		Q6AYH6	Q99MZ4	A1A5Q1
		B5DFM8	A1L1J4	Q9JHL4
		Q5U1Z2	O35796	B2RZB7
		Q5I0E8	A0A0G2KAN1	Q62636
		E9PT66	Q6AY21	P11348
		D3ZUC9	Q9R1R4	F1LQ00
		P18395	Q38PF9	P12711
		A0A0G2JU11	A0A0G2JZI2	F1MAB8
		G3V8F7	P22062	Q62667
		Q5U362	Q5RK17	Q9R0T3
		Q4KLH7	Q5D059	P82808
		D3ZL50	Q6AXV4	P31399
		F1LNW0	G3V6P6	P97559
		A0A0G2JUJ9	P00762	D3ZCV0
		Q5I0H4	A0A0G2K1L8	A0A0G2JTH7
		B2RZC6	G3V7Z8	P47875
		A0A0G2QC06	Q6P4Z9	Q6AYD5
		Q1EG89	A0A0G2KB63	Q9ER24
		D3ZU74	Q4FZT6	Q4G079
		Q0D2L2	A0A0G2JZ92	Q9Z2P5
		P61314	F1LMW7	Q4KLZ0
		B2GV72	B0BN97	Q6LCA5
		A0A0G2K648	Q3T1K5	P20788
		Q1PS21	P50503	Q5M819
		Q9ESH1	Q6NT88	G3V7V3
		D4A3S8	F1MAA7	B2RZA9
		D4AC23	Q5I0D7	P62815
		P11442	A0A0G2JYG5	D3ZQM0
		Q6AY02	P35465	A0A0G2JSR0
		Q5BJP2	Q4KLJ8	Q641Y8
		Q66H39	P97852	D4AD70
		A0A0G2JXT8	D3ZCT7	P36876
		F1M062	D3ZN63	Q63184
		F1LTJ5	Q6P5P3	Q6P6T6
		D3ZG21	Q4KLK7	P97584
		A0A0G2K6B1	B5DEJ5	D4A4Z9
		P62870	Q4V8K5	A0A3G2LW22
		Q80W92	A0A3G2LW22	Q6AYT3
		P50398	Q6IFU7	D3ZZA8
		A0A0G2JV54	Q5XIU9	P35280
		Q4KM87	A0A0G2JVW5	Q5XI31
		D3ZTL8	Q9WUW2	A0A0G2JYA2
		D3ZH53	B4F7C9	F1M1H0
		O54975	A0A0G2K016	Q6P751
		Q66HA8	F1LR87	Q5U311
		A0A0G2K4X8	G3V8V0	F1LX07
		G3V6Y6	Q62952	A0A0G2K0I3
		O88588	P19836	A0A0G2JSL8
		A0A0G2K3I9	P56522	Q9QVC8
		G3V982	B0BN63	Q5FVM2
		E9PU13	Q8K3F3	P19511
		P10361	D3ZAN3	P81155
		A0A0H2UHN2	Q9QUR2	D3ZA84
		Q99MZ4	Q5RJN2	P49088
		A1L1J4	Q5XI86	Q9EQX9
		O89044	F1MAQ7	P11883
		O35796	D3ZWN1	B2GV72
		Q6AY21	A0A0G2K8N3	Q6Q0N3
		Q38PF9	D3ZV81	B1WBY1
		Q9R1R4	G3V928	Q5RKJ9
		A0A0G2JZI2	P21708	Q6P9U8
		P22062	Q9EQV6	A0A1B0GWQ7
		A0A0G2K7J2	Q5XIM9	P49432
		Q5FVK6	Q5RKI5	B5DF89
		Q5RK17	Q02589	F1M3H8
		D3ZBV9	B5DEK0	D3ZD83
		Q5D059	G3V8E4	G3V936
		Q6AXV4	P62332	D3ZFA8
		G3V6P6	G3V8T9	B1H227
		P00762	P54319	Q95577
		G3V7Z8	D3ZRN3	P27881
		A0A0G2K1L8	O35964	B1WC34
		D3ZAY8	P32089	D3ZW08
		Q6P4Z9	P14408	Q5U2Q7
		A0A0G2KB63	M0R544	Q6PDV8
		A0A0G2JZ92	Q7TP61	B1H282
		F1LMW7	Q3KRE3	A0A0G2JTL5
		B0BN97	A0A096MK61	Q62785
		Q3T1K5	A0A0G2K7T6	P13668
		F1MAM8	A0A0H2UHP5	P86182
		G3V8C6	D4ACV0	Q6PDU7
		P50503	B2RYS9	G3V9K0
		Q6NT88	Q32PX7	P14604
		F1MAA7	P63012	P15865
		Q5I0D7	D3ZL21	F1LNI0
		A0A0G2JYG5	Q66HC5	Q6IRJ7
		Q811Q2	Q6PEC1	D4A3P1
		P35465	D4A769	Q5XI77
		Q4KLJ8	Q64542	Q5XI18
		P97852	Q00238	Q99MI5
		D3ZCT7	Q32PZ3	P18590
		D3ZN63	D4AEP0	D3ZEM8
		Q4KLK7	G3V662	Q8CG45
		B5DEJ5	A0A0G2K121	Q5U216
		Q4V8K5	D4A914	P63004
		A0A3G2LW22	D3ZW55	Q5I0D1
		A0A0G2JSW3	A0A0G2JZ83	B5DF29
		Q5XIU9	P28073	O70513
		A0A0G2JVW5	Q5EAJ6-2	Q9JJ19
		P53812	P17078	Q62829
		Q9WUW2	Q5U2V8	D3ZC96
		B4F7C9	F2Z3T0	G3V7J9
		A0A0G2K8S6	Q69DC1	P82471
		Q5U2N0	F1M446	A3KNA0
		G3V8V0	G3V8M1	Q9JJT1
		P19836	A0A0G2JUK4	F1M5V2
		P56522	A9CMB7	P12368
		B0BN63	Q66X93	G3V6P6
		Q8K3F3	A0A0G2JSR7	A1L1J9
		D3ZAN3	Q3KRD5	P54311
		Q5RJN2	P10111	Q52KS1
		Q5XI86	D3ZLH8	A0A0G2K781
		O54748	Q6PCT3	M0RDR7
		Q6AYZ7	M0R961	Q6IRH6
		A0A0G2K8N3	F6QBA3	B5DEK0
		D3ZWN1	A0A0G2KAJ7	B0BMT9
		G3V928	D3ZYQ9	B2RZ72
		O35303-2	P06214	D3ZV82
		P21708	F1LR71	G3V7I7
		Q9EQV6	D4A7I8	B2GV24
		Q5JC29	F1LSH0	Q66HC5
		Q5XIM9	D3ZQG8	A0A0G2JX74
		Q5RKI5	Q5PQJ6	P29315
		Q02589	Q5M7A4	F1LM09
		B5DEK0	P12075	Q9EST6
		G3V8E4	G3V6K3	Q4KLK1
		P62332	P04646	O35509
		G3V8T9	Q63635	Q5I0F0
		P54319	P10888	Q63584
		D3ZRN3	Q4AEF8	D3ZDB9
		O35964	P42676	A0A0G2K261
		P32089	Q5EBA4	Q01205
		A0A096MJ11	F1LNJ2	Q9Z339
		D3ZDH8	Q4QQT4	B0BN81
		P14408	P04636	Q4KLK7
		M0R544	A0A0H2UHM5	P62870
		P82808	Q9Z2L0	B2GUZ5
		Q7TP61	Q641Y8	Q4QQW8
		F1M842	P47819	A0A0U1RRV7
		A0A096MK61	Q9WUC4	D3ZJ92
		A0A0H2UHP5	P23347	Q9JLJ3
		A0A0G2K1G5	Q91Y81	Q63707
		D4ACV0	Q496Z0	A1L1J8
		B2RYS9	P62804	Q32PX2
		Q32PX7	Q68FR9	Q6AXQ0
		Q05030	F7FM32	Q66WT9
		Q6PEC1	P40307	P21571
		Q66HC5	Q5XIK2	F7EL36
		Q00238	P62260	P61203
		Q32PZ3	Q4V8F9	A0A0G2K3Q6
		D4AEP0	A0A0G2JU77	P23358
		G3V7I7	D3ZVW3	Q9ESN0
		G3V662	Q9JLA3	A0A0G2JXW4
		A0A0G2K121	Q5U3Z7	P35435
		D4A914	Q5U2X6	Q80X08
		D3ZW55	F7EL36	Q3MID9
		P18163	Q5M823	Q9WUC8
		D4A259	Q9R175	B0BNL2
		P17078	Q6QBQ4	A0A0G2K6S9
		Q5EAJ6-2	M0RC65	Q00238
		Q5U2V8	Q9WTT7	D3ZUF9
		F2Z3T0	D2XV59	B6RIU0
		Q69DC1	F1LML0	A0A0G2K714
		Q5U1W8	Q63768	D3ZQM3
		F1M446	Q5U2Q5	Q6GQP4
		D3ZC87	B2GV06	Q6MGA3
		D3ZUC2	P18614	P62959
		G3V8M1	P62907	P08461
		A9CMB7	Q63663	B5DFC1
		Q66X93	Q5XIB4	P18395
		A0A0G2JSR7	D3ZA84	Q5BK78
		Q3KRD5	D3ZU13	D4AE49
		F1LU19	Q6AY96	F2Z3T9
		P10111	B0K024	O08618
		D3ZFH5	B5DFC8	D4A9L2
		D3ZLH8	P63074	E9PSJ4
		Q6PCT3	G3V8Y8	P13803
		M0R961	Q9WVK7	D4A7I6
		P70550	F1LRI7	A0A0G2K2T6
		F6QBA3	P83941	G3V9E4
		D3ZQ77	Q4KM34	B5DEY8
		A0A0G2KAJ7	Q5U204	D3ZWA8
		D3ZYQ9	D3ZQ74	Q4KLJ8
		P06214	Q68FS1	F1LNF0
		D3ZZQ6	Q9JJW3	Q5M939
		D4A7I8	G3V7V5	F7EZ89
		F1LSH0	P70600	P62775
		D3ZQG8	Q99PF3	O35547
		Q5PQJ6	D3ZBM3	A0A0G2K2P5
		D3Z9I1	Q66HF9	Q5BKA1
		Q5M7A4	M0RAD5	D3ZD23
		P12075	Q5PPJ6	A0A0G2JV54
		C9WPN6	Q6P6T0	Q4KLF8
		Q562C2	P31000	A0A0G2JSG6
		P04646	P40112	D4A7L6
		P10888	Q4V8H5	P61354
		Q4AEF8	Q6P762	F1LW91
		P42676	Q38PG1	B2GV06
		F1LNJ2	M0RBN7	B5DEH2
		Q5EBA4	F1LX07	A0A0G2JU01
		Q4QQT4	B5DFN2	F1LPC7
		Q6AYA6	D3ZHG4	B5DFK6
		A0A0H2UHM5	Q6AYT3	D4A0T0
		P04636	A0A0G2JWH3	Q62658
		Q9Z2L0	B5DFD8	P47853
		Q641Y8	Q3MHS9	D4A8H3
		P47819	D3ZBJ0	F1LR36
		P14141	Q566E4	Q64654
		Q9WUC4	F1LRI5	P22509
		Q496Z0	G3V644	D3ZJX5
		Q91Y81	Q63ZV7	A0A0G2K4U8
		A2VCX1	D4A7L6	A0A0G2JUJ9
		P62804	Q9WVB1	Q5HZV9
		M0RD40	A0A0G2K1E2	F1MA52
		Q68FR9	B5DF29	F7F707
		D4A0L4	F1LN42	Q8K551
		P40307	Q66H12	Q66HG5
		Q9QYL8	Q6AYB2	E9PTN6
		Q5XIK2	Q5FVM2	Q68FU3
		P62260	P05065	F8WG67
		A0A0G2JZL4	F1LYQ8	Q7TP48
		Q499T3	Q641W4	P15651
		Q4V8F9	Q07205	G3V7W1
		D3ZVW3	P30349	D4AAG8
		A0A0G2JU77	B2GV73	Q4KLJ1
		Q9JLA3	Q6AYK1	G3V624
		P02262	Q5RKH0	D4ACC2
		D4A7W8	P19944	F1LT35
		Q5U3Z7	Q75Q41	P97697
		Q5U2X6	Q6MG49	Q68G41
		F7EL36	A0A0G2K777	Q01986
		Q5M823	Q4QR81	A0A0G2JZ13
		P63329	D3ZN95	Q63396
		Q6QBQ4	Q99ND9	D3ZJT4
		M0RC65	G3V6D9	Q00715
		D2XV59	Q68FS8	P39069
		Q9WTT7	Q62651	Q05175
		Q63768	P20070	P45352
		Q5U2Q5	Q63068	D4A0L4
		B2GV06	P13221	Q56A27
		D4A1U1	A0A0G2K6I4	Q5I0D7
		P18614	D3ZBT9	F1M801
		P62907	F1LSM2	Q7TP06
		Q63663	Q6P769	D4A3K5
		Q6GMN6	P12369	A0A0H2UI10
		D3ZA84	B4F7C7	P08081-2
		D3ZU13	Q62847-2	Q9JM53
		Q6AY96	B2GV33	B0BN52
		B0K024	P52925	Q3KRC3
		B5DFC8	Q5EAJ6	A0A0H2UHV9
		A0A0G2K7V5	Q641X3	Q9R1T1
		A0A0G2JSU7	Q6IE67	A0A0G2QC06
		P63074	M0R5F8	Q5RK09
		G3V8Y8	B2RZB3	G3V7I3
		Q9WVK7	B5DEH4	M0R402
		P83941	D4A9D8	P22062
		Q5U204	F1LS29	Q68FT7
		D3ZQ74	B1WBM0	P63322
		Q4KM34	Q66HR2	Q3B7D0
		Q68FS1	D4A9Z6	Q6AXW2
		Q566C5	D4A8H8	P46413
		M0R9X8	P39052	P70550
		G3V7V5	P04182	A0A0G2K3G4
		G3V9N8	Q01986	Q5BKC3
		A0A0H2UHP0	O35854	Q9EPB1
		Q99PF3	B2RYP8	A0A0G2JVW3
		D3ZBM3	G3V6S3	Q6AY48
		Q5XIG8	Q6Q0N3	Q6P7D2
		Q64232	Q5U328	F1LPS8
		M0RAD5	Q5M843	P12001
		Q5PPJ6	A0A0G2JWK7	Q6AYS7
		Q6P6T0	G3V8L9	G3V7G9
		P31000	Q6IMY8	I6L9G6
		P40112	B5DFL9	D4A031
		B0BNM2	Q499P4	D3ZAS8
		Q561R9	Q63772	D3ZNS8
		Q4V8H5	P52944	Q6P7P5
		A0A0G2JWV2	Q5HZY0	G3V940
		Q6P762	B1WC26	D3ZQE8
		A0JPP1	F1LMP9	Q6P7R8
		Q6TH80	B1WBL8	P11505
		Q38PG1	Q5PQR0	A0A0G2K110
		F1M403	Q2I6B0	F1M1B3
		F1LX07	Q3MIE4	Q9Z336
		Q4KLH6	F1LQS6	F1M0S7
		Q6AYT3	P19511	B3STT9
		A0A0G2JWH3	Q63002	M0R5Y8
		B5DFD8	P35280	Q5XIT9
		Q05096	P61589	B5DFN2
		B2RZ78	Q6AY20	Q68FY0
		Q3MHS9	A0A0G2JVM2	G3V6J2
		Q156J1	P62919	P41499
		D3ZBJ0	O35910	P16636
		Q9ERR2	Q08602	Q62868
		Q566E4	Q6TQE1	P17955
		F1LRI5	P85973	Q08851
		G3V644	D4A7N1	G3V6L8
		Q63ZV7	B2RYS0	F1M1Y1
		D4A8N1	Q5EBD4	D4A8N0
		D4A7L6	D4A0M2	D3ZXS8
		Q9WVB1	P62828	F1MA87
		A0A0G2K1E2	P27653	P63025
		B5DF29	D3ZQI0	Q8R4A1
		F1LNM0	Q9R066	A0A0G2K6U1
		F1LN42	D3Z962	D4A5A6
		Q66H12	Q5U216	Q99N27
		Q6AYB2	F1LRV4	A0A0G2QC53
		Q5FVM2	D3ZXJ5	A0A0G2JX41
		P05065	Q6IRJ7	D3ZHG3
		F1LYQ8	Q63413	Q5U2U7
		Q641W4	F1M0S7	P62716
		Q07205	P62912	D4A9D8
		P30349	A0A0G2K132	Q5BK63
		Q62667	P08010	Q5FWY5
		A0A0G2K4R5	P26376	A0A023ILN9
		B2GV73	D3ZTP0	A0A0G2K7B6
		Q6AYK1	B6DYQ7	Q5U2V1
		O35331	P05708	O70593
		P19944	G3V661	F1LPD6
		P59241	A0A0G2K8T0	A0A0H2UH90
		Q75Q41	F1LXS5	Q5XIP0
		Q6MG49	D3ZLD5	P49793
		Q2EJA0	A0A0G2K9G6	P62890
		Q4QR81	D3ZPL1	Q561S0
		A9UMW2	O88767	Q6AYZ7
		D3ZN95	G3V946	Q3KR59
		D4A4Y0	A0A140TAI1	Q68G33
		Q9WVS2	D3ZD73	A0A0A0MY07
		G3V6D9	D3ZAF6	Q8K1Q0
		Q68FS8	Q6AY23	D3ZJ01
		F7EPH4	B2GV24	Q5XIN6
		P20070	Q6RUV5	Q62881
		Q2LAP6	Q66H79	Q6RUV5
		Q62651	A2VD12	Q5PPL3
		Q63068	Q99MI7	Q499N6
		P13221	Q63632	A0A0G2JSR4
		Q5RK30	Q64303	Q62639
		A0A0G2K6I4	F1M5V2	Q99068
		D3ZBT9	A0A0G2K714	F1LMQ3
		G3V8U6	Q920A6	B2GV14
		Q6QD51	Q10739	G3V9S0
		B5DF01	Q2TGI9	O02949
		Q920F3	Q6P686	Q8R2E7
		D3ZF45	Q5PQZ9	Q64578
		Q6P769	P17046	P61765
		B4F7C7	A0A0G2KB97	Q7TP38
		P12369	Q66HG5	A0A1W2Q676
		Q498C9	A0A0H2UHE5	Q5U2V8
		Q5XI39	D4A9D6	D3ZCS4
		F1M6V1	P18420	Q3T1K5
		Q62847-2	B2RYG6	D4AE06
		B2GV33	D3ZZZ9	Q9R0Z3
		P52925	O70351	D3ZC89
		Q5EAJ6	Q6P6T4	D3ZSL2
		Q641X3	P07150	P47858
		B5DEH4	D3ZI16	P21708
		D4A9D8	P07335	Q5EBD4
		Q6P6U0	P62963	D4A0H4
		D4A604	Q6P9U0	Q31258
		F1LS29	D4A6X4	A0A059NZR0
		Q66HR2	D4A8N2	Q566E4
		D4A9Z6	P09527	F7ES73
		E9PSJ3	O35244	Q5XIL4
		M0R3S3	D4A6C5	Q32KK0
		A0A0G2K8Z9	Q63009	Q32Q06
		D4A8H8	A0A0G2K8Q7	P18266
		P39052	D3ZF39	A0A140UHY3
		P04182	P20793	F1LNI5
		Q01986	P20611	B5DFN4
		O35854	D3ZP96	Q497B0
		A0A0G2K9F2	Q4KLK1	F1LYQ8
		B2RYP8	P84100	B0BNN0
		Q6Q0N3	Q5I0H3	B5DFG5
		G3V6S3	D3ZWS6	B0BMY7
		Q5U328	Q5XI97	A0A096MJ11
		P97521	Q64560	E9PT22
		A0A0G2JWK7	Q9Z2S9	D4A206
		G3V8L9	Q68FT7	P48675
		Q566C7	D3ZG48	Q5RKJ4
		Q5BJP3	A0A0G2JSQ4	A0A0G2K7W6
		Q6MG20	Q9JLJ3	D3ZD46
		Q6IMY8	B4F7C2	A0A0G2K3L9
		B5DFL9	B2GV74	P16970
		Q499P4	P08081-2	F1LPB3
		Q63772	Q5XI73	D4A746
		P52944	B1H230	P08753
		Q5HZY0	B1WC67	A0A0H2UHF6
		B1WC26	A0A0G2KA82	D4A8T3
		F1LMP9	Q924S5	D3ZIY7
		F1M0R1	P11951	B5DFD8
		Q5PQR0	D3ZZ38	B5DFM8
		Q2I6B0	D3ZD23	A0A0A0MXW9
		Q3MIE4	Q4V8B4	F1M775
		F1LQS6	Q5U2U4	A0A0G2JTA0
		P19511	D4A8F2	D4ACK1
		Q63002	B5DFN4	A0A0G2QC02
		P61589	Q6AYD5	B2RYN6
		Q8K551	Q5M827	A0A0G2K681
		P35280	Q5XI01	B5DFB2
		Q6AY20	B1H264	Q4KLH4
		P62919	Q4KM97	O35796
		Q08602	Q5RK09	D4A6A9
		Q6TQE1	Q99M63	Q6AYK6
		P85973	Q9JK41	Q6PDU1
		D4A7N1	D3ZUJ5	Q6B345
		Q6IRK9	E9PT82	Q4KLL7
		B2RYS0	Q5U2S7	P07895
		B2RYP3	B0BN69	P62138
		F2Z3R4	D3ZA31	P27605
		P05982	Q5I0D1	D3ZJH9
		Q5EBD4	F1LPG9	B2RZA6
		Q64578	D4ABT8	A0A0G2K3I9
		D4A0M2	F1M265	P84817
		P62828	O70377	Q08602
		P27653	P32577	D3ZVJ3
		D3ZQI0	A0A0G2JXC3	Q6AXT8
		Q9R066	Q5M819	B1WBY7
		D3Z962	Q9JK11	D3ZG43
		Q5U216	A0A0H2UHT6	Q45QJ4
		F1LRV4	F1LRP7	D3ZMS0
		D3ZXJ5	Q9QX67	G3V8Q8
		Q6IRJ7	D4ADZ9	O35264
		Q63413	Q62839	P41350
		P62912	F1MA52	F1M7Y3
		P08010	P05964	Q6P4Z9
		P26376	P27881	Q499N5
		D3ZTP0	P62278	A0A0G2K1L8
		B6DYQ7	B0BN18	A0A0H2UHM0
		P05708	P53565	Q66H12
		G3V661	Q32Q06	Q2KMK9
		A0A0G2K8T0	Q6AY90	Q9JI85
		F1LXS5	P61751	P97608
		D3ZLD5	B2GV41	G3V784
		Q9JIL8	Q66HF1	D4A3X3
		A0A0G2K9G6	D3Z941	Q63942
		F1LX68	F1M4W7	Q499S4
		D3ZPL1	Q5U2X0	Q63747
		O88767	Q6P9V7	B2GV33
		M0R7T1	Q9ESN0	Q6Q7Y5
		G3V946	F8WFH8	P05964
		O35550	P51635	Q91Y78
		A0A140TAI1	F1M1X9	M0RC99
		D3ZD73	P69682	A0A0G2JWD6
		D3ZAF6	P26284	G3V6U3
		Q6AY23	P62832	A0A0G2JZH0
		B2GV24	A0A0G2K3V7	R9PXS4
		D3ZCS3	P28480	B0LT89
		Q66H79	D4A9N5	M0R9Y3
		A0A0G2JV32	Q5PPL3	Q924K2
		Q99MI7	P60123	P17078
		Q64303	O08623	Q3KR98
		Q4V897	P45592	Q5XI86
		Q9EQG6	Q4V886	P48450
		F1M5V2	P29534	P61212
		Q920A6	Q6Q0N1	D4AB03
		Q10739	P15800	D3ZC07
		Q6P686	D4A9P7	Q6RJR6
		Q5PQZ9	Q0KL00	D4ABP4
		P19468	A0A0G2K8V2	Q4KLH5
		A0A0G2KB97	D3ZG88	G3V8Y5
		P17046	P68182	Q6P756
		D4A9D6	D3ZLA3	Q6AYK3
		P18420	P11167	A0A0G2K1M7
		B2RYG6	A0A0G2JUA5	Q6AYQ9
		P18645	D3ZSL2	B0K024
		D3ZZZ9	A0A0G2K1C0	P04166
		F1LPE9	D4AAV4	Q5HZY0
		O70351	D4A857	Q5BJK8
		Q6P6T4	M0R835	D3ZLF6
		P07150	Q8K1Q0	Q9WVA1
		D3ZI16	Q68G14	Q6IN22
		P07335	D4A781	P69736
		Q32PX2	F1LW91	B0BN19
		F1LP82	P62198	Q5EAJ6-2
		Q6P9U0	P48675	Q99M63
		P62963	B0K010	P62845
		D4A6X4	F1LNI5	Q1PBJ1
		P09527	P62944	F1LSK6
		O35244	Q6AYS2	D3ZX38
		A0A096MJX5	Q64375	B0BN97
		D4A6C5	Q6AXS5	Q5XIJ3
		Q63009	Q6P9V6	Q4KLI4
		A0A0G2K8Q7	B5DF51	A0A0G2KB98
		D3ZF39	D3ZGM5	D3ZXT2
		P20793	P06685	F1LQC1
		P20611	P27615	O89035
		D3ZP96	P36972	Q5FVC2
		Q4KLK1	P62815	A0A140TAF7
		P84100	P29315	D3ZVP6
		B0BNA5	F1LM60	Q6IRK1
		Q5I0H3	Q5RJK5	O54772
		Q9WV25-2	D3ZHG3	Q5JC29
		Q5XI97	Q566E5	D4AAU4
		Q64560	Q6PDV7	B4F7C9
		Q9Z2S9	P24051	P62997
		Q68FT7	D4A3T3	Q5M9F8
		D3ZG48	Q6P9X1	P11232
		Q9JLJ3	B2RYS2	Z4YNF4
		B0BMY7	P56571	D3ZRE7
		P08081-2	D4A305	Q5HZY2
		P21913	Q4KMA2	B1WC84
		Q5XI73	A0A0G2K2Z0	D4A1Q9
		B1H230	G3V727	Q56A18
		B1WC67	Q5XIH3	Q4KM35
		Q2M2S1	Q6P136	D3ZMW3
		Q924S5	Q9JHZ4	F1M471
		Q6P6S9	Q5FVH2	B2RYV5
		D3ZZ38	D3ZVQ0	A0A0G2JV32
		P11951	Q6TXG9	D3ZNS1
		D3ZD23	Q6P3V9	Q5U312
		Q4V8B4	P46462	Q9Z1W6
		D4A8F2	Q5XIF6	G3V8G5
		B5DFN4	A0A0H2UHH9	Q8CGU6
		A0A0G2K2R5	A0A0G2JVW3	A0A0G2JT63
		Q6AYD5	B3STT9	P27321
		P11345	Q9QZM5	Q7TNY6
		D3ZMW3	A0A0G2K1T0	O08984
		G3V7L8	Q45QN0	A0A096MIV5
		Q5XID1	B2RYN6	A0A0H2UHG3
		Q4KM97	B1WBN9	Q5U1Z0
		Q5RK09	Q5RKH2	G3V9M1
		Q99M63	D3Z8Q6	F1LRK9
		D3ZUJ5	Q5M849	Q5PQJ6
		E9PT82	Q8CGX0	D4A305
		B0BN69	Q3B8N7	P27008
		Q5U2S7	P04041	D4A1Q0
		D3ZA31	Q04462	P62898
		Q5I0D1	B0BNB0	D3ZXH7
		D4ABT8	P83565	Q68FS1
		F1LPG9	Q63355	A0A0G2K3V4
		D3ZLX3	D3ZHA0	Q62703
		F1M265	Q9EQR2	P16975
		O70377	Q6AY58	Q62839
		Q6AYK6	A0A0G2K7W6	D3ZPL1
		B3DMA1	P48450	Q9JK25
		D4AE56	D3ZM09	D3ZWN1
		A0A0G2JXC3	D3Z8L7	D3ZVD8
		Q5M819	B3DM93	A0A0H2UHE1
		Q9JK11	D3ZZC1	G3V9D1
		A0A0H2UHT6	D3ZJS3	A0A0G2K6Q5
		F1LRP7	D3ZXH7	Q1EG89
		D4ADZ9	P19139	A0A0G2JT06
		F1MA52	F1LZ43	A0A0G2K1E2
		Q62839	O70151	Q4KLN7
		P05964	D3ZMX6	Q5M849
		Q9Z1A5	A0A5P8DHK3	A0JPQ9
		P27881	P36876	Q63002
		P62278	Q5U3Y8	P19468
		G3V9N0	Q6MG60	P19234
		B0BN18	Q5XIM7	F1M790
		P53565	G3V8B6	D2XV59
		Q32Q06	D4A6Q4	D3Z9G3
		Q6AY90	F1MA18	Q6P6T4
		P61751	Q3ZAV2	Q6P685
		B2GV41	A0JPJ7	F1LT49
		Q66HF1	P58200	D3ZAI0
		D3Z941	Q6PCT9	B2RYP4
		D3ZUX7	Q5XIL4	P26376
		Q6QI75	G3V6L8	Q75Q40
		Q5U2X0	A0A0G2JZF0	D3ZFH6
		Q6P9V7	Q5FVF3	B5DF50
		Q4KM69	Q6P756	P62718
		Q9ESN0	G3V7U4	F1MAA3
		Q63186	O35814	D3ZHW0
		F1LM16	D3ZMS0	Q9WUW2
		F8WFH8	Q9WVJ4	Q71SA3
		B2RYN1	Q6P9U5	Q63151
		B4F7A2	P04256	P26051
		P51635	Q9WUS0	P15791
		A0A0G2JTI7	A4L9P7	Q4V8C2
		Q9JLH7	P51593	P63074
		F1M1X9	A3KNA0	D4A7U1
		P69682	P41499	A2VCX1
		P26284	B5DFK6	P40615
		Q5M936	Q5U214	Q9Z269
		P62832	F2Z3Q8	Q4V8E1
		A0A0G2K3V7	Q9WUC8	Q4FZS2
		P28480	F1LS86	P62332
		D4A9N5	B2RYX1	F1LW74
		Q5PPL3	A0A0G2JYV0	A0A023IMI6
		B2RZ99	E9PU01	D4A8M7
		P60123	M0R907	G3V9S9
		P45592	B0BNK1	Q08877
		Q4V886	A0A0H2UHF6	B5DEJ5
		P29534	B4F778	B5DEL2
		P28042	Q568Z6	Q642A5
		Q6Q0N1	B5DF03	Q6AYJ1
		P15800	Q0D2L6	Q27W01
		D4A9P7	P29419	B2RYL4
		D4A017	P07895	Q2TA68
		A0A0G2K8V2	P97519	F1M062
		D4ACK7	D4A3I4	D3ZIV3
		D3ZG88	D4AEH3	F1LMA7
		P68182	Q9EPF2	Q5RJR2
		D3ZLA3	A0A0G2JU07	Q00981
		Q68FX3	Q6P751	Q4KLZ6
		A0A0G2JUA5	Q9Z269	G3V662
		D3ZSL2	P41350	Q99J82
		A0A0G2K2P6	Q924C3	Q32PZ3
		M0R6T4	F1MA36	F1M049
		A0A0G2K1C0	F1LRM5	P23711
		D4A857	P13668	E9PTK9
		M0R835	O35094	Q641W2
		Q8K1Q0	P52555	Q4QQT3
		D4A781	A0A0G2JZF2	F1LR87
		F1LW91	A0A0G2K3Z9	A0A096MK61
		G3V7J0	F1LN59	A0A0G2K9D6
		P62198	D4ACA5	D4A0U9
		P48675	A0A096P6L8	P13233
		B0K010	B2GUZ7	D3ZD15
		F1LNI5	A0A096MJY1	D3ZKH2
		P62944	G3V6S8	P01026
		A0A0G2K2A5	D3ZC84	B2RYK3
		Q64375	Q920D2	Q5XHZ9
		Q641Y2	A1A5L1	Q6TXJ6
		Q6AXS5	P40329	A0A0G2K6Y9
		A0A0G2KAN7	D3ZTV7	D3ZFH5
		Q6P9V6	B2GUZ5	Q4KM87
		B5DF51	Q1JU68	Q6MG60
		P06685	Q6AY09	P19836
		P27615	Q9JHW5	P63329-2
		Q5U2U3	V5QSV9	Q5U2X8
		P36972	Q6AXT7	Q9R1J8
		P62815	Q9JMJ4	D3ZB65
		F1LM60	Q63584	Q6AY23
		P29315	B2RYQ2	Q63965
		Q5RJK5	Q5FWY5	F1LNY3
		D3ZHG3	P17764	F1LNM0
		Q566E5	G3V8L3	Q8K586
		Q6PDV7	E9PTK9	D4ACW1
		P24051	Q642A5	Q5BJQ6
		D4A3T3	A0A0G2KAT3	Q9EQR2
		Q6P9X1	Q5GFD9	Q5EB77
		B2RYS2	G3V6W6	Q6PEC1
		P56571	D4A206	A0A0H2UHD9
		D4A305	P61972	Q6P686
		Q4KMA2	D4ACM1	B0K020
		A0A0G2K2Z0	Q641Z8	P42676
		Q5XIH3	P62959	Q793F9
		G3V727	P0DMW0	D4ABK7
		Q6P136	B1H227	B4F764
		P48721	P04961	D4A3E1
		Q9JHZ4	D3ZWS0	Q7TQ20
		O08662	A0A0H2UHQ3	D4ABT8
		P09456	P19804	A0A096MK75
		D3ZP98	G3V8D5	A0A0G2KAW7
		Q99NA5	Q7TSP2	Q4V8I6
		Q5FVH2	Q6AYB5	Q5PQN7
		D3ZVQ0	Q08013	Q9JHZ4
		F1M938	B0BN74	A0A0G2K038
		Q6TXG9	A0A0G2JUC7	Q10728
		D3Z9C2	D3ZAS8	B2RZ74
		Q6P3V9	D3ZGY1	Q6P7P8
		P46462	P05197	Q6DGG0
		Q5XIF6	A0A0G2JSR0	Q68FY1
		A0A0H2UHH9	P63018	Q641W4
		A0A0G2JVW3	Q5RJR8	D4A1C5
		B3STT9	G3V7Q6	Q64541
		Q9QZM5	D4ADE7	Q68FV3
		Q45QN0	G3V912	P62994
		Q3KRF0	Q5U2U0	B0K030
		B2RYN6	F1M949	Q499V7
		B1WBN9	Q9JLZ1	B1H2A6
		Q5RKH2	A0A0G2K737	A0A0G2KAH2
		D3Z8Q6	A0A0H2UHL9	G3V8Y8
		Q8VIB0	A0A0G2JYL4	F1LSH0
		Q5M849	P62755	A0A0G2K9Q3
		Q8CGX0	Q71UF4	Q9WTT7
		Q3B8N7	P08009	D3ZP13
		Q04462	Q63396	Q5XIM5
		B0BNB0	Q9EST6	Q9JMI1
		P83565	B1H267	A0A0G2K8Q7
		Q63355	Q6AYG7	B4F7C7
		D3ZHA0	A0A096MKC0	D4A1R8
		Q6AY58	F1LZW6	G3V727
		P48450	D3ZFA8	D3ZL86
		D3ZM09	Q68FX0	P22734
		D3Z8L7	Q7TPI8	P00406
		B3DM93	D3ZBN0	D4A0Y6
		D3ZZC1	F1LNF0	A0A0G2K864
		Q9JHY2	D4A4L5	B5DEN5
		D3ZXH7	Q99ML5	B2RYS2
		D4A5T1	P00173	Q5XIE0
		P19139	G3V6M8	B2RYB3
		D3ZMX6	A0A0G2JTA0	Q5D008
		P36876	B2RZ27	G3V982
		G3V7Q4	Q4KLF8	D4A7R0
		Q5U3Y8	D3ZUK4	A0A0H2UHG7
		Q6MG60	D3ZC96	Q2M2S1
		Q5XIM7	P18418	G3V886
		G3V8B6	B5DEY5	Q6P7R0
		Q3ZAV2	A8QIC3	Q5EGY4
		A0JPJ7	D4A031	Q6AYC4
		P58200	P62775	D3ZV81
		Q6PCT9	P62893	A0A096MKE2
		P07633	Q6SY93	G3V9Z6
		B0BN81	A0A0G2JXS9	Q5XI01
		Q5XIL4	R4HD46	B2GV73
		G3V6L8	D3ZE72	Q07205
		Q5FVF3	Q5EGY4	F1M964
		Q6P756	D3ZJE2	Q64538
		F1LPA4	M0R9B9	D3ZZ51
		O35814	M0RCP9	P61972
		G3V7U4	G3V9M8	F1LR10
		Q9WVJ4	D4A416	Q4QQR9
		D3ZMS0	F1LZ40	A0A0U1RRY3
		A0A0G2JZI8	G3V9Z6	Q5BK33
		B0BNG0	G3V897	Q5PPJ4
		Q6P9U5	Q6AYS3	A0A0G2QC04
		P04256	Q3MID9	Q32PY7
		A4L9P7	B1WBY1	Q5XI21
		P51593	X1WI37	G3V7G0
		D4A5I9	P09811	P09330
		A3KNA0	P29314	G3V983
		P41499	Q920L7	D4AB01
		B5DFK6	D4A7F2	Q99MZ8
		Q5U214	F1LSK6	Q3SWT4
		Q9R0Z3	Q6P685	Q4KM38
		F2Z3Q8	A0A0G2JSJ8	D3Z8E0
		A5HKJ3	Q9JIM0	Q5FVL2
		Q9WUC8	Q6P3V8	F1M5Z5
		F1LS86	P19234	A0A0G2QC33
		B2RYX1	F1LT35	E9PST5
		D3ZPD0	P85845	P43138
		P06766	A0A0G2JYA2	A0A068FP44
		E9PU01	Q3T1L0	D3ZN95
		M0R907	Q5RKI0	P52759
		B0BNK1	A0A0H2UHD9	A0A0G2K089
		A0A0H2UHF6	Q91Y78	D4A4T9
		B4F778	Q9Z336	Q498U4
		Q568Z6	D3ZUM4	Q5XI28
		B5DF03	D4A5A6	A0A0G2KB73
		Q0D2L6	B2RYN0	P19944
		P29419	Q5U2N1	B2GV54
		P07895	Q4QQV4	M0R5Q3
		D4A3I4	Q6IMF3	Q66HA6
		D4AEH3	Q9Z1Z9	P62076
		A0A0G2JU07	Q8K1P7	D3ZP98
		D3Z853	D4A845	F1LRJ6
		Q5U2Z4	B0BN55	O89042
		Q6P751	Q9Z142	P27615
		Q9Z269	Q63151	A0A0G2JUR5
		P41350	A0A0G2K2P5	A0A0G2K070
		Q924C3	B1WC49	A0A0G2KAN7
		F1MA36	A0A0G2K3N1	P83888
		D3ZUN5	P49242	Q5M856
		F1LRM5	Q5RJR9	O88321
		P13668	Q498U0	G3V7U2
		D3ZQI1	P62628	Q63228
		P52555	O35828	D3ZF45
		A0A0G2JZF2	Q6P9Y4	Q5M7A4
		A0A0G2K3Z9	D3ZK96	D3ZTT7
		F1LN59	F7EPZ4	O88550
		D3ZCP9	A0A0G2QC33	F1LP57
		A0A096P6L8	F1M790	D3ZAF6
		Q62868	P40615	F1LML7
		B2GUZ7	P47942	A0A0G2JSR7
		P97829	F7EZ89	P21575-5
		G3V6S8	Q3KRE8	D4A5T8
		D3ZC84	F1MA87	P62824
		A1A5L1	P0DP31	B2RYD7
		Q920D2	P63036	B1H267
		P40329	D3ZM69	M0R9Q1
		D3ZTV7	G3V6C4	R9PXU3
		G3V7K5	F1M3N2	A0A0G2JSV3
		B2GUZ5	P97576	D3ZRM5
		Q1JU68	Q6P7Q1	Q75Q41
		Q6AY09	D3ZUQ2	P97874
		Q1KQ07	Q03114	Q2A121
		Q9JLT6	D3ZRN5	D4ABI7
		V5QSV9	D3ZD09	D4A1Z2
		Q6AXT7	Q91V33	Q5XI07
		A0A0G2JYU2	P58775	Q498R3
		Q9JMJ4	P22734	B0BMS8
		Q63584	Q64428	Q5M9H7
		G3V7I0	Q5PPG2	P29524
		B2RYQ2	B2RYC9	F1MA18
		D3ZUD8	M0R5J4	B1WBQ8
		D3ZPA1	Q6PDU1	P63081
		Q5XI38	A0A0G2K070	Q6AY30
		Q5FWY5	D4ACC2	Q5XFW8
		P17764	D3ZIE5	D4A944
		G3V8L3	P04797	Q5U2X6
		Q642A5	A0A0G2JZM2	Q68FX7
		A0A0G2KAT3	P15337	Q4G009
		Q5GFD9	P86182	P97532
		G3V6W6	Q6JE36	Q5M9I2
		D4A206	B1H282	A0A0G2K3V7
		P61972	A0A0G2K211	P18645
		B2RZ08	P08753	P20417
		D4ACM1	D4A4J0	Q5RKG9
		Q641Z8	P35426	D4AAM0
		P62959	A0A0G2K9Y9	F1M403
		P0DMW0	A0A0G2K9Q7	P32089
		B3SVE6	B5DEP6	G3V6F5
		B1H227	Q9Z330	Q5U1W6
		F1LTR1	Q80W83	D4A2N1
		P04961	Q6AYZ1	A0A0H2UI05
		D3ZWS0	Q99376	D4ADZ9
		A0A0H2UHQ3	Q4KM71	Q5RK10
		P19804	P49088	B1WC03
		G3V8D5	P38656	Q5BJZ0
		Q7TSP2	A0A140TAA4	A0A0G2K1E1
		Q6AYB5	A0A140UHY3	P29266
		Q08013	D3ZD97	A0A0H2UHL9
		A0A0G2JX16	Q6P6V0	Q99N37
		P20651	D4AE96	B5DF65
		B0BN74	Q5U2R9	B2RZ24
		A0A0G2JUC7	Q4KM73	Q8K4K5
		Q641W2	P08082-2	Q2LAP6
		Q5PPI1	O35821	D3ZLC1
		A0A0G2JVD4	P37996	Q6P9U3
		D3ZAS8	Q6AYJ1	Q6P9X2
		Q5RKJ4	P27008	A0A0G2K7G2
		D3ZGY1	A0A0G2JWR1	Q71UE8
		B2GV82	P61023	Q6TUG0
		P05197	Q5BJN7	Q5PQR7
		A0A0G2JSR0	B5DES0	D3ZUC9
		P63018	F1M951	Q8VIB0
		Q5RJR8	P18886	Q5U2R7
		G3V7Q6	A0A0G2K9C0	A0A0U1RRY5
		D4ADE7	Q6AYD3	A0A0G2K751
		G3V912	O08651	Q496Z5
		B5DF80	Q62671	A0A0H2UHQ3
		Q5U2U0	O88656	G3V8M1
		F1M949	Q64361	Q8K1P7
		Q9JLZ1	F1LZC5	Q4QQV8
		A0A0G2K737	P14669	B5DFA5
		A0A0H2UHL9	A0A0G2JUQ6	D4A4T0
		A0A0G2JYL4	D3ZUJ8	D3ZTL0
		P62755	D3ZIU2	Q09325
		Q71UF4	D3ZCG4	D3ZMI8
		Q6PCT5	D4AB70	D3ZI68
		Q68FW2	Q4KLZ3	Q6MG48
		A0A0G2K7G2	Q8VIB1	Q3ZB99
		Q63396	Q31267	F1LUM5
		Q9EST6	Q68G38	D3ZMY7
		B1H267	Q66H28	D3ZUB7
		Q6AYG7	P38718	M0R623
		F1LZW6	Q5M939	Q7TT49
		D3ZFA8	F1M853	P61314
		Q68FX0	P63086	A0A0G2K2A5
		Q7TPI8	O54924	Q9JI92
		Q4V8J2	A0A0G2K2M9	D3ZFY0
		Q08420	P54313	Q62771
		D3ZBN0	F1MAN8	Q4KLI7
		F1LNF0	Q6AZ26	P70582
		Q6AY72	D3ZE02	Q6IMF3
		D4A4L5	D3ZD11	G3V7I8
		Q99ML5	D3ZS52	M0RD99
		P00173	A0A0G2JWJ7	Q6V9V9
		G3V6M8	A0A059NZR0	B2GUZ3
		A0A0G2JTA0	Q6AY48	Q62671
		B2RZ27	F1M3H8	M0R7T1
		P54645	Q5FVM4	F1LNS2
		Q4KLF8	D3ZZT9	Q6IRE4
		D3ZUK4	Q792H5	D3ZDK7
		D3ZC96	Q68FQ0	P23347
		P18418	Q4V7D1	M0RDG0
		A8QIC3	Q3T1J1	D3ZYQ9
		D4A031	A0A0G2JY43	O08559
		P62775	G3V681	Q62751
		P62893	D3ZLC1	P62142
		Q9WVA1	Q68FV3	Q9ESH1
		D3ZKT8	Q6PCU4	A0A0G2JXT0
		R4HD46	B1WC25	Q75N36
		D3ZE72	Q68FS4	P37285
		Q5EGY4	A0A0G2QC02	P00762
		M0R7A6	P11915	F1M6V1
		D3ZJE2	A0A0G2K2T6	Q5XHY0
		M0R9B9	Q5EB77	Q5PQL2
		M0RCP9	P35565	Q6AYS3
		G3V9M8	D4ADD8	Q6AY58
		D4A416	Q9EQS0	B0BNB0
		G3V9Z6	D3ZTT7	D3ZJF9
		G3V897	D4AB03	Q6QI79
		Q3MID9	G3V8Q1	P15650
		Q6AYS3	B5DEY8	A0A0H2UHW5
		B1WBY1	Q9Z270	D3ZF12
		X1WI37	G3V656	Q4V8K2
		P09811	A0A0G2JXC1	O08839
		P29314	G3V6J2	Q5BJU0
		Q920L7	M0R660	G3V6B0
		Q5BK33	B0K017	Q4G022
		D4A7F2	G3V8C4	Q6DGF2
		F1LSK6	P97536	Q6YDN8
		Q6P685	Q5XIP6	Q9WUX9
		A0A0G2JSJ8	Q4G022	R9PXR4
		G3V7J2	D3ZAI0	F1M0U5
		Q6P3V8	Q498R3	Q56R18
		D3ZKC9	Q6AXQ0	Q52KJ9
		P19234	Q2TL32	Q0D2L6
		D3ZFK6	P62138	Q71RR7
		F1LT35	Q5PQN7	Q31267
		P85845	Q7TP34	B0BN55
		A0A0G2JYA2	Q4G009	Q63507
		Q3T1L0	Q4QQS7	Q62599
		Q5RKI0	M0R776	B5DEQ4
		A0A0H2UHD9	Q6AYK8	P07633
		Q91Y78	Q5M7T6	B2RZ64
		Q9Z336	Q4KM74	F1LW16
		D3ZUM4	M0RAP5	Q5BK56
		D4A5A6	D3ZL86	D3ZUX7
		B2RYN0	Q2KMK7	D4A1B2
		Q5U2N1	D3ZMR1	D4A9Z6
		Q4QQV4	Q3B7D0	O35964
		Q6IMF3	P11232	D3ZQI0
		Q9Z1Z9	P07154	D3ZXJ5
		Q8K1P7	Q5XIB7	D3ZWS0
		D4A845	B4F7A5	Q6AYB6
		B2RZ66	Q00981	O89044
		B0BN55	P61107	G3V9M8
		Q9Z142	Q5XI07	Q5U211
		Q63151	D4ADF5	D3ZBT9
		A0A0G2K2P5	P50399	Q5PQX1
		B1WC49	A0A0G2KB55	E9PT51
		A0A0G2K3N1	B2RYI2	B2GV41
		P49242	A0A096MK30	Q7TSP2
		Q5RJR9	D4A510	A0A0G2JWA3
		Q498U0	Q9JI03	D3ZY02
		P62628	A0JPQ9	D3ZC56
		O35828	F1M471	Q4KMC4
		Q6P9Y4	Q95577	Q4V886
		D3ZK96	Q9Z1W6	Q9JLZ1
		P68035	Q4KLL7	D3ZLD5
		F7EPZ4	Q8VHT6	Q9EQH5-2
		Q587K3	P31399	Q80W92
		F1M790	D4A644	Q5XIC2
		Q5U311	A0A0G2K864	Q8VIB1
		D3ZHC4	A0A0G2KAN5	O89045
		P40615	D4A1U8	Q63186
		P47942	A0A0G2JXP1	Q63377
		F1LPB3	D4A0E8	D3ZRN5
		A0A140UHW9	P07943	Q5EB90
		F7EZ89	G3V826	Q80WE1
		D3ZDK7	O08629	B2RZB8
		F1LNF1	F1MAA3	M0R6J0
		Q3KRE8	G3V7H2	O35889
		F1MA87	Q5BJU0	F1LT10
		O54772	D4A7G9	R4HD46
		P63036	Q4FZS2	B2RYC9
		P0DP31	P45352	D3ZUL8
		Q6TMG5	P58775-2	D3ZTX0
		D3ZM69	G3V6H5	P81799
		P97576	P02454	D4A1Y5
		F1M3N2	F1MA59	A0A0G2K9F2
		D3ZRN5	A0A0G2JZQ9	G3V7S2
		Q03114	B2RZB7	Q64542
		D3ZD09	B2RYP4	Q63615
		Q91V33	D3ZF11	B5DES0
		F1LZ05	Q5XIF5	Q91W30
		P58775	Q5XI18	D3ZT01
		P22734	Q64380	P15800
		B2RYJ3	Q498U3	D4A2B0
		Q64428	A0A0G2JYC6	A0A0G2JVM2
		B2RYC9	Q6AY84	Q5RK30
		M0R5J4	B0BNB9	Q9ES53
		Q6PDU1	Q66H61	G3V7L8
		D4ACC2	B0BMY0	Q4KLL4
		D4A9Y0	O35567	P29419
		Q5M9H7	M0R750	M0R6T4
		P15337	G3V784	Q8CIR5
		P86182	Q68FU3	D3ZFJ6
		Q6JE36	G3V7L6	F1LU48
		B1H282	D3ZXS8	Q99MI7
		A0A0G2K211	D4A3P1	D4A510
		P08753	D3ZJ01	F1LPE9
		D4A4J0	G3V6T7	Q6AY55
		P35426	A0A0G2K4H6	D3ZZ62
		A0A0G2JUT7	D3ZA85	A0A0G2K4X1
		B5DEP6	Q5XFW8	D4A3T3
		Q80W83	B5DF60	A0JN30
		Q63448	F1LTF8	G3V6M8
		Q99376	B2RZD5	B2RYP6
		Q4KM71	G3V6E8	P18886
		A0A0G2JX74	O35162	B0BN18
		P49088	A0A0G2K3G4	D4A7F2
		A0A096MK75	Q5XII0	Q6AZ26
		B2RZ91	Q4G063	A0A0G2K211
		P38656	Q5U300	D3ZBL6
		A0A140TAA4	P13599	A0A096MKC0
		A0A140UHY3	A0A0G2JV65	B5DFF4
		D3ZD97	D3ZMS1	D4A2P1
		P97560	P11240	D4A2C6
		Q6P6V0	Q9R0T3	P62916
		D4AE96	Q5RJR2	Q6NYB8
		F1M400	P51146	M0R3X7
		Q5U2R9	Q496Z5	Q9Z1N4
		Q4KM73	Q4V898	F1LPB4
		Q6TXJ6	G3V8U9	B5DEH4
		P08082-2	B0BN93	Q62910
		O35821	A0A0G2K0I1	A0A0G2KB55
		Q6AYJ1	A0A0G2JW28	D3ZBP3
		P37996	D3ZG58	G3V9R0
		P27008	P62916	Q5U2U2
		D3ZQ59	Q6P7P5	Q99376
		P61023	P55063	F1LZC5
		Q5BJN7	D3ZFY8	A0A0G2KAN5
		B5DES0	F1LUM5	D4A1A5
		D3ZLM5	B5DFI3	A0A0G2K796
		F1M951	P34058	A0A0G2KA71
		Q6MGA3	P00507	A0A0H2UH99
		Q6AYD3	Q6AY55	A0A0G2K6J6
		O08651	P24368	A0A0G2JZM8
		O88656	B2RZ64	A0A0G2JZ53
		Q64361	Q642G4	Q7TQ16
		F1LZC5	Q7TP06	D4ACQ9
		D3ZM33	D3ZSY8	Q4V8C6
		P14669	D4A8T3	P61589
		A0A0G2JUQ6	B5DFB2	Q6PDW1
		D3ZUJ8	Q9EPB1	F7F557
		D3ZIU2	D3ZVP6	P35433
		D3ZCS4	E9PTB2	Q99PT0
		Q4KLZ3	D3Z937	F1LNK6
		Q8VIB1	Q6AYC4	Q4QR85
		Q31267	Q5EB98	A0A0F7R5I4
		Q68G38	P81155	F1M589
		B5DEZ3	D3ZY47	Q5U1Z2
		P38718	Q5XII9	Q6AY09
		Q5M939	G3V8G2	D3ZF11
		F1M853	Q05982	A0A140TAA8
		P63086	Q6P6T6	F1MA59
		A0A0G2K2M9	P14659	Q6AXN4
		A0A0G2JSU1	D4A3G2	P61023
		F1MAN8	B5DEL9	P70541
		Q6AZ26	D3ZEM8	F1MAA1
		D3ZE02	F1M775	Q56R17
		D3ZD11	E9PST5	Q68A21
		D3ZS52	P17955	Q9QUR2
		A0A059NZR0	A0A0G2K0W9	D3ZG58
		F1M3H8	M0R9Y3	M0RAP5
		Q5FVM4	A0A0H2UI10	P23928
		B2RYN3	A0A0H2UH99	Q9R080
		F1M049	B5DEZ4	Q5RJK9
		D3ZZT9	E9PU42	Q9WUC4
		Q68FQ0	A0A0G2K7M6	Q2TGJ6
		Q4V7D1	O88941	P11915
		Q3T1J1	P97886	Q3SWT7
		Q08290	Q07009	Q64591
		A0A0G2JY43	Q6AYS8	D3ZPW7
		Q1RP77	D3ZXP3	F1LRS8
		G3V681	D4A2C6	A0A0G2JWP8
		D3ZLC1	B5DEQ4	Q6AY84
		P13233	F1LML7	M0R907
		Q68FV3	Q9WU49	F1M1D5
		Q6PCU4	G3V8I4	A0A0G2JU15
		B1WC25	D3ZWL6	Q6AYB4
		Q8CHN6	P12785	A0A0G2K4T7
		Q68FS4	Q4V8K2	P97519
		B1WC32	P14668	P43244
		P11915	P38983	G3V752
		A0A0G2K2T6	P63039	P11240
		B1VKB4	Q52KJ9	F1LNR1
		Q5EB77	Q5U2Q7	B2RZ08
		D4ABD7	Q5M7V8	D4A4U3
		P35565	B2GUV5	Q1KQ07
		D4ADD8	Q8R4A1	B2RYQ2
		P10760	O70185	B1WBN9
		Q9EQS0	Q5U2N2	Q64361
		D3ZTT7	Q91ZW6	B5DFI3
		D4AB03	Q4KLJ1	Q9Z142
		M0R757	P63155	O88588
		G3V8Q8	G3V6H0	D3ZBN0
		G3V8Q1	B3DM95	G3V656
		B5DEY8	F1LQX9	Q568Z6
		Q9Z270	D4A5Q2	F6PUQ7
		G3V656	B5DF93	D4AEI5
		M0R660	D3ZC01	Q9TP50
		P13832	Q5RK00	B5DEI0
		Q5HZA7	P23928	Q9EPJ3
		G3V8C4	B5DEM7	A0A0G2JU49
		P97536	P27867	A0A0G2JYV0
		Q5XIP6	A1L1J9	E9PSQ0
		Q4G022	G3V8B4	O70151
		D3ZAI0	D4AE17	D3ZU74
		Q498R3	P97584	D3ZAP9
		Q6AXQ0	Q6P791	Q6QBQ4
		Q2TL32	D4AAE9	D3ZHU9
		Q5PQN7	D4AAG8	F1LQH2
		Q4G009	D3ZD89	A0A0G2K8Z9
		M0R776	A0A0G2K9T4	D3ZW55
		Q4QQS7	A0A0G2JTH7	Q32KJ5
		Q6AYK8	P61354	D3ZAQ6
		Q00715	Q5M830	Q9Z2Y1
		Q5M7T6	D4A3V2	P08430
		Q4KM74	Q63377	Q5BK79
		Q2KMK7	P24329	Q6EIX2
		D3ZMR1	Q5BJT4	Q09167
		Q3B7D0	D3ZAP9	P52590
		P11232	B2GV02	M0R9T2
		Q5XIB7	Q8R491	Q03555
		B4F7A5	P04762	Q6P9X1
		Q00981	Q6QI86	D3ZZR9
		P61107	A0A0G2JXH6	B5DF46
		Q5XI07	Q5XIE0	B2RYF8
		D4ADF5	A0A0G2K528	D4A6Q4
		P50399	D3ZQN7	Q6IV68
		A0A0G2KB55	D4AE06	P53676
		B2RYI2	A0A2P1NRY3	D4A845
		A0A096MK30	Q3B8Q1	D3ZF07
		D4A510	A0A0G2JY22	Q5EAJ6
		Q9JI03	A0A0G2JWP8	P12007
		D4ABZ8	D3Z8L5	F1LM93
		D3ZKI9	A0A0G2KA71	A0JPN7
		Q9Z1P2	P36201	G3V644
		F1M471	Q08851	F1LXF5
		Q95577	G3V9Y1	Q9Z1H9
		Q9Z1W6	D4ACB8	F1LMA4
		P20069	G3V7W1	Q6AXT5
		A0A0G2K7C2	A0A0G2K6U1	Q5FVQ6
		Q8VHT6	F1LQ48	Q4KLL0
		D4A4K4	D3ZFB2	D4A5K6
		P31399	A0A0G2JSR4	Q4KLZ3
		D4A644	Q641Y0	P10686
		A0A0G2K864	Q66H80	Q3S4A4
		A0A0G2KAN5	Q8CJH4	A0A0G2JX16
		D4A833	P41542	B5DF60
		D4A1U8	Q8CIR5	M0R979
		D4A0E8	P02401	A0A0G2JV24
		G3V826	D3ZQD3	A0A0G2JU43
		P07943	F7ENH8	B0BN56
		O08629	D3Z863	D3Z8J0
		F1MAA3	P11980	O35094
		G3V7H2	F1LVZ9	B2RYP8
		D4A7G9	B0BN56	A1A5S1
		Q5BJU0	D3ZK14	D4A9Z8
		P45352	Q4QQT3	D4A634
		Q4FZS2	Q9Z0V5	B5DEF3
		Q7TP57	R9PXS4	A0A0G2JSS1
		D4AAT4	D3ZZR9	B2GV82
		G3V6H5	Q9JKB7	F1LVW7
		D3ZKQ4	D3ZTR5	A0A0G2K4X8
		P02454	M0RD20	D3ZWF5
		F1MA59	Q6AXS3	A0A0G2K3C0
		D4A054	D3ZWF5	D4A0W7
		B2RZB7	D4A1B2	Q7TMZ5
		B2RYP4	Q6IRH6	A0A0G2K8T0
		D3ZF11	F1M1B3	F1M6F4
		Q5XIF5	O70196	Q5XIA3
		Q5XI18	P16975	A2VCW9
		Q64380	F1MAB8	B2RYJ1
		Q4QR85	Q63598	F1LRM5
		Q6AY84	D3ZUY8	D3ZE02
		Q6IRK8	P11507	P05942
		B0BNB9	Q8CG45	D3ZB81
		Q66H61	Q32KJ5	P18163
		O35567	F7EVX2	Q62950
		P16086	P29266	P08082-2
		M0R750	O55096	Q642E2
		G3V784	Q6MG61	D3Z8L7
		Q68FU3	Q2TA68	A4D0F6
		D3ZXS8	D3Z8B2	B5DF74
		G3V7L6	Q4QQW4	A0A0G2JSJ8
		D4A3P1	Q64057	D4AAH9
		A0A0G2K089	D3ZK73	P20651
		D3ZJ01	Q9Z2Q1	Q6AYG5
		G3V6T7	F1M1H0	D3ZTW1
		A0A0G2K4H6	B0BN99	Q6MG13
		Q5XFW8	B2RYF7	Q4G017
		D3ZA85	B4F786	Q561R9
		B5DF60	F1LMA7	G3V912
		F1LTF8	A0A0G2K5C8	Q62745
		B2RZD5	D4A4Z9	Q6P9U0
		Q4G063	D3Z8R4	D4A8H5
		Q6TUD4	B5DF89	A0A0G2JSZ9
		Q5U300	Q5RKJ9	P32577
		A0A0G2JV65	Q4KM38	Q63065
		D3ZMS1	Q7TQ77	A0A0G2JY22
		P11240	P62890	A0A0G2K9Q6
		Q9R0T3	Q5XIP0	B2RZD6
		Q5RJR2	P84817	A0A0G2K1A0
		P51146	Q5XIC6	D3ZFY8
		Q496Z5	O35264	D3ZLA3
		Q4V898	Q6AXW2	B1WC56
		G3V8U9	B0BN72	A0A0G2JU07
		B0BN93	A9UMV7	Q5RJY4
		A0A0G2JW28	A0A0H2UHZ2	M0RDD7
		D3ZG58	P62749	F1LSM0
		P62916	A0A0G2JSZ5	D3ZXK4
		Q6P7P5	P67779	Q7TQ94
		Q62931	Q9EQP5	M0R497
		B5DFI3	D3ZH75	M0RAD5
		P34058	D3ZAQ4	Q923V8
		P00507	Q6AYA2	Q5PQQ2
		Q6AY55	G3V6B8	Q3B7U9
		P24368	F1LPS8	D3Z863
		B2RZ64	Q2A121	A0A0G2K5Q8
		Q642G4	G3V8T4	F1LQ62
		Q7TP06	P43278	Q99NI1
		D3ZDE4	Q06647	B0BNM1
		D3ZSY8	D3Z9I4	B2GV63
		D4A8T3	P68101	A0A0G2K7M6
		B5DFB2	F1MAA5	M0R9B9
		D3ZVP6	P70580	G3V9H0
		Q9EPB1	Q7M0E3	P10888
		E9PTB2	Q08415-1	Q6AY96
		D3Z937	A0A0G2JZA7	A0A0G2JV25
		Q6AYC4	Q6IRE4	A0A0G2JUH4
		P81155	P61212	P45479
		D3ZY47	P15650	Q80ZG1
		Q05982	Q1PBJ1	Q99PV2
		Q5XII9	Q6AYG5	Q920A6
		G3V8G2	A0A0G2K5T6	D4A3E3
		Q6P6T6	Q3SWT7	A0A0G2JTW1
		Q0ZFS5	A0A1W2Q676	Q641Z8
		P14659	Q5XI19	F1LST0
		B5DEL9	P07323	B5DFI1
		D3ZEM8	Q4V8B3	G3V9W0
		A1L1L5	Q498U4	D3ZE63
		Q5BK85	O88550	D3ZPP2
		F1M775	A0A0G2JTV2	F7EVX2
		E9PST5	P11530	A0A0H2UHF4
		P17955	D3ZXI0	D4A962
		M0R9Y3	A0A0G2JY08	Q64620
		A0A0G2K0W9	B0BMT9	G3V678
		A0A0H2UI10	Q63570	P32198
		B5DEZ4	Q6YDN8	Q7M079
		F1LW07	I6L9G6	Q6EV70
[truncated: 2,079 more rows]

## Sheet: Exclusive Surexpression
Exclusive Surexpression Heimdall
#node
Acaca
Acta2
Actn1
Actr3b
Atg16l1
Aurka
Bcl7c
Bid
Bin1
Brwd1
Camkk2
Car3
Cd47
Cenpk
Ckap2
Clic6
Cpq
Dr1
ENSRNOP00000030902
ENSRNOP00000041726
ENSRNOP00000041984
ENSRNOP00000046090
Ehbp1
Elmsan1
Entpd5
Faf1
Fam50b
Fgfr4
Fgr
Fhad1
Fn3krp
Gadd45gip1
Gcc1
Gga2
Gins4
Gna12
Gng12
Gorab
Gorasp2
Gosr1
Gtf2h4
Haus6
Hdgfrp2
Htra1
Itsn2
Jph2
Khdrbs2
Kidins220
LOC100911295
LOC102553099
LOC361635
Lonp2
Lypla2
Maff
Magoh
Mcm8
Mfap4
Mob2
Mrpl41
Nae1
Nfix
Nsmce2
Pbrm1
Pcbp4
Pdgfrb
Phip
Pmpca
Ppp3ca
Prkar1a
Ptpra
RGD1310352
RGD1561871
Rabgap1
Rabl6
Raf1
Ranbp2
Rap2c
Rbm15
Rbm17
Rilpl1
Rpl5l1
Sdf2l1
Sod3
Spats2
Sptan1
Stam
Stat5a
Tcf20
Tmed1
Tmem87a
Tp53bp1
Triobp
Ttc38
Ubqln1
Vti1a
Wdr55
Yeats2
Zbtb20
Zfp207
Zfp638

## Sheet: Exclusive CTL
node
Acox1
Adprhl2
Agtr2
Arhgap17
Arpp19
Capns1
Ccdc167
Cd9
Celf2
Cggbp1
Cst3
Cstf2
Cstf3
Cwc27
Dap
Deptor
Dpysl3
Dync1h1
ENSRNOP00000023274
Ece1
Fcgrt
Fdx1l
Glyr1
Gng10
Gpx1
Gsr
Gstm7
Hdac3
Hectd3
Hmgn5
Hspa1l
Ifitm2
Igsf3
Isoc1
LOC682914
LOC691984
Ldhb
Lnpep
Lrrc8a
Manf
Mcam
Mrgbp
Myoc
Ncoa6
Ndufa7
Osbp2
Otud7b
Pam16
Pogz
Ppp1r14a
Ppp1r1b
Ppp1r9b
Prelp
Ptbp2
RGD1310335
RGD1560248
Rab3a
Rfc3
Rhoc
Scamp2
Scara5
Sec62
Setd1a
Sfxn1
Slc16a3
Slc9a1
Smad3
Smarca1
Smndc1
Son
Sorl1
Spag7
Stx6
Syne3
Terf1
Thoc3
Tst
Tubb4a
Usmg5

## Sheet: Exclusive EV
Exclusives EV
#node
A2m
AGO3
Aacs
Aagab
Aar2
Aars2
Aasdhppt
Aass
Aatf
Abca9
Abcb8
Abcc1
Abcd3
Abcd4
Abcf2
Abhd11
Abhd12
Abhd14b
Abhd16a
Abhd5
Acaa1a
Acacb
Acad11
Acadm
Acat2
Acbd3
Acly
Acot8
Acox1
Acp6
Acsl4
Actg2
Actn1
Actn2
Adam10
Adar
Adh7
Adrbk1
Adrm1
Afg3l1
Afm
Afp
Agk
Agl
Agpat2
Agpat6
Ahctf1
Aifm1
Ak3
Akap1
Akap17a
Akap2
Akr1e2
Akt1
Akt2
Aldh1l1
Aldh3a1
Aldh3a2
Aldh5a1
Alg5
Anapc2
Anapc7
Ankrd13a
Ankrd44
Ankrd50
Ankrd52
Anks6
Anln
Ano6
Anxa3
Anxa4
Ap3b2
Ap3m1
Ap5b1
Apaf1
Apex1
Apmap
Apob
Apol9a
Appl2
Arfgap1
Arfgap3
Arfgef1
Arfgef2
Arfrp1
Arhgap17
Arhgap18
Arhgap19
Arhgap30
Arhgap31
Arhgap32
Arhgef10
Arhgef12
Arhgef2
Arih1
Arl6
Arl6ip1
Arl8a
Armcx3
Arpc1a
Arvcf
Ascc2
Asmtl
Atad3a
Atg7
Atl2
Atl3
Atp11b
Atp13a1
Atp1a2
Atp2b1
Atp4a
Atp5b
Atp6ap2
Atp6v1b1
Atp6v1c1
Atp6v1d
Atpaf2
Atr
Auh
Axl
B2m
B3gat3
Bag3
Bag5
Bak1
Bcar1
Bcat1
Bcl2l1
Bdh1
Bin1
Bpnt1
Brap
Brat1
Brk1
Bub3
Bysl
C3
C4a
C7
Cacul1
Calhm2
Camk1
Camk1d
Camk2g
Cand2
Cant1
Capn5
Capns1
Casp1
Casp2
Casp8
Cbl
Cbr
Ccdc124
Ccdc132
Ccdc93
Ccnb1
Ccnh
Cct6b
Cd14
Cd82
Cdan1
Cdc123
Cdc23
Cdc27
Cdc37
Cdc42bpa
Cdc42bpb
Cdc42ep3
Cdipt
Cdk12
Cdk14
Cdk18
Cdk7
Cdk9
Cdyl
Cecr5
Cenpe
Cep55
Cers2
Cers5
Chac2
Chd8
Chkb
Chmp7
Chordc1
Chst13
Chst14
Cirh1a
Ckm
Clasp1
Clcn5
Clic2
Clic5
Clip1
Clns1a
Clpb
Clptm1
Cluh
Cmpk2
Cnih4
Cnot11
Cnot7
Cobll1
Cog1
Cog2
Cog3
Cog4
Cog7
Col11a1
Col18a1
Col2a1
Col3a1
Col4a3bp
Col5a1
Col6a2
Col8a2
Commd2
Comtd1
Coq3
Cpne4
Cpne6
Cpne8
Cpt1a
Crat
Crcp
Crlf3
Crmp1
Crocc
Crtc1
Cry2
Csgalnact2
Csnk1a1
Csnk1d
Csnk2a2
Csnk2b
Csrp2
Cstf1
Ctnnbip1
Cttnbp2nl
Cul2
Cutc
Cyfip2
Cyp51
DHX29
Da2-19
Dap3
Daxx
Dbi
Dbr1
Dcaf5
Dcaf7
Dctn3
Dcun1d1
Dcun1d5
Ddx18
Ddx4
Ddx52
Ddx55
Ddx56
Ddx58
Derl2
Dgcr8
Dgka
Dhcr24
Dhcr7
Dhodh
Dhrs1
Dhrs4
Dhrs7b
Dhrsx
Dhx16
Dhx37
Dhx40
Dhx58
Dhx8
Diaph3
Dido1
Diexf
Dlgap5
Dmxl1
Dnaaf3
Dnaja3
Dnajc11
Dnajc25
Dnm1l
Dnm3
Dnmbp
Dnph1
Dock5
Dock8
Dohh
Dok1
Dpf2
Dph2
Dph5
Dpp9
Drg1
Dsp
Dtd1
Dtx3l
Duox1
Dus2
Dus3l
Dxo
Dync1li2
ENSRNOP00000006385
ENSRNOP00000007645
ENSRNOP00000007736
ENSRNOP00000013868
ENSRNOP00000016098
ENSRNOP00000017186
ENSRNOP00000021223
ENSRNOP00000021725
ENSRNOP00000023395
ENSRNOP00000026820
ENSRNOP00000039003
ENSRNOP00000039786
ENSRNOP00000040955
ENSRNOP00000041435
ENSRNOP00000042928
ENSRNOP00000048495
ENSRNOP00000048713
ENSRNOP00000052108
ENSRNOP00000055288
ENSRNOP00000055701
ENSRNOP00000055956
ENSRNOP00000056689
ENSRNOP00000059333
ENSRNOP00000059889
ENSRNOP00000062048
ENSRNOP00000062764
ENSRNOP00000063992
ENSRNOP00000064177
ENSRNOP00000066164
ENSRNOP00000066993
ENSRNOP00000067057
ENSRNOP00000067596
Ecd
Ecsit
Efhb
Eif1
Eif2d
Elmo1
Elp5
Elp6
Emc6
Eml3
Eogt
Ep400
Epha2
Ephb4
Ephx1
Epn2
Epn3
Erap1
Ercc2
Eri1
Erlin1
Erlin2
Esf1
Espl1
Esrrb
Ethe1
Exd2
Exoc4
Exoc5
Exoc6b
Exosc10
Exosc2
Exosc9
Ext1
F3
Fads2
Faf1
Fahd2a
Fam134c
Fam160b2
Fam175b
Fam188a
Fam203a
Fam206a
Fam207a
Fam21c
Fam3a
Fam45a
Fam63a
Fam65b
Fam73b
Fam98a
Fanci
Farp2
Fbxo18
Fcho2
Fchsd1
Fdft1
Fem1a
Fgf2
Fig4
Fignl1
Filip1l
Flad1
Fmnl3
Fn1
Fnbp4
Fndc3b
Fpgs
Fra10ac1
Fras1
Fut8
Fv1
Gaa
Galm
Gapdhs
Gatsl2
Gbp5
Gcc2
Gcdh
Gdap2
Gemin5
Gfm1
Gfpt2
Gga3
Gins1
Gins2
Gins4
Glce
Glmn
Gm8225
Gm8444
Gmfb
Gmip
Gna11
Gnaq
Gnb1
Gne
Gnl2
Gnpat
Gnpda1
Gnpda2
Gnpnat1
Golga1
Golim4
Gopc
Gpaa1
Gpam
Gpd2
Gphn
Gpn1
Gpn3
Gpx8
Grhpr
Grk5
Grm1
Grn
Gsk3b
Gsn
Gspt2
Gsr
Gstm1
Gstm4
Gtf2e1
Gtf2f2
Gtf2h2
Gtf3c1
Gtpbp4
Gtpbp6
Gucy2g
Guk1
Gulp1
Gusb
Hagh
Hars2
Haus1
Haus3
Haus4
Haus5
Haus8
Hdac1l
Hdac3
Hdac8
Hdgf
Heatr2
Heatr5a
Heatr5b
Hectd1
Helz
Helz2
Herc4
Hexim1
Hist1h1d
Hist2h2ab
Hist2h2ac
Hmgn2
Hn1l
Hps3
Hras
Hsbp1
Hspa4
Hspa4l
Hspb6
Hspb8
Htatip2
Htatsf1
Htt
Hyi
Iah1
Ice1
Ick
Iffo2
Ifi44
Ifih1
Ifit2
Ifit3
Ifrd1
Ifrd2
Ift27
Ift81
Igbp1
Igsf8
Ik
Ikbkap
Ilvbl
Immt
Imp3
Inpp1
Inpp4a
Ints5
Ints7
Ipo11
Ipo13
Iqca1
Iqsec1
Ireb2
Irf7
Irgm
Irs2
Isg15
Isg20
Isg20l2
Isoc2b
Itch
Itga3
Itih3
Itih4
Itpr2
Itpr3
Ivns1abp
Iws1
Jagn1
Jmjd6
Kalrn
Kank3
Katnal2
Kb15
Kcmf1
Kctd17
Kctd8
Kctd9
Kdelc1
Kdm2a
Kif16b
Kif1b
Kif2a
Kif2b
Kif2c
Kif3a
Kif5a
Kif6
Klhl9
Kntc1
Kpna6
Krr1
Krt15
Krt19
Krt5
Krt75
Krt79
L2hgdh
LOC100361854
LOC100362738
LOC100911166
LOC100911365
LOC304396
LOC317456
LOC499339
LOC502176
LOC679739
LOC679748
LOC679899
LOC680512
LOC681309
LOC683674
LOC685067
LOC686860
LOC687295
LOC688473
LOC688637
LOC690000
Lamc3
Lamtor2
Lancl1
Las1l
Lcmt2
Ldlrap1
Lemd3
Lepre1
Limd2
Lipa
Llgl1
Lman1
Lman2l
Lonp2
Loxl1
Loxl2
Lpcat1
Lpcat3
Lpgat1
Lphn2
Lrch3
Lrrc57
Lrrc8e
Lrrfip2
Lrrn4
Lsm14b
Ltn1
Ltv1
Luc7l
Lyn
Lypla1
Lyplal1
MGC108823
Mad1l1
Mad2l1
Magi3
Magohb
Mak16
Man1a2
Manba
Map1a
Map1lc3a
Map2k2
Map2k4
Map4
Map4k4
Mapk14
Mapk9
Marc2
Mark2
Matr3
Mavs
Mboat7l1
Mcc
Mccc1
Mccc2
Me1
Med10
Med13
Med14
Med16
Med21
Med23
Med25
Med30
Melk
Memo1
Metap1d
Mettl1
Mettl16
Mettl7a
Mgat1
Mical1
Micu1
Mid1ip1
Mkln1
Mlf2
Mlh1
Mllt4
Mlst8
Mob1b
Mocs2
Morc3
Morf4l2
Mpa2l
Mpp5
Mri1
Mroh6
Mrpl1
Mrpl14
Mrpl19
Mrpl20
Mrpl21
Mrpl37
Mrpl38
Mrpl43
Mrpl44
Mrpl45
Mrpl50
Mrpl55
Mrps14
Mrps6
Mrps9
Mrto4
Msmo1
Msn
Msrb3
Mst4
Mta1
Mtmr4
Mtpap
Mtr
Mtx2
Mut
Mvk
Mx1
Mx2
Myd88
Myef2
Myl9
Myo1e
Myo3b
ND1
ND5
Naa11
Naa35
Nab2
Nacc1
Nagk
Nanp
Napb
Napg
Nat1
Nat10
Nbas
Ncapg2
Ncbp2
Ncdn
Ncor1
Ndc1
Ndel1
Ndrg3
Ndufa10
Ndufa11
Ndufa8
Ndufb4
Ndufb5
Ndufb7
Ndufb9
Ndufs7
Neb
Nedd1
Nefh
Nefl
Nefm
Nek7
Nfix
Nfkbib
Nme3
Nmi
Nob1
Noc4l
Nol9
Nosip
Notch2
Npap60
Npr2
Nr2f2
Nrf1
Nrm
Nrn1l
Nt5c3a
Nt5c3b
Nt5dc3
Ntpcr
Nudcd1
Nudt16
Nup85
Nup88
Nutm1
Oas1a
Oasl
Oasl2
Ocm2
Ogn
Olr856
Orc2
Osbpl11
Osbpl3
Osbpl9
Oxnad1
Pabpc2
Pabpc5
Pacs2
Pacsin2
Pacsin3
Pafah2
Pak3
Pald1
Palladin
Pank3
Parg
Parn
Parp10
Pars2
Pask
Pbk
Pbp2
Pcbd2
Pcgf5
Pcid2
Pck1
Pclo
Pdcd11
Pdcd2
Pdcd2l
Pde12
Pdk1
Pdpk1
Pdpr
Pdxdc1
Peak1
Pelo
Pex1
Pfkm
Pgam5
Pgm2l1
Pgs1
Phb-ps1
Phlda3
Phldb1
Phldb2
Phpt1
Pi4k2b
Pigk
Pign
Pigo
Pigs
Pih1d1
Pip4k2c
Pip5k1a
Pip5k1c
Pitrm1
Pkd2
Pkmyt1
Pkn3
Pla2g15
Pld2
Plekhf1
Plekhg5
Plod2
Pls1
Plxnb1
Plxnc1
Plxnd1
Pmm1
Pmm2
Pmpca
Pno1
Pnpla6
Pnpt1
Podn
Pola1
Pole
Polr1b
Polr1c
Polr2h
Polr2l
Polr3b
Pomt1
Ppa2
Ppan
Ppap2b
Ppig
Ppil2
Ppil4
Ppm1f
Ppox
Ppp1cb
Ppp1r11
Ppp1r12b
Ppp4r2
Ppp6r2
Preb
Prim1
Prkag2
Prkar1a
Prkcg
Prkci
Prkd1
Prkd2
Prkdc
Prpf38a
Prpf38b
Prps1l1
Prps2
Prrc2b
Psap
Psma4
Psmc3
Psmd4
Psme4
Psmf1
Ptges3l1
Ptgr2
Ptgs2
Ptk2
Ptp4a2
Ptpmt1
Ptpn13
Ptpn2
Ptprm
Pum2
Pus10
Pwp2
Pyroxd1
Pyroxd2
Qk
Qtrt1
Qtrtd1
R3hcc1
RGD1303130
RGD1305045
RGD1306215
RGD1306730
RGD1306954
RGD1307155
RGD1307830
RGD1308430
RGD1308908
RGD1309188
RGD1309821
RGD1310016
RGD1310127
RGD1311863
RGD1311899
RGD1559786
RGD1560402
RGD1561102
RGD1561636
RGD1561671
RGD1562402
RGD1562747
RGD1563296
RGD1563352
RGD1564425
RGD1564541
RGD1565048
RGD1565912
RGD1566189
RT1-CE15
RT1-CE5
RT1-N3
Rab13
Rab21
Rab2a
Rab37
Rab38
Rab3c
Rab3gap2
Rab7b
Rad51
Rala
Ralb
Ranbp2
Ranbp6
Ranbp9
Rap1b
Rars2
Rasl2-9
Rbm12
Rbm19
Rbm22
Rbm26
Rbm28
Rbm45
Rbx1
Rela
Retsat
Rfc1
Rfk
Rhbdd2
Rheb
Rhot2
Ric8a
Rin1
Ripk3
Rnf170
Rnf2
Rpf2
Rpl18a
Rpl26-ps2
Rpl28
Rpl31
Rpl6
Rpl7
Rpl7l1
Rpp30
Rprd1a
Rps12
Rps23
Rps27a
Rps4y2
Rps6ka1
Rps6ka4
Rqcd1
Rraga
Rrp9
Rsl1d1
Rsrc2
Rtn3
Rtp4
Rundc1
Rxra
Rxrb
Sacs
Samhd1
Scamp4
Scd
Scly
Sco1
Scrn2
Scyl2
Sdhc
Sec11a
Sec11c
Sema3c
Sept4
Sept6
Serpinb2
Serpinc1
Serpinh1
Setd7
Setdb1
Sf3a3
Sfxn1
Sfxn2
Sh3bp4
Shc1
Shc3
Shoc2
Sin3a
Sin3b
Sipa1l3
Sirt5
Skp2
Slc12a2
Slc12a7
Slc25a17
Slc25a31
Slc25a51
Slc27a1
Slc27a3
Slc30a7
Slc33a1
Slc35b2
Slc39a8
Slc3a2
Slc7a6
Slc7a6os
Slco2a1
Smap1
Smarcad1
Smarcd1
Smc3
Smc6
Smdt1
Smek2
Smg9
Smim12
Smpdl3b
Smtn
Smurf1
Smyd5
Snd1
Snf8
Snrpa1
Snta1
Snx17
Snx21
Snx27
Snx8
Sod1
Spg20
Spr
Spryd4
Spta1
Sptb
Sptlc1
Sqle
Src
Srgap1
Sri
Srm
Ssb
Ssfa2
Stambpl1
Stard5
Stat5a
Stau1
Stk10
Stk24
Stk25
Strn4
Stt3b
Stxbp2
Supv3l1
Surf2
Surf4
Syde1
Synj1
Szrd1
Tab1
Tab2
Taf15
Tango6
Taok1
Taok3
Tapbpl
Tars2
Tbc1d13
Tbc1d23
Tbc1d25
Tbc1d9b
Tbcb
Tbcd
Tbk1
Tbl1x
Tbl2
Tbrg4
Tcerg1
Tctn2
Tdp2
Tex30
Tex9
Tfb1m
Tfcp2
Tfg
Tgfb1i1
Tgfb3
Thada
Thbs1
Thbs2
Thbs4
Thop1
Tia1
Timeless
Timm17a
Timm23
Timm8a2
Timmdc1
Tk1
Tlr3
Tmed5
Tmem126a
Tmem126b
Tmem160
Tmem165
Tmem201
Tmem214
Tmem259
Tmem30a
Tmem55a
Tmsb10
Tnfaip8
Tnpo1
Tollip
Tomm20
Tomm40
Tox4
Tpmt
Tprg1l
Tpst2
Tram1
Trappc10
Trappc12
Trappc5
Trappc8
Trib1
Trim3
Trim47
Trim59
Trmt2a
Trmt5
Trmt6
Trmt61a
Trnt1
Tsc22d1
Tsn
Tssc1
Tssc4
Ttc27
Ttc28
Ttl
Ttyh3
Tuba1a
Tubb2a
Tubgcp4
Tulp3
Tut1
Twistnb
Txn2
Txndc9
Txnip
Txnl4b
Ubac1
Ubb
Ube2j1
Ube2m
Ube2s
Ube3c
Ubl7
Ubp1
Ubr2
Ubxn2a
Uckl1
Ugt1a1
Ugt2b15
Uhrf2
Upf1
Upf2
Uri1
Urm1
Use1
Usp1
Usp10
Usp12
Usp18
Usp24
Usp25
Usp33
Usp34
Usp4
Usp8
Utp20
Utp3
Uvrag
Vamp4
Vars
Vhl
Vps16
Vps18
Vps33a
Vps37b
Vps4a
Vps51
Vps52
Vti1a
Wbp2
Wbscr22
Wdfy1
Wdfy3
Wdr12
Wdr18
Wdr3
Wdr45b
Wdr47
Wdr54
Wdr6
Wdr74
Wdr75
Wdr82
Wdr92
Wee1
Wfs1
Whsc1
Wipi2
Wls
Wnk2
Wrnip1
Wwc3
XAF1
Xpo4
Xpo5
Xpot
Xrn1
Xxylt1
Xylt2
Yars2
Yes1
Ypel5
Ythdc2
Zc3h15
Zc3hc1
Zcchc5
Zcchc6
Zdhhc5
Zfp36l2
Zfp593
Zfp622
Zmiz2
Znhit6
Zyg11b
mrpl9
rCG_49786
