# Supplementary material for: Heimdall, an alternative protein issued from a ncRNA related to kappa light chain variable region of immunoglobulins from astrocytes: a new player in neural proteome
Source: Cell Death Dis. 2023 Aug 16;14(8):526. doi: 10.1038/s41419-023-06037-y (PMC10432539; doi:10.1038/s41419-023-06037-y)
Supplement: Supplementary file 19 — Data S14 [file 41419_2023_6037_MOESM19_ESM.xlsx]

## Sheet: Total
Cluster 1
Protein IDs	Majority protein IDs	Protein names	Gene names
O89045	O89045	DNA primase
Q05BA4;Q6VBQ5	Q05BA4;Q6VBQ5	Myeloid-associated differentiation marker	Myadm
B1H267	B1H267	Sorting nexin-5	Snx5
Q5XIL4	Q5XIL4		Sorbs3
D3ZY02	D3ZY02		Athl1
F1LQI1;O35952-2;O35952	F1LQI1;O35952-2;O35952	Hydroxyacylglutathione hydrolase, mitochondrial	Hagh
Cluster 2
Protein IDs	Majority protein IDs	Protein names	Gene names
F1M589	F1M589		Pml
Q5KTC7	Q5KTC7	N-acylethanolamine-hydrolyzing acid amidase;N-acylethanolamine-hydrolyzing acid amidase subunit alpha;N-acylethanolamine-hydrolyzing acid amidase subunit beta	Naaa
Q3SWT2;G3V8W9	Q3SWT2;G3V8W9		Tstd3
D4ACL2	D4ACL2		Ttc38
D3ZBJ0;D3ZD76	D3ZBJ0;D3ZD76		LOC679753;LOC685221
B1WC49	B1WC49		Api5
F7EVX2;Q6IRS8;Q62818	F7EVX2;Q6IRS8;Q62818	Translation initiation factor eIF-2B subunit beta	Eif2b2
Q7TQ94-2;Q7TQ94	Q7TQ94-2;Q7TQ94	Nitrilase homolog 1	Nit1
Q9JMJ4	Q9JMJ4	Pre-mRNA-processing factor 19	Prpf19
Q5PQJ7	Q5PQJ7	Tubulin-specific chaperone cofactor E-like protein	Tbcel
D4ADC7	D4ADC7		Adgra2
D3ZRE7	D3ZRE7		Swap70
Q5PPJ8;A0A0G2KB82;A0A0G2K717	Q5PPJ8;A0A0G2KB82;A0A0G2K717		Cnot2
P20909-6;P20909-4;P20909-5;P20909-3;P20909;P20909-2	P20909-6;P20909-4;P20909-5;P20909-3;P20909;P20909-2	Collagen alpha-1(XI) chain	Col11a1
F1MA13;A0A0G2JWR1;Q7TNK6	F1MA13;A0A0G2JWR1;Q7TNK6	tRNA (guanine(10)-N2)-methyltransferase homolog	Trmt11

## Sheet: Cluster 1
Protein IDs	Majority protein IDs	Protein names	Gene names
O89045	O89045	DNA primase
Q05BA4;Q6VBQ5	Q05BA4;Q6VBQ5	Myeloid-associated differentiation marker	Myadm
B1H267	B1H267	Sorting nexin-5	Snx5
Q5XIL4	Q5XIL4		Sorbs3
D3ZY02	D3ZY02		Athl1
F1LQI1;O35952-2;O35952	F1LQI1;O35952-2;O35952	Hydroxyacylglutathione hydrolase, mitochondrial	Hagh

## Sheet: Cluster 2
Protein IDs	Majority protein IDs	Protein names	Gene names
F1M589	F1M589		Pml
Q5KTC7	Q5KTC7	N-acylethanolamine-hydrolyzing acid amidase;N-acylethanolamine-hydrolyzing acid amidase subunit alpha;N-acylethanolamine-hydrolyzing acid amidase subunit beta	Naaa
Q3SWT2;G3V8W9	Q3SWT2;G3V8W9		Tstd3
D4ACL2	D4ACL2		Ttc38
D3ZBJ0;D3ZD76	D3ZBJ0;D3ZD76		LOC679753;LOC685221
B1WC49	B1WC49		Api5
F7EVX2;Q6IRS8;Q62818	F7EVX2;Q6IRS8;Q62818	Translation initiation factor eIF-2B subunit beta	Eif2b2
Q7TQ94-2;Q7TQ94	Q7TQ94-2;Q7TQ94	Nitrilase homolog 1	Nit1
Q9JMJ4	Q9JMJ4	Pre-mRNA-processing factor 19	Prpf19
Q5PQJ7	Q5PQJ7	Tubulin-specific chaperone cofactor E-like protein	Tbcel
D4ADC7	D4ADC7		Adgra2
D3ZRE7	D3ZRE7		Swap70
Q5PPJ8;A0A0G2KB82;A0A0G2K717	Q5PPJ8;A0A0G2KB82;A0A0G2K717		Cnot2
P20909-6;P20909-4;P20909-5;P20909-3;P20909;P20909-2	P20909-6;P20909-4;P20909-5;P20909-3;P20909;P20909-2	Collagen alpha-1(XI) chain	Col11a1
F1MA13;A0A0G2JWR1;Q7TNK6	F1MA13;A0A0G2JWR1;Q7TNK6	tRNA (guanine(10)-N2)-methyltransferase homolog	Trmt11
