# Supplementary material for: Heimdall, an alternative protein issued from a ncRNA related to kappa light chain variable region of immunoglobulins from astrocytes: a new player in neural proteome
Source: Cell Death Dis. 2023 Aug 16;14(8):526. doi: 10.1038/s41419-023-06037-y (PMC10432539; doi:10.1038/s41419-023-06037-y)
Supplement: Supplementary file 20 — Data S15 [file 41419_2023_6037_MOESM20_ESM.xlsx]

## Sheet: Cluster 1
CLUSTER 1
Protein IDs	Majority protein IDs	Protein names	Gene names
D3ZSL2;Q5FVK7	D3ZSL2		Abracl
Q5PPJ4	Q5PPJ4	Deoxyhypusine hydroxylase	Dohh
Q52KJ9	Q52KJ9		Tmx1
D4A8N0	D4A8N0		Fam111a
A0A0G2K737;Q920J4	A0A0G2K737;Q920J4	Thioredoxin-like protein 1	Txnl1
D3ZV81	D3ZV81		Heatr3
D3ZUC9	D3ZUC9		Oxsr1
Q9HB97;G3V818;D3ZKG5	Q9HB97;G3V818	Alpha-parvin	Parva
Q9Z270;A0A0G2K8E6	Q9Z270;A0A0G2K8E6	Vesicle-associated membrane protein-associated protein A	Vapa
Q6P685	Q6P685		Eif2s2
Q9Z2Y1;E9PTS7;B1WBQ6	Q9Z2Y1;E9PTS7	Protein timeless homolog	Timeless
Q56R17	Q56R17	Importin subunit alpha	Kpna4
O35791;P61589;Q5XIM3;Q80WN4	O35791;P61589	Transforming protein RhoA	Rhoa
B5DF65	B5DF65		Blvrb
P63281;A0A0G2KB55	P63281;A0A0G2KB55	SUMO-conjugating enzyme UBC9	Ube2i
P30009;F1LMW7	P30009;F1LMW7	Myristoylated alanine-rich C-kinase substrate	Marcks
P02454;A0A068F650;CON__Q862S4	P02454	Collagen alpha-1(I) chain	Col1a1
A0A0G2KAN1;F1LS40;A0A0G2K5E8	A0A0G2KAN1;F1LS40;A0A0G2K5E8		Col1a2
P83868;B2GV92;Q5PQL9	P83868;B2GV92	Prostaglandin E synthase 3	Ptges3
P62749	P62749	Hippocalcin-like protein 1	Hpcal1
Q920A6	Q920A6	Retinoid-inducible serine carboxypeptidase	Scpep1
Q9EQX9;G3V6M7	Q9EQX9	Ubiquitin-conjugating enzyme E2 N	Ube2n
D3ZTJ7	D3ZTJ7		Kdm2a
Q5U2V8	Q5U2V8	ER membrane protein complex subunit 3	Emc3
A0A140TAH1;Q9JJ50-2;Q9JJ50	A0A140TAH1;Q9JJ50-2;Q9JJ50	Hepatocyte growth factor-regulated tyrosine kinase substrate	Hgs
Q02769;Q8BHH4	Q02769	Squalene synthase	Fdft1
D4A8H5;B2RZ73	D4A8H5;B2RZ73		Ppp4r2
Z4YNP1;Q792H5-2;Q792H5-3;Q792H5;Q792H5-4	Z4YNP1;Q792H5-2;Q792H5-3;Q792H5;Q792H5-4	CUGBP Elav-like family member 2	Celf2
D3ZBT9;F1MAH5;B6ID03	D3ZBT9;F1MAH5		Ppp6r3
Q5PQX1;Q5PQX1-3;Q5PQX1-2	Q5PQX1;Q5PQX1-3;Q5PQX1-2	Torsin-1A-interacting protein 1	Tor1aip1
P61023	P61023	Calcineurin B homologous protein 1	Chp1
A0A0G2K3Z9;Q63716	A0A0G2K3Z9;Q63716	Peroxiredoxin-1	Prdx1
Q6IN22;P00787	Q6IN22;P00787	Cathepsin B;Cathepsin B light chain;Cathepsin B heavy chain	Ctsb
G3V8G5;Q62638	G3V8G5;Q62638	Golgi apparatus protein 1	Glg1
A0A0G2JVL6;Q7TP78;F7EXQ7	A0A0G2JVL6;Q7TP78;F7EXQ7		Ndufa8
Q6DGG0;M0RB67	Q6DGG0;M0RB67	Peptidyl-prolyl cis-trans isomerase D	Ppid;Ppidl1
P63036	P63036	DnaJ homolog subfamily A member 1	Dnaja1
Q9Z0V5	Q9Z0V5	Peroxiredoxin-4	Prdx4
Q64654	Q64654	Lanosterol 14-alpha demethylase	Cyp51a1
P63102;A0A0G2JV65	P63102;A0A0G2JV65	14-3-3 protein zeta/delta	Ywhaz
P61751	P61751	ADP-ribosylation factor 4	Arf4
Q6P6T6;P24268	Q6P6T6;P24268	Cathepsin D;Cathepsin D 12 kDa light chain;Cathepsin D 9 kDa light chain;Cathepsin D 34 kDa heavy chain;Cathepsin D 30 kDa heavy chain	Ctsd
P17425	P17425	Hydroxymethylglutaryl-CoA synthase, cytoplasmic	Hmgcs1
D3ZW55	D3ZW55	Inosine triphosphate pyrophosphatase	Itpa
Q4KLN6;D4A7M6;D4ADQ1	Q4KLN6;D4A7M6	Ribonucleoside-diphosphate reductase subunit M2	Rrm2;LOC100359539
A0A0H2UHX1;A1L1I6;Q6RJR6-2;Q6RJR6	A0A0H2UHX1;A1L1I6;Q6RJR6-2;Q6RJR6	Reticulon;Reticulon-3	Rtn3
B3SVE9;Q64232	B3SVE9;Q64232	Very-long-chain enoyl-CoA reductase	Tecr
P62832	P62832	60S ribosomal protein L23	Rpl23
Q9Z122;A0A140TAE1	Q9Z122;A0A140TAE1	Fatty acid desaturase 2	Fads2
D3ZF50	D3ZF50		RGD1310335
P35213;P35213-2	P35213;P35213-2	14-3-3 protein beta/alpha;14-3-3 protein beta/alpha, N-terminally processed	Ywhab
Q05982;Q6LCQ4	Q05982	Nucleoside diphosphate kinase A	Nme1
P55770;H7C5X3	P55770	NHP2-like protein 1;NHP2-like protein 1, N-terminally processed	Nhp2l1
P47875	P47875	Cysteine and glycine-rich protein 1	Csrp1
B5DES0	B5DES0		Snrpd2
D3ZD72	D3ZD72		Ncapg
A0JPL2;P97633;D3ZRE3;P97633-2	A0JPL2;P97633;D3ZRE3;P97633-2	Casein kinase I isoform alpha	Csnk1a1
P68370	P68370	Tubulin alpha-1A chain	Tuba1a
A1A5S1	A1A5S1	Pre-mRNA-processing factor 6	Prpf6
P68255	P68255	14-3-3 protein theta	Ywhaq
Q91V33;Q920F3	Q91V33	KH domain-containing, RNA-binding, signal transduction-associated protein 1	Khdrbs1

## Sheet: Cluster 2
Cluster 2
Protein IDs	Majority protein IDs	Protein names	Gene names
D3ZKG1	D3ZKG1		Mut
C7E1V1;Q63269;Q5BJS8;A0A0G2K260	C7E1V1;Q63269	Inositol 1,4,5-trisphosphate receptor type 3	Itpr3
Q5U2T9	Q5U2T9		Fkbp5
Q80WE1;Q80WE1-2;A0A067XMV0	Q80WE1;Q80WE1-2	Fragile X mental retardation protein 1 homolog	Fmr1
A0A0G2K654;P06349	A0A0G2K654
F1LV13;F1M3D3;Q62826;Q62826-2;A0A0G2JVD4	F1LV13;F1M3D3;Q62826;Q62826-2	Heterogeneous nuclear ribonucleoprotein M	Hnrnpm
P62997;F1LVK5	P62997	Transformer-2 protein homolog beta	Tra2b
A0A0G2JSS1;Q9Z1Z6	A0A0G2JSS1;Q9Z1Z6	Integrin-linked kinase-associated serine/threonine phosphatase 2C	Ilkap
A0A0G2K8N9;REV__B1WC28	A0A0G2K8N9
F1M9D6;Q9QXK0;A0A0G2JX93;Q7TP57;Q6P6Q7;O70406	F1M9D6;Q9QXK0;A0A0G2JX93;Q7TP57;Q6P6Q7	Signal transducer and activator of transcription	Stat1;Stat4
Q5XI26	Q5XI26	Signal transducer and activator of transcription	Stat2
Q6P791	Q6P791	Ragulator complex protein LAMTOR1	Lamtor1
B5DFC9;A0A0G2K3C8;W4VSR4;B5DFC9-2	B5DFC9;A0A0G2K3C8;W4VSR4	Nidogen-2	Nid2
A0A0G2K1D2;F1M7Y3	A0A0G2K1D2;F1M7Y3		Rap1gds1
A0A0G2K8Q7;Q6MG66;A0A0G2KAB8;A0A0G2K375	A0A0G2K8Q7;Q6MG66;A0A0G2KAB8		Lsm2
Q5PQW5;Q64566;Q64566-2;F1M281;F1M9B5;A0A0G2JZ57;M0RAF9;Q8R4C1	Q5PQW5;Q64566;Q64566-2;F1M281;F1M9B5	Calcium-transporting ATPase;Calcium-transporting ATPase type 2C member 1	Atp2c1
P11951;Q78EE8;Q9Z1G9;P11950	P11951	Cytochrome c oxidase subunit 6C-2	Cox6c2
G3V9N6;Q6PEC3;Q6PEC3-2;A0A0H2UHX7	G3V9N6;Q6PEC3;Q6PEC3-2	Protein YIF1B	Yif1b
O35854;G3V8U8;Q6P784	O35854;G3V8U8;Q6P784	Branched-chain-amino-acid aminotransferase, mitochondrial;Branched-chain-amino-acid aminotransferase	Bcat2
Q63525;A0A0G2K0V8	Q63525;A0A0G2K0V8	Nuclear migration protein nudC	Nudc
A0A023ILN9;Q6MGA6;P28077	A0A023ILN9;Q6MGA6;P28077	Proteasome subunit beta type;Proteasome subunit beta type-9	Psmb9
Q66H94	Q66H94	Peptidyl-prolyl cis-trans isomerase FKBP9	Fkbp9
Q9QYW3	Q9QYW3	MOB-like protein phocein	Mob4
Q9EQV6;Q642E6	Q9EQV6;Q642E6	Tripeptidyl-peptidase 1	Tpp1
B0LT89;H9KVF3	B0LT89;H9KVF3	Serine/threonine-protein kinase 24;Serine/threonine-protein kinase 24 35 kDa subunit;Serine/threonine-protein kinase 24 12 kDa subunit	Stk24
B3Y9H3;P05943	B3Y9H3;P05943	Protein S100-A10	S100a10
D3ZRE7	D3ZRE7		Swap70
Q9EPB1	Q9EPB1	Dipeptidyl peptidase 2	Dpp7
D4ABI6;Q91Y78	D4ABI6;Q91Y78	Ubiquitin carboxyl-terminal hydrolase;Ubiquitin carboxyl-terminal hydrolase isozyme L3	Uchl3
F1LTJ5	F1LTJ5		Hspg2
Q5M849	Q5M849		Ifi35
A0A0G2JSJ8;P17164	A0A0G2JSJ8;P17164	Tissue alpha-L-fucosidase	Fuca1
G3V6L8;P70483	G3V6L8;P70483	Striatin	Strn
D3ZP13	D3ZP13	Sulfhydryl oxidase	Qsox2
P29266	P29266	3-hydroxyisobutyrate dehydrogenase, mitochondrial	Hibadh
Q2M2S1	Q2M2S1		Tor1b
Q3MID9;Q9QXY4	Q3MID9;Q9QXY4	Opioid growth factor receptor	Ogfr
K7R8M0;G3V9C0;D3ZVK7;Q64598;Q4FZT6;P0C170;P0C169;M0RDM4;Q6I8Q6;M0RCL5;A9UMV8;Q00728;M0R6X5	K7R8M0;G3V9C0;D3ZVK7;Q64598;Q4FZT6;P0C170;P0C169;M0RDM4;Q6I8Q6;M0RCL5;A9UMV8;Q00728	Histone H2A;Histone H2A type 1-F;Histone H2A type 3;Histone H2A type 1-E;Histone H2A type 1-C;Histone H2A.J;Histone H2A type 4	Hist1h2ao;Hist1h2ac;Hist1h2ak;LOC680322;Hist1h2af;LOC100910554;H2afj
O35264	O35264	Platelet-activating factor acetylhydrolase IB subunit beta	Pafah1b2
A0A0G2JUX4;F1MAA1;B2GVC1	A0A0G2JUX4;F1MAA1	Ubiquitin carboxyl-terminal hydrolase	Usp47
Q6EV70	Q6EV70	GDP-fucose protein O-fucosyltransferase 1	Pofut1
